# Supplementary material for: Worldwide genetic diversity of Plasmodium vivax Pv47 is consistent with natural selection by anopheline mosquitoes
Source: Nat Commun. 2025 Aug 9;16:7363. doi: 10.1038/s41467-025-62680-3 (PMC12335571; doi:10.1038/s41467-025-62680-3)
Supplement: Supplementary file 4 — Supplementary Data 1 [file 41467_2025_62680_MOESM4_ESM.txt]

>ElSalvador_Sal1_Plasmodb
ATGAAGCTACTAACCTTTGCCGCGGCGACCTATGGGTTCCTACTGAAGGAATGTCTAAACAGCTTCATATTTCCAACGAAGCATTTATGCGACTTTGCGTTGAATCCCCATAGTAGCATCAAGCCGGTGCTCAAAGAAGCGAGTGGAAAGGATGAAGAAGTGTGGTGCAGCGTGCATAACCCAAGTCTCACAGACTACGTAGCAATGGTGTGTCCCAAAAAAAAAGGAGGAGACTACACAGAGTTAGAAACAGTGCCAGCCAACTGCTTCACCAAACATCTCTACTCCCCATATGATTCAGAAGAAAATGAAAAAGACATGGAACTTCTCGAATTAGACCCAAAATTATCCTTCAACAGAACCTTTAACGATTTTGTATTAAAGGTGTTGGTCATCCCAGGGTATTATAAGCACAACAAAACAATCTACTGCCGATGCGACAATAGGAAAACGAAGAAAGGGGAGGACCAAGAAAAAATAGAAGAAGGGAAAGTAGGATTAGTAAAAATCGTCTTGAACAAAAAAGAAAAAAAACCAAGAGGAATCGATTTCACAGAAACTGATGAGTTGGAACAAACAGACATAGTCCAAAATGGAAATGACAAACTGGTGAAGGTGAAGGAAAATGAAACTATTCATTTTAAATTTAACTCCAATCAAAAACTTGAAATTAAGGAATGCGAAAATGTTATTAACATGAAATATGGCTTTCTACAAGAGCACGTTTTAAATTTTAGATTTCCTGCCGTCTTTTTATCCTCAGAAAACTGCACCATAACAGTTATAGAAAGTGCAAAAACACCTGTAAGGATTATCATAAAGACGCAGAAAACGGAAAACATAGATGGCTGTGATTTTACCAAACCGTCAGGGGAGGGAGATTACCAAGATGGGTTTGCCTTAGAAGAATTAAAGTCAAATGAAAAAATATGTACGATACATATCGGCTCCAGCAAGAAGAAAATTTCTGCAGGTATTAAGTGCCCCTACAAATTAACACCTACCTACTGCTTTAGACACGTCCTATATGAAAAAGACGTCAACGGGGTGAAGTCCTATCACCCCTTCTTGTTGACCGACGTTTTGGGAACCCTCGATGTAGAATTCTACAGCAATGCACAAGAGGGATCCTACATAATTGGGTTGCCAACCAATCCCCAAAAATATTCTGTTGTGAGATGCGTTTGTGAGCATAATGGAAAAGCTGGTATTATGGAACTGAGGATTGCCTCTTCCTCCGGGTGGGCCTTCCTCAGCCTCACCTTGCTGCTTCTCCTCATCGCTCTCCTTTCCGCGTGCTAG
>Mexico_161-04_Tapachula_Plasmodb
ATGAAGCTACTAACCTTTGCCGCGGCGACCTATGGGTTCCTACTGAAGGAATGTCTAAACAGCTTAATATTTCCAACGGAGCATTTATGCGACTTTGCGTTGAATCCCCATAGTAGCATCAAGCCGGTGCTCAAAGAAGCGAGTGGAAAGGATGAAGAAGTGTGGTGCAGCGTGCATAACCCAAGTCTCACAGACTACGTAGCAATGGTGTGTCCCAAAAAAAAAGGAGGAGACTACACAGAGTTAGAAACAGTGCCAGCCAACTGCTTCACCAAACATCTCTACTCCCCATATGATTCAGAAGAAAATGAAAAAGACATGGAACTTCTCGAATTAGACCCAAAATTATCCTTCAACAGAACCTTTAACGATTTTGTATTAAAGGTGTTGGTCATCCCAGGGTATTATAAGCACAACAAAACAATCTACTGCCGATGCGACAATAGGAAAACGAAGAAAGGGGAGGACCAAGAAAAAATAGAAGAAGGGAAAGTAGGATTAGTAAAAATCGTCTTGAACAAAAAAGAAAAAAAACCAAGAGGAATCGATTTCACAGAAACTGATGAGTTGGAACAAACAGACATAGTCCAAAATGGAAATGACAAACTGGTGAAGGTGAAGGAAAATGAAACTATTCATTTTAAATTTAACTCCAATCAAAAACTTGAAATTAAGGAATGCGAAAATGTTATTAACATGAAATATGGCTTTCTACAAGAGCACGTTTTAAATTTTAGATTTCCTGCCGTCTTTTTATCCTCAGAAAACTGCACCATAACAGTTATAGAAAGTGCAAAAACACCTGTAAGGATTATCATAAAGACGCAGAAAACGGAAAACATAGATGGCTGTGATTTTACCAAACCGTCAGGGGAGGGAGATTACCAAGATGGGTTTGCCTTAGAAGAATTAAAGTCAAATGAAAAAATATGTACGATACATATCGGCTCCAGCAAGAAGAAAATTTCTGCAGGTATTAAGTGCCCCTACAAATTAACACCTACCTACTGCTTTAGACACGTCCTATATGAAAAAGACGTCAACGGGGTGAAGTCCTATCACCCCTTCTTGTTGACCGACGTTTTGGGAACCCTCGATGTAGAATTCTACAGCAATGCACAAGAGGGATCCTACATAATTGGGTTGCCAACCAATCCCCAAAAATATTCTGTTGTGAGATGCGTTTGTGAGCATAATGGAAAAGCTGGTATTATGGAACTGAGGATTGCCTCTTCCTCCGGGTGGGCCTTCCTCAGCCTCACCTTGCTGCTTCTCCTCATCGCTCTCCTTTCCGCGTGCTAG
>Mexico_55-03_Tapachula_Plasmodb
ATGAAGCTACTAACCTTTGCCGCGGCGACCTATGGGTTCCTACTGAAGGAATGTCTAAACAGCTTAATATTTCCAACGGAGCATTTATGCGACTTTGCGTTGAATCCCCATAGTAGCATCAAGCCGGTGCTCAAAGAAGCGAGTGGAAAGGATGAAGAAGTGTGGTGCAGCGTGCATAACCCAAGTCTCACAGACTACGTAGCAATGGTGTGTCCCAAAAAAAAAGGAGGAGACTACACAGAGTTAGAAACAGTGCCAGCCAACTGCTTCACCAAACATCTCTACTCCCCATATGATTCAGAAGAAAATGAAAAAGACATGGAACTTCTCGAATTAGACCCAAAATTATCCTTCAACAGAACCTTTAACGATTTTGTATTAAAGGTGTTGGTCATCCCAGGGTATTATAAGCACAACAAAACAATCTACTGCCGATGCGACAATAGGAAAACGAAGAAAGGGGAGGACCAAGAAAAAATAGAAGAAGGGAAAGTAGGATTAGTAAAAATCGTCTTGAACAAAAAAGAAAAAAAACCAAGAGGAATCGATTTCACAGAAACTGATGAGTTGGAACAAACAGACATAGTCCAAAATGGAAATGACAAACTGGTGAAGGTGAAGGAAAATGAAACTATTCATTTTAAATTTAACTCCAATCAAAAACTTGAAATTAAGGAATGCGAAAATGTTATTAACATGAAATATGGCTTTCTACAAGAGCACGTTTTAAATTTTAGATTTCCTGCCGTCTTTTTATCCTCAGAAAACTGCACCATAACAGTTATAGAAAGTGCAAAAACACCTGTAAGGATTATCATAAAGACGCAGAAAACGGAAAACATAGATGGCTGTGATTTTACCAAACCGTCAGGGGAGGGAGATTACCAAGATGGGTTTGCCTTAGAAGAATTAAAGTCAAATGAAAAAATATGTACGATACATATCGGCTCCAGCAAGAAGAAAATTTCTGCAGGTATTAAGTGCCCCTACAAATTAACACCTACCTACTGCTTTAGACACGTCCTATATGAAAAAGACGTCAACGGGGTGAAGTCCTATCACCCCTTCTTGTTGACCGACGTTTTGGGAACCCTCGATGTAGAATTCTACAGCAATGCACAAGAGGGATCCTACATAATTGGGTTGCCAACCAATCCCCAAAAATATTCTGTTGTGAGATGCGTTTGTGAGCATAATGGAAAAGCTGGTATTATGGAACTGAGGATTGCCTCTTCCTCCGGGTGGGCCTTCCTCAGCCTCACCTTGCTGCTTCTCCTCATCGCTCTCCTTTCCGCGTGCTAG
>Mexico_203-04_Tapachula_Plasmodb
ATGAAGCTACTAACCTTTGCCGCGGCGACCTATGGGTTCCTACTGAAGGAATGTCTAAACAGCTTAATATTTCCAACGGAGCATTTATGCGACTTTGCGTTGAATCCCCATAGTAGCATCAAGCCGGTGCTCAAAGAAGCGAGTGGAAAGGATGAAGAAGTGTGGTGCAGCGTGCATAACCCAAGTCTCACAGACTACGTAGCAATGGTGTGTCCCAAAAAAAAAGGAGGAGACTACACAGAGTTAGAAACAGTGCCAGCCAACTGCTTCACCAAACATCTCTACTCCCCATATGATTCAGAAGAAAATGAAAAAGACATGGAACTTCTCGAATTAGACCCAAAATTATCCTTCAACAGAACCTTTAACGATTTTGTATTAAAGGTGTTGGTCATCCCAGGGTATTATAAGCACAACAAAACAATCTACTGCCGATGCGACAATAGGAAAACGAAGAAAGGGGAGGACCAAGAAAAAATAGAAGAAGGGAAAGTAGGATTAGTAAAAATCGTCTTGAACAAAAAAGAAAAAAAACCAAGAGGAATCGATTTCACAGAAACTGATGAGTTGGAACAAACAGACATAGTCCAAAATGGAAATGACAAACTGGTGAAGGTGAAGGAAAATGAAACTATTCATTTTAAATTTAACTCCAATCAAAAACTTGAAATTAAGGAATGCGAAAATGTTATTAACATGAAATATGGCTTTCTACAAGAGCACGTTTTAAATTTTAGATTTCCTGCCGTCTTTTTATCCTCAGAAAACTGCACCATAACAGTTATAGAAAGTGCAAAAACACCTGTAAGGATTATCATAAAGACGCAGAAAACGGAAAACATAGATGGCTGTGATTTTACCAAACCGTCAGGGGAGGGAGATTACCAAGATGGGTTTGCCTTAGAAGAATTAAAGTCAAATGAAAAAATATGTACGATACATATCGGCTCCAGCAAGAAGAAAATTTCTGCAGGTATTAAGTGCCCCTACAAATTAACACCTACCTACTGCTTTAGACACGTCCTATATGAAAAAGACGTCAACGGGGTGAAGTCCTATCACCCCTTCTTGTTGACCGACGTTTTGGGAACCCTCGATGTAGAATTCTACAGCAATGCACAAGAGGGATCCTACATAATTGGGTTGCCAACCAATCCCCAAAAATATTCTGTTGTGAGATGCGTTTGTGAGCATAATGGAAAAGCTGGTATTATGGAACTGAGGATTGCCTCTTCCTCCGGGTGGGCCTTCCTCAGCCTCACCTTGCTGCTTCTCCTCATCGCTCTCCTTTCCGCGTGCTAG
>Mexico_21-A_Tapachula_Plasmodb
ATGAAGCTACTAACCTTTGCCGCGGCGACCTATGGGTTCCTACTGAAGGAATGTCTAAACAGCTTAATATTTCCAACGGAGCATTTATGCGACTTTGCGTTGAATCCCCATAGTAGCATCAAGCCGGTGCTCAAAGAAGCGAGTGGAAAGGATGAAGAAGTGTGGTGCAGCGTGCATAACCCAAGTCTCACAGACTACGTAGCAATGGTGTGTCCCAAAAAAAAAGGAGGAGACTACACAGAGTTAGAAACAGTGCCAGCCAACTGCTTCACCAAACATCTCTACTCCCCATATGATTCAGAAGAAAATGAAAAAGACATGGAACTTCTCGAATTAGACCCAAAATTATCCTTCAACAGAACCTTTAACGATTTTGTATTAAAGGTGTTGGTCATCCCAGGGTATTATAAGCACAACAAAACAATCTACTGCCGATGCGACAATAGGAAAACGAAGAAAGGGGAGGACCAAGAAAAAATAGAAGAAGGGAAAGTAGGATTAGTAAAAATCGTCTTGAACAAAAAAGAAAAAAAACCAAGAGGAATCGATTTCACAGAAACTGATGAGTTGGAACAAACAGACATAGTCCAAAATGGAAATGACAAACTGGTGAAGGTGAAGGAAAATGAAACTATTCATTTTAAATTTAACTCCAATCAAAAACTTGAAATTAAGGAATGCGAAAATGTTATTAACATGAAATATGGCTTTCTACAAGAGCACGTTTTAAATTTTAGATTTCCTGCCGTCTTTTTATCCTCAGAAAACTGCACCATAACAGTTATAGAAAGTGCAAAAACACCTGTAAGGATTATCATAAAGACGCAGAAAACGGAAAACATAGATGGCTGTGATTTTACCAAACCGTCAGGGGAGGGAGATTACCAAGATGGGTTTGCCTTAGAAGAATTAAAGTCAAATGAAAAAATATGTACGATACATATCGGCTCCAGCAAGAAGAAAATTTCTGCAGGTATTAAGTGCCCCTACAAATTAACACCTACCTACTGCTTTAGACACGTCCTATATGAAAAAGACGTCAACGGGGTGAAGTCCTATCACCCCTTCTTGTTGACCGACGTTTTGGGAACCCTCGATGTAGAATTCTACAGCAATGCACAAGAGGGATCCTACATAATTGGGTTGCCAACCAATCCCCAAAAATATTCTGTTGTGAGATGCGTTTGTGAGCATAATGGAAAAGCTGGTATTATGGAACTGAGGATTGCCTCTTCCTCCGGGTGGGCCTTCCTCAGCCTCACCTTGCTGCTTCTCCTCATCGCTCTCCTTTCCGCGTGCTAG
>Mexico_760-A_Tapachula_Plasmodb
ATGAAGCTACTAACCTTTGCCGCGGCGACCTATGGGTTCCTACTGAAGGAATGTCTAAACAGCTTCATATTTCCAACGAAGCATTTATGCGACTTTGCGTTGAATCCCCATAGTAGCATCAAGCCGGTGCTCAAAGAAGCGAGTGGAAAGGATGAAGAAGTGTGGTGCAGCGTGCATAACCCAAGTCTCACAGACTACGTAGCAATGGTGTGTCCCAAAAAAAAAGGAGGAGACTACACAGAGTTAGAAACAGTGCCAGCCAACTGCTTCACCAAACATCTCTACTCCCCATATGATTCAGAAGAAAATGAAAAAGACATGGAACTTCTCGAATTAGACCCAAAATTATCCTTCAACAGAACCTTTAACGATTTTGTATTAAAGGTGTTGGTCATCCCAGGGTATTATAAGCACAACAAAACAATCTACTGCCGATGCGACAATAGGAAAACGAAGAAAGGGGAGGACCAAGAAAAAATAGAAGAAGGGAAAGTAGGATTAGTAAAAATCGTCTTGAACAAAAAAGAAAAAAAACCAAGAGGAATCGATTTCACAGAAACTGATGAGTTGGAACAAACAGACATAGTCCAAAATGGAAATGACAAACTGGTGAAGGTGAAGGAAAATGAAACTATTCATTTTAAATTTAACTCCAATCAAAAACTTGAAATTAAGGAATGCGAAAATGTTATTAACATGAAATATGGCTTTCTACAAGAGCACGTTTTAAATTTTAGATTTCCTGCCGTCTTTTTATCCTCAGAAAACTGCACCATAACAGTTATAGAAAGTGCAAAAACACCTGTAAGGATTATCATAAAGACGCAGAAAACGGAAAACATAGATGGCTGTGATTTTACCAAACCGTCAGGGGAGGGAGATTACCAAGATGGGTTTGCCTTAGAAGAATTAAAGTCAAATGAAAAAATATGTACGATACATATCGGCTCCAGCAAGAAGAAAATTTCTGCAGGTATTAAGTGCCCCTACAAATTAACACCTACCTACTGCTTTAGACACGTCCTATATGAAAAAGACGTCAACGGGGTGAAGTCCTATCACCCCTTCTTGTTGACCGACGTTTTGGGAACCCTCGATGTAGAATTCTACAGCAATGCACAAGAGGGATCCTACATAATTGGGTTGCCAACCAATCCCCAAAAATATTCTGTTGTGAGATGCGTTTGTGAGCATAATGGAAAAGCTGGTATTATGGAACTGAGGATTGCCTCTTCCTCCGGGTGGGCCTTCCTCAGCCTCACCTTGCTGCTTCTCCTCATCGCTCTCCTTTCCGCGTGCTAG
>Mexico_63-08_Tapachula_Plasmodb
ATGAAGCTACTAACCTTTGCCGCGGCGACCTATGGGTTCCTACTGAAGGAATGTCTAAACAGCTTAATATTTCCAACGGAGCATTTATGCGACTTTGCGTTGAATCCCCATAGTAGCATCAAGCCGGTGCTCAAAGAAGCGAGTGGAAAGGATGAAGAAGTGTGGTGCAGCGTGCATAACCCAAGTCTCACAGACTACGTAGCAATGGTGTGTCCCAAAAAAAAAGGAGGAGACTACACAGAGTTAGAAACAGTGCCAGCCAACTGCTTCACCAAACATCTCTACTCCCCATATGATTCAGAAGAAAATGAAAAAGACATGGAACTTCTCGAATTAGACCCAAAATTATCCTTCAACAGAACCTTTAACGATTTTGTATTAAAGGTGTTGGTCATCCCAGGGTATTATAAGCACAACAAAACAATCTACTGCCGATGCGACAATAGGAAAACGAAGAAAGGGGAGGACCAAGAAAAAATAGAAGAAGGGAAAGTAGGATTAGTAAAAATCGTCTTGAACAAAAAAGAAAAAAAACCAAGAGGAATCGATTTCACAGAAACTGATGAGTTGGAACAAACAGACATAGTCCAAAATGGAAATGACAAACTGGTGAAGGTGAAGGAAAATGAAACTATTCATTTTAAATTTAACTCCAATCAAAAACTTGAAATTAAGGAATGCGAAAATGTTATTAACATGAAATATGGCTTTCTACAAGAGCACGTTTTAAATTTTAGATTTCCTGCCGTCTTTTTATCCTCAGAAAACTGCACCATAACAGTTATAGAAAGTGCAAAAACACCTGTAAGGATTATCATAAAGACGCAGAAAACGGAAAACATAGATGGCTGTGATTTTACCAAACCGTCAGGGGAGGGAGATTACCAAGATGGGTTTGCCTTAGAAGAATTAAAGTCAAATGAAAAAATATGTACGATACATATCGGCTCCAGCAAGAAGAAAATTTCTGCAGGTATTAAGTGCCCCTACAAATTAACACCTACCTACTGCTTTAGACACGTCCTATATGAAAAAGACGTCAACGGGGTGAAGTCCTATCACCCCTTCTTGTTGACCGACGTTTTGGGAACCCTCGATGTAGAATTCTACAGCAATGCACAAGAGGGATCCTACATAATTGGGTTGCCAACCAATCCCCAAAAATATTCTGTTGTGAGATGCGTTTGTGAGCATAATGGAAAAGCTGGTATTATGGAACTGAGGATTGCCTCTTCCTCCGGGTGGGCCTTCCTCAGCCTCACCTTGCTGCTTCTCCTCATCGCTCTCCTTTCCGCGTGCTAG
>Mexico_566-A_Tuxtla_Chico_Plasmodb
ATGAAGCTACTAACCTTTGCCGCGGCGACCTATGGGTTCCTACTGAAGGAATGTCTAAACAGCTTAATATTTCCAACGGAGCATTTATGCGACTTTGCGTTGAATCCCCATAGTAGCATCAAGCCGGTGCTCAAAGAAGCGAGTGGAAAGGATGAAGAAGTGTGGTGCAGCGTGCATAACCCAAGTCTCACAGACTACGTAGCAATGGTGTGTCCCAAAAAAAAAGGAGGAGACTACACAGAGTTAGAAACAGTGCCAGCCAACTGCTTCACCAAACATCTCTACTCCCCATATGATTCAGAAGAAAATGAAAAAGACATGGAACTTCTCGAATTAGACCCAAAATTATCCTTCAACAGAACCTTTAACGATTTTGTATTAAAGGTGTTGGTCATCCCAGGGTATTATAAGCACAACAAAACAATCTACTGCCGATGCGACAATAGGAAAACGAAGAAAGGGGAGGACCAAGAAAAAATAGAAGAAGGGAAAGTAGGATTAGTAAAAATCGTCTTGAACAAAAAAGAAAAAAAACCAAGAGGAATCGATTTCACAGAAACTGATGAGTTGGAACAAACAGACATAGTCCAAAATGGAAATGACAAACTGGTGAAGGTGAAGGAAAATGAAACTATTCATTTTAAATTTAACTCCAATCAAAAACTTGAAATTAAGGAATGCGAAAATGTTATTAACATGAAATATGGCTTTCTACAAGAGCACGTTTTAAATTTTAGATTTCCTGCCGTCTTTTTATCCTCAGAAAACTGCACCATAACAGTTATAGAAAGTGCAAAAACACCTGTAAGGATTATCATAAAGACGCAGAAAACGGAAAACATAGATGGCTGTGATTTTACCAAACCGTCAGGGGAGGGAGATTACCAAGATGGGTTTGCCTTAGAAGAATTAAAGTCAAATGAAAAAATATGTACGATACATATCGGCTCCAGCAAGAAGAAAATTTCTGCAGGTATTAAGTGCCCCTACAAATTAACACCTACCTACTGCTTTAGACACGTCCTATATGAAAAAGACGTCAACGGGGTGAAGTCCTATCACCCCTTCTTGTTGACCGACGTTTTGGGAACCCTCGATGTAGAATTCTACAGCAATGCACAAGAGGGATCCTACATAATTGGGTTGCCAACCAATCCCCAAAAATATTCTGTTGTGAGATGCGTTTGTGAGCATAATGGAAAAGCTGGTATTATGGAACTGAGGATTGCCTCTTCCTCCGGGTGGGCCTTCCTCAGCCTCACCTTGCTGCTTCTCCTCATCGCTCTCCTTTCCGCGTGCTAG
>Mexico_32-E-03_Tapachula_Plasmodb
ATGAAGCTACTAACCTTTGCCGCGGCGACCTATGGGTTCCTACTGAAGGAATGTCTAAACAGCTTAATATTTCCAACGGAGCATTTATGCGACTTTGCGTTGAATCCCCATAGTAGCATCAAGCCGGTGCTCAAAGAAGCGAGTGGAAAGGATGAAGAAGTGTGGTGCAGCGTGCATAACCCAAGTCTCACAGACTACGTAGCAATGGTGTGTCCCAAAAAAAAAGGAGGAGACTACACAGAGTTAGAAACAGTGCCAGCCAACTGCTTCACCAAACATCTCTACTCCCCATATGATTCAGAAGAAAATGAAAAAGACATGGAACTTCTCGAATTAGACCCAAAATTATCCTTCAACAGAACCTTTAACGATTTTGTATTAAAGGTGTTGGTCATCCCAGGGTATTATAAGCACAACAAAACAATCTACTGCCGATGCGACAATAGGAAAACGAAGAAAGGGGAGGACCAAGAAAAAATAGAAGAAGGGAAAGTAGGATTAGTAAAAATCGTCTTGAACAAAAAAGAAAAAAAACCAAGAGGAATCGATTTCACAGAAACTGATGAGTTGGAACAAACAGACATAGTCCAAAATGGAAATGACAAACTGGTGAAGGTGAAGGAAAATGAAACTATTCATTTTAAATTTAACTCCAATCAAAAACTTGAAATTAAGGAATGCGAAAATGTTATTAACATGAAATATGGCTTTCTACAAGAGCACGTTTTAAATTTTAGATTTCCTGCCGTCTTTTTATCCTCAGAAAACTGCACCATAACAGTTATAGAAAGTGCAAAAACACCTGTAAGGATTATCATAAAGACGCAGAAAACGGAAAACATAGATGGCTGTGATTTTACCAAACCGTCAGGGGAGGGAGATTACCAAGATGGGTTTGCCTTAGAAGAATTAAAGTCAAATGAAAAAATATGTACGATACATATCGGCTCCAGCAAGAAGAAAATTTCTGCAGGTATTAAGTGCCCCTACAAATTAACACCTACCTACTGCTTTAGACACGTCCTATATGAAAAAGACGTCAACGGGGTGAAGTCCTATCACCCCTTCTTGTTGACCGACGTTTTGGGAACCCTCGATGTAGAATTCTACAGCAATGCACAAGAGGGATCCTACATAATTGGGTTGCCAACCAATCCCCAAAAATATTCTGTTGTGAGATGCGTTTGTGAGCATAATGGAAAAGCTGGTATTATGGAACTGAGGATTGCCTCTTCCTCCGGGTGGGCCTTCCTCAGCCTCACCTTGCTGCTTCTCCTCATCGCTCTCCTTTCCGCGTGCTAG
>Mexico_118-A_Tapachula_Plasmodb
ATGAAGCTACTAACCTTTGCCGCGGCGACCTATGGGTTCCTACTGAAGGAATGTCTAAACAGCTTAATATTTCCAACGGAGCATTTATGCGACTTTGCGTTGAATCCCCATAGTAGCATCAAGCCGGTGCTCAAAGAAGCGAGTGGAAAGGATGAAGAAGTGTGGTGCAGCGTGCATAACCCAAGTCTCACAGACTACGTAGCAATGGTGTGTCCCAAAAAAAAAGGAGGAGACTACACAGAGTTAGAAACAGTGCCAGCCAACTGCTTCACCAAACATCTCTACTCCCCATATGATTCAGAAGAAAATGAAAAAGACATGGAACTTCTCGAATTAGACCCAAAATTATCCTTCAACAGAACCTTTAACGATTTTGTATTAAAGGTGTTGGTCATCCCAGGGTATTATAAGCACAACAAAACAATCTACTGCCGATGCGACAATAGGAAAACGAAGAAAGGGGAGGACCAAGAAAAAATAGAAGAAGGGAAAGTAGGATTAGTAAAAATCGTCTTGAACAAAAAAGAAAAAAAACCAAGAGGAATCGATTTCACAGAAACTGATGAGTTGGAACAAACAGACATAGTCCAAAATGGAAATGACAAACTGGTGAAGGTGAAGGAAAATGAAACTATTCATTTTAAATTTAACTCCAATCAAAAACTTGAAATTAAGGAATGCGAAAATGTTATTAACATGAAATATGGCTTTCTACAAGAGCACGTTTTAAATTTTAGATTTCCTGCCGTCTTTTTATCCTCAGAAAACTGCACCATAACAGTTATAGAAAGTGCAAAAACACCTGTAAGGATTATCATAAAGACGCAGAAAACGGAAAACATAGATGGCTGTGATTTTACCAAACCGTCAGGGGAGGGAGATTACCAAGATGGGTTTGCCTTAGAAGAATTAAAGTCAAATGAAAAAATATGTACGATACATATCGGCTCCAGCAAGAAGAAAATTTCTGCAGGTATTAAGTGCCCCTACAAATTAACACCTACCTACTGCTTTAGACACGTCCTATATGAAAAAGACGTCAACGGGGTGAAGTCCTATCACCCCTTCTTGTTGACCGACGTTTTGGGAACCCTCGATGTAGAATTCTACAGCAATGCACAAGAGGGATCCTACATAATTGGGTTGCCAACCAATCCCCAAAAATATTCTGTTGTGAGATGCGTTTGTGAGCATAATGGAAAAGCTGGTATTATGGAACTGAGGATTGCCTCTTCCTCCGGGTGGGCCTTCCTCAGCCTCACCTTGCTGCTTCTCCTCATCGCTCTCCTTTCCGCGTGCTAG
>Mexico_165-A_Tapachula_Plasmodb
ATGAAGCTACTAACCTTTGCCGCGGCGACCTATGGGTTCCTACTGAAGGAATGTCTAAACAGCTTAATATTTCCAACGGAGCATTTATGCGACTTTGCGTTGAATCCCCATAGTAGCATCAAGCCGGTGCTCAAAGAAGCGAGTGGAAAGGATGAAGAAGTGTGGTGCAGCGTGCATAACCCAAGTCTCACAGACTACGTAGCAATGGTGTGTCCCAAAAAAAAAGGAGGAGACTACACAGAGTTAGAAACAGTGCCAGCCAACTGCTTCACCAAACATCTCTACTCCCCATATGATTCAGAAGAAAATGAAAAAGACATGGAACTTCTCGAATTAGACCCAAAATTATCCTTCAACAGAACCTTTAACGATTTTGTATTAAAGGTGTTGGTCATCCCAGGGTATTATAAGCACAACAAAACAATCTACTGCCGATGCGACAATAGGAAAACGAAGAAAGGGGAGGACCAAGAAAAAATAGAAGAAGGGAAAGTAGGATTAGTAAAAATCGTCTTGAACAAAAAAGAAAAAAAACCAAGAGGAATCGATTTCACAGAAACTGATGAGTTGGAACAAACAGACATAGTCCAAAATGGAAATGACAAACTGGTGAAGGTGAAGGAAAATGAAACTATTCATTTTAAATTTAACTCCAATCAAAAACTTGAAATTAAGGAATGCGAAAATGTTATTAACATGAAATATGGCTTTCTACAAGAGCACGTTTTAAATTTTAGATTTCCTGCCGTCTTTTTATCCTCAGAAAACTGCACCATAACAGTTATAGAAAGTGCAAAAACACCTGTAAGGATTATCATAAAGACGCAGAAAACGGAAAACATAGATGGCTGTGATTTTACCAAACCGTCAGGGGAGGGAGATTACCAAGATGGGTTTGCCTTAGAAGAATTAAAGTCAAATGAAAAAATATGTACGATACATATCGGCTCCAGCAAGAAGAAAATTTCTGCAGGTATTAAGTGCCCCTACAAATTAACACCTACCTACTGCTTTAGACACGTCCTATATGAAAAAGACGTCAACGGGGTGAAGTCCTATCACCCCTTCTTGTTGACCGACGTTTTGGGAACCCTCGATGTAGAATTCTACAGCAATGCACAAGAGGGATCCTACATAATTGGGTTGCCAACCAATCCCCAAAAATATTCTGTTGTGAGATGCGTTTGTGAGCATAATGGAAAAGCTGGTATTATGGAACTGAGGATTGCCTCTTCCTCCGGGTGGGCCTTCCTCAGCCTCACCTTGCTGCTTCTCCTCATCGCTCTCCTTTCCGCGTGCTAG
>Mexico_267-A_Tapachula_Plasmodb
ATGAAGCTACTAACCTTTGCCGCGGCGACCTATGGGTTCCTACTGAAGGAATGTCTAAACAGCTTAATATTTCCAACGGAGCATTTATGCGACTTTGCGTTGAATCCCCATAGTAGCATCAAGCCGGTGCTCAAAGAAGCGAGTGGAAAGGATGAAGAAGTGTGGTGCAGCGTGCATAACCCAAGTCTCACAGACTACGTAGCAATGGTGTGTCCCAAAAAAAAAGGAGGAGACTACACAGAGTTAGAAACAGTGCCAGCCAACTGCTTCACCAAACATCTCTACTCCCCATATGATTCAGAAGAAAATGAAAAAGACATGGAACTTCTCGAATTAGACCCAAAATTATCCTTCAACAGAACCTTTAACGATTTTGTATTAAAGGTGTTGGTCATCCCAGGGTATTATAAGCACAACAAAACAATCTACTGCCGATGCGACAATAGGAAAACGAAGAAAGGGGAGGACCAAGAAAAAATAGAAGAAGGGAAAGTAGGATTAGTAAAAATCGTCTTGAACAAAAAAGAAAAAAAACCAAGAGGAATCGATTTCACAGAAACTGATGAGTTGGAACAAACAGACATAGTCCAAAATGGAAATGACAAACTGGTGAAGGTGAAGGAAAATGAAACTATTCATTTTAAATTTAACTCCAATCAAAAACTTGAAATTAAGGAATGCGAAAATGTTATTAACATGAAATATGGCTTTCTACAAGAGCACGTTTTAAATTTTAGATTTCCTGCCGTCTTTTTATCCTCAGAAAACTGCACCATAACAGTTATAGAAAGTGCAAAAACACCTGTAAGGATTATCATAAAGACGCAGAAAACGGAAAACATAGATGGCTGTGATTTTACCAAACCGTCAGGGGAGGGAGATTACCAAGATGGGTTTGCCTTAGAAGAATTAAAGTCAAATGAAAAAATATGTACGATACATATCGGCTCCAGCAAGAAGAAAATTTCTGCAGGTATTAAGTGCCCCTACAAATTAACACCTACCTACTGCTTTAGACACGTCCTATATGAAAAAGACGTCAACGGGGTGAAGTCCTATCACCCCTTCTTGTTGACCGACGTTTTGGGAACCCTCGATGTAGAATTCTACAGCAATGCACAAGAGGGATCCTACATAATTGGGTTGCCAACCAATCCCCAAAAATATTCTGTTGTGAGATGCGTTTGTGAGCATAATGGAAAAGCTGGTATTATGGAACTGAGGATTGCCTCTTCCTCCGGGTGGGCCTTCCTCAGCCTCACCTTGCTGCTTCTCCTCATCGCTCTCCTTTCCGCGTGCTAG
>Mexico_1086-A_Tapachula_Plasmodb
ATGAAGCTACTAACCTTTGCCGCGGCGACCTATGGGTTCCTACTGAAGGAATGTCTAAACAGCTTAATATTTCCAACGGAGCATTTATGCGACTTTGCGTTGAATCCCCATAGTAGCATCAAGCCGGTGCTCAAAGAAGCGAGTGGAAAGGATGAAGAAGTGTGGTGCAGCGTGCATAACCCAAGTCTCACAGACTACGTAGCAATGGTGTGTCCCAAAAAAAAAGGAGGAGACTACACAGAGTTAGAAACAGTGCCAGCCAACTGCTTCACCAAACATCTCTACTCCCCATATGATTCAGAAGAAAATGAAAAAGACATGGAACTTCTCGAATTAGACCCAAAATTATCCTTCAACAGAACCTTTAACGATTTTGTATTAAAGGTGTTGGTCATCCCAGGGTATTATAAGCACAACAAAACAATCTACTGCCGATGCGACAATAGGAAAACGAAGAAAGGGGAGGACCAAGAAAAAATAGAAGAAGGGAAAGTAGGATTAGTAAAAATCGTCTTGAACAAAAAAGAAAAAAAACCAAGAGGAATCGATTTCACAGAAACTGATGAGTTGGAACAAACAGACATAGTCCAAAATGGAAATGACAAACTGGTGAAGGTGAAGGAAAATGAAACTATTCATTTTAAATTTAACTCCAATCAAAAACTTGAAATTAAGGAATGCGAAAATGTTATTAACATGAAATATGGCTTTCTACAAGAGCACGTTTTAAATTTTAGATTTCCTGCCGTCTTTTTATCCTCAGAAAACTGCACCATAACAGTTATAGAAAGTGCAAAAACACCTGTAAGGATTATCATAAAGACGCAGAAAACGGAAAACATAGATGGCTGTGATTTTACCAAACCGTCAGGGGAGGGAGATTACCAAGATGGGTTTGCCTTAGAAGAATTAAAGTCAAATGAAAAAATATGTACGATACATATCGGCTCCAGCAAGAAGAAAATTTCTGCAGGTATTAAGTGCCCCTACAAATTAACACCTACCTACTGCTTTAGACACGTCCTATATGAAAAAGACGTCAACGGGGTGAAGTCCTATCACCCCTTCTTGTTGACCGACGTTTTGGGAACCCTCGATGTAGAATTCTACAGCAATGCACAAGAGGGATCCTACATAATTGGGTTGCCAACCAATCCCCAAAAATATTCTGTTGTGAGATGCGTTTGTGAGCATAATGGAAAAGCTGGTATTATGGAACTGAGGATTGCCTCTTCCTCCGGGTGGGCCTTCCTCAGCCTCACCTTGCTGCTTCTCCTCATCGCTCTCCTTTCCGCGTGCTAG
>Mexico_980-A_Tapachula_Plasmodb
ATGAAGCTACTAACCTTTGCCGCGGCGACCTATGGGTTCCTACTGAAGGAATGTCTAAACAGCTTCATATTTCCAACGAAGCATTTATGCGACTTTGCGTTGAATCCCCATAGTAGCATCAAGCCGGTGCTCAAAGAAGCGAGTGGAAAGGATGAAGAAGTGTGGTGCAGCGTGCATAACCCAAGTCTCACAGACTACGTAGCAATGGTGTGTCCCAAAAAAAAAGGAGGAGACTACACAGAGTTAGAAACAGTGCCAGCCAACTGCTTCACCAAACATCTCTACTCCCCATATGATTCAGAAGAAAATGAAAAAGACATGGAACTTCTCGAATTAGACCCAAAATTATCCTTCAACAGAACCTTTAACGATTTTGTATTAAAGGTGTTGGTCATCCCAGGGTATTATAAGCACAACAAAACAATCTACTGCCGATGCGACAATAGGAAAACGAAGAAAGGGGAGGACCAAGAAAAAATAGAAGAAGGGAAAGTAGGATTAGTAAAAATCGTCTTGAACAAAAAAGAAAAAAAACCAAGAGGAATCGATTTCACAGAAACTGATGAGTTGGAACAAACAGACATAGTCCAAAATGGAAATGACAAACTGGTGAAGGTGAAGGAAAATGAAACTATTCATTTTAAATTTAACTCCAATCAAAAACTTGAAATTAAGGAATGCGAAAATGTTATTAACATGAAATATGGCTTTCTACAAGAGCACGTTTTAAATTTTAGATTTCCTGCCGTCTTTTTATCCTCAGAAAACTGCACCATAACAGTTATAGAAAGTGCAAAAACACCTGTAAGGATTATCATAAAGACGCAGAAAACGGAAAACATAGATGGCTGTGATTTTACCAAACCGTCAGGGGAGGGAGATTACCAAGATGGGTTTGCCTTAGAAGAATTAAAGTCAAATGAAAAAATATGTACGATACATATCGGCTCCAGCAAGAAGAAAATTTCTGCAGGTATTAAGTGCCCCTACAAATTAACACCTACCTACTGCTTTAGACACGTCCTATATGAAAAAGACGTCAACGGGGTGAAGTCCTATCACCCCTTCTTGTTGACCGACGTTTTGGGAACCCTCGATGTAGAATTCTACAGCAATGCACAAGAGGGATCCTACATAATTGGGTTGCCAACCAATCCCCAAAAATATTCTGTTGTGAGATGCGTTTGTGAGCATAATGGAAAAGCTGGTATTATGGAACTGAGGATTGCCTCTTCCTCCGGGTGGGCCTTCCTCAGCCTCACCTTGCTGCTTCTCCTCATCGCTCTCCTTTCCGCGTGCTAG
>Mexico_938-A_Tapachula_Plasmodb
ATGAAGCTACTAACCTTTGCCGCGGCGACCTATGGGTTCCTACTGAAGGAATGTCTAAACAGCTTAATATTTCCAACGAAGCATTTATGCGACTTTGCGTTGAATCCCCATAGTAGCATCAAGCCGGTGCTCAAAGAAGCGAGTGGAAAGGATGAAGAAGTGTGGTGCAGCGTGCATAACCCAAGTCTCACAGACTACGTAGCAATGGTGTGTCCCAAAAAAAAAGGAGGAGACTACACAGAGTTAGAAACAGTGCCAGCCAACTGCTTCACCAAACATCTCTACTCCCCATATGATTCAGAAGAAAATGAAAAAGACATGGAACTTCTCGAATTAGACCCAAAATTATCCTTCAACAGAACCTTTAACGATTTTGTATTAAAGGTGTTGGTCATCCCAGGGTATTATAAGCACAACAAAACAATCTACTGCCGATGCGACAATAGGAAAACGAAGAAAGGGGAGGACCAAGAAAAAATAGAAGAAGGGAAAGTAGGATTAGTAAAAATCGTCTTGAACAAAAAAGAAAAAAAACCAAGAGGAATCGATTTCACAGAAACTGATGAGTTGGAACAAACAGACATAGTCCAAAATGGAAATGACAAACTGGTGAAGGTGAAGGAAAATGAAACTATTCATTTTAAATTTAACTCCAATCAAAAACTTGAAATTAAGGAATGCGAAAATGTTATTAACATGAAATATGGCTTTCTACAAGAGCACGTTTTAAATTTTAGATTTCCTGCCGTCTTTTTATCCTCAGAAAACTGCACCATAACAGTTATAGAAAGTGCAAAAACACCTGTAAGGATTATCATAAAGACGCAGAAAACGGAAAACATAGATGGCTGTGATTTTACCAAACCGTCAGGGGAGGGAGATTACCAAGATGGGTTTGCCTTAGAAGAATTAAAGTCAAATGAAAAAATATGTACGATACATATCGGCTCCAGCAAGAAGAAAATTTCTGCAGGTATTAAGTGCCCCTACAAATTAACACCTACCTACTGCTTTAGACACGTCCTATATGAAAAAGACGTCAACGGGGTGAAGTCCTATCACCCCTTCTTGTTGACCGACGTTTTGGGAACCCTCGATGTAGAATTCTACAGCAATGCACAAGAGGGATCCTACATAATTGGGTTGCCAACCAATCCCCAAAAATATTCTGTTGTGAGATGCGTTTGTGAGCATAATGGAAAAGCTGGTATTATGGAACTGAGGATTGCCTCTTCCTCCGGGTGGGCCTTCCTCAGCCTCACCTTGCTGCTTCTCCTCATCGCTCTCCTTTCCGCGTGCTAG
>Mexico_330-A_Tapachula_Plasmodb
ATGAAGCTACTAACCTTTGCCGCGGCGACCTATGGGTTCCTACTGAAGGAATGTCTAAACAGCTTAATATTTCCAACGGAGCATTTATGCGACTTTGCGTTGAATCCCCATAGTAGCATCAAGCCGGTGCTCAAAGAAGCGAGTGGAAAGGATGAAGAAGTGTGGTGCAGCGTGCATAACCCAAGTCTCACAGACTACGTAGCAATGGTGTGTCCCAAAAAAAAAGGAGGAGACTACACAGAGTTAGAAACAGTGCCAGCCAACTGCTTCACCAAACATCTCTACTCCCCATATGATTCAGAAGAAAATGAAAAAGACATGGAACTTCTCGAATTAGACCCAAAATTATCCTTCAACAGAACCTTTAACGATTTTGTATTAAAGGTGTTGGTCATCCCAGGGTATTATAAGCACAACAAAACAATCTACTGCCGATGCGACAATAGGAAAACGAAGAAAGGGGAGGACCAAGAAAAAATAGAAGAAGGGAAAGTAGGATTAGTAAAAATCGTCTTGAACAAAAAAGAAAAAAAACCAAGAGGAATCGATTTCACAGAAACTGATGAGTTGGAACAAACAGACATAGTCCAAAATGGAAATGACAAACTGGTGAAGGTGAAGGAAAATGAAACTATTCATTTTAAATTTAACTCCAATCAAAAACTTGAAATTAAGGAATGCGAAAATGTTATTAACATGAAATATGGCTTTCTACAAGAGCACGTTTTAAATTTTAGATTTCCTGCCGTCTTTTTATCCTCAGAAAACTGCACCATAACAGTTATAGAAAGTGCAAAAACACCTGTAAGGATTATCATAAAGACGCAGAAAACGGAAAACATAGATGGCTGTGATTTTACCAAACCGTCAGGGGAGGGAGATTACCAAGATGGGTTTGCCTTAGAAGAATTAAAGTCAAATGAAAAAATATGTACGATACATATCGGCTCCAGCAAGAAGAAAATTTCTGCAGGTATTAAGTGCCCCTACAAATTAACACCTACCTACTGCTTTAGACACGTCCTATATGAAAAAGACGTCAACGGGGTGAAGTCCTATCACCCCTTCTTGTTGACCGACGTTTTGGGAACCCTCGATGTAGAATTCTACAGCAATGCACAAGAGGGATCCTACATAATTGGGTTGCCAACCAATCCCCAAAAATATTCTGTTGTGAGATGCGTTTGTGAGCATAATGGAAAAGCTGGTATTATGGAACTGAGGATTGCCTCTTCCTCCGGGTGGGCCTTCCTCAGCCTCACCTTGCTGCTTCTCCTCATCGCTCTCCTTTCCGCGTGCTAG
>Mexico_MEX-009_NIH_C1
ATGAAGCTACTAACCTTTGCCGCGGCGACCTATGGGTTCCTACTGAAGGAATGTCTAAACAGCTTAATATTTCCAACGAAGCATTTATGCGACTTTGCGTTGAATCCCCATAGTAGCATCAAGCCGGTGCTCAAAGAAGCGAGTGGAAAGGATGAAGAAGTGTGGTGCAGCGTGCATAACCCAAGTCTCACAGACTACGTAGCAATGGTGTGTCCCAAAAAAAAAGGAGGAGACTACACAGAGTTAGAAACAGTGCCAGCCAACTGCTTCACCAAACATCTCTACTCCCCATATGATTCAGAAGAAAATGAAAAAGACATGGAACTTCTCGAATTAGACCCAAAATTATCCTTCAACAGAACCTTTAACGATTTTGTATTAAAGGTGTTGGTCATCCCAGGGTATTATAAGCACAACAAAACAATCTACTGCCGATGCGACAATAGGAAAACGAAGAAAGGGGAGGACCAAGAAAAAATAGAAGAAGGGAAAGTAGGATTAGTAAAAATCGTCTTGAACAAAAAAGAAAAAAAACCAAGAGGAATCGATTTCACAGAAACTGATGAGTTGGAACAAACAGACATAGTCCAAAATGGAAATGACAAACTGGTGAAGGTGAAGGAAAATGAAACTATTCATTTTAAATTTAACTCCAATCAAAAACTTGAAATTAAGGAATGCGAAAATGTTATTAACATGAAATATGGCTTTCTACAAGAGCACGTTTTAAATTTTAGATTTCCTGCCGTCTTTTTATCCTCAGAAAACTGCACCATAACAGTTATAGAAAGTGCAAAAACACCTGTAAGGATTATCATAAAGACGCAGAAAACGGAAAACATAGATGGCTGTGATTTTACCAAACCGTCAGGGGAGGGAGATTACCAAGATGGGTTTGCCTTAGAAGAATTAAAGTCAAATGAAAAAATATGTACGATACATATCGGCTCCAGCAAGAAGAAAATTTCTGCAGGTATTAAGTGCCCCTACAAATTAACACCTACCTACTGCTTTAGACACGTCCTATATGAAAAAGACGTCAACGGGGTGAAGTCCTATCACCCCTTCTTGTTGACCGACGTTTTGGGAACCCTCGATGTAGAATTCTACAGCAATGCACAAGAGGGATCCTACATAATTGGGTTGCCAACCAATCCCCAAAAATATTCTGTTGTGAGATGCGTTTGTGAGCATAATGGAAAAGCTGGTATTATGGAACTGAGGATTGCCTCTTCCTCCGGGTGGGCCTTCCTCAGCCTCACCTTGCTGCTTCTCCTCATCGCTCTCCTTTCCGCGTGCTAG
>Mexico_MEX-036_NIH_C1
ATGAAGCTACTAACCTTTGCCGCGGCGACCTATGGGTTCCTACTGAAGGAATGTCTAAACAGCTTCATATTTCCAACGAAGCATTTATGCGACTTTGCGTTGAATCCCCATAGTAGCATCAAGCCGGTGCTCAAAGAAGCGAGTGGAAAGGATGAAGAAGTGTGGTGCAGCGTGCATAACCCAAGTCTCACAGACTACGTAGCAATGGTGTGTCCCAAAAAAAAAGGAGGAGACTACACAGAGTTAGAAACAGTGCCAGCCAACTGCTTCACCAAACATCTCTACTCCCCATATGATTCAGAAGAAAATGAAAAAGACATGGAACTTCTCGAATTAGACCCAAAATTATCCTTCAACAGAACCTTTAACGATTTTGTATTAAAGGTGTTGGTCATCCCAGGGTATTATAAGCACAACAAAACAATCTACTGCCGATGCGACAATAGGAAAACGAAGAAAGGGGAGGACCAAGAAAAAATAGAAGAAGGGAAAGTAGGATTAGTAAAAATCGTCTTGAACAAAAAAGAAAAAAAACCAAGAGGAATCGATTTCACAGAAACTGATGAGTTGGAACAAACAGACATAGTCCAAAATGGAAATGACAAACTGGTGAAGGTGAAGGAAAATGAAACTATTCATTTTAAATTTAACTCCAATCAAAAACTTGAAATTAAGGAATGCGAAAATGTTATTAACATGAAATATGGCTTTCTACAAGAGCACGTTTTAAATTTTAGATTTCCTGCCGTCTTTTTATCCTCAGAAAACTGCACCATAACAGTTATAGAAAGTGCAAAAACACCTGTAAGGATTATCATAAAGACGCAGAAAACGGAAAACATAGATGGCTGTGATTTTACCAAACCGTCAGGGGAGGGAGATTACCAAGATGGGTTTGCCTTAGAAGAATTAAAGTCAAATGAAAAAATATGTACGATACATATCGGCTCCAGCAAGAAGAAAATTTCTGCAGGTATTAAGTGCCCCTACAAATTAACACCTACCTACTGCTTTAGACACGTCCTATATGAAAAAGACGTCAACGGGGTGAAGTCCTATCACCCCTTCTTGTTGACCGACGTTTTGGGAACCCTCGATGTAGAATTCTACAGCAATGCACAAGAGGGATCCTACATAATTGGGTTGCCAACCAATCCCCAAAAATATTCTGTTGTGAGATGCGTTTGTGAGCATAATGGAAAAGCTGGTATTATGGAACTGAGGATTGCCTCTTCCTCCGGGTGGGCCTTCCTCAGCCTCACCTTGCTGCTTCTCCTCATCGCTCTCCTTTCCGCGTGCTAG
>Mexico_MEX-049_NIH_F2
ATGAAGCTACTAACCTTTGCCGCGGCGACCTATGGGTTCCTACTGAAGGAATGTCTAAACAGCTTAATATTTCCAACGGAGCATTTATGCGACTTTGCGTTGAATCCCCATAGTAGCATCAAGCCGGTGCTCAAAGAAGCGAGTGGAAAGGATGAAGAAGTGTGGTGCAGCGTGCATAACCCAAGTCTCACAGACTACGTAGCAATGGTGTGTCCCAAAAAAAAAGGAGGAGACTACACAGAGTTAGAAACAGTGCCAGCCAACTGCTTCACCAAACATCTCTACTCCCCATATGATTCAGAAGAAAATGAAAAAGACATGGAACTTCTCGAATTAGACCCAAAATTATCCTTCAACAGAACCTTTAACGATTTTGTATTAAAGGTGTTGGTCATCCCAGGGTATTATAAGCACAACAAAACAATCTACTGCCGATGCGACAATAGGAAAACGAAGAAAGGGGAGGACCAAGAAAAAATAGAAGAAGGGAAAGTAGGATTAGTAAAAATCGTCTTGAACAAAAAAGAAAAAAAACCAAGAGGAATCGATTTCACAGAAACTGATGAGTTGGAACAAACAGACATAGTCCAAAATGGAAATGACAAACTGGTGAAGGTGAAGGAAAATGAAACTATTCATTTTAAATTTAACTCCAATCAAAAACTTGAAATTAAGGAATGCGAAAATGTTATTAACATGAAATATGGCTTTCTACAAGAGCACGTTTTAAATTTTAGATTTCCTGCCGTCTTTTTATCCTCAGAAAACTGCACCATAACAGTTATAGAAAGTGCAAAAACACCTGTAAGGATTATCATAAAGACGCAGAAAACGGAAAACATAGATGGCTGTGATTTTACCAAACCGTCAGGGGAGGGAGATTACCAAGATGGGTTTGCCTTAGAAGAATTAAAGTCAAATGAAAAAATATGTACGATACATATCGGCTCCAGCAAGAAGAAAATTTCTGCAGGTATTAAGTGCCCCTACAAATTAACACCTACCTACTGCTTTAGACACGTCCTATATGAAAAAGACGTCAACGGGGTGAAGTCCTATCACCCCTTCTTGTTGACCGACGTTTTGGGAACCCTCGATGTAGAATTCTACAGCAATGCACAAGAGGGATCCTACATAATTGGGTTGCCAACCAATCCCCAAAAATATTCTGTTGTGAGATGCGTTTGTGAGCATAATGGAAAAGCTGGTATTATGGAACTGAGGATTGCCTCTTCCTCCGGGTGGGCCTTCCTCAGCCTCACCTTGCTGCTTCTCCTCATCGCTCTCCTTTCCGCGTGCTAG
>Mexico_MEX-051_NIH_C1
ATGAAGCTACTAACCTTTGCCGCGGCGACCTATGGGTTCCTACTGAAGGAATGTCTAAACAGCTTCATATTTCCAACGAAGCATTTATGCGACTTTGCGTTGAATCCCCATAGTAGCATCAAGCCGGTGCTCAAAGAAGCGAGTGGAAAGGATGAAGAAGTGTGGTGCAGCGTGCATAACCCAAGTCTCACAGACTACGTAGCAATGGTGTGTCCCAAAAAAAAAGGAGGAGACTACACAGAGTTAGAAACAGTGCCAGCCAACTGCTTCACCAAACATCTCTACTCCCCATATGATTCAGAAGAAAATGAAAAAGACATGGAACTTCTCGAATTAGACCCAAAATTATCCTTCAACAGAACCTTTAACGATTTTGTATTAAAGGTGTTGGTCATCCCAGGGTATTATAAGCACAACAAAACAATCTACTGCCGATGCGACAATAGGAAAACGAAGAAAGGGGAGGACCAAGAAAAAATAGAAGAAGGGAAAGTAGGATTAGTAAAAATCGTCTTGAACAAAAAAGAAAAAAAACCAAGAGGAATCGATTTCACAGAAACTGATGAGTTGGAACAAACAGACATAGTCCAAAATGGAAATGACAAACTGGTGAAGGTGAAGGAAAATGAAACTATTCATTTTAAATTTAACTCCAATCAAAAACTTGAAATTAAGGAATGCGAAAATGTTATTAACATGAAATATGGCTTTCTACAAGAGCACGTTTTAAATTTTAGATTTCCTGCCGTCTTTTTATCCTCAGAAAACTGCACCATAACAGTTATAGAAAGTGCAAAAACACCTGTAAGGATTATCATAAAGACGCAGAAAACGGAAAACATAGATGGCTGTGATTTTACCAAACCGTCAGGGGAGGGAGATTACCAAGATGGGTTTGCCTTAGAAGAATTAAAGTCAAATGAAAAAATATGTACGATACATATCGGCTCCAGCAAGAAGAAAATTTCTGCAGGTATTAAGTGCCCCTACAAATTAACACCTACCTACTGCTTTAGACACGTCCTATATGAAAAAGACGTCAACGGGGTGAAGTCCTATCACCCCTTCTTGTTGACCGACGTTTTGGGAACCCTCGATGTAGAATTCTACAGCAATGCACAAGAGGGATCCTACATAATTGGGTTGCCAACCAATCCCCAAAAATATTCTGTTGTGAGATGCGTTTGTGAGCATAATGGAAAAGCTGGTATTATGGAACTGAGGATTGCCTCTTCCTCCGGGTGGGCCTTCCTCAGCCTCACCTTGCTGCTTCTCCTCATCGCTCTCCTTTCCGCGTGCTAG
>Mexico_MEX-053_NIH_C1
ATGAAGCTACTAACCTTTGCCGCGGCGACCTATGGGTTCCTACTGAAGGAATGTCTAAACAGCTTAATATTTCCAACGAAGCATTTATGCGACTTTGCGTTGAATCCCCATAGTAGCATCAAGCCGGTGCTCAAAGAAGCGAGTGGAAAGGATGAAGAAGTGTGGTGCAGCGTGCATAACCCAAGTCTCACAGACTACGTAGCAATGGTGTGTCCCAAAAAAAAAGGAGGAGACTACACAGAGTTAGAAACAGTGCCAGCCAACTGCTTCACCAAACATCTCTACTCCCCATATGATTCAGAAGAAAATGAAAAAGACATGGAACTTCTCGAATTAGACCCAAAATTATCCTTCAACAGAACCTTTAACGATTTTGTATTAAAGGTGTTGGTCATCCCAGGGTATTATAAGCACAACAAAACAATCTACTGCCGATGCGACAATAGGAAAACGAAGAAAGGGGAGGACCAAGAAAAAATAGAAGAAGGGAAAGTAGGATTAGTAAAAATCGTCTTGAACAAAAAAGAAAAAAAACCAAGAGGAATCGATTTCACAGAAACTGATGAGTTGGAACAAACAGACATAGTCCAAAATGGAAATGACAAACTGGTGAAGGTGAAGGAAAATGAAACTATTCATTTTAAATTTAACTCCAATCAAAAACTTGAAATTAAGGAATGCGAAAATGTTATTAACATGAAATATGGCTTTCTACAAGAGCACGTTTTAAATTTTAGATTTCCTGCCGTCTTTTTATCCTCAGAAAACTGCACCATAACAGTTATAGAAAGTGCAAAAACACCTGTAAGGATTATCATAAAGACGCAGAAAACGGAAAACATAGATGGCTGTGATTTTACCAAACCGTCAGGGGAGGGAGATTACCAAGATGGGTTTGCCTTAGAAGAATTAAAGTCAAATGAAAAAATATGTACGATACATATCGGCTCCAGCAAGAAGAAAATTTCTGCAGGTATTAAGTGCCCCTACAAATTAACACCTACCTACTGCTTTAGACACGTCCTATATGAAAAAGACGTCAACGGGGTGAAGTCCTATCACCCCTTCTTGTTGACCGACGTTTTGGGAACCCTCGATGTAGAATTCTACAGCAATGCACAAGAGGGATCCTACATAATTGGGTTGCCAACCAATCCCCAAAAATATTCTGTTGTGAGATGCGTTTGTGAGCATAATGGAAAAGCTGGTATTATGGAACTGAGGATTGCCTCTTCCTCCGGGTGGGCCTTCCTCAGCCTCACCTTGCTGCTTCTCCTCATCGCTCTCCTTTCCGCGTGCTAG
>Mexico_MEX-054_NIH_C1
ATGAAGCTACTAACCTTTGCCGCGGCGACCTATGGGTTCCTACTGAAGGAATGTCTAAACAGCTTAATATTTCCAACGAAGCATTTATGCGACTTTGCGTTGAATCCCCATAGTAGCATCAAGCCGGTGCTCAAAGAAGCGAGTGGAAAGGATGAAGAAGTGTGGTGCAGCGTGCATAACCCAAGTCTCACAGACTACGTAGCAATGGTGTGTCCCAAAAAAAAAGGAGGAGACTACACAGAGTTAGAAACAGTGCCAGCCAACTGCTTCACCAAACATCTCTACTCCCCATATGATTCAGAAGAAAATGAAAAAGACATGGAACTTCTCGAATTAGACCCAAAATTATCCTTCAACAGAACCTTTAACGATTTTGTATTAAAGGTGTTGGTCATCCCAGGGTATTATAAGCACAACAAAACAATCTACTGCCGATGCGACAATAGGAAAACGAAGAAAGGGGAGGACCAAGAAAAAATAGAAGAAGGGAAAGTAGGATTAGTAAAAATCGTCTTGAACAAAAAAGAAAAAAAACCAAGAGGAATCGATTTCACAGAAACTGATGAGTTGGAACAAACAGACATAGTCCAAAATGGAAATGACAAACTGGTGAAGGTGAAGGAAAATGAAACTATTCATTTTAAATTTAACTCCAATCAAAAACTTGAAATTAAGGAATGCGAAAATGTTATTAACATGAAATATGGCTTTCTACAAGAGCACGTTTTAAATTTTAGATTTCCTGCCGTCTTTTTATCCTCAGAAAACTGCACCATAACAGTTATAGAAAGTGCAAAAACACCTGTAAGGATTATCATAAAGACGCAGAAAACGGAAAACATAGATGGCTGTGATTTTACCAAACCGTCAGGGGAGGGAGATTACCAAGATGGGTTTGCCTTAGAAGAATTAAAGTCAAATGAAAAAATATGTACGATACATATCGGCTCCAGCAAGAAGAAAATTTCTGCAGGTATTAAGTGCCCCTACAAATTAACACCTACCTACTGCTTTAGACACGTCCTATATGAAAAAGACGTCAACGGGGTGAAGTCCTATCACCCCTTCTTGTTGACCGACGTTTTGGGAACCCTCGATGTAGAATTCTACAGCAATGCACAAGAGGGATCCTACATAATTGGGTTGCCAACCAATCCCCAAAAATATTCTGTTGTGAGATGCGTTTGTGAGCATAATGGAAAAGCTGGTATTATGGAACTGAGGATTGCCTCTTCCTCCGGGTGGGCCTTCCTCAGCCTCACCTTGCTGCTTCTCCTCATCGCTCTCCTTTCCGCGTGCTAG
>Mexico_MEX-055_NIH_C1
ATGAAGCTACTAACCTTTGCCGCGGCGACCTATGGGTTCCTACTGAAGGAATGTCTAAACAGCTTCATATTTCCAACGAAGCATTTATGCGACTTTGCGTTGAATCCCCATAGTAGCATCAAGCCGGTGCTCAAAGAAGCGAGTGGAAAGGATGAAGAAGTGTGGTGCAGCGTGCATAACCCAAGTCTCACAGACTACGTAGCAATGGTGTGTCCCAAAAAAAAAGGAGGAGACTACACAGAGTTAGAAACAGTGCCAGCCAACTGCTTCACCAAACATCTCTACTCCCCATATGATTCAGAAGAAAATGAAAAAGACATGGAACTTCTCGAATTAGACCCAAAATTATCCTTCAACAGAACCTTTAACGATTTTGTATTAAAGGTGTTGGTCATCCCAGGGTATTATAAGCACAACAAAACAATCTACTGCCGATGCGACAATAGGAAAACGAAGAAAGGGGAGGACCAAGAAAAAATAGAAGAAGGGAAAGTAGGATTAGTAAAAATCGTCTTGAACAAAAAAGAAAAAAAACCAAGAGGAATCGATTTCACAGAAACTGATGAGTTGGAACAAACAGACATAGTCCAAAATGGAAATGACAAACTGGTGAAGGTGAAGGAAAATGAAACTATTCATTTTAAATTTAACTCCAATCAAAAACTTGAAATTAAGGAATGCGAAAATGTTATTAACATGAAATATGGCTTTCTACAAGAGCACGTTTTAAATTTTAGATTTCCTGCCGTCTTTTTATCCTCAGAAAACTGCACCATAACAGTTATAGAAAGTGCAAAAACACCTGTAAGGATTATCATAAAGACGCAGAAAACGGAAAACATAGATGGCTGTGATTTTACCAAACCGTCAGGGGAGGGAGATTACCAAGATGGGTTTGCCTTAGAAGAATTAAAGTCAAATGAAAAAATATGTACGATACATATCGGCTCCAGCAAGAAGAAAATTTCTGCAGGTATTAAGTGCCCCTACAAATTAACACCTACCTACTGCTTTAGACACGTCCTATATGAAAAAGACGTCAACGGGGTGAAGTCCTATCACCCCTTCTTGTTGACCGACGTTTTGGGAACCCTCGATGTAGAATTCTACAGCAATGCACAAGAGGGATCCTACATAATTGGGTTGCCAACCAATCCCCAAAAATATTCTGTTGTGAGATGCGTTTGTGAGCATAATGGAAAAGCTGGTATTATGGAACTGAGGATTGCCTCTTCCTCCGGGTGGGCCTTCCTCAGCCTCACCTTGCTGCTTCTCCTCATCACTCTCCTTTCCGCGTGCTAG
>Mexico_MEX-056_NIH_F1
ATGAAGCTACTAACCTTTGCCGCGGCGACCTATGGGTTCCTACTGAAGGAATGTCTAAACAGCTTAATATTTCCAACGGAGCATTTATGCGACTTTGCGTTGAATCCCCATAGTAGCATCAAGCCGGTGCTCAAAGAAGCGAGTGGAAAGGATGAAGAAGTGTGGTGCAGCGTGCATAACCCAAGTCTCACAGACTACGTAGCAATGGTGTGTCCCAAAAAAAAAGGAGGAGACTACACAGAGTTAGAAACAGTGCCAGCCAACTGCTTCACCAAACATCTCTACTCCCCATATGATTCAGAAGAAAATGAAAAAGACATGGAACTTCTCGAATTAGACCCAAAATTATCCTTCAACAGAACCTTTAACGATTTTGTATTAAAGGTGTTGGTCATCCCAGGGTATTATAAGCACAACAAAACAATCTACTGCCGATGCGACAATAGGAAAACGAAGAAAGGGGAGGACCAAGAAAAAATAGAAGAAGGGAAAGTAGGATTAGTAAAAATCGTCTTGAACAAAAAAGAAAAAAAACCAAGAGGAATCGATTTCACAGAAACTGATGAGTTGGAACAAACAGACATAGTCCAAAATGGAAATGACAAACTGGTGAAGGTGAAGGAAAATGAAACTATTCATTTTAAATTTAACTCCAATCAAAAACTTGAAATTAAGGAATGCGAAAATGTTATTAACATGAAATATGGCTTTCTACAAGAGCACGTTTTAAATTTTAGATTTCCTGCCGTCTTTTTATCCTCAGAAAACTGCACCATAACAGTTATAGAAAGTGCAAAAACACCTGTAAGGATTATCATAAAGACGCAGAAAACGGAAAACATAGATGGCTGTGATTTTACCAAACCGTCAGGGGAGGGAGATTACCAAGATGGGTTTGCCTTAGAAGAATTAAAGTCAAATGAAAAAATATGTACGATACATATCGGCTCCAGCAAGAAGAAAATTTCTGCAGGTATTAAGTGCCCCTACAAATTAACACCTACCTACTGCTTTAGACACGTCCTATATGAAAAAGACGTCAACGGGGTGAAGTCCTATCACCCCTTCTTGTTGACCGACGTTTTGGGAACCCTCGATGTAGAATTCTACAGCAATGCACAAGAGGGATCCTACATAATTGGGTTGCCAACCAATCCCCAAAAATATTCTGTTGTGAGATGCGTTTGTGAGCATAATGGAAAAGCTGGTATTATGGAACTGAGGATTGCCTCTTCCTCCGGGTGGGCCTTCCTCAGCCTCACCTTGCTGCTTCTCCTCATCGCTCTCCTTTCCGCGTGCTAG
>Mexico_MEX-059_NIH_C1
ATGAAGCTACTAACCTTTGCCGCGGCGACCTATGGGTTCCTACTGAAGGAATGTCTAAACAGCTTAATATTTCCAACGAAGCATTTATGCGACTTTGCGTTGAATCCCCATAGTAGCATCAAGCCGGTGCTCAAAGAAGCGAGTGGAAAGGATGAAGAAGTGTGGTGCAGCGTGCATAACCCAAGTCTCACAGACTACGTAGCAATGGTGTGTCCCAAAAAAAAAGGAGGAGACTACACAGAGTTAGAAACAGTGCCAGCCAACTGCTTCACCAAACATCTCTACTCCCCATATGATTCAGAAGAAAATGAAAAAGACATGGAACTTCTCGAATTAGACCCAAAATTATCCTTCAACAGAACCTTTAACGATTTTGTATTAAAGGTGTTGGTCATCCCAGGGTATTATAAGCACAACAAAACAATCTACTGCCGATGCGACAATAGGAAAACGAAGAAAGGGGAGGACCAAGAAAAAATAGAAGAAGGGAAAGTAGGATTAGTAAAAATCGTCTTGAACAAAAAAGAAAAAAAACCAAGAGGAATCGATTTCACAGAAACTGATGAGTTGGAACAAACAGACATAGTCCAAAATGGAAATGACAAACTGGTGAAGGTGAAGGAAAATGAAACTATTCATTTTAAATTTAACTCCAATCAAAAACTTGAAATTAAGGAATGCGAAAATGTTATTAACATGAAATATGGCTTTCTACAAGAGCACGTTTTAAATTTTAGATTTCCTGCCGTCTTTTTATCCTCAGAAAACTGCACCATAACAGTTATAGAAAGTGCAAAAACACCTGTAAGGATTATCATAAAGACGCAGAAAACGGAAAACATAGATGGCTGTGATTTTACCAAACCGTCAGGGGAGGGAGATTACCAAGATGGGTTTGCCTTAGAAGAATTAAAGTCAAATGAAAAAATATGTACGATACATATCGGCTCCAGCAAGAAGAAAATTTCTGCAGGTATTAAGTGCCCCTACAAATTAACACCTACCTACTGCTTTAGACACGTCCTATATGAAAAAGACGTCAACGGGGTGAAGTCCTATCACCCCTTCTTGTTGACCGACGTTTTGGGAACCCTCGATGTAGAATTCTACAGCAATGCACAAGAGGGATCCTACATAATTGGGTTGCCAACCAATCCCCAAAAATATTCTGTTGTGAGATGCGTTTGTGAGCATAATGGAAAAGCTGGTATTATGGAACTGAGGATTGCCTCTTCCTCCGGGTGGGCCTTCCTCAGCCTCACCTTGCTGCTTCTCCTCATCGCTCTCCTTTCCGCGTGCTAG
>Mexico_MEX-060_NIH_C1
ATGAAGCTACTAACCTTTGCCGCGGCGACCTATGGGTTCCTACTGAAGGAATGTCTAAACAGCTTCATATTTCCAACGAAGCATTTATGCGACTTTGCGTTGAATCCCCATAGTAGCATCAAGCCGGTGCTCAAAGAAGCGAGTGGAAAGGATGAAGAAGTGTGGTGCAGCGTGCATAACCCAAGTCTCACAGACTACGTAGCAATGGTGTGTCCCAAAAAAAAAGGAGGAGACTACACAGAGTTAGAAACAGTGCCAGCCAACTGCTTCACCAAACATCTCTACTCCCCATATGATTCAGAAGAAAATGAAAAAGACATGGAACTTCTCGAATTAGACCCAAAATTATCCTTCAACAGAACCTTTAACGATTTTGTATTAAAGGTGTTGGTCATCCCAGGGTATTATAAGCACAACAAAACAATCTACTGCCGATGCGACAATAGGAAAACGAAGAAAGGGGAGGACCAAGAAAAAATAGAAGAAGGGAAAGTAGGATTAGTAAAAATCGTCTTGAACAAAAAAGAAAAAAAACCAAGAGGAATCGATTTCACAGAAACTGATGAGTTGGAACAAACAGACATAGTCCAAAATGGAAATGACAAACTGGTGAAGGTGAAGGAAAATGAAACTATTCATTTTAAATTTAACTCCAATCAAAAACTTGAAATTAAGGAATGCGAAAATGTTATTAACATGAAATATGGCTTTCTACAAGAGCACGTTTTAAATTTTAGATTTCCTGCCGTCTTTTTATCCTCAGAAAACTGCACCATAACAGTTATAGAAAGTGCAAAAACACCTGTAAGGATTATCATAAAGACGCAGAAAACGGAAAACATAGATGGCTGTGATTTTACCAAACCGTCAGGGGAGGGAGATTACCAAGATGGGTTTGCCTTAGAAGAATTAAAGTCAAATGAAAAAATATGTACGATACATATCGGCTCCAGCAAGAAGAAAATTTCTGCAGGTATTAAGTGCCCCTACAAATTAACACCTACCTACTGCTTTAGACACGTCCTATATGAAAAAGACGTCAACGGGGTGAAGTCCTATCACCCCTTCTTGTTGACCGACGTTTTGGGAACCCTCGATGTAGAATTCTACAGCAATGCACAAGAGGGATCCTACATAATTGGGTTGCCAACCAATCCCCAAAAATATTCTGTTGTGAGATGCGTTTGTGAGCATAATGGAAAAGCTGGTATTATGGAACTGAGGATTGCCTCTTCCTCCGGGTGGGCCTTCCTCAGCCTCACCTTGCTGCTTCTCCTCATCGCTCTCCTTTCCGCGTGCTAG
>Mexico_MEX-061_NIH_C1
ATGAAGCTACTAACCTTTGCCGCGGCGACCTATGGGTTCCTACTGAAGGAATGTCTAAACAGCTTCATATTTCCAACGAAGCATTTATGCGACTTTGCGTTGAATCCCCATAGTAGCATCAAGCCGGTGCTCAAAGAAGCGAGTGGAAAGGATGAAGAAGTGTGGTGCAGCGTGCATAACCCAAGTCTCACAGACTACGTAGCAATGGTGTGTCCCAAAAAAAAAGGAGGAGACTACACAGAGTTAGAAACAGTGCCAGCCAACTGCTTCACCAAACATCTCTACTCCCCATATGATTCAGAAGAAAATGAAAAAGACATGGAACTTCTCGAATTAGACCCAAAATTATCCTTCAACAGAACCTTTAACGATTTTGTATTAAAGGTGTTGGTCATCCCAGGGTATTATAAGCACAACAAAACAATCTACTGCCGATGCGACAATAGGAAAACGAAGAAAGGGGAGGACCAAGAAAAAATAGAAGAAGGGAAAGTAGGATTAGTAAAAATCGTCTTGAACAAAAAAGAAAAAAAACCAAGAGGAATCGATTTCACAGAAACTGATGAGTTGGAACAAACAGACATAGTCCAAAATGGAAATGACAAACTGGTGAAGGTGAAGGAAAATGAAACTATTCATTTTAAATTTAACTCCAATCAAAAACTTGAAATTAAGGAATGCGAAAATGTTATTAACATGAAATATGGCTTTCTACAAGAGCACGTTTTAAATTTTAGATTTCCTGCCGTCTTTTTATCCTCAGAAAACTGCACCATAACAGTTATAGAAAGTGCAAAAACACCTGTAAGGATTATCATAAAGACGCAGAAAACGGAAAACATAGATGGCTGTGATTTTACCAAACCGTCAGGGGAGGGAGATTACCAAGATGGGTTTGCCTTAGAAGAATTAAAGTCAAATGAAAAAATATGTACGATACATATCGGCTCCAGCAAGAAGAAAATTTCTGCAGGTATTAAGTGCCCCTACAAATTAACACCTACCTACTGCTTTAGACACGTCCTATATGAAAAAGACGTCAACGGGGTGAAGTCCTATCACCCCTTCTTGTTGACCGACGTTTTGGGAACCCTCGATGTAGAATTCTACAGCAATGCACAAGAGGGATCCTACATAATTGGGTTGCCAACCAATCCCCAAAAATATTCTGTTGTGAGATGCGTTTGTGAGCATAATGGAAAAGCTGGTATTATGGAACTGAGGATTGCCTCTTCCTCCGGGTGGGCCTTCCTCAGCCTCACCTTGCTGCTTCTCCTCATCGCTCTCCTTTCCGCGTGCTAG
>Mexico_MEX-062_NIH_F2
ATGAAGCTACTAACCTTTGCCGCGGCGACCTATGGGTTCCTACTGAAGGAATGTCTAAACAGCTTAATATTTCCAACGGAGCATTTATGCGACTTTGCGTTGAATCCCCATAGTAGCATCAAGCCGGTGCTCAAAGAAGCGAGTGGAAAGGATGAAGAAGTGTGGTGCAGCGTGCATAACCCAAGTCTCACAGACTACGTAGCAATGGTGTGTCCCAAAAAAAAAGGAGGAGACTACACAGAGTTAGAAACAGTGCCAGCCAACTGCTTCACCAAACATCTCTACTCCCCATATGATTCAGAAGAAAATGAAAAAGACATGGAACTTCTCGAATTAGACCCAAAATTATCCTTCAACAGAACCTTTAACGATTTTGTATTAAAGGTGTTGGTCATCCCAGGGTATTATAAGCACAACAAAACAATCTACTGCCGATGCGACAATAGGAAAACGAAGAAAGGGGAGGACCAAGAAAAAATAGAAGAAGGGAAAGTAGGATTAGTAAAAATCGTCTTGAACAAAAAAGAAAAAAAACCAAGAGGAATCGATTTCACAGAAACTGATGAGTTGGAACAAACAGACATAGTCCAAAATGGAAATGACAAACTGGTGAAGGTGAAGGAAAATGAAACTATTCATTTTAAATTTAACTCCAATCAAAAACTTGAAATTAAGGAATGCGAAAATGTTATTAACATGAAATATGGCTTTCTACAAGAGCACGTTTTAAATTTTAGATTTCCTGCCGTCTTTTTATCCTCAGAAAACTGCACCATAACAGTTATAGAAAGTGCAAAAACACCTGTAAGGATTATCATAAAGACGCAGAAAACGGAAAACATAGATGGCTGTGATTTTACCAAACCGTCAGGGGAGGGAGATTACCAAGATGGGTTTGCCTTAGAAGAATTAAAGTCAAATGAAAAAATATGTACGATACATATCGGCTCCAGCAAGAAGAAAATTTCTGCAGGTATTAAGTGCCCCTACAAATTAACACCTACCTACTGCTTTAGACACGTCCTATATGAAAAAGACGTCAACGGGGTGAAGTCCTATCACCCCTTCTTGTTGACCGACGTTTTGGGAACCCTCGATGTAGAATTCTACAGCAATGCACAAGAGGGATCCTACATAATTGGGTTGCCAACCAATCCCCAAAAATATTCTGTTGTGAGATGCGTTTGTGAGCATAATGGAAAAGCTGGTATTATGGAACTGAGGATTGCCTCTTCCTCCGGGTGGGCCTTCCTCAGCCTCACCTTGCTGCTTCTCCTCATCGCTCTCCTTTCCGCGTGCTAG
>Mexico_MEX-063_NIH_C1
ATGAAGCTACTAACCTTTGCCGCGGCGACCTATGGGTTCCTACTGAAGGAATGTCTAAACAGCTTAATATTTCCAACGAAGCATTTATGCGACTTTGCGTTGAATCCCCATAGTAGCATCAAGCCGGTGCTCAAAGAAGCGAGTGGAAAGGATGAAGAAGTGTGGTGCAGCGTGCATAACCCAAGTCTCACAGACTACGTAGCAATGGTGTGTCCCAAAAAAAAAGGAGGAGACTACACAGAGTTAGAAACAGTGCCAGCCAACTGCTTCACCAAACATCTCTACTCCCCATATGATTCAGAAGAAAATGAAAAAGACATGGAACTTCTCGAATTAGACCCAAAATTATCCTTCAACAGAACCTTTAACGATTTTGTATTAAAGGTGTTGGTCATCCCAGGGTATTATAAGCACAACAAAACAATCTACTGCCGATGCGACAATAGGAAAACGAAGAAAGGGGAGGACCAAGAAAAAATAGAAGAAGGGAAAGTAGGATTAGTAAAAATCGTCTTGAACAAAAAAGAAAAAAAACCAAGAGGAATCGATTTCACAGAAACTGATGAGTTGGAACAAACAGACATAGTCCAAAATGGAAATGACAAACTGGTGAAGGTGAAGGAAAATGAAACTATTCATTTTAAATTTAACTCCAATCAAAAACTTGAAATTAAGGAATGCGAAAATGTTATTAACATGAAATATGGCTTTCTACAAGAGCACGTTTTAAATTTTAGATTTCCTGCCGTCTTTTTATCCTCAGAAAACTGCACCATAACAGTTATAGAAAGTGCAAAAACACCTGTAAGGATTATCATAAAGACGCAGAAAACGGAAAACATAGATGGCTGTGATTTTACCAAACCGTCAGGGGAGGGAGATTACCAAGATGGGTTTGCCTTAGAAGAATTAAAGTCAAATGAAAAAATATGTACGATACATATCGGCTCCAGCAAGAAGAAAATTTCTGCAGGTATTAAGTGCCCCTACAAATTAACACCTACCTACTGCTTTAGACACGTCCTATATGAAAAAGACGTCAACGGGGTGAAGTCCTATCACCCCTTCTTGTTGACCGACGTTTTGGGAACCCTCGATGTAGAATTCTACAGCAATGCACAAGAGGGATCCTACATAATTGGGTTGCCAACCAATCCCCAAAAATATTCTGTTGTGAGATGCGTTTGTGAGCATAATGGAAAAGCTGGTATTATGGAACTGAGGATTGCCTCTTCCTCCGGGTGGGCCTTCCTCAGCCTCACCTTGCTGCTTCTCCTCATCGCTCTCCTTTCCGCGTGCTAG
>Mexico_MEX-065_NIH_C1
ATGAAGCTACTAACCTTTGCCGCGGCGACCTATGGGTTCCTACTGAAGGAATGTCTAAACAGCTTAATATTTCCAACGAAGCATTTATGCGACTTTGCGTTGAATCCCCATAGTAGCATCAAGCCGGTGCTCAAAGAAGCGAGTGGAAAGGATGAAGAAGTGTGGTGCAGCGTGCATAACCCAAGTCTCACAGACTACGTAGCAATGGTGTGTCCCAAAAAAAAAGGAGGAGACTACACAGAGTTAGAAACAGTGCCAGCCAACTGCTTCACCAAACATCTCTACTCCCCATATGATTCAGAAGAAAATGAAAAAGACATGGAACTTCTCGAATTAGACCCAAAATTATCCTTCAACAGAACCTTTAACGATTTTGTATTAAAGGTGTTGGTCATCCCAGGGTATTATAAGCACAACAAAACAATCTACTGCCGATGCGACAATAGGAAAACGAAGAAAGGGGAGGACCAAGAAAAAATAGAAGAAGGGAAAGTAGGATTAGTAAAAATCGTCTTGAACAAAAAAGAAAAAAAACCAAGAGGAATCGATTTCACAGAAACTGATGAGTTGGAACAAACAGACATAGTCCAAAATGGAAATGACAAACTGGTGAAGGTGAAGGAAAATGAAACTATTCATTTTAAATTTAACTCCAATCAAAAACTTGAAATTAAGGAATGCGAAAATGTTATTAACATGAAATATGGCTTTCTACAAGAGCACGTTTTAAATTTTAGATTTCCTGCCGTCTTTTTATCCTCAGAAAACTGCACCATAACAGTTATAGAAAGTGCAAAAACACCTGTAAGGATTATCATAAAGACGCAGAAAACGGAAAACATAGATGGCTGTGATTTTACCAAACCGTCAGGGGAGGGAGATTACCAAGATGGGTTTGCCTTAGAAGAATTAAAGTCAAATGAAAAAATATGTACGATACATATCGGCTCCAGCAAGAAGAAAATTTCTGCAGGTATTAAGTGCCCCTACAAATTAACACCTACCTACTGCTTTAGACACGTCCTATATGAAAAAGACGTCAACGGGGTGAAGTCCTATCACCCCTTCTTGTTGACCGACGTTTTGGGAACCCTCGATGTAGAATTCTACAGCAATGCACAAGAGGGATCCTACATAATTGGGTTGCCAACCAATCCCCAAAAATATTCTGTTGTGAGATGCGTTTGTGAGCATAATGGAAAAGCTGGTATTATGGAACTGAGGATTGCCTCTTCCTCCGGGTGGGCCTTCCTCAGCCTCACCTTGCTGCTTCTCCTCATCGCTCTCCTTTCCGCGTGCTAG
>Mexico_MEX-069_NIH_C1
ATGAAGCTACTAACCTTTGCCGCGGCGACCTATGGGTTCCTACTGAAGGAATGTCTAAACAGCTTAATATTTCCAACGAAGCATTTATGCGACTTTGCGTTGAATCCCCATAGTAGCATCAAGCCGGTGCTCAAAGAAGCGAGTGGAAAGGATGAAGAAGTGTGGTGCAGCGTGCATAACCCAAGTCTCACAGACTACGTAGCAATGGTGTGTCCCAAAAAAAAAGGAGGAGACTACACAGAGTTAGAAACAGTGCCAGCCAACTGCTTCACCAAACATCTCTACTCCCCATATGATTCAGAAGAAAATGAAAAAGACATGGAACTTCTCGAATTAGACCCAAAATTATCCTTCAACAGAACCTTTAACGATTTTGTATTAAAGGTGTTGGTCATCCCAGGGTATTATAAGCACAACAAAACAATCTACTGCCGATGCGACAATAGGAAAACGAAGAAAGGGGAGGACCAAGAAAAAATAGAAGAAGGGAAAGTAGGATTAGTAAAAATCGTCTTGAACAAAAAAGAAAAAAAACCAAGAGGAATCGATTTCACAGAAACTGATGAGTTGGAACAAACAGACATAGTCCAAAATGGAAATGACAAACTGGTGAAGGTGAAGGAAAATGAAACTATTCATTTTAAATTTAACTCCAATCAAAAACTTGAAATTAAGGAATGCGAAAATGTTATTAACATGAAATATGGCTTTCTACAAGAGCACGTTTTAAATTTTAGATTTCCTGCCGTCTTTTTATCCTCAGAAAACTGCACCATAACAGTTATAGAAAGTGCAAAAACACCTGTAAGGATTATCATAAAGACGCAGAAAACGGAAAACATAGATGGCTGTGATTTTACCAAACCGTCAGGGGAGGGAGATTACCAAGATGGGTTTGCCTTAGAAGAATTAAAGTCAAATGAAAAAATATGTACGATACATATCGGCTCCAGCAAGAAGAAAATTTCTGCAGGTATTAAGTGCCCCTACAAATTAACACCTACCTACTGCTTTAGACACGTCCTATATGAAAAAGACGTCAACGGGGTGAAGTCCTATCACCCCTTCTTGTTGACCGACGTTTTGGGAACCCTCGATGTAGAATTCTACAGCAATGCACAAGAGGGATCCTACATAATTGGGTTGCCAACCAATCCCCAAAAATATTCTGTTGTGAGATGCGTTTGTGAGCATAATGGAAAAGCTGGTATTATGGAACTGAGGATTGCCTCTTCCTCCGGGTGGGCCTTCCTCAGCCTCACCTTGCTGCTTCTCCTCATCGCTCTCCTTTCCGCGTGCTAG
>Mexico_MEX-074_NIH_C1
ATGAAGCTACTAACCTTTGCCGCGGCGACCTATGGGTTCCTACTGAAGGAATGTCTAAACAGCTTCATATTTCCAACGAAGCATTTATGCGACTTTGCGTTGAATCCCCATAGTAGCATCAAGCCGGTGCTCAAAGAAGCGAGTGGAAAGGATGAAGAAGTGTGGTGCAGCGTGCATAACCCAAGTCTCACAGACTACGTAGCAATGGTGTGTCCCAAAAAAAAAGGAGGAGACTACACAGAGTTAGAAACAGTGCCAGCCAACTGCTTCACCAAACATCTCTACTCCCCATATGATTCAGAAGAAAATGAAAAAGACATGGAACTTCTCGAATTAAACCCAAAATTATCCTTCAACAGAACCTTTAACGATTTTGTATTAAAGGTGTTGGTCATCCCAGGGTATTATAAGCACAACAAAACAATCTACTGCCGATGCGACAATAGGAAAACGAAGAAAGGGGAGGACCAAGAAAAAATAGAAGAAGGGAAAGTAGGATTAGTAAAAATCGTCTTGAACAAAAAAGAAAAAAAACCAAGAGGAATCGATTTCACAGAAACTGATGAGTTGGAACAAACAGACATAGTCCAAAATGGAAATGACAAACTGGTGAAGGTGAAGGAAAATGAAACTATTCATTTTAAATTTAACTCCAATCAAAAACTTGAAATTAAGGAATGCGAAAATGTTATTAACATGAAATATGGCTTTCTACAAGAGCACGTTTTAAATTTTAGATTTCCTGCCGTCTTTTTATCCTCAGAAAACTGCACCATAACAGTTATAGAAAGTGCAAAAACACCTGTAAGGATTATCATAAAGACGCAGAAAACGGAAAACATAGATGGCTGTGATTTTACCAAACCGTCAGGGGAGGGAGATTACCAAGATGGGTTTGCCTTAGAAGAATTAAAGTCAAATGAAAAAATATGTACGATACATATCGGCTCCAGCAAGAAGAAAATTTCTGCAGGTATTAAGTGCCCCTACAAATTAACACCTACCTACTGCTTTAGACACGTCCTATATGAAAAAGACGTCAACGGGGTGAAGTCCTATCACCCCTTCTTGTTGACCGACGTTTTGGGAACCCTCGATGTAGAATTCTACAGCAATGCACAAGAGGGATCCTACATAATTGGGTTGCCAACCAATCCCCAAAAATATTCTGTTGTGAGATGCGTTTGTGAGCATAATGGAAAAGCTGGTATTATGGAACTGAGGATTGCCTCTTCCTCCGGGTGGGCCTTCCTCAGCCTCACCTTGCTGCTTCTCCTCATCGCTCTCCTTTCCGCGTGCTAG
>Mexico_MEX-098_NIH_F2
ATGAAGCTACTAACCTTTGCCGCGGCGACCTATGGGTTCCTACTGAAGGAATGTCTAAACAGCTTAATATTTCCAACGGAGCATTTATGCGACTTTGCGTTGAATCCCCATAGTAGCATCAAGCCGGTGCTCAAAGAAGCGAGTGGAAAGGATGAAGAAGTGTGGTGCAGCGTGCATAACCCAAGTCTCACAGACTACGTAGCAATGGTGTGTCCCAAAAAAAAAGGAGGAGACTACACAGAGTTAGAAACAGTGCCAGCCAACTGCTTCACCAAACATCTCTACTCCCCATATGATTCAGAAGAAAATGAAAAAGACATGGAACTTCTCGAATTAGACCCAAAATTATCCTTCAACAGAACCTTTAACGATTTTGTATTAAAGGTGTTGGTCATCCCAGGGTATTATAAGCACAACAAAACAATCTACTGCCGATGCGACAATAGGAAAACGAAGAAAGGGGAGGACCAAGAAAAAATAGAAGAAGGGAAAGTAGGATTAGTAAAAATCGTCTTGAACAAAAAAGAAAAAAAACCAAGAGGAATCGATTTCACAGAAACTGATGAGTTGGAACAAACAGACATAGTCCAAAATGGAAATGACAAACTGGTGAAGGTGAAGGAAAATGAAACTATTCATTTTAAATTTAACTCCAATCAAAAACTTGAAATTAAGGAATGCGAAAATGTTATTAACATGAAATATGGCTTTCTACAAGAGCACGTTTTAAATTTTAGATTTCCTGCCGTCTTTTTATCCTCAGAAAACTGCACCATAACAGTTATAGAAAGTGCAAAAACACCTGTAAGGATTATCATAAAGACGCAGAAAACGGAAAACATAGATGGCTGTGATTTTACCAAACCGTCAGGGGAGGGAGATTACCAAGATGGGTTTGCCTTAGAAGAATTAAAGTCAAATGAAAAAATATGTACGATACATATCGGCTCCAGCAAGAAGAAAATTTCTGCAGGTATTAAGTGCCCCTACAAATTAACACCTACCTACTGCTTTAGACACGTCCTATATGAAAAAGACGTCAACGGGGTGAAGTCCTATCACCCCTTCTTGTTGACCGACGTTTTGGGAACCCTCGATGTAGAATTCTACAGCAATGCACAAGAGGGATCCTACATAATTGGGTTGCCAACCAATCCCCAAAAATATTCTGTTGTGAGATGCGTTTGTGAGCATAATGGAAAAGCTGGTATTATGGAACTGAGGATTGCCTCTTCCTCCGGGTGGGCCTTCCTCAGCCTCACCTTGCTGCTTCTCCTCATCGCTCTCCTTTCCGCGTGCTAG
>Mexico_MEX-112_NIH_F2
ATGAAGCTACTAACCTTTGCCGCGGCGACCTATGGGTTCCTACTGAAGGAATGTCTAAACAGCTTAATATTTCCAACGGAGCATTTATGCGACTTTGCGTTGAATCCCCATAGTAGCATCAAGCCGGTGCTCAAAGAAGCGAGTGGAAAGGATGAAGAAGTGTGGTGCAGCGTGCATAACCCAAGTCTCACAGACTACGTAGCAATGGTGTGTCCCAAAAAAAAAGGAGGAGACTACACAGAGTTAGAAACAGTGCCAGCCAACTGCTTCACCAAACATCTCTACTCCCCATATGATTCAGAAGAAAATGAAAAAGACATGGAACTTCTCGAATTAGACCCAAAATTATCCTTCAACAGAACCTTTAACGATTTTGTATTAAAGGTGTTGGTCATCCCAGGGTATTATAAGCACAACAAAACAATCTACTGCCGATGCGACAATAGGAAAACGAAGAAAGGGGAGGACCAAGAAAAAATAGAAGAAGGGAAAGTAGGATTAGTAAAAATCGTCTTGAACAAAAAAGAAAAAAAACCAAGAGGAATCGATTTCACAGAAACTGATGAGTTGGAACAAACAGACATAGTCCAAAATGGAAATGACAAACTGGTGAAGGTGAAGGAAAATGAAACTATTCATTTTAAATTTAACTCCAATCAAAAACTTGAAATTAAGGAATGCGAAAATGTTATTAACATGAAATATGGCTTTCTACAAGAGCACGTTTTAAATTTTAGATTTCCTGCCGTCTTTTTATCCTCAGAAAACTGCACCATAACAGTTATAGAAAGTGCAAAAACACCTGTAAGGATTATCATAAAGACGCAGAAAACGGAAAACATAGATGGCTGTGATTTTACCAAACCGTCAGGGGAGGGAGATTACCAAGATGGGTTTGCCTTAGAAGAATTAAAGTCAAATGAAAAAATATGTACGATACATATCGGCTCCAGCAAGAAGAAAATTTCTGCAGGTATTAAGTGCCCCTACAAATTAACACCTACCTACTGCTTTAGACACGTCCTATATGAAAAAGACGTCAACGGGGTGAAGTCCTATCACCCCTTCTTGTTGACCGACGTTTTGGGAACCCTCGATGTAGAATTCTACAGCAATGCACAAGAGGGATCCTACATAATTGGGTTGCCAACCAATCCCCAAAAATATTCTGTTGTGAGATGCGTTTGTGAGCATAATGGAAAAGCTGGTATTATGGAACTGAGGATTGCCTCTTCCTCCGGGTGGGCCTTCCTCAGCCTCACCTTGCTGCTTCTCCTCATCGCTCTCCTTTCCGCGTGCTAG
>Mexico_MEX-120_NIH_F2
ATGAAGCTACTAACCTTTGCCGCGGCGACCTATGGGTTCCTACTGAAGGAATGTCTAAACAGCTTAATATTTCCAACGGAGCATTTATGCGACTTTGCGTTGAATCCCCATAGTAGCATCAAGCCGGTGCTCAAAGAAGCGAGTGGAAAGGATGAAGAAGTGTGGTGCAGCGTGCATAACCCAAGTCTCACAGACTACGTAGCAATGGTGTGTCCCAAAAAAAAAGGAGGAGACTACACAGAGTTAGAAACAGTGCCAGCCAACTGCTTCACCAAACATCTCTACTCCCCATATGATTCAGAAGAAAATGAAAAAGACATGGAACTTCTCGAATTAGACCCAAAATTATCCTTCAACAGAACCTTTAACGATTTTGTATTAAAGGTGTTGGTCATCCCAGGGTATTATAAGCACAACAAAACAATCTACTGCCGATGCGACAATAGGAAAACGAAGAAAGGGGAGGACCAAGAAAAAATAGAAGAAGGGAAAGTAGGATTAGTAAAAATCGTCTTGAACAAAAAAGAAAAAAAACCAAGAGGAATCGATTTCACAGAAACTGATGAGTTGGAACAAACAGACATAGTCCAAAATGGAAATGACAAACTGGTGAAGGTGAAGGAAAATGAAACTATTCATTTTAAATTTAACTCCAATCAAAAACTTGAAATTAAGGAATGCGAAAATGTTATTAACATGAAATATGGCTTTCTACAAGAGCACGTTTTAAATTTTAGATTTCCTGCCGTCTTTTTATCCTCAGAAAACTGCACCATAACAGTTATAGAAAGTGCAAAAACACCTGTAAGGATTATCATAAAGACGCAGAAAACGGAAAACATAGATGGCTGTGATTTTACCAAACCGTCAGGGGAGGGAGATTACCAAGATGGGTTTGCCTTAGAAGAATTAAAGTCAAATGAAAAAATATGTACGATACATATCGGCTCCAGCAAGAAGAAAATTTCTGCAGGTATTAAGTGCCCCTACAAATTAACACCTACCTACTGCTTTAGACACGTCCTATATGAAAAAGACGTCAACGGGGTGAAGTCCTATCACCCCTTCTTGTTGACCGACGTTTTGGGAACCCTCGATGTAGAATTCTACAGCAATGCACAAGAGGGATCCTACATAATTGGGTTGCCAACCAATCCCCAAAAATATTCTGTTGTGAGATGCGTTTGTGAGCATAATGGAAAAGCTGGTATTATGGAACTGAGGATTGCCTCTTCCTCCGGGTGGGCCTTCCTCAGCCTCACCTTGCTGCTTCTCCTCATCGCTCTCCTTTCCGCGTGCTAG
>Mexico_MEX-122_NIH_F1
ATGAAGCTACTAACCTTTGCCGCGGCGACCTATGGGTTCCTACTGAAGGAATGTCTAAACAGCTTAATATTTCCAACGGAGCATTTATGCGACTTTGCGTTGAATCCCCATAGTAGCATCAAGCCGGTGCTCAAAGAAGCGAGTGGAAAGGATGAAGAAGTGTGGTGCAGCGTGCATAACCCAAGTCTCACAGACTACGTAGCAATGGTGTGTCCCAAAAAAAAAGGAGGAGACTACACAGAGTTAGAAACAGTGCCAGCCAACTGCTTCACCAAACATCTCTACTCCCCATATGATTCAGAAGAAAATGAAAAAGACATGGAACTTCTCGAATTAGACCCAAAATTATCCTTCAACAGAACCTTTAACGATTTTGTATTAAAGGTGTTGGTCATCCCAGGGTATTATAAGCACAACAAAACAATCTACTGCCGATGCGACAATAGGAAAACGAAGAAAGGGGAGGACCAAGAAAAAATAGAAGAAGGGAAAGTAGGATTAGTAAAAATCGTCTTGAACAAAAAAGAAAAAAAACCAAGAGGAATCGATTTCACAGAAACTGATGAGTTGGAACAAACAGACATAGTCCAAAATGGAAATGACAAACTGGTGAAGGTGAAGGAAAATGAAACTATTCATTTTAAATTTAACTCCAATCAAAAACTTGAAATTAAGGAATGCGAAAATGTTATTAACATGAAATATGGCTTTCTACAAGAGCACGTTTTAAATTTTAGATTTCCTGCCGTCTTTTTATCCTCAGAAAACTGCACCATAACAGTTATAGAAAGTGCAAAAACACCTGTAAGGATTATCATAAAGACGCAGAAAACGGAAAACATAGATGGCTGTGATTTTACCAAACCGTCAGGGGAGGGAGATTACCAAGATGGGTTTGCCTTAGAAGAATTAAAGTCAAATGAAAAAATATGTACGATACATATCGGCTCCAGCAAGAAGAAAATTTCTGCAGGTATTAAGTGCCCCTACAAATTAACACCTACCTACTGCTTTAGACACGTCCTATATGAAAAAGACGTCAACGGGGTGAAGTCCTATCACCCCTTCTTGTTGACCGACGTTTTGGGAACCCTCGATGTAGAATTCTACAGCAATGCACAAGAGGGATCCTACATAATTGGGTTGCCAACCAATCCCCAAAAATATTCTGTTGTGAGATGCGTTTGTGAGCATAATGGAAAAGCTGGTATTATGGAACTGAGGATTGCCTCTTCCTCCGGGTGGGCCTTCCTCAGCCTCACCTTGCTGCTTCTCCTCATCGCTCTCCTTTCCGCGTGCTAG
>Mexico_MEX-136_NIH_C1
ATGAAGCTACTAACCTTTGCCGCGGCGACCTATGGGTTCCTACTGAAGGAATGTCTAAACAGCTTAATATTTCCAACGAAGCATTTATGCGACTTTGCGTTGAATCCCCATAGTAGCATCAAGCCGGTGCTCAAAGAAGCGAGTGGAAAGGATGAAGAAGTGTGGTGCAGCGTGCATAACCCAAGTCTCACAGACTACGTAGCAATGGTGTGTCCCAAAAAAAAAGGAGGAGACTACACAGAGTTAGAAACAGTGCCAGCCAACTGCTTCACCAAACATCTCTACTCCCCATATGATTCAGAAGAAAATGAAAAAGACATGGAACTTCTCGAATTAGACCCAAAATTATCCTTCAACAGAACCTTTAACGATTTTGTATTAAAGGTGTTGGTCATCCCAGGGTATTATAAGCACAACAAAACAATCTACTGCCGATGCGACAATAGGAAAACGAAGAAAGGGGAGGACCAAGAAAAAATAGAAGAAGGGAAAGTAGGATTAGTAAAAATCGTCTTGAACAAAAAAGAAAAAAAACCAAGAGGAATCGATTTCACAGAAACTGATGAGTTGGAACAAACAGACATAGTCCAAAATGGAAATGACAAACTGGTGAAGGTGAAGGAAAATGAAACTATTCATTTTAAATTTAACTCCAATCAAAAACTTGAAATTAAGGAATGCGAAAATGTTATTAACATGAAATATGGCTTTCTACAAGAGCACGTTTTAAATTTTAGATTTCCTGCCGTCTTTTTATCCTCAGAAAACTGCACCATAACAGTTATAGAAAGTGCAAAAACACCTGTAAGGATTATCATAAAGACGCAGAAAACGGAAAACATAGATGGCTGTGATTTTACCAAACCGTCAGGGGAGGGAGATTACCAAGATGGGTTTGCCTTAGAAGAATTAAAGTCAAATGAAAAAATATGTACGATACATATCGGCTCCAGCAAGAAGAAAATTTCTGCAGGTATTAAGTGCCCCTACAAATTAACACCTACCTACTGCTTTAGACACGTCCTATATGAAAAAGACGTCAACGGGGTGAAGTCCTATCACCCCTTCTTGTTGACCGACGTTTTGGGAACCCTCGATGTAGAATTCTACAGCAATGCACAAGAGGGATCCTACATAATTGGGTTGCCAACCAATCCCCAAAAATATTCTGTTGTGAGATGCGTTTGTGAGCATAATGGAAAAGCTGGTATTATGGAACTGAGGATTGCCTCTTCCTCCGGGTGGGCCTTCCTCAGCCTCACCTTGCTGCTTCTCCTCATCGCTCTCCTTTCCGCGTGCTAG
>Mexico_MEX-141_NIH_F2
ATGAAGCTACTAACCTTTGCCGCGGCGACCTATGGGTTCCTACTGAAGGAATGTCTAAACAGCTTAATATTTCCAACGGAGCATTTATGCGACTTTGCGTTGAATCCCCATAGTAGCATCAAGCCGGTGCTCAAAGAAGCGAGTGGAAAGGATGAAGAAGTGTGGTGCAGCGTGCATAACCCAAGTCTCACAGACTACGTAGCAATGGTGTGTCCCAAAAAAAAAGGAGGAGACTACACAGAGTTAGAAACAGTGCCAGCCAACTGCTTCACCAAACATCTCTACTCCCCATATGATTCAGAAGAAAATGAAAAAGACATGGAACTTCTCGAATTAGACCCAAAATTATCCTTCAACAGAACCTTTAACGATTTTGTATTAAAGGTGTTGGTCATCCCAGGGTATTATAAGCACAACAAAACAATCTACTGCCGATGCGACAATAGGAAAACGAAGAAAGGGGAGGACCAAGAAAAAATAGAAGAAGGGAAAGTAGGATTAGTAAAAATCGTCTTGAACAAAAAAGAAAAAAAACCAAGAGGAATCGATTTCACAGAAACTGATGAGTTGGAACAAACAGACATAGTCCAAAATGGAAATGACAAACTGGTGAAGGTGAAGGAAAATGAAACTATTCATTTTAAATTTAACTCCAATCAAAAACTTGAAATTAAGGAATGCGAAAATGTTATTAACATGAAATATGGCTTTCTACAAGAGCACGTTTTAAATTTTAGATTTCCTGCCGTCTTTTTATCCTCAGAAAACTGCACCATAACAGTTATAGAAAGTGCAAAAACACCTGTAAGGATTATCATAAAGACGCAGAAAACGGAAAACATAGATGGCTGTGATTTTACCAAACCGTCAGGGGAGGGAGATTACCAAGATGGGTTTGCCTTAGAAGAATTAAAGTCAAATGAAAAAATATGTACGATACATATCGGCTCCAGCAAGAAGAAAATTTCTGCAGGTATTAAGTGCCCCTACAAATTAACACCTACCTACTGCTTTAGACACGTCCTATATGAAAAAGACGTCAACGGGGTGAAGTCCTATCACCCCTTCTTGTTGACCGACGTTTTGGGAACCCTCGATGTAGAATTCTACAGCAATGCACAAGAGGGATCCTACATAATTGGGTTGCCAACCAATCCCCAAAAATATTCTGTTGTGAGATGCGTTTGTGAGCATAATGGAAAAGCTGGTATTATGGAACTGAGGATTGCCTCTTCCTCCGGGTGGGCCTTCCTCAGCCTCACCTTGCTGCTTCTCCTCATCGCTCTCCTTTCCGCGTGCTAG
>Mexico_MEX-144_NIH_F2
ATGAAGCTACTAACCTTTGCCGCGGCGACCTATGGGTTCCTACTGAAGGAATGTCTAAACAGCTTAATATTTCCAACGGAGCATTTATGCGACTTTGCGTTGAATCCCCATAGTAGCATCAAGCCGGTGCTCAAAGAAGCGAGTGGAAAGGATGAAGAAGTGTGGTGCAGCGTGCATAACCCAAGTCTCACAGACTACGTAGCAATGGTGTGTCCCAAAAAAAAAGGAGGAGACTACACAGAGTTAGAAACAGTGCCAGCCAACTGCTTCACCAAACATCTCTACTCCCCATATGATTCAGAAGAAAATGAAAAAGACATGGAACTTCTCGAATTAGACCCAAAATTATCCTTCAACAGAACCTTTAACGATTTTGTATTAAAGGTGTTGGTCATCCCAGGGTATTATAAGCACAACAAAACAATCTACTGCCGATGCGACAATAGGAAAACGAAGAAAGGGGAGGACCAAGAAAAAATAGAAGAAGGGAAAGTAGGATTAGTAAAAATCGTCTTGAACAAAAAAGAAAAAAAACCAAGAGGAATCGATTTCACAGAAACTGATGAGTTGGAACAAACAGACATAGTCCAAAATGGAAATGACAAACTGGTGAAGGTGAAGGAAAATGAAACTATTCATTTTAAATTTAACTCCAATCAAAAACTTGAAATTAAGGAATGCGAAAATGTTATTAACATGAAATATGGCTTTCTACAAGAGCACGTTTTAAATTTTAGATTTCCTGCCGTCTTTTTATCCTCAGAAAACTGCACCATAACAGTTATAGAAAGTGCAAAAACACCTGTAAGGATTATCATAAAGACGCAGAAAACGGAAAACATAGATGGCTGTGATTTTACCAAACCGTCAGGGGAGGGAGATTACCAAGATGGGTTTGCCTTAGAAGAATTAAAGTCAAATGAAAAAATATGTACGATACATATCGGCTCCAGCAAGAAGAAAATTTCTGCAGGTATTAAGTGCCCCTACAAATTAACACCTACCTACTGCTTTAGACACGTCCTATATGAAAAAGACGTCAACGGGGTGAAGTCCTATCACCCCTTCTTGTTGACCGACGTTTTGGGAACCCTCGATGTAGAATTCTACAGCAATGCACAAGAGGGATCCTACATAATTGGGTTGCCAACCAATCCCCAAAAATATTCTGTTGTGAGATGCGTTTGTGAGCATAATGGAAAAGCTGGTATTATGGAACTGAGGATTGCCTCTTCCTCCGGGTGGGCCTTCCTCAGCCTCACCTTGCTGCTTCTCCTCATCGCTCTCCTTTCCGCGTGCTAG
>Mexico_MEX-145_NIH_F2
ATGAAGCTACTAACCTTTGCCGCGGCGACCTATGGGTTCCTACTGAAGGAATGTCTAAACAGCTTAATATTTCCAACGGAGCATTTATGCGACTTTGCGTTGAATCCCCATAGTAGCATCAAGCCGGTGCTCAAAGAAGCGAGTGGAAAGGATGAAGAAGTGTGGTGCAGCGTGCATAACCCAAGTCTCACAGACTACGTAGCAATGGTGTGTCCCAAAAAAAAAGGAGGAGACTACACAGAGTTAGAAACAGTGCCAGCCAACTGCTTCACCAAACATCTCTACTCCCCATATGATTCAGAAGAAAATGAAAAAGACATGGAACTTCTCGAATTAGACCCAAAATTATCCTTCAACAGAACCTTTAACGATTTTGTATTAAAGGTGTTGGTCATCCCAGGGTATTATAAGCACAACAAAACAATCTACTGCCGATGCGACAATAGGAAAACGAAGAAAGGGGAGGACCAAGAAAAAATAGAAGAAGGGAAAGTAGGATTAGTAAAAATCGTCTTGAACAAAAAAGAAAAAAAACCAAGAGGAATCGATTTCACAGAAACTGATGAGTTGGAACAAACAGACATAGTCCAAAATGGAAATGACAAACTGGTGAAGGTGAAGGAAAATGAAACTATTCATTTTAAATTTAACTCCAATCAAAAACTTGAAATTAAGGAATGCGAAAATGTTATTAACATGAAATATGGCTTTCTACAAGAGCACGTTTTAAATTTTAGATTTCCTGCCGTCTTTTTATCCTCAGAAAACTGCACCATAACAGTTATAGAAAGTGCAAAAACACCTGTAAGGATTATCATAAAGACGCAGAAAACGGAAAACATAGATGGCTGTGATTTTACCAAACCGTCAGGGGAGGGAGATTACCAAGATGGGTTTGCCTTAGAAGAATTAAAGTCAAATGAAAAAATATGTACGATACATATCGGCTCCAGCAAGAAGAAAATTTCTGCAGGTATTAAGTGCCCCTACAAATTAACACCTACCTACTGCTTTAGACACGTCCTATATGAAAAAGACGTCAACGGGGTGAAGTCCTATCACCCCTTCTTGTTGACCGACGTTTTGGGAACCCTCGATGTAGAATTCTACAGCAATGCACAAGAGGGATCCTACATAATTGGGTTGCCAACCAATCCCCAAAAATATTCTGTTGTGAGATGCGTTTGTGAGCATAATGGAAAAGCTGGTATTATGGAACTGAGGATTGCCTCTTCCTCCGGGTGGGCCTTCCTCAGCCTCACCTTGCTGCTTCTCCTCATCGCTCTCCTTTCCGCGTGCTAG
>Mexico_MEX-158_NIH_C1
ATGAAGCTACTAACCTTTGCCGCGGCGACCTATGGGTTCCTACTGAAGGAATGTCTAAACAGCTTAATATTTCCAACGAAGCATTTATGCGACTTTGCGTTGAATCCCCATAGTAGCATCAAGCCGGTGCTCAAAGAAGCGAGTGGAAAGGATGAAGAAGTGTGGTGCAGCGTGCATAACCCAAGTCTCACAGACTACGTAGCAATGGTGTGTCCCAAAAAAAAAGGAGGAGACTACACAGAGTTAGAAACAGTGCCAGCCAACTGCTTCACCAAACATCTCTACTCCCCATATGATTCAGAAGAAAATGAAAAAGACATGGAACTTCTCGAATTAGACCCAAAATTATCCTTCAACAGAACCTTTAACGATTTTGTATTAAAGGTGTTGGTCATCCCAGGGTATTATAAGCACAACAAAACAATCTACTGCCGATGCGACAATAGGAAAACGAAGAAAGGGGAGGACCAAGAAAAAATAGAAGAAGGGAAAGTAGGATTAGTAAAAATCGTCTTGAACAAAAAAGAAAAAAAACCAAGAGGAATCGATTTCACAGAAACTGATGAGTTGGAACAAACAGACATAGTCCAAAATGGAAATGACAAACTGGTGAAGGTGAAGGAAAATGAAACTATTCATTTTAAATTTAACTCCAATCAAAAACTTGAAATTAAGGAATGCGAAAATGTTATTAACATGAAATATGGCTTTCTACAAGAGCACGTTTTAAATTTTAGATTTCCTGCCGTCTTTTTATCCTCAGAAAACTGCACCATAACAGTTATAGAAAGTGCAAAAACACCTGTAAGGATTATCATAAAGACGCAGAAAACGGAAAACATAGATGGCTGTGATTTTACCAAACCGTCAGGGGAGGGAGATTACCAAGATGGGTTTGCCTTAGAAGAATTAAAGTCAAATGAAAAAATATGTACGATACATATCGGCTCCAGCAAGAAGAAAATTTCTGCAGGTATTAAGTGCCCCTACAAATTAACACCTACCTACTGCTTTAGACACGTCCTATATGAAAAAGACGTCAACGGGGTGAAGTCCTATCACCCCTTCTTGTTGACCGACGTTTTGGGAACCCTCGATGTAGAATTCTACAGCAATGCACAAGAGGGATCCTACATAATTGGGTTGCCAACCAATCCCCAAAAATATTCTGTTGTGAGATGCGTTTGTGAGCATAATGGAAAAGCTGGTATTATGGAACTGAGGATTGCCTCTTCCTCCGGGTGGGCCTTCCTCAGCCTCACCTTGCTGCTTCTCCTCATCGCTCTCCTTTCCGCGTGCTAG
>Mexico_MEX-178_NIH_F2
ATGAAGCTACTAACCTTTGCCGCGGCGACCTATGGGTTCCTACTGAAGGAATGTCTAAACAGCTTAATATTTCCAACGGAGCATTTATGCGACTTTGCGTTGAATCCCCATAGTAGCATCAAGCCGGTGCTCAAAGAAGCGAGTGGAAAGGATGAAGAAGTGTGGTGCAGCGTGCATAACCCAAGTCTCACAGACTACGTAGCAATGGTGTGTCCCAAAAAAAAAGGAGGAGACTACACAGAGTTAGAAACAGTGCCAGCCAACTGCTTCACCAAACATCTCTACTCCCCATATGATTCAGAAGAAAATGAAAAAGACATGGAACTTCTCGAATTAGACCCAAAATTATCCTTCAACAGAACCTTTAACGATTTTGTATTAAAGGTGTTGGTCATCCCAGGGTATTATAAGCACAACAAAACAATCTACTGCCGATGCGACAATAGGAAAACGAAGAAAGGGGAGGACCAAGAAAAAATAGAAGAAGGGAAAGTAGGATTAGTAAAAATCGTCTTGAACAAAAAAGAAAAAAAACCAAGAGGAATCGATTTCACAGAAACTGATGAGTTGGAACAAACAGACATAGTCCAAAATGGAAATGACAAACTGGTGAAGGTGAAGGAAAATGAAACTATTCATTTTAAATTTAACTCCAATCAAAAACTTGAAATTAAGGAATGCGAAAATGTTATTAACATGAAATATGGCTTTCTACAAGAGCACGTTTTAAATTTTAGATTTCCTGCCGTCTTTTTATCCTCAGAAAACTGCACCATAACAGTTATAGAAAGTGCAAAAACACCTGTAAGGATTATCATAAAGACGCAGAAAACGGAAAACATAGATGGCTGTGATTTTACCAAACCGTCAGGGGAGGGAGATTACCAAGATGGGTTTGCCTTAGAAGAATTAAAGTCAAATGAAAAAATATGTACGATACATATCGGCTCCAGCAAGAAGAAAATTTCTGCAGGTATTAAGTGCCCCTACAAATTAACACCTACCTACTGCTTTAGACACGTCCTATATGAAAAAGACGTCAACGGGGTGAAGTCCTATCACCCCTTCTTGTTGACCGACGTTTTGGGAACCCTCGATGTAGAATTCTACAGCAATGCACAAGAGGGATCCTACATAATTGGGTTGCCAACCAATCCCCAAAAATATTCTGTTGTGAGATGCGTTTGTGAGCATAATGGAAAAGCTGGTATTATGGAACTGAGGATTGCCTCTTCCTCCGGGTGGGCCTTCCTCAGCCTCACCTTGCTGCTTCTCCTCATCGCTCTCCTTTCCGCGTGCTAG
>Mexico_MEX-179_NIH_F2
ATGAAGCTACTAACCTTTGCCGCGGCGACCTATGGGTTCCTACTGAAGGAATGTCTAAACAGCTTAATATTTCCAACGGAGCATTTATGCGACTTTGCGTTGAATCCCCATAGTAGCATCAAGCCGGTGCTCAAAGAAGCGAGTGGAAAGGATGAAGAAGTGTGGTGCAGCGTGCATAACCCAAGTCTCACAGACTACGTAGCAATGGTGTGTCCCAAAAAAAAAGGAGGAGACTACACAGAGTTAGAAACAGTGCCAGCCAACTGCTTCACCAAACATCTCTACTCCCCATATGATTCAGAAGAAAATGAAAAAGACATGGAACTTCTCGAATTAGACCCAAAATTATCCTTCAACAGAACCTTTAACGATTTTGTATTAAAGGTGTTGGTCATCCCAGGGTATTATAAGCACAACAAAACAATCTACTGCCGATGCGACAATAGGAAAACGAAGAAAGGGGAGGACCAAGAAAAAATAGAAGAAGGGAAAGTAGGATTAGTAAAAATCGTCTTGAACAAAAAAGAAAAAAAACCAAGAGGAATCGATTTCACAGAAACTGATGAGTTGGAACAAACAGACATAGTCCAAAATGGAAATGACAAACTGGTGAAGGTGAAGGAAAATGAAACTATTCATTTTAAATTTAACTCCAATCAAAAACTTGAAATTAAGGAATGCGAAAATGTTATTAACATGAAATATGGCTTTCTACAAGAGCACGTTTTAAATTTTAGATTTCCTGCCGTCTTTTTATCCTCAGAAAACTGCACCATAACAGTTATAGAAAGTGCAAAAACACCTGTAAGGATTATCATAAAGACGCAGAAAACGGAAAACATAGATGGCTGTGATTTTACCAAACCGTCAGGGGAGGGAGATTACCAAGATGGGTTTGCCTTAGAAGAATTAAAGTCAAATGAAAAAATATGTACGATACATATCGGCTCCAGCAAGAAGAAAATTTCTGCAGGTATTAAGTGCCCCTACAAATTAACACCTACCTACTGCTTTAGACACGTCCTATATGAAAAAGACGTCAACGGGGTGAAGTCCTATCACCCCTTCTTGTTGACCGACGTTTTGGGAACCCTCGATGTAGAATTCTACAGCAATGCACAAGAGGGATCCTACATAATTGGGTTGCCAACCAATCCCCAAAAATATTCTGTTGTGAGATGCGTTTGTGAGCATAATGGAAAAGCTGGTATTATGGAACTGAGGATTGCCTCTTCCTCCGGGTGGGCCTTCCTCAGCCTCACCTTGCTGCTTCTCCTCATCGCTCTCCTTTCCGCGTGCTAG
>Mexico_MEX-199_NIH_F2
ATGAAGCTACTAACCTTTGCCGCGGCGACCTATGGGTTCCTACTGAAGGAATGTCTAAACAGCTTAATATTTCCAACGGAGCATTTATGCGACTTTGCGTTGAATCCCCATAGTAGCATCAAGCCGGTGCTCAAAGAAGCGAGTGGAAAGGATGAAGAAGTGTGGTGCAGCGTGCATAACCCAAGTCTCACAGACTACGTAGCAATGGTGTGTCCCAAAAAAAAAGGAGGAGACTACACAGAGTTAGAAACAGTGCCAGCCAACTGCTTCACCAAACATCTCTACTCCCCATATGATTCAGAAGAAAATGAAAAAGACATGGAACTTCTCGAATTAGACCCAAAATTATCCTTCAACAGAACCTTTAACGATTTTGTATTAAAGGTGTTGGTCATCCCAGGGTATTATAAGCACAACAAAACAATCTACTGCCGATGCGACAATAGGAAAACGAAGAAAGGGGAGGACCAAGAAAAAATAGAAGAAGGGAAAGTAGGATTAGTAAAAATCGTCTTGAACAAAAAAGAAAAAAAACCAAGAGGAATCGATTTCACAGAAACTGATGAGTTGGAACAAACAGACATAGTCCAAAATGGAAATGACAAACTGGTGAAGGTGAAGGAAAATGAAACTATTCATTTTAAATTTAACTCCAATCAAAAACTTGAAATTAAGGAATGCGAAAATGTTATTAACATGAAATATGGCTTTCTACAAGAGCACGTTTTAAATTTTAGATTTCCTGCCGTCTTTTTATCCTCAGAAAACTGCACCATAACAGTTATAGAAAGTGCAAAAACACCTGTAAGGATTATCATAAAGACGCAGAAAACGGAAAACATAGATGGCTGTGATTTTACCAAACCGTCAGGGGAGGGAGATTACCAAGATGGGTTTGCCTTAGAAGAATTAAAGTCAAATGAAAAAATATGTACGATACATATCGGCTCCAGCAAGAAGAAAATTTCTGCAGGTATTAAGTGCCCCTACAAATTAACACCTACCTACTGCTTTAGACACGTCCTATATGAAAAAGACGTCAACGGGGTGAAGTCCTATCACCCCTTCTTGTTGACCGACGTTTTGGGAACCCTCGATGTAGAATTCTACAGCAATGCACAAGAGGGATCCTACATAATTGGGTTGCCAACCAATCCCCAAAAATATTCTGTTGTGAGATGCGTTTGTGAGCATAATGGAAAAGCTGGTATTATGGAACTGAGGATTGCCTCTTCCTCCGGGTGGGCCTTCCTCAGCCTCACCTTGCTGCTTCTCCTCATCGCTCTCCTTTCCGCGTGCTAG
>Mexico_MEX-201_NIH_F1
ATGAAGCTACTAACCTTTGCCGCGGCGACCTATGGGTTCCTACTGAAGGAATGTCTAAACAGCTTAATATTTCCAACGGAGCATTTATGCGACTTTGCGTTGAATCCCCATAGTAGCATCAAGCCGGTGCTCAAAGAAGCGAGTGGAAAGGATGAAGAAGTGTGGTGCAGCGTGCATAACCCAAGTCTCACAGACTACGTAGCAATGGTGTGTCCCAAAAAAAAAGGAGGAGACTACACAGAGTTAGAAACAGTGCCAGCCAACTGCTTCACCAAACATCTCTACTCCCCATATGATTCAGAAGAAAATGAAAAAGACATGGAACTTCTCGAATTAGACCCAAAATTATCCTTCAACAGAACCTTTAACGATTTTGTATTAAAGGTGTTGGTCATCCCAGGGTATTATAAGCACAACAAAACAATCTACTGCCGATGCGACAATAGGAAAACGAAGAAAGGGGAGGACCAAGAAAAAATAGAAGAAGGGAAAGTAGGATTAGTAAAAATCGTCTTGAACAAAAAAGAAAAAAAACCAAGAGGAATCGATTTCACAGAAACTGATGAGTTGGAACAAACAGACATAGTCCAAAATGGAAATGACAAACTGGTGAAGGTGAAGGAAAATGAAACTATTCATTTTAAATTTAACTCCAATCAAAAACTTGAAATTAAGGAATGCGAAAATGTTATTAACATGAAATATGGCTTTCTACAAGAGCACGTTTTAAATTTTAGATTTCCTGCCGTCTTTTTATCCTCAGAAAACTGCACCATAACAGTTATAGAAAGTGCAAAAACACCTGTAAGGATTATCATAAAGACGCAGAAAACGGAAAACATAGATGGCTGTGATTTTACCAAACCGTCAGGGGAGGGAGATTACCAAGATGGGTTTGCCTTAGAAGAATTAAAGTCAAATGAAAAAATATGTACGATACATATCGGCTCCAGCAAGAAGAAAATTTCTGCAGGTATTAAGTGCCCCTACAAATTAACACCTACCTACTGCTTTAGACACGTCCTATATGAAAAAGACGTCAACGGGGTGAAGTCCTATCACCCCTTCTTGTTGACCGACGTTTTGGGAACCCTCGATGTAGAATTCTACAGCAATGCACAAGAGGGATCCTACATAATTGGGTTGCCAACCAATCCCCAAAAATATTCTGTTGTGAGATGCGTTTGTGAGCATAATGGAAAAGCTGGTATTATGGAACTGAGGATTGCCTCTTCCTCCGGGTGGGCCTTCCTCAGCCTCACCTTGCTGCTTCTCCTCATCGCTCTCCTTTCCGCGTGCTAG
>Mexico_MEX-202_NIH_F2
ATGAAGCTACTAACCTTTGCCGCGGCGACCTATGGGTTCCTACTGAAGGAATGTCTAAACAGCTTAATATTTCCAACGGAGCATTTATGCGACTTTGCGTTGAATCCCCATAGTAGCATCAAGCCGGTGCTCAAAGAAGCGAGTGGAAAGGATGAAGAAGTGTGGTGCAGCGTGCATAACCCAAGTCTCACAGACTACGTAGCAATGGTGTGTCCCAAAAAAAAAGGAGGAGACTACACAGAGTTAGAAACAGTGCCAGCCAACTGCTTCACCAAACATCTCTACTCCCCATATGATTCAGAAGAAAATGAAAAAGACATGGAACTTCTCGAATTAGACCCAAAATTATCCTTCAACAGAACCTTTAACGATTTTGTATTAAAGGTGTTGGTCATCCCAGGGTATTATAAGCACAACAAAACAATCTACTGCCGATGCGACAATAGGAAAACGAAGAAAGGGGAGGACCAAGAAAAAATAGAAGAAGGGAAAGTAGGATTAGTAAAAATCGTCTTGAACAAAAAAGAAAAAAAACCAAGAGGAATCGATTTCACAGAAACTGATGAGTTGGAACAAACAGACATAGTCCAAAATGGAAATGACAAACTGGTGAAGGTGAAGGAAAATGAAACTATTCATTTTAAATTTAACTCCAATCAAAAACTTGAAATTAAGGAATGCGAAAATGTTATTAACATGAAATATGGCTTTCTACAAGAGCACGTTTTAAATTTTAGATTTCCTGCCGTCTTTTTATCCTCAGAAAACTGCACCATAACAGTTATAGAAAGTGCAAAAACACCTGTAAGGATTATCATAAAGACGCAGAAAACGGAAAACATAGATGGCTGTGATTTTACCAAACCGTCAGGGGAGGGAGATTACCAAGATGGGTTTGCCTTAGAAGAATTAAAGTCAAATGAAAAAATATGTACGATACATATCGGCTCCAGCAAGAAGAAAATTTCTGCAGGTATTAAGTGCCCCTACAAATTAACACCTACCTACTGCTTTAGACACGTCCTATATGAAAAAGACGTCAACGGGGTGAAGTCCTATCACCCCTTCTTGTTGACCGACGTTTTGGGAACCCTCGATGTAGAATTCTACAGCAATGCACAAGAGGGATCCTACATAATTGGGTTGCCAACCAATCCCCAAAAATATTCTGTTGTGAGATGCGTTTGTGAGCATAATGGAAAAGCTGGTATTATGGAACTGAGGATTGCCTCTTCCTCCGGGTGGGCCTTCCTCAGCCTCACCTTGCTGCTTCTCCTCATCGCTCTCCTTTCCGCGTGCTAG
>Mexico_MEX-208_NIH_F1
ATGAAGCTACTAACCTTTGCCGCGGCGACCTATGGGTTCCTACTGAAGGAATGTCTAAACAGCTTAATATTTCCAACGGAGCATTTATGCGACTTTGCGTTGAATCCCCATAGTAGCATCAAGCCGGTGCTCAAAGAAGCGAGTGGAAAGGATGAAGAAGTGTGGTGCAGCGTGCATAACCCAAGTCTCACAGACTACGTAGCAATGGTGTGTCCCAAAAAAAAAGGAGGAGACTACACAGAGTTAGAAACAGTGCCAGCCAACTGCTTCACCAAACATCTCTACTCCCCATATGATTCAGAAGAAAATGAAAAAGACATGGAACTTCTCGAATTAGACCCAAAATTATCCTTCAACAGAACCTTTAACGATTTTGTATTAAAGGTGTTGGTCATCCCAGGGTATTATAAGCACAACAAAACAATCTACTGCCGATGCGACAATAGGAAAACGAAGAAAGGGGAGGACCAAGAAAAAATAGAAGAAGGGAAAGTAGGATTAGTAAAAATCGTCTTGAACAAAAAAGAAAAAAAACCAAGAGGAATCGATTTCACAGAAACTGATGAGTTGGAACAAACAGACATAGTCCAAAATGGAAATGACAAACTGGTGAAGGTGAAGGAAAATGAAACTATTCATTTTAAATTTAACTCCAATCAAAAACTTGAAATTAAGGAATGCGAAAATGTTATTAACATGAAATATGGCTTTCTACAAGAGCACGTTTTAAATTTTAGATTTCCTGCCGTCTTTTTATCCTCAGAAAACTGCACCATAACAGTTATAGAAAGTGCAAAAACACCTGTAAGGATTATCATAAAGACGCAGAAAACGGAAAACATAGATGGCTGTGATTTTACCAAACCGTCAGGGGAGGGAGATTACCAAGATGGGTTTGCCTTAGAAGAATTAAAGTCAAATGAAAAAATATGTACGATACATATCGGCTCCAGCAAGAAGAAAATTTCTGCAGGTATTAAGTGCCCCTACAAATTAACACCTACCTACTGCTTTAGACACGTCCTATATGAAAAAGACGTCAACGGGGTGAAGTCCTATCACCCCTTCTTGTTGACCGACGTTTTGGGAACCCTCGATGTAGAATTCTACAGCAATGCACAAGAGGGATCCTACATAATTGGGTTGCCAACCAATCCCCAAAAATATTCTGTTGTGAGATGCGTTTGTGAGCATAATGGAAAAGCTGGTATTATGGAACTGAGGATTGCCTCTTCCTCCGGGTGGGCCTTCCTCAGCCTCACCTTGCTGCTTCTCCTCATCGCTCTCCTTTCCGCGTGCTAG
>Mexico_MEX-209_NIH_F1
ATGAAGCTACTAACCTTTGCCGCGGCGACCTATGGGTTCCTACTGAAGGAATGTCTAAACAGCTTAATATTTCCAACGGAGCATTTATGCGACTTTGCGTTGAATCCCCATAGTAGCATCAAGCCGGTGCTCAAAGAAGCGAGTGGAAAGGATGAAGAAGTGTGGTGCAGCGTGCATAACCCAAGTCTCACAGACTACGTAGCAATGGTGTGTCCCAAAAAAAAAGGAGGAGACTACACAGAGTTAGAAACAGTGCCAGCCAACTGCTTCACCAAACATCTCTACTCCCCATATGATTCAGAAGAAAATGAAAAAGACATGGAACTTCTCGAATTAGACCCAAAATTATCCTTCAACAGAACCTTTAACGATTTTGTATTAAAGGTGTTGGTCATCCCAGGGTATTATAAGCACAACAAAACAATCTACTGCCGATGCGACAATAGGAAAACGAAGAAAGGGGAGGACCAAGAAAAAATAGAAGAAGGGAAAGTAGGATTAGTAAAAATCGTCTTGAACAAAAAAGAAAAAAAACCAAGAGGAATCGATTTCACAGAAACTGATGAGTTGGAACAAACAGACATAGTCCAAAATGGAAATGACAAACTGGTGAAGGTGAAGGAAAATGAAACTATTCATTTTAAATTTAACTCCAATCAAAAACTTGAAATTAAGGAATGCGAAAATGTTATTAACATGAAATATGGCTTTCTACAAGAGCACGTTTTAAATTTTAGATTTCCTGCCGTCTTTTTATCCTCAGAAAACTGCACCATAACAGTTATAGAAAGTGCAAAAACACCTGTAAGGATTATCATAAAGACGCAGAAAACGGAAAACATAGATGGCTGTGATTTTACCAAACCGTCAGGGGAGGGAGATTACCAAGATGGGTTTGCCTTAGAAGAATTAAAGTCAAATGAAAAAATATGTACGATACATATCGGCTCCAGCAAGAAGAAAATTTCTGCAGGTATTAAGTGCCCCTACAAATTAACACCTACCTACTGCTTTAGACACGTCCTATATGAAAAAGACGTCAACGGGGTGAAGTCCTATCACCCCTTCTTGTTGACCGACGTTTTGGGAACCCTCGATGTAGAATTCTACAGCAATGCACAAGAGGGATCCTACATAATTGGGTTGCCAACCAATCCCCAAAAATATTCTGTTGTGAGATGCGTTTGTGAGCATAATGGAAAAGCTGGTATTATGGAACTGAGGATTGCCTCTTCCTCCGGGTGGGCCTTCCTCAGCCTCACCTTGCTGCTTCTCCTCATCGCTCTCCTTTCCGCGTGCTAG
>Mexico_MEX-210_NIH_F1
ATGAAGCTACTAACCTTTGCCGCGGCGACCTATGGGTTCCTACTGAAGGAATGTCTAAACAGCTTAATATTTCCAACGGAGCATTTATGCGACTTTGCGTTGAATCCCCATAGTAGCATCAAGCCGGTGCTCAAAGAAGCGAGTGGAAAGGATGAAGAAGTGTGGTGCAGCGTGCATAACCCAAGTCTCACAGACTACGTAGCAATGGTGTGTCCCAAAAAAAAAGGAGGAGACTACACAGAGTTAGAAACAGTGCCAGCCAACTGCTTCACCAAACATCTCTACTCCCCATATGATTCAGAAGAAAATGAAAAAGACATGGAACTTCTCGAATTAGACCCAAAATTATCCTTCAACAGAACCTTTAACGATTTTGTATTAAAGGTGTTGGTCATCCCAGGGTATTATAAGCACAACAAAACAATCTACTGCCGATGCGACAATAGGAAAACGAAGAAAGGGGAGGACCAAGAAAAAATAGAAGAAGGGAAAGTAGGATTAGTAAAAATCGTCTTGAACAAAAAAGAAAAAAAACCAAGAGGAATCGATTTCACAGAAACTGATGAGTTGGAACAAACAGACATAGTCCAAAATGGAAATGACAAACTGGTGAAGGTGAAGGAAAATGAAACTATTCATTTTAAATTTAACTCCAATCAAAAACTTGAAATTAAGGAATGCGAAAATGTTATTAACATGAAATATGGCTTTCTACAAGAGCACGTTTTAAATTTTAGATTTCCTGCCGTCTTTTTATCCTCAGAAAACTGCACCATAACAGTTATAGAAAGTGCAAAAACACCTGTAAGGATTATCATAAAGACGCAGAAAACGGAAAACATAGATGGCTGTGATTTTACCAAACCGTCAGGGGAGGGAGATTACCAAGATGGGTTTGCCTTAGAAGAATTAAAGTCAAATGAAAAAATATGTACGATACATATCGGCTCCAGCAAGAAGAAAATTTCTGCAGGTATTAAGTGCCCCTACAAATTAACACCTACCTACTGCTTTAGACACGTCCTATATGAAAAAGACGTCAACGGGGTGAAGTCCTATCACCCCTTCTTGTTGACCGACGTTTTGGGAACCCTCGATGTAGAATTCTACAGCAATGCACAAGAGGGATCCTACATAATTGGGTTGCCAACCAATCCCCAAAAATATTCTGTTGTGAGATGCGTTTGTGAGCATAATGGAAAAGCTGGTATTATGGAACTGAGGATTGCCTCTTCCTCCGGGTGGGCCTTCCTCAGCCTCACCTTGCTGCTTCTCCTCATCGCTCTCCTTTCCGCGTGCTAG
>Mexico_MEX-211_NIH_F2
ATGAAGCTACTAACCTTTGCCGCGGCGACCTATGGGTTCCTACTGAAGGAATGTCTAAACAGCTTAATATTTCCAACGGAGCATTTATGCGACTTTGCGTTGAATCCCCATAGTAGCATCAAGCCGGTGCTCAAAGAAGCGAGTGGAAAGGATGAAGAAGTGTGGTGCAGCGTGCATAACCCAAGTCTCACAGACTACGTAGCAATGGTGTGTCCCAAAAAAAAAGGAGGAGACTACACAGAGTTAGAAACAGTACCAGCCAACTGCTTCACCAAACATCTCTACTCCCCATATGATTCAGAAGAAAATGAAAAAGACATGGAACTTCTCGAATTAGACCCAAAATTATCCTTCAACAGAACCTTTAACGATTTTGTATTAAAGGTGTTGGTCATCCCAGGGTATTATAAGCACAACAAAACAATCTACTGCCGATGCGACAATAGGAAAACGAAGAAAGGGGAGGACCAAGAAAAAATAGAAGAAGGGAAAGTAGGATTAGTAAAAATCGTCTTGAACAAAAAAGAAAAAAAACCAAGAGGAATCGATTTCACAGAAACTGATGAGTTGGAACAAACAGACATAGTCCAAAATGGAAATGACAAACTGGTGAAGGTGAAGGAAAATGAAACTATTCATTTTAAATTTAACTCCAATCAAAAACTTGAAATTAAGGAATGCGAAAATGTTATTAACATGAAATATGGCTTTCTACAAGAGCACGTTTTAAATTTTAGATTTCCTGCCGTCTTTTTATCCTCAGAAAACTGCACCATAACAGTTATAGAAAGTGCAAAAACACCTGTAAGGATTATCATAAAGACGCAGAAAACGGAAAACATAGATGGCTGTGATTTTACCAAACCGTCAGGGGAGGGAGATTACCAAGATGGGTTTGCCTTAGAAGAATTAAAGTCAAATGAAAAAATATGTACGATACATATCGGCTCCAGCAAGAAGAAAATTTCTGCAGGTATTAAGTGCCCCTACAAATTAACACCTACCTACTGCTTTAGACACGTCCTATATGAAAAAGACGTCAACGGGGTGAAGTCCTATCACCCCTTCTTGTTGACCGACGTTTTGGGAACCCTCGATGTAGAATTCTACAGCAATGCACAAGAGGGATCCTACATAATTGGGTTGCCAACCAATCCCCAAAAATATTCTGTTGTGAGATGCGTTTGTGAGCATAATGGAAAAGCTGGTATTATGGAACTGAGGATTGCCTCTTCCTCCGGGTGGGCCTTCCTCAGCCTCACCTTGCTGCTTCTCCTCATCGCTCTCCTTTCCGCGTGCTAG
>Mexico_MEX-214_NIH_F2
ATGAAGCTACTAACCTTTGCCGCGGCGACCTATGGGTTCCTACTGAAGGAATGTCTAAACAGCTTAATATTTCCAACGGAGCATTTATGCGACTTTGCGTTGAATCCCCATAGTAGCATCAAGCCGGTGCTCAAAGAAGCGAGTGGAAAGGATGAAGAAGTGTGGTGCAGCGTGCATAACCCAAGTCTCACAGACTACGTAGCAATGGTGTGTCCCAAAAAAAAAGGAGGAGACTACACAGAGTTAGAAACAGTGCCAGCCAACTGCTTCACCAAACATCTCTACTCCCCATATGATTCAGAAGAAAATGAAAAAGACATGGAACTTCTCGAATTAGACCCAAAATTATCCTTCAACAGAACCTTTAACGATTTTGTATTAAAGGTGTTGGTCATCCCAGGGTATTATAAGCACAACAAAACAATCTACTGCCGATGCGACAATAGGAAAACGAAGAAAGGGGAGGACCAAGAAAAAATAGAAGAAGGGAAAGTAGGATTAGTAAAAATCGTCTTGAACAAAAAAGAAAAAAAACCAAGAGGAATCGATTTCACAGAAACTGATGAGTTGGAACAAACAGACATAGTCCAAAATGGAAATGACAAACTGGTGAAGGTGAAGGAAAATGAAACTATTCATTTTAAATTTAACTCCAATCAAAAACTTGAAATTAAGGAATGCGAAAATGTTATTAACATGAAATATGGCTTTCTACAAGAGCACGTTTTAAATTTTAGATTTCCTGCCGTCTTTTTATCCTCAGAAAACTGCACCATAACAGTTATAGAAAGTGCAAAAACACCTGTAAGGATTATCATAAAGACGCAGAAAACGGAAAACATAGATGGCTGTGATTTTACCAAACCGTCAGGGGAGGGAGATTACCAAGATGGGTTTGCCTTAGAAGAATTAAAGTCAAATGAAAAAATATGTACGATACATATCGGCTCCAGCAAGAAGAAAATTTCTGCAGGTATTAAGTGCCCCTACAAATTAACACCTACCTACTGCTTTAGACACGTCCTATATGAAAAAGACGTCAACGGGGTGAAGTCCTATCACCCCTTCTTGTTGACCGACGTTTTGGGAACCCTCGATGTAGAATTCTACAGCAATGCACAAGAGGGATCCTACATAATTGGGTTGCCAACCAATCCCCAAAAATATTCTGTTGTGAGATGCGTTTGTGAGCATAATGGAAAAGCTGGTATTATGGAACTGAGGATTGCCTCTTCCTCCGGGTGGGCCTTCCTCAGCCTCACCTTGCTGCTTCTCCTCATCGCTCTCCTTTCCGCGTGCTAG
>Mexico_MEX-216_NIH_F2
ATGAAGCTACTAACCTTTGCCGCGGCGACCTATGGGTTCCTACTGAAGGAATGTCTAAACAGCTTAATATTTCCAACGGAGCATTTATGCGACTTTGCGTTGAATCCCCATAGTAGCATCAAGCCGGTGCTCAAAGAAGCGAGTGGAAAGGATGAAGAAGTGTGGTGCAGCGTGCATAACCCAAGTCTCACAGACTACGTAGCAATGGTGTGTCCCAAAAAAAAAGGAGGAGACTACACAGAGTTAGAAACAGTGCCAGCCAACTGCTTCACCAAACATCTCTACTCCCCATATGATTCAGAAGAAAATGAAAAAGACATGGAACTTCTCGAATTAGACCCAAAATTATCCTTCAACAGAACCTTTAACGATTTTGTATTAAAGGTGTTGGTCATCCCAGGGTATTATAAGCACAACAAAACAATCTACTGCCGATGCGACAATAGGAAAACGAAGAAAGGGGAGGACCAAGAAAAAATAGAAGAAGGGAAAGTAGGATTAGTAAAAATCGTCTTGAACAAAAAAGAAAAAAAACCAAGAGGAATCGATTTCACAGAAACTGATGAGTTGGAACAAACAGACATAGTCCAAAATGGAAATGACAAACTGGTGAAGGTGAAGGAAAATGAAACTATTCATTTTAAATTTAACTCCAATCAAAAACTTGAAATTAAGGAATGCGAAAATGTTATTAACATGAAATATGGCTTTCTACAAGAGCACGTTTTAAATTTTAGATTTCCTGCCGTCTTTTTATCCTCAGAAAACTGCACCATAACAGTTATAGAAAGTGCAAAAACACCTGTAAGGATTATCATAAAGACGCAGAAAACGGAAAACATAGATGGCTGTGATTTTACCAAACCGTCAGGGGAGGGAGATTACCAAGATGGGTTTGCCTTAGAAGAATTAAAGTCAAATGAAAAAATATGTACGATACATATCGGCTCCAGCAAGAAGAAAATTTCTGCAGGTATTAAGTGCCCCTACAAATTAACACCTACCTACTGCTTTAGACACGTCCTATATGAAAAAGACGTCAACGGGGTGAAGTCCTATCACCCCTTCTTGTTGACCGACGTTTTGGGAACCCTCGATGTAGAATTCTACAGCAATGCACAAGAGGGATCCTACATAATTGGGTTGCCAACCAATCCCCAAAAATATTCTGTTGTGAGATGCGTTTGTAAGCATAATGGAAAAGCTGGTATTATGGAACTGAGGATTGCCTCTTCCTCCGGGTGGGCCTTCCTCAGCCTCACCTTGCTGCTTCTCCTCATCGCTCTCCTTTCCGCGTGCTAG
>Mexico_MEX-218_NIH_F1
ATGAAGCTACTAACCTTTGCCGCGGCGACCTATGGGTTCCTACTGAAGGAATGTCTAAACAGCTTAATATTTCCAACGGAGCATTTATGCGACTTTGCGTTGAATCCCCATAGTAGCATCAAGCCGGTGCTCAAAGAAGCGAGTGGAAAGGATGAAGAAGTGTGGTGCAGCGTGCATAACCCAAGTCTCACAGACTACGTAGCAATGGTGTGTCCCAAAAAAAAAGGAGGAGACTACACAGAGTTAGAAACAGTGCCAGCCAACTGCTTCACCAAACATCTCTACTCCCCATATGATTCAGAAGAAAATGAAAAAGACATGGAACTTCTCGAATTAGACCCAAAATTATCCTTCAACAGAACCTTTAACGATTTTGTATTAAAGGTGTTGGTCATCCCAGGGTATTATAAGCACAACAAAACAATCTACTGCCGATGCGACAATAGGAAAACGAAGAAAGGGGAGGACCAAGAAAAAATAGAAGAAGGGAAAGTAGGATTAGTAAAAATCGTCTTGAACAAAAAAGAAAAAAAACCAAGAGGAATCGATTTCACAGAAACTGATGAGTTGGAACAAACAGACATAGTCCAAAATGGAAATGACAAACTGGTGAAGGTGAAGGAAAATGAAACTATTCATTTTAAATTTAACTCCAATCAAAAACTTGAAATTAAGGAATGCGAAAATGTTATTAACATGAAATATGGCTTTCTACAAGAGCACGTTTTAAATTTTAGATTTCCTGCCGTCTTTTTATCCTCAGAAAACTGCACCATAACAGTTATAGAAAGTGCAAAAACACCTGTAAGGATTATCATAAAGACGCAGAAAACGGAAAACATAGATGGCTGTGATTTTACCAAACCGTCAGGGGAGGGAGATTACCAAGATGGGTTTGCCTTAGAAGAATTAAAGTCAAATGAAAAAATATGTACGATACATATCGGCTCCAGCAAGAAGAAAATTTCTGCAGGTATTAAGTGCCCCTACAAATTAACACCTACCTACTGCTTTAGACACGTCCTATATGAAAAAGACGTCAACGGGGTGAAGTCCTATCACCCCTTCTTGTTGACCGACGTTTTGGGAACCCTCGATGTAGAATTCTACAGCAATGCACAAGAGGGATCCTACATAATTGGGTTGCCAACCAATCCCCAAAAATATTCTGTTGTGAGATGCGTTTGTGAGCATAATGGAAAAGCTGGTATTATGGAACTGAGGATTGCCTCTTCCTCCGGGTGGGCCTTCCTCAGCCTCACCTTGCTGCTTCTCCTCATCGCTCTCCTTTCCGCGTGCTAG
>Mexico_MEX-223_NIH_C1
ATGAAGCTACTAACCTTTGCCGCGGCGACCTATGGGTTCCTACTGAAGGAATGTCTAAACAGCTTAATATTTCCAACGAAGCATTTATGCGACTTTGCGTTGAATCCCCATAGTAGCATCAAGCCGGTGCTCAAAGAAGCGAGTGGAAAGGATGAAGAAGTGTGGTGCAGCGTGCATAACCCAAGTCTCACAGACTACGTAGCAATGGTGTGTCCCAAAAAAAAAGGAGGAGACTACACAGAGTTAGAAACAGTGCCAGCCAACTGCTTCACCAAACATCTCTACTCCCCATATGATTCAGAAGAAAATGAAAAAGACATGGAACTTCTCGAATTAGACCCAAAATTATCCTTCAACAGAACCTTTAACGATTTTGTATTAAAGGTGTTGGTCATCCCAGGGTATTATAAGCACAACAAAACAATCTACTGCCGATGCGACAATAGGAAAACGAAGAAAGGGGAGGACCAAGAAAAAATAGAAGAAGGGAAAGTAGGATTAGTAAAAATCGTCTTGAACAAAAAAGAAAAAAAACCAAGAGGAATCGATTTCACAGAAACTGATGAGTTGGAACAAACAGACATAGTCCAAAATGGAAATGACAAACTGGTGAAGGTGAAGGAAAATGAAACTATTCATTTTAAATTTAACTCCAATCAAAAACTTGAAATTAAGGAATGCGAAAATGTTATTAACATGAAATATGGCTTTCTACAAGAGCACGTTTTAAATTTTAGATTTCCTGCCGTCTTTTTATCCTCAGAAAACTGCACCATAACAGTTATAGAAAGTGCAAAAACACCTGTAAGGATTATCATAAAGACGCAGAAAACGGAAAACATAGATGGCTGTGATTTTACCAAACCGTCAGGGGAGGGAGATTACCAAGATGGGTTTGCCTTAGAAGAATTAAAGTCAAATGAAAAAATATGTACGATACATATCGGCTCCAGCAAGAAGAAAATTTCTGCAGGTATTAAGTGCCCCTACAAATTAACACCTACCTACTGCTTTAGACACGTCCTATATGAAAAAGACGTCAACGGGGTGAAGTCCTATCACCCCTTCTTGTTGACCGACGTTTTGGGAACCCTCGATGTAGAATTCTACAGCAATGCACAAGAGGGATCCTACATAATTGGGTTGCCAACCAATCCCCAAAAATATTCTGTTGTGAGATGCGTTTGTGAGCATAATGGAAAAGCTGGTATTATGGAACTGAGGATTGCCTCTTCCTCCGGGTGGGCCTTCCTCAGCCTCACCTTGCTGCTTCTCCTCATCGCTCTCCTTTCCGCGTGCTAG
>Mexico_MEX-235_NIH_F2
ATGAAGCTACTAACCTTTGCCGCGGCGACCTATGGGTTCCTACTGAAGGAATGTCTAAACAGCTTAATATTTCCAACGGAGCATTTATGCGACTTTGCGTTGAATCCCCATAGTAGCATCAAGCCGGTGCTCAAAGAAGCGAGTGGAAAGGATGAAGAAGTGTGGTGCAGCGTGCATAACCCAAGTCTCACAGACTACGTAGCAATGGTGTGTCCCAAAAAAAAAGGAGGAGACTACACAGAGTTAGAAACAGTGCCAGCCAACTGCTTCACCAAACATCTCTACTCCCCATATGATTCAGAAGAAAATGAAAAAGACATGGAACTTCTCGAATTAGACCCAAAATTATCCTTCAACAGAACCTTTAACGATTTTGTATTAAAGGTGTTGGTCATCCCAGGGTATTATAAGCACAACAAAACAATCTACTGCCGATGCGACAATAGGAAAACGAAGAAAGGGGAGGACCAAGAAAAAATAGAAGAAGGGAAAGTAGGATTAGTAAAAATCGTCTTGAACAAAAAAGAAAAAAAACCAAGAGGAATCGATTTCACAGAAACTGATGAGTTGGAACAAACAGACATAGTCCAAAATGGAAATGACAAACTGGTGAAGGTGAAGGAAAATGAAACTATTCATTTTAAATTTAACTCCAATCAAAAACTTGAAATTAAGGAATGCGAAAATGTTATTAACATGAAATATGGCTTTCTACAAGAGCACGTTTTAAATTTTAGATTTCCTGCCGTCTTTTTATCCTCAGAAAACTGCACCATAACAGTTATAGAAAGTGCAAAAACACCTGTAAGGATTATCATAAAGACGCAGAAAACGGAAAACATAGATGGCTGTGATTTTACCAAACCGTCAGGGGAGGGAGATTACCAAGATGGGTTTGCCTTAGAAGAATTAAAGTCAAATGAAAAAATATGTACGATACATATCGGCTCCAGCAAGAAGAAAATTTCTGCAGGTATTAAGTGCCCCTACAAATTAACACCTACCTACTGCTTTAGACACGTCCTATATGAAAAAGACGTCAACGGGGTGAAGTCCTATCACCCCTTCTTGTTGACCGACGTTTTGGGAACCCTCGATGTAGAATTCTACAGCAATGCACAAGAGGGATCCTACATAATTGGGTTGCCAACCAATCCCCAAAAATATTCTGTTGTGAGATGCGTTTGTGAGCATAATGGAAAAGCTGGTATTATGGAACTGAGGATTGCCTCTTCCTCCGGGTGGGCCTTCCTCAGCCTCACCTTGCTGCTTCTCCTCATCGCTCTCCTTTCCGCGTGCTAG
>Mexico_MEX-241_NIH_F1
ATGAAGCTACTAACCTTTGCCGCGGCGACCTATGGGTTCCTACTGAAGGAATGTCTAAACAGCTTAATATTTCCAACGGAGCATTTATGCGACTTTGCGTTGAATCCCCATAGTAGCATCAAGCCGGTGCTCAAAGAAGCGAGTGGAAAGGATGAAGAAGTGTGGTGCAGCGTGCATAACCCAAGTCTCACAGACTACGTAGCAATGGTGTGTCCCAAAAAAAAAGGAGGAGACTACACAGAGTTAGAAACAGTGCCAGCCAACTGCTTCACCAAACATCTCTACTCCCCATATGATTCAGAAGAAAATGAAAAAGACATGGAACTTCTCGAATTAGACCCAAAATTATCCTTCAACAGAACCTTTAACGATTTTGTATTAAAGGTGTTGGTCATCCCAGGGTATTATAAGCACAACAAAACAATCTACTGCCGATGCGACAATAGGAAAACGAAGAAAGGGGAGGACCAAGAAAAAATAGAAGAAGGGAAAGTAGGATTAGTAAAAATCGTCTTGAACAAAAAAGAAAAAAAACCAAGAGGAATCGATTTCACAGAAACTGATGAGTTGGAACAAACAGACATAGTCCAAAATGGAAATGACAAACTGGTGAAGGTGAAGGAAAATGAAACTATTCATTTTAAATTTAACTCCAATCAAAAACTTGAAATTAAGGAATGCGAAAATGTTATTAACATGAAATATGGCTTTCTACAAGAGCACGTTTTAAATTTTAGATTTCCTGCCGTCTTTTTATCCTCAGAAAACTGCACCATAACAGTTATAGAAAGTGCAAAAACACCTGTAAGGATTATCATAAAGACGCAGAAAACGGAAAACATAGATGGCTGTGATTTTACCAAACCGTCAGGGGAGGGAGATTACCAAGATGGGTTTGCCTTAGAAGAATTAAAGTCAAATGAAAAAATATGTACGATACATATCGGCTCCAGCAAGAAGAAAATTTCTGCAGGTATTAAGTGCCCCTACAAATTAACACCTACCTACTGCTTTAGACACGTCCTATATGAAAAAGACGTCAACGGGGTGAAGTCCTATCACCCCTTCTTGTTGACCGACGTTTTGGGAACCCTCGATGTAGAATTCTACAGCAATGCACAAGAGGGATCCTACATAATTGGGTTGCCAACCAATCCCCAAAAATATTCTGTTGTGAGATGCGTTTGTGAGCATAATGGAAAAGCTGGTATTATGGAACTGAGGATTGCCTCTTCCTCCGGGTGGGCCTTCCTCAGCCTCACCTTGCTGCTTCTCCTCATCGCTCTCCTTTCCGCGTGCTAG
>Mexico_MEX-248_NIH_F2
ATGAAGCTACTAACCTTTGCCGCGGCGACCTATGGGTTCCTACTGAAGGAATGTCTAAACAGCTTAATATTTCCAACGGAGCATTTATGCGACTTTGCGTTGAATCCCCATAGTAGCATCAAGCCGGTGCTCAAAGAAGCGAGTGGAAAGGATGAAGAAGTGTGGTGCAGCGTGCATAACCCAAGTCTCACAGACTACGTAGCAATGGTGTGTCCCAAAAAAAAAGGAGGAGACTACACAGAGTTAGAAACAGTGCCAGCCAACTGCTTCACCAAACATCTCTACTCCCCATATGATTCAGAAGAAAATGAAAAAGACATGGAACTTCTCGAATTAGACCCAAAATTATCCTTCAACAGAACCTTTAACGATTTTGTATTAAAGGTGTTGGTCATCCCAGGGTATTATAAGCACAACAAAACAATCTACTGCCGATGCGACAATAGGAAAACGAAGAAAGGGGAGGACCAAGAAAAAATAGAAGAAGGGAAAGTAGGATTAGTAAAAATCGTCTTGAACAAAAAAGAAAAAAAACCAAGAGGAATCGATTTCACAGAAACTGATGAGTTGGAACAAACAGACATAGTCCAAAATGGAAATGACAAACTGGTGAAGGTGAAGGAAAATGAAACTATTCATTTTAAATTTAACTCCAATCAAAAACTTGAAATTAAGGAATGCGAAAATGTTATTAACATGAAATATGGCTTTCTACAAGAGCACGTTTTAAATTTTAGATTTCCTGCCGTCTTTTTATCCTCAGAAAACTGCACCATAACAGTTATAGAAAGTGCAAAAACACCTGTAAGGATTATCATAAAGACGCAGAAAACGGAAAACATAGATGGCTGTGATTTTACCAAACCGTCAGGGGAGGGAGATTACCAAGATGGGTTTGCCTTAGAAGAATTAAAGTCAAATGAAAAAATATGTACGATACATATCGGCTCCAGCAAGAAGAAAATTTCTGCAGGTATTAAGTGCCCCTACAAATTAACACCTACCTACTGCTTTAGACACGTCCTATATGAAAAAGACGTCAACGGGGTGAAGTCCTATCACCCCTTCTTGTTGACCGACGTTTTGGGAACCCTCGATGTAGAATTCTACAGCAATGCACAAGAGGGATCCTACATAATTGGGTTGCCAACCAATCCCCAAAAATATTCTGTTGTGAGATGCGTTTGTGAGCATAATGGAAAAGCTGGTATTATGGAACTGAGGATTGCCTCTTCCTCCGGGTGGGCCTTCCTCAGCCTCACCTTGCTGCTTCTCCTCATCGCTCTCCTTTCCGCGTGCTAG
>Mexico_MEX-249_NIH_F2
ATGAAGCTACTAACCTTTGCCGCGGCGACCTATGGGTTCCTACTGAAGGAATGTCTAAACAGCTTAATATTTCCAACGGAGCATTTATGCGACTTTGCGTTGAATCCCCATAGTAGCATCAAGCCGGTGCTCAAAGAAGCGAGTGGAAAGGATGAAGAAGTGTGGTGCAGCGTGCATAACCCAAGTCTCACAGACTACGTAGCAATGGTGTGTCCCAAAAAAAAAGGAGGAGACTACACAGAGTTAGAAACAGTGCCAGCCAACTGCTTCACCAAACATCTCTACTCCCCATATGATTCAGAAGAAAATGAAAAAGACATGGAACTTCTCGAATTAGACCCAAAATTATCCTTCAACAGAACCTTTAACGATTTTGTATTAAAGGTGTTGGTCATCCCAGGGTATTATAAGCACAACAAAACAATCTACTGCCGATGCGACAATAGGAAAACGAAGAAAGGGGAGGACCAAGAAAAAATAGAAGAAGGGAAAGTAGGATTAGTAAAAATCGTCTTGAACAAAAAAGAAAAAAAACCAAGAGGAATCGATTTCACAGAAACTGATGAGTTGGAACAAACAGACATAGTCCAAAATGGAAATGACAAACTGGTGAAGGTGAAGGAAAATGAAACTATTCATTTTAAATTTAACTCCAATCAAAAACTTGAAATTAAGGAATGCGAAAATGTTATTAACATGAAATATGGCTTTCTACAAGAGCACGTTTTAAATTTTAGATTTCCTGCCGTCTTTTTATCCTCAGAAAACTGCACCATAACAGTTATAGAAAGTGCAAAAACACCTGTAAGGATTATCATAAAGACGCAGAAAACGGAAAACATAGATGGCTGTGATTTTACCAAACCGTCAGGGGAGGGAGATTACCAAGATGGGTTTGCCTTAGAAGAATTAAAGTCAAATGAAAAAATATGTACGATACATATCGGCTCCAGCAAGAAGAAAATTTCTGCAGGTATTAAGTGCCCCTACAAATTAACACCTACCTACTGCTTTAGACACGTCCTATATGAAAAAGACGTCAACGGGGTGAAGTCCTATCACCCCTTCTTGTTGACCGACGTTTTGGGAACCCTCGATGTAGAATTCTACAGCAATGCACAAGAGGGATCCTACATAATTGGGTTGCCAACCAATCCCCAAAAATATTCTGTTGTGAGATGCGTTTGTGAGCATAATGGAAAAGCTGGTATTATGGAACTGAGGATTGCCTCTTCCTCCGGGTGGGCCTTCCTCAGCCTCACCTTGCTGCTTCTCCTCATCGCTCTCCTTTCCGCGTGCTAG
>Mexico_MEX-251_NIH_F2
ATGAAGCTACTAACCTTTGCCGCGGCGACCTATGGGTTCCTACTGAAGGAATGTCTAAACAGCTTAATATTTCCAACGGAGCATTTATGCGACTTTGCGTTGAATCCCCATAGTAGCATCAAGCCGGTGCTCAAAGAAGCGAGTGGAAAGGATGAAGAAGTGTGGTGCAGCGTGCATAACCCAAGTCTCACAGACTACGTAGCAATGGTGTGTCCCAAAAAAAAAGGAGGAGACTACACAGAGTTAGAAACAGTGCCAGCCAACTGCTTCACCAAACATCTCTACTCCCCATATGATTCAGAAGAAAATGAAAAAGACATGGAACTTCTCGAATTAGACCCAAAATTATCCTTCAACAGAACCTTTAACGATTTTGTATTAAAGGTGTTGGTCATCCCAGGGTATTATAAGCACAACAAAACAATCTACTGCCGATGCGACAATAGGAAAACGAAGAAAGGGGAGGACCAAGAAAAAATAGAAGAAGGGAAAGTAGGATTAGTAAAAATCGTCTTGAACAAAAAAGAAAAAAAACCAAGAGGAATCGATTTCACAGAAACTGATGAGTTGGAACAAACAGACATAGTCCAAAATGGAAATGACAAACTGGTGAAGGTGAAGGAAAATGAAACTATTCATTTTAAATTTAACTCCAATCAAAAACTTGAAATTAAGGAATGCGAAAATGTTATTAACATGAAATATGGCTTTCTACAAGAGCACGTTTTAAATTTTAGATTTCCTGCCGTCTTTTTATCCTCAGAAAACTGCACCATAACAGTTATAGAAAGTGCAAAAACACCTGTAAGGATTATCATAAAGACGCAGAAAACGGAAAACATAGATGGCTGTGATTTTACCAAACCGTCAGGGGAGGGAGATTACCAAGATGGGTTTGCCTTAGAAGAATTAAAGTCAAATGAAAAAATATGTACGATACATATCGGCTCCAGCAAGAAGAAAATTTCTGCAGGTATTAAGTGCCCCTACAAATTAACACCTACCTACTGCTTTAGACACGTCCTATATGAAAAAGACGTCAACGGGGTGAAGTCCTATCACCCCTTCTTGTTGACCGACGTTTTGGGAACCCTCGATGTAGAATTCTACAGCAATGCACAAGAGGGATCCTACATAATTGGGTTGCCAACCAATCCCCAAAAATATTCTGTTGTGAGATGCGTTTGTGAGCATAATGGAAAAGCTGGTATTATGGAACTGAGGATTGCCTCTTCCTCCGGGTGGGCCTTCCTCAGCCTCACCTTGCTGCTTCTCCTCATCGCTCTCCTTTCCGCGTGCTAG
>Mexico_MEX-253_NIH_F2
ATGAAGCTACTAACCTTTGCCGCGGCGACCTATGGGTTCCTACTGAAGGAATGTCTAAACAGCTTAATATTTCCAACGGAGCATTTATGCGACTTTGCGTTGAATCCCCATAGTAGCATCAAGCCGGTGCTCAAAGAAGCGAGTGGAAAGGATGAAGAAGTGTGGTGCAGCGTGCATAACCCAAGTCTCACAGACTACGTAGCAATGGTGTGTCCCAAAAAAAAAGGAGGAGACTACACAGAGTTAGAAACAGTGCCAGCCAACTGCTTCACCAAACATCTCTACTCCCCATATGATTCAGAAGAAAATGAAAAAGACATGGAACTTCTCGAATTAGACCCAAAATTATCCTTCAACAGAACCTTTAACGATTTTGTATTAAAGGTGTTGGTCATCCCAGGGTATTATAAGCACAACAAAACAATCTACTGCCGATGCGACAATAGGAAAACGAAGAAAGGGGAGGACCAAGAAAAAATAGAAGAAGGGAAAGTAGGATTAGTAAAAATCGTCTTGAACAAAAAAGAAAAAAAACCAAGAGGAATCGATTTCACAGAAACTGATGAGTTGGAACAAACAGACATAGTCCAAAATGGAAATGACAAACTGGTGAAGGTGAAGGAAAATGAAACTATTCATTTTAAATTTAACTCCAATCAAAAACTTGAAATTAAGGAATGCGAAAATGTTATTAACATGAAATATGGCTTTCTACAAGAGCACGTTTTAAATTTTAGATTTCCTGCCGTCTTTTTATCCTCAGAAAACTGCACCATAACAGTTATAGAAAGTGCAAAAACACCTGTAAGGATTATCATAAAGACGCAGAAAACGGAAAACATAGATGGCTGTGATTTTACCAAACCGTCAGGGGAGGGAGATTACCAAGATGGGTTTGCCTTAGAAGAATTAAAGTCAAATGAAAAAATATGTACGATACATATCGGCTCCAGCAAGAAGAAAATTTCTGCAGGTATTAAGTGCCCCTACAAATTAACACCTACCTACTGCTTTAGACACGTCCTATATGAAAAAGACGTCAACGGGGTGAAGTCCTATCACCCCTTCTTGTTGACCGACGTTTTGGGAACCCTCGATGTAGAATTCTACAGCAATGCACAAGAGGGATCCTACATAATTGGGTTGCCAACCAATCCCCAAAAATATTCTGTTGTGAGATGCGTTTGTGAGCATAATGGAAAAGCTGGTATTATGGAACTGAGGATTGCCTCTTCCTCCGGGTGGGCCTTCCTCAGCCTCACCTTGCTGCTTCTCCTCATCGCTCTCCTTTCCGCGTGCTAG
>Mexico_MEX-254_NIH_F1
ATGAAGCTACTAACCTTTGCCGCGGCGACCTATGGGTTCCTACTGAAGGAATGTCTAAACAGCTTAATATTTCCAACGGAGCATTTATGCGACTTTGCGTTGAATCCCCATAGTAGCATCAAGCCGGTGCTCAAAGAAGCGAGTGGAAAGGATGAAGAAGTGTGGTGCAGCGTGCATAACCCAAGTCTCACAGACTACGTAGCAATGGTGTGTCCCAAAAAAAAAGGAGGAGACTACACAGAGTTAGAAACAGTGCCAGCCAACTGCTTCACCAAACATCTCTACTCCCCATATGATTCAGAAGAAAATGAAAAAGACATGGAACTTCTCGAATTAGACCCAAAATTATCCTTCAACAGAACCTTTAACGATTTTGTATTAAAGGTGTTGGTCATCCCAGGGTATTATAAGCACAACAAAACAATCTACTGCCGATGCGACAATAGGAAAACGAAGAAAGGGGAGGACCAAGAAAAAATAGAAGAAGGGAAAGTAGGATTAGTAAAAATCGTCTTGAACAAAAAAGAAAAAAAACCAAGAGGAATCGATTTCACAGAAACTGATGAGTTGGAACAAACAGACATAGTCCAAAATGGAAATGACAAACTGGTGAAGGTGAAGGAAAATGAAACTATTCATTTTAAATTTAACTCCAATCAAAAACTTGAAATTAAGGAATGCGAAAATGTTATTAACATGAAATATGGCTTTCTACAAGAGCACGTTTTAAATTTTAGATTTCCTGCCGTCTTTTTATCCTCAGAAAACTGCACCATAACAGTTATAGAAAGTGCAAAAACACCTGTAAGGATTATCATAAAGACGCAGAAAACGGAAAACATAGATGGCTGTGATTTTACCAAACCGTCAGGGGAGGGAGATTACCAAGATGGGTTTGCCTTAGAAGAATTAAAGTCAAATGAAAAAATATGTACGATACATATCGGCTCCAGCAAGAAGAAAATTTCTGCAGGTATTAAGTGCCCCTACAAATTAACACCTACCTACTGCTTTAGACACGTCCTATATGAAAAAGACGTCAACGGGGTGAAGTCCTATCACCCCTTCTTGTTGACCGACGTTTTGGGAACCCTCGATGTAGAATTCTACAGCAATGCACAAGAGGGATCCTACATAATTGGGTTGCCAACCAATCCCCAAAAATATTCTGTTGTGAGATGCGTTTGTGAGCATAATGGAAAAGCTGGTATTATGGAACTGAGGATTGCCTCTTCCTCCGGGTGGGCCTTCCTCAGCCTCACCTTGCTGCTTCTCCTCATCGCTCTCCTTTCCGCGTGCTAG
>Mexico_MEX-255_NIH_C1
ATGAAGCTACTAACCTTTGCCGCGGCGACCTATGGGTTCCTACTGAAGGAATGTCTAAACAGCTTCATATTTCCAACGAAGCATTTATGCGACTTTGCGTTGAATCCCCATAGTAGCATCAAGCCGGTGCTCAAAGAAGCGAGTGGAAAGGATGAAGAAGTGTGGTGCAGCGTGCATAACCCAAGTCTCACAGACTACGTAGCAATGGTGTGTCCCAAAAAAAAAGGAGGAGACTACACAGAGTTAGAAACAGTGCCAGCCAACTGCTTCACCAAACATCTCTACTCCCCATATGATTCAGAAGAAAATGAAAAAGACATGGAACTTCTCGAATTAGACCCAAAATTATCCTTCAACAGAACCTTTAACGATTTTGTATTAAAGGTGTTGGTCATCCCAGGGTATTATAAGCACAACAAAACAATCTACTGCCGATGCGACAATAGGAAAACGAAGAAAGGGGAGGACCAAGAAAAAATAGAAGAAGGGAAAGTAGGATTAGTAAAAATCGTCTTGAACAAAAAAGAAAAAAAACCAAGAGGAATCGATTTCACAGAAACTGATGAGTTGGAACAAACAGACATAGTCCAAAATGGAAATGACAAACTGGTGAAGGTGAAGGAAAATGAAACTATTCATTTTAAATTTAACTCCAATCAAAAACTTGAAATTAAGGAATGCGAAAATGTTATTAACATGAAATATGGCTTTCTACAAGAGCACGTTTTAAATTTTAGATTTCCTGCCGTCTTTTTATCCTCAGAAAACTGCACCATAACAGTTATAGAAAGTGCAAAAACACCTGTAAGGATTATCATAAAGACGCAGAAAACGGAAAACATAGATGGCTGTGATTTTACCAAACCGTCAGGGGAGGGAGATTACCAAGATGGGTTTGCCTTAGAAGAATTAAAGTCAAATGAAAAAATATGTACGATACATATCGGCTCCAGCAAGAAGAAAATTTCTGCAGGTATTAAGTGCCCCTACAAATTAACACCTACCTACTGCTTTAGACACGTCCTATATGAAAAAGACGTCAACGGGGTGAAGTCCTATCACCCCTTCTTGTTGACCGACGTTTTGGGAACCCTCGATGTAGAATTCTACAGCAATGCACAAGAGGGATCCTACATAATTGGGTTGCCAACCAATCCCCAAAAATATTCTGTTGTGAGATGCGTTTGTGAGCATAATGGAAAAGCTGGTATTATGGAACTGAGGATTGCCTCTTCCTCCGGGTGGGCCTTCCTCAGCCTCACCTTGCTGCTTCTCCTCATCGCTCTCCTTTCCGCGTGCTAG
>Mexico_0202_allele1_MalariaGen
ATGAAGCTACTAACCTTTGCCGCGGCGACCTATGGGTTCCTACTGAAGGAATGTCTAAACAGCTTAATATTTCCAACGGAGCATTTATGCGACTTTGCGTTGAATCCCCATAGTAGCATCAAGCCGGTGCTCAAAGAAGCGAGTGGAAAGGATGAAGAAGTGTGGTGCAGCGTGCATAACCCAAGTCTCACAGACTACGTAGCAATGGTGTGTCCCAAAAAAAAAGGAGGAGACTACACAGAGTTAGAAACAGTGCCAGCCAACTGCTTCACCAAACATCTCTACTCCCCATATGATTCAGAAGAAAATGAAAAAGACATGGAACTTCTCGAATTAGACCCAAAATTATCCTTCAACAGAACCTTTAACGATTTTGTATTAAAGGTGTTGGTCATCCCAGGGTATTATAAGCACAACAAAACAATCTACTGCCGATGCGACAATAGGAAAACGAAGAAAGGGGAGGACCAAGAAAAAATAGAAGAAGGGAAAGTAGGATTAGTAAAAATCGTCTTGAACAAAAAAGAAAAAAAACCAAGAGGAATCGATTTCACAGAAACTGATGAGTTGGAACAAACAGACATAGTCCAAAATGGAAATGACAAACTGGTGAAGGTGAAGGAAAATGAAACTATTCATTTTAAATTTAACTCCAATCAAAAACTTGAAATTAAGGAATGCGAAAATGTTATTAACATGAAATATGGCTTTCTACAAGAGCACGTTTTAAATTTTAGATTTCCTGCCGTCTTTTTATCCTCAGAAAACTGCACCATAACAGTTATAGAAAGTGCAAAAACACCTGTAAGGATTATCATAAAGACGCAGAAAACGGAAAACATAGATGGCTGTGATTTTACCAAACCGTCAGGGGAGGGAGATTACCAAGATGGGTTTGCCTTAGAAGAATTAAAGTCAAATGAAAAAATATGTACGATACATATCGGCTCCAGCAAGAAGAAAATTTCTGCAGGTATTAAGTGCCCCTACAAATTAACACCTACCTACTGCTTTAGACACGTCCTATATGAAAAAGACGTCAACGGGGTGAAGTCCTATCACCCCTTCTTGTTGACCGACGTTTTGGGAACCCTCGATGTAGAATTCTACAGCAATGCACAAGAGGGATCCTACATAATTGGGTTGCCAACCAATCCCCAAAAATATTCTGTTGTGAGATGCGTTTGTGAGCATAATGGAAAAGCTGGTATTATGGAACTGAGGATTGCCTCTTCCTCCGGGTGGGCCTTCCTCAGCCTCACCTTGCTGCTTCTCCTCATCGCTCTCCTTTCCGCGTGCTAG
>Mexico_11402_allele1_MalariaGen
ATGAAGCTACTAACCTTTGCCGCGGCGACCTATGGGTTCCTACTGAAGGAATGTCTAAACAGCTTAATATTTCCAACGGAGCATTTATGCGACTTTGCGTTGAATCCCCATAGTAGCATCAAGCCGGTGCTCAAAGAAGCGAGTGGAAAGGATGAAGAAGTGTGGTGCAGCGTGCATAACCCAAGTCTCACAGACTACGTAGCAATGGTGTGTCCCAAAAAAAAAGGAGGAGACTACACAGAGTTAGAAACAGTGCCAGCCAACTGCTTCACCAAACATCTCTACTCCCCATATGATTCAGAAGAAAATGAAAAAGACATGGAACTTCTCGAATTAGACCCAAAATTATCCTTCAACAGAACCTTTAACGATTTTGTATTAAAGGTGTTGGTCATCCCAGGGTATTATAAGCACAACAAAACAATCTACTGCCGATGCGACAATAGGAAAACGAAGAAAGGGGAGGACCAAGAAAAAATAGAAGAAGGGAAAGTAGGATTAGTAAAAATCGTCTTGAACAAAAAAGAAAAAAAACCAAGAGGAATCGATTTCACAGAAACTGATGAGTTGGAACAAACAGACATAGTCCAAAATGGAAATGACAAACTGGTGAAGGTGAAGGAAAATGAAACTATTCATTTTAAATTTAACTCCAATCAAAAACTTGAAATTAAGGAATGCGAAAATGTTATTAACATGAAATATGGCTTTCTACAAGAGCACGTTTTAAATTTTAGATTTCCTGCCGTCTTTTTATCCTCAGAAAACTGCACCATAACAGTTATAGAAAGTGCAAAAACACCTGTAAGGATTATCATAAAGACGCAGAAAACGGAAAACATAGATGGCTGTGATTTTACCAAACCGTCAGGGGAGGGAGATTACCAAGATGGGTTTGCCTTAGAAGAATTAAAGTCAAATGAAAAAATATGTACGATACATATCGGCTCCAGCAAGAAGAAAATTTCTGCAGGTATTAAGTGCCCCTACAAATTAACACCTACCTACTGCTTTAGACACGTCCTATATGAAAAAGACGTCAACGGGGTGAAGTCCTATCACCCCTTCTTGTTGACCGACGTTTTGGGAACCCTCGATGTAGAATTCTACAGCAATGCACAAGAGGGATCCTACATAATTGGGTTGCCAACCAATCCCCAAAAATATTCTGTTGTGAGATGCGTTTGTGAGCATAATGGAAAAGCTGGTATTATGGAACTGAGGATTGCCTCTTCCTCCGGGTGGGCCTTCCTCAGCCTCACCTTGCTGCTTCTCCTCATCGCTCTCCTTTCCGCGTGCTAG
>Mexico_12400_allele1_MalariaGen
ATGAAGCTACTAACCTTTGCCGCGGCGACCTATGGGTTCCTACTGAAGGAATGTCTAAACAGCTTAATATTTCCAACGAAGCATTTATGCGACTTTGCGTTGAATCCCCATAGTAGCATCAAGCCGGTGCTCAAAGAAGCGAGTGGAAAGGATGAAGAAGTGTGGTGCAGCGTGCATAACCCAAGTCTCACAGACTACGTAGCAATGGTGTGTCCCAAAAAAAAAGGAGGAGACTACACAGAGTTAGAAACAGTGCCAGCCAACTGCTTCACCAAACATCTCTACTCCCCATATGATTCAGAAGAAAATGAAAAAGACATGGAACTTCTCGAATTAGACCCAAAATTATCCTTCAACAGAACCTTTAACGATTTTGTATTAAAGGTGTTGGTCATCCCAGGGTATTATAAGCACAACAAAACAATCTACTGCCGATGCGACAATAGGAAAACGAAGAAAGGGGAGGACCAAGAAAAAATAGAAGAAGGGAAAGTAGGATTAGTAAAAATCGTCTTGAACAAAAAAGAAAAAAAACCAAGAGGAATCGATTTCACAGAAACTGATGAGTTGGAACAAACAGACATAGTCCAAAATGGAAATGACAAACTGGTGAAGGTGAAGGAAAATGAAACTATTCATTTTAAATTTAACTCCAATCAAAAACTTGAAATTAAGGAATGCGAAAATGTTATTAACATGAAATATGGCTTTCTACAAGAGCACGTTTTAAATTTTAGATTTCCTGCCGTCTTTTTATCCTCAGAAAACTGCACCATAACAGTTATAGAAAGTGCAAAAACACCTGTAAGGATTATCATAAAGACGCAGAAAACGGAAAACATAGATGGCTGTGATTTTACCAAACCGTCAGGGGAGGGAGATTACCAAGATGGGTTTGCCTTAGAAGAATTAAAGTCAAATGAAAAAATATGTACGATACATATCGGCTCCAGCAAGAAGAAAATTTCTGCAGGTATTAAGTGCCCCTACAAATTAACACCTACCTACTGCTTTAGACACGTCCTATATGAAAAAGACGTCAACGGGGTGAAGTCCTATCACCCCTTCTTGTTGACCGACGTTTTGGGAACCCTCGATGTAGAATTCTACAGCAATGCACAAGAGGGATCCTACATAATTGGGTTGCCAACCAATCCCCAAAAATATTCTGTTGTGAGATGCGTTTGTGAGCATAATGGAAAAGCTGGTATTATGGAACTGAGGATTGCCTCTTCCTCCGGGTGGGCCTTCCTCAGCCTCACCTTGCTGCTTCTCCTCATCGCTCTCCTTTCCGCGTGCTAG
>Mexico_1302_allele1_MalariaGen
ATGAAGCTACTAACCTTTGCCGCGGCGACCTATGGGTTCCTACTGAAGGAATGTCTAAACAGCTTAATATTTCCAACGGAGCATTTATGCGACTTTGCGTTGAATCCCCATAGTAGCATCAAGCCGGTGCTCAAAGAAGCGAGTGGAAAGGATGAAGAAGTGTGGTGCAGCGTGCATAACCCAAGTCTCACAGACTACGTAGCAATGGTGTGTCCCAAAAAAAAAGGAGGAGACTACACAGAGTTAGAAACAGTGCCAGCCAACTGCTTCACCAAACATCTCTACTCCCCATATGATTCAGAAGAAAATGAAAAAGACATGGAACTTCTCGAATTAGACCCAAAATTATCCTTCAACAGAACCTTTAACGATTTTGTATTAAAGGTGTTGGTCATCCCAGGGTATTATAAGCACAACAAAACAATCTACTGCCGATGCGACAATAGGAAAACGAAGAAAGGGGAGGACCAAGAAAAAATAGAAGAAGGGAAAGTAGGATTAGTAAAAATCGTCTTGAACAAAAAAGAAAAAAAACCAAGAGGAATCGATTTCACAGAAACTGATGAGTTGGAACAAACAGACATAGTCCAAAATGGAAATGACAAACTGGTGAAGGTGAAGGAAAATGAAACTATTCATTTTAAATTTAACTCCAATCAAAAACTTGAAATTAAGGAATGCGAAAATGTTATTAACATGAAATATGGCTTTCTACAAGAGCACGTTTTAAATTTTAGATTTCCTGCCGTCTTTTTATCCTCAGAAAACTGCACCATAACAGTTATAGAAAGTGCAAAAACACCTGTAAGGATTATCATAAAGACGCAGAAAACGGAAAACATAGATGGCTGTGATTTTACCAAACCGTCAGGGGAGGGAGATTACCAAGATGGGTTTGCCTTAGAAGAATTAAAGTCAAATGAAAAAATATGTACGATACATATCGGCTCCAGCAAGAAGAAAATTTCTGCAGGTATTAAGTGCCCCTACAAATTAACACCTACCTACTGCTTTAGACACGTCCTATATGAAAAAGACGTCAACGGGGTGAAGTCCTATCACCCCTTCTTGTTGACCGACGTTTTGGGAACCCTCGATGTAGAATTCTACAGCAATGCACAAGAGGGATCCTACATAATTGGGTTGCCAACCAATCCCCAAAAATATTCTGTTGTGAGATGCGTTTGTGAGCATAATGGAAAAGCTGGTATTATGGAACTGAGGATTGCCTCTTCCTCCGGGTGGGCCTTCCTCAGCCTCACCTTGCTGCTTCTCCTCATCGCTCTCCTTTCCGCGTGCTAG
>Mexico_13107_allele1_MalariaGen
ATGAAGCTACTAACCTTTGCCGCGGCGACCTATGGGTTCCTACTGAAGGAATGTCTAAACAGCTTAATATTTCCAACGGAGCATTTATGCGACTTTGCGTTGAATCCCCATAGTAGCATCAAGCCGGTGCTCAAAGAAGCGAGTGGAAAGGATGAAGAAGTGTGGTGCAGCGTGCATAACCCAAGTCTCACAGACTACGTAGCAATGGTGTGTCCCAAAAAAAAAGGAGGAGACTACACAGAGTTAGAAACAGTGCCAGCCAACTGCTTCACCAAACATCTCTACTCCCCATATGATTCAGAAGAAAATGAAAAAGACATGGAACTTCTCGAATTAGACCCAAAATTATCCTTCAACAGAACCTTTAACGATTTTGTATTAAAGGTGTTGGTCATCCCAGGGTATTATAAGCACAACAAAACAATCTACTGCCGATGCGACAATAGGAAAACGAAGAAAGGGGAGGACCAAGAAAAAATAGAAGAAGGGAAAGTAGGATTAGTAAAAATCGTCTTGAACAAAAAAGAAAAAAAACCAAGAGGAATCGATTTCACAGAAACTGATGAGTTGGAACAAACAGACATAGTCCAAAATGGAAATGACAAACTGGTGAAGGTGAAGGAAAATGAAACTATTCATTTTAAATTTAACTCCAATCAAAAACTTGAAATTAAGGAATGCGAAAATGTTATTAACATGAAATATGGCTTTCTACAAGAGCACGTTTTAAATTTTAGATTTCCTGCCGTCTTTTTATCCTCAGAAAACTGCACCATAACAGTTACAGAAAGTGCAAAAACACCTGTAAGGATTATCATAAAGACGCAGAAAACGGAAAACATAGATGGCTGTGATTTTACCAAACCGTCAGGGGAGGGAGATTACCAAGATGGGTTTGCCTTAGAAGAATTAAAGTCAAATGAAAAAATATGTACGATACATATCGGCTCCAGCAAGAAGAAAATTTCTGCAGGTATTAAGTGCCCCTACAAATTAACACCTACCTACTGCTTTAGACACGTCCTATATGAAAAAGACGTCAACGGGGTGAAGTCCTATCACCCCTTCTTGTTGACCGACGTTTTGGGAACCCTCGATGTAGAATTCTACAGCAATGCACAAGAGGGATCCTACATAATTGGGTTGCCAACCAATCCCCAAAAATATTCTGTTGTGAGATGCGTTTGTGAGCATAATGGAAAAGCTGGTATTATGGAACTGAGGATTGCCTCTTCCTCCGGGTGGGCCTTCCTCAGCCTCACCTTGCTGCTTCTCCTCATCGCTCTCCTTTCCGCGTGCTAG
>Mexico_13107_allele2_MalariaGen
ATGAAGCTACTAACCTTTGCCGCGGCGACCTATGGGTTCCTACTGAAGGAATGTCTAAACAGCTTAATATTTCCAACGGAGCATTTATGCGACTTTGCGTTGAATCCCCATAGTAGCATCAAGCCGGTGCTCAAAGAAGCGAGTGGAAAGGATGAAGAAGTGTGGTGCAGCGTGCATAACCCAAGTCTCACAGACTACGTAGCAATGGTGTGTCCCAAAAAAAAAGGAGGAGACTACACAGAGTTAGAAACAGTGCCAGCCAACTGCTTCACCAAACATCTCTACTCCCCATATGATTCAGAAGAAAATGAAAAAGACATGGAACTTCTCGAATTAGACCCAAAATTATCCTTCAACAGAACCTTTAACGATTTTGTATTAAAGGTGTTGGTCATCCCAGGGTATTATAAGCACAACAAAACAATCTACTGCCGATGCGACAATAGGAAAACGAAGAAAGGGGAGGACCAAGAAAAAATAGAAGAAGGGAAAGTAGGATTAGTAAAAATCGTCTTGAACAAAAAAGAAAAAAAACCAAGAGGAATCGATTTCACAGAAACTGATGAGTTGGAACAAACAGACATAGTCCAAAATGGAAATGACAAACTGGTGAAGGTGAAGGAAAATGAAACTATTCATTTTAAATTTAACTCCAATCAAAAACTTGAAATTAAGGAATGCGAAAATGTTATTAACATGAAATATGGCTTTCTACAAGAGCACGTTTTAAATTTTAGATTTCCTGCCGTCTTTTTATCCTCAGAAAACTGCACCATAACAGTTATAGAAAGTGCAAAAACACCTGTAAGGATTATCATAAAGACGCAGAAAACGGAAAACATAGATGGCTGTGATTTTACCAAACCGTCAGGGGAGGGAGATTACCAAGATGGGTTTGCCTTAGAAGAATTAAAGTCAAATGAAAAAATATGTACGATACATATCGGCTCCAGCAAGAAGAAAATTTCTGCAGGTATTAAGTGCCCCTACAAATTAACACCTACCTACTGCTTTAGACACGTCCTATATGAAAAAGACGTCAACGGGGTGAAGTCCTATCACCCCTTCTTGTTGACCGACGTTTTGGGAACCCTCGATGTAGAATTCTACAGCAATGCACAAGAGGGATCCTACATAATTGGGTTGCCAACCAATCCCCAAAAATATTCTGTTGTGAGATGCGTTTGTGAGCATAATGGAAAAGCTGGTATTATGGAACTGAGGATTGCCTCTTCCTCCGGGTGGGCCTTCCTCAGCCTCACCTTGCTGCTTCTCCTCATCGCTCTCCTTTCCGCGTGCTAG
>Mexico_1504_allele1_MalariaGen
ATGAAGCTACTAACCTTTGCCGCGGCGACCTATGGGTTCCTACTGAAGGAATGTCTAAACAGCTTAATATTTCCAACGGAGCATTTATGCGACTTTGCGTTGAATCCCCATAGTAGCATCAAGCCGGTGCTCAAAGAAGCGAGTGGAAAGGATGAAGAAGTGTGGTGCAGCGTGCATAACCCAAGTCTCACAGACTACGTAGCAATGGTGTGTCCCAAAAAAAAAGGAGGAGACTACACAGAGTTAGAAACAGTGCCAGCCAACTGCTTCACCAAACATCTCTACTCCCCATATGATTCAGAAGAAAATGAAAAAGACATGGAACTTCTCGAATTAGACCCAAAATTATCCTTCAACAGAACCTTTAACGATTTTGTATTAAAGGTGTTGGTCATCCCAGGGTATTATAAGCACAACAAAACAATCTACTGCCGATGCGACAATAGGAAAACGAAGAAAGGGGAGGACCAAGAAAAAATAGAAGAAGGGAAAGTAGGATTAGTAAAAATCGTCTTGAACAAAAAAGAAAAAAAACCAAGAGGAATCGATTTCACAGAAACTGATGAGTTGGAACAAACAGACATAGTCCAAAATGGAAATGACAAACTGGTGAAGGTGAAGGAAAATGAAACTATTCATTTTAAATTTAACTCCAATCAAAAACTTGAAATTAAGGAATGCGAAAATGTTATTAACATGAAATATGGCTTTCTACAAGAGCACGTTTTAAATTTTAGATTTCCTGCCGTCTTTTTATCCTCAGAAAACTGCACCATAACAGTTATAGAAAGTGCAAAAACACCTGTAAGGATTATCATAAAGACGCAGAAAACGGAAAACATAGATGGCTGTGATTTTACCAAACCGTCAGGGGAGGGAGATTACCAAGATGGGTTTGCCTTAGAAGAATTAAAGTCAAATGAAAAAATATGTACGATACATATCGGCTCCAGCAAGAAGAAAATTTCTGCAGGTATTAAGTGCCCCTACAAATTAACACCTACCTACTGCTTTAGACACGTCCTATATGAAAAAGACGTCAACGGGGTGAAGTCCTATCACCCCTTCTTGTTGACCGACGTTTTGGGAACCCTCGATGTAGAATTCTACAGCAATGCACAAGAGGGATCCTACATAATTGGGTTGCCAACCAATCCCCAAAAATATTCTGTTGTGAGATGCGTTTGTGAGCATAATGGAAAAGCTGGTATTATGGAACTGAGGATTGCCTCTTCCTCCGGGTGGGCCTTCCTCAGCCTCACCTTGCTGCTTCTCCTCATCGCTCTCCTTTCCGCGTGCTAG
>Mexico_15502_allele1_MalariaGen
ATGAAGCTACTAACCTTTGCCGCGGCGACCTATGGGTTCCTACTGAAGGAATGTCTAAACAGCTTAATATTTCCAACGGAGCATTTATGCGACTTTGCGTTGAATCCCCATAGTAGCATCAAGCCGGTGCTCAAAGAAGCGAGTGGAAAGGATGAAGAAGTGTGGTGCAGCGTGCATAACCCAAGTCTCACAGACTACGTAGCAATGGTGTGTCCCAAAAAAAAAGGAGGAGACTACACAGAGTTAGAAACAGTGCCAGCCAACTGCTTCACCAAACATCTCTACTCCCCATATGATTCAGAAGAAAATGAAAAAGACATGGAACTTCTCGAATTAGACCCAAAATTATCCTTCAACAGAACCTTTAACGATTTTGTATTAAAGGTGTTGGTCATCCCAGGGTATTATAAGCACAACAAAACAATCTACTGCCGATGCGACAATAGGAAAACGAAGAAAGGGGAGGACCAAGAAAAAATAGAAGAAGGGAAAGTAGGATTAGTAAAAATCGTCTTGAACAAAAAAGAAAAAAAACCAAGAGGAATCGATTTCACAGAAACTGATGAGTTGGAACAAACAGACATAGTCCAAAATGGAAATGACAAACTGGTGAAGGTGAAGGAAAATGAAACTATTCATTTTAAATTTAACTCCAATCAAAAACTTGAAATTAAGGAATGCGAAAATGTTATTAACATGAAATATGGCTTTCTACAAGAGCACGTTTTAAATTTTAGATTTCCTGCCGTCTTTTTATCCTCAGAAAACTGCACCATAACAGTTATAGAAAGTGCAAAAACACCTGTAAGGATTATCATAAAGACGCAGAAAACGGAAAACATAGATGGCTGTGATTTTACCAAACCGTCAGGGGAGGGAGATTACCAAGATGGGTTTGCCTTAGAAGAATTAAAGTCAAATGAAAAAATATGTACGATACATATCGGCTCCAGCAAGAAGAAAATTTCTGCAGGTATTAAGTGCCCCTACAAATTAACACCTACCTACTGCTTTAGACACGTCCTATATGAAAAAGACGTCAACGGGGTGAAGTCCTATCACCCCTTCTTGTTGACCGACGTTTTGGGAACCCTCGATGTAGAATTCTACAGCAATGCACAAGAGGGATCCTACATAATTGGGTTGCCAACCAATCCCCAAAAATATTCTGTTGTGAGATGCGTTTGTGAGCATAATGGAAAAGCTGGTATTATGGAACTGAGGATTGCCTCTTCCTCCGGGTGGGCCTTCCTCAGCCTCACCTTGCTGCTTCTCCTCATCGCTCTCCTTTCCGCGTGCTAG
>Mexico_1905_allele1_MalariaGen
ATGAAGCTACTAACCTTTGCCGCGGCGACCTATGGGTTCCTACTGAAGGAATGTCTAAACAGCTTAATATTTCCAACGGAGCATTTATGCGACTTTGCGTTGAATCCCCATAGTAGCATCAAGCCGGTGCTCAAAGAAGCGAGTGGAAAGGATGAAGAAGTGTGGTGCAGCGTGCATAACCCAAGTCTCACAGACTACGTAGCAATGGTGTGTCCCAAAAAAAAAGGAGGAGACTACACAGAGTTAGAAACAGTGCCAGCCAACTGCTTCACCAAACATCTCTACTCCCCATATGATTCAGAAGAAAATGAAAAAGACATGGAACTTCTCGAATTAGACCCAAAATTATCCTTCAACAGAACCTTTAACGATTTTGTATTAAAGGTGTTGGTCATCCCAGGGTATTATAAGCACAACAAAACAATCTACTGCCGATGCGACAATAGGAAAACGAAGAAAGGGGAGGACCAAGAAAAAATAGAAGAAGGGAAAGTAGGATTAGTAAAAATCGTCTTGAACAAAAAAGAAAAAAAACCAAGAGGAATCGATTTCACAGAAACTGATGAGTTGGAACAAACAGACATAGTCCAAAATGGAAATGACAAACTGGTGAAGGTGAAGGAAAATGAAACTATTCATTTTAAATTTAACTCCAATCAAAAACTTGAAATTAAGGAATGCGAAAATGTTATTAACATGAAATATGGCTTTCTACAAGAGCACGTTTTAAATTTTAGATTTCCTGCCGTCTTTTTATCCTCAGAAAACTGCACCATAACAGTTATAGAAAGTGCAAAAACACCTGTAAGGATTATCATAAAGACGCAGAAAACGGAAAACATAGATGGCTGTGATTTTACCAAACCGTCAGGGGAGGGAGATTACCAAGATGGGTTTGCCTTAGAAGAATTAAAGTCAAATGAAAAAATATGTACGATACATATCGGCTCCAGCAAGAAGAAAATTTCTGCAGGTATTAAGTGCCCCTACAAATTAACACCTACCTACTGCTTTAGACACGTCCTATATGAAAAAGACGTCAACGGGGTGAAGTCCTATCACCCCTTCTTGTTGACCGACGTTTTGGGAACCCTCGATGTAGAATTCTACAGCAATGTACAAGAGGGATCCTACATAATTGGGTTGCCAACCAATCCCCAAAAATATTCTGTTGTGAGATGCGTTTGTGAGCATAATGGAAAAGCTGGTATTATGGAACTGAGGATTGCCTCTTCCTCCGGGTGGGCCTTCCTCAGCCTCACCTTGCTGCTTCTCCTCATCGCTCTCCTTTCCGCGTGCTAG
>Mexico_1905_allele2_MalariaGen
ATGAAGCTACTAACCTTTGCCGCGGCGACCTATGGGTTCCTACTGAAGGAATGTCTAAACAGCTTAATATTTCCAACGGAGCATTTATGCGACTTTGCGTTGAATCCCCATAGTAGCATCAAGCCGGTGCTCAAAGAAGCGAGTGGAAAGGATGAAGAAGTGTGGTGCAGCGTGCATAACCCAAGTCTCACAGACTACGTAGCAATGGTGTGTCCCAAAAAAAAAGGAGGAGACTACACAGAGTTAGAAACAGTGCCAGCCAACTGCTTCACCAAACATCTCTACTCCCCATATGATTCAGAAGAAAATGAAAAAGACATGGAACTTCTCGAATTAGACCCAAAATTATCCTTCAACAGAACCTTTAACGATTTTGTATTAAAGGTGTTGGTCATCCCAGGGTATTATAAGCACAACAAAACAATCTACTGCCGATGCGACAATAGGAAAACGAAGAAAGGGGAGGACCAAGAAAAAATAGAAGAAGGGAAAGTAGGATTAGTAAAAATCGTCTTGAACAAAAAAGAAAAAAAACCAAGAGGAATCGATTTCACAGAAACTGATGAGTTGGAACAAACAGACATAGTCCAAAATGGAAATGACAAACTGGTGAAGGTGAAGGAAAATGAAACTATTCATTTTAAATTTAACTCCAATCAAAAACTTGAAATTAAGGAATGCGAAAATGTTATTAACATGAAATATGGCTTTCTACAAGAGCACGTTTTAAATTTTAGATTTCCTGCCGTCTTTTTATCCTCAGAAAACTGCACCATAACAGTTATAGAAAGTGCAAAAACACCTGTAAGGATTATCATAAAGACGCAGAAAACGGAAAACATAGATGGCTGTGATTTTACCAAACCGTCAGGGGAGGGAGATTACCAAGATGGGTTTGCCTTAGAAGAATTAAAGTCAAATGAAAAAATATGTACGATACATATCGGCTCCAGCAAGAAGAAAATTTCTGCAGGTATTAAGTGCCCCTACAAATTAACACCTACCTACTGCTTTAGACACGTCCTATATGAAAAAGACGTCAACGGGGTGAAGTCCTATCACCCCTTCTTGTTGACCGACGTTTTGGGAACCCTCGATGTAGAATTCTACAGCAATGCACAAGAGGGATCCTACATAATTGGGTTGCCAACCAATCCCCAAAAATATTCTGTTGTGAGATGCGTTTGTGAGCATAATGGAAAAGCTGGTATTATGGAACTGAGGATTGCCTCTTCCTCCGGGTGGGCCTTCCTCAGCCTCACCTTGCTGCTTCTCCTCATCGCTCTCCTTTCCGCGTGCTAG
>Mexico_2003_allele1_MalariaGen
ATGAAGCTACTAACCTTTGCCGCGGCGACCTATGGGTTCCTACTGAAGGAATGTCTAAACAGCTTAATATTTCCAACGGAGCATTTATGCGACTTTGCGTTGAATCCCCATAGTAGCATCAAGCCGGTGCTCAAAGAAGCGAGTGGAAAGGATGAAGAAGTGTGGTGCAGCGTGCATAACCCAAGTCTCACAGACTACGTAGCAATGGTGTGTCCCAAAAAAAAAGGAGGAGACTACACAGAGTTAGAAACAGTGCCAGCCAACTGCTTCACCAAACATCTCTACTCCCCATATGATTCAGAAGAAAATGAAAAAGACATGGAACTTCTCGAATTAGACCCAAAATTATCCTTCAACAGAACCTTTAACGATTTTGTATTAAAGGTGTTGGTCATCCCAGGGTATTATAAGCACAACAAAACAATCTACTGCCGATGCGACAATAGGAAAACGAAGAAAGGGGAGGACCAAGAAAAAATAGAAGAAGGGAAAGTAGGATTAGTAAAAATCGTCTTGAACAAAAAAGAAAAAAAACCAAGAGGAATCGATTTCACAGAAACTGATGAGTTGGAACAAACAGACATAGTCCAAAATGGAAATGACAAACTGGTGAAGGTGAAGGAAAATGAAACTATTCATTTTAAATTTAACTCCAATCAAAAACTTGAAATTAAGGAATGCGAAAATGTTATTAACATGAAATATGGCTTTCTACAAGAGCACGTTTTAAATTTTAGATTTCCTGCCGTCTTTTTATCCTCAGAAAACTGCACCATAACAGTTATAGAAAGTGCAAAAACACCTGTAAGGATTATCATAAAGACGCAGAAAACGGAAAACATAGATGGCTGTGATTTTACCAAACCGTCAGGGGAGGGAGATTACCAAGATGGGTTTGCCTTAGAAGAATTAAAGTCAAATGAAAAAATATGTACGATACATATCGGCTCCAGCAAGAAGAAAATTTCTGCAGGTATTAAGTGCCCCTACAAATTAACACCTACCTACTGCTTTAGACACGTCCTATATGAAAAAGACGTCAACGGGGTGAAGTCCTATCACCCCTTCTTGTTGACCGACGTTTTGGGAACCCTCGATGTAGAATTCTACAGCAATGCACAAGAGGGATCCTACATAATTGGGTTGCCAACCAATCCCCAAAAATATTCTGTTGTGAGATGCGTTTGTGAGCATAATGGAAAAGCTGGTATTATGGAACTGAGGATTGCCTCTTCCTCCGGGTGGGCCTTCCTCAGCCTCACCTTGCTGCTTCTCCTCATCGCTCTCCTTTCCGCGTGCTAG
>Mexico_2008_allele1_MalariaGen
ATGAAGCTACTAACCTTTGCCGCGGCGACCTATGGGTTCCTACTGAAGGAATGTCTAAACAGCTTAATATTTCCAACGGAGCATTTATGCGACTTTGCGTTGAATCCCCATAGTAGCATCAAGCCGGTGCTCAAAGAAGCGAGTGGAAAGGATGAAGAAGTGTGGTGCAGCGTGCATAACCCAAGTCTCACAGACTACGTAGCAATGGTGTGTCCCAAAAAAAAAGGAGGAGACTACACAGAGTTAGAAACAGTGCCAGCCAACTGCTTCACCAAACATCTCTACTCCCCATATGATTCAGAAGAAAATGAAAAAGACATGGAACTTCTCGAATTAGACCCAAAATTATCCTTCAACAGAACCTTTAACGATTTTGTATTAAAGGTGTTGGTCATCCCAGGGTATTATAAGCACAACAAAACAATCTACTGCCGATGCGACAATAGGAAAACGAAGAAAGGGGAGGACCAAGAAAAAATAGAAGAAGGGAAAGTAGGATTAGTAAAAATCGTCTTGAACAAAAAAGAAAAAAAACCAAGAGGAATCGATTTCACAGAAACTGATGAGTTGGAACAAACAGACATAGTCCAAAATGGAAATGACAAACTGGTGAAGGTGAAGGAAAATGAAACTATTCATTTTAAATTTAACTCCAATCAAAAACTTGAAATTAAGGAATGCGAAAATGTTATTAACATGAAATATGGCTTTCTACAAGAGCACGTTTTAAATTTTAGATTTCCTGCCGTCTTTTTATCCTCAGAAAACTGCACCATAACAGTTATAGAAAGTGCAAAAACACCTGTAAGGATTATCATAAAGACGCAGAAAACGGAAAACATAGATGGCTGTGATTTTACCAAACCGTCAGGGGAGGGAGATTACCAAGATGGGTTTGCCTTAGAAGAATTAAAGTCAAATGAAAAAATATGTACGATACATATCGGCTCCAGCAAGAAGAAAATTTCTGCAGGTATTAAGTGCCCCTACAAATTAACACCTACCTACTGCTTTAGACACGTCCTATATGAAAAAGACGTCAACGGGGTGAAGTCCTATCACCCCTTCTTGTTGACCGACGTTTTGGGAACCCTCGATGTAGAATTCTACAGCAATGCACAAGAGGGATCCTACATAATTGGGTTGCCAACCAATCCCCAAAAATATTCTGTTGTGAGATGCGTTTGTGAGCATAATGGAAAAGCTGGTATTATGGAACTGAGGATTGCCTCTTCCTCCGGGTGGGCCTTCCTCAGCCTCACCTTGCTGCTTCTCCTCATCGCTCTCCTTTCCGCGTGCTAG
>Mexico_2202_allele1_MalariaGen
ATGAAGCTACTAACCTTTGCCGCGGCGACCTATGGGTTCCTACTGAAGGAATGTCTAAACAGCTTAATATTTCCAACGGAGCATTTATGCGACTTTGCGTTGAATCCCCATAGTAGCATCAAGCCGGTGCTCAAAGAAGCGAGTGGAAAGGATGAAGAAGTGTGGTGCAGCGTGCATAACCCAAGTCTCACAGACTACGTAGCAATGGTGTGTCCCAAAAAAAAAGGAGGAGACTACACAGAGTTAGAAACAGTGCCAGCCAACTGCTTCACCAAACATCTCTACTCCCCATATGATTCAGAAGAAAATGAAAAAGACATGGAACTTCTCGAATTAGACCCAAAATTATCCTTCAACAGAACCTTTAACGATTTTGTATTAAAGGTGTTGGTCATCCCAGGGTATTATAAGCACAACAAAACAATCTACTGCCGATGCGACAATAGGAAAACGAAGAAAGGGGAGGACCAAGAAAAAATAGAAGAAGGGAAAGTAGGATTAGTAAAAATCGTCTTGAACAAAAAAGAAAAAAAACCAAGAGGAATCGATTTCACAGAAACTGATGAGTTGGAACAAACAGACATAGTCCAAAATGGAAATGACAAACTGGTGAAGGTGAAGGAAAATGAAACTATTCATTTTAAATTTAACTCCAATCAAAAACTTGAAATTAAGGAATGCGAAAATGTTATTAACATGAAATATGGCTTTCTACAAGAGCACGTTTTAAATTTTAGATTTCCTGCCGTCTTTTTATCCTCAGAAAACTGCACCATAACAGTTATAGAAAGTGCAAAAACACCTGTAAGGATTATCATAAAGACGCAGAAAACGGAAAACATAGATGGCTGTGATTTTACCAAACCGTCAGGGGAGGGAGATTACCAAGATGGGTTTGCCTTAGAAGAATTAAAGTCAAATGAAAAAATATGTACGATACATATCGGCTCCAGCAAGAAGAAAATTTCTGCAGGTATTAAGTGCCCCTACAAATTAACACCTACCTACTGCTTTAGACACGTCCTATATGAAAAAGACGTCAACGGGGTGAAGTCCTATCACCCCTTCTTGTTGACCGACGTTTTGGGAACCCTCGATGTAGAATTCTACAGCAATGCACAAGAGGGATCCTACATAATTGGGTTGCCAACCAATCCCCAAAAATATTCTGTTGTGAGATGCGTTTGTGAGCATAATGGAAAAGCTGGTATTATGGAACTGAGGATTGCCTCTTCCTCCGGGTGGGCCTTCCTCAGCCTCACCTTGCTGCTTCTCCTCATCGCTCTCCTTTCCGCGTGCTAG
>Mexico_3902_allele1_MalariaGen
ATGAAGCTACTAACCTTTGCCGCGGCGACCTATGGGTTCCTACTGAAGGAATGTCTAAACAGCTTAATATTTCCAACGGAGCATTTATGCGACTTTGCGTTGAATCCCCATAGTAGCATCAAGCCGGTGCTCAAAGAAGCGAGTGGAAAGGATGAAGAAGTGTGGTGCAGCGTGCATAACCCAAGTCTCACAGACTACGTAGCAATGGTGTGTCCCAAAAAAAAAGGAGGAGACTACACAGAGTTAGAAACAGTGCCAGCCAACTGCTTCACCAAACATCTCTACTCCCCATATGATTCAGAAGAAAATGAAAAAGACATGGAACTTCTCGAATTAGACCCAAAATTATCCTTCAACAGAACCTTTAACGATTTTGTATTAAAGGTGTTGGTCATCCCAGGGTATTATAAGCACAACAAAACAATCTACTGCCGATGCGACAATAGGAAAACGAAGAAAGGGGAGGACCAAGAAAAAATAGAAGAAGGGAAAGTAGGATTAGTAAAAATCGTCTTGAACAAAAAAGAAAAAAAACCAAGAGGAATCGATTTCACAGAAACTGATGAGTTGGAACAAACAGACATAGTCCAAAATGGAAATGACAAACTGGTGAAGGTGAAGGAAAATGAAACTATTCATTTTAAATTTAACTCCAATCAAAAACTTGAAATTAAGGAATGCGAAAATGTTATTAACATGAAATATGGCTTTCTACAAGAGCACGTTTTAAATTTTAGATTTCCTGCCGTCTTTTTATCCTCAGAAAACTGCACCATAACAGTTATAGAAAGTGCAAAAACACCTGTAAGGATTATCATAAAGACGCAGAAAACGGAAAACATAGATGGCTGTGATTTTACCAAACCGTCAGGGGAGGGAGATTACCAAGATGGGTTTGCCTTAGAAGAATTAAAGTCAAATGAAAAAATATGTACGATACATATCGGCTCCAGCAAGAAGAAAATTTCTGCAGGTATTAAGTGCCCCTACAAATTAACACCTACCTACTGCTTTAGACACGTCCTATATGAAAAAGACGTCAACGGGGTGAAGTCCTATCACCCCTTCTTGTTGACCGACGTTTTGGGAACCCTCGATGTAGAATTCTACAGCAATGCACAAGAGGGATCCTACATAATTGGGTTGCCAACCAATCCCCAAAAATATTCTGTTGTGAGATGCGTTTGTGAGCATAATGGAAAAGCTGGTATTATGGAACTGAGGATTGCCTCTTCCTCCGGGTGGGCCTTCCTCAGCCTCACCTTGCTGCTTCTCCTCATCGCTCTCCTTTCCGCGTGCTAG
>Mexico_4304_allele1_MalariaGen
ATGAAGCTACTAACCTTTGCCGCGGCGACCTATGGGTTCCTACTGAAGGAATGTCTAAACAGCTTAATATTTCCAACGGAGCATTTATGCGACTTTGCGTTGAATCCCCATAGTAGCATCAAGCCGGTGCTCAAAGAAGCGAGTGGAAAGGATGAAGAAGTGTGGTGCAGCGTGCATAACCCAAGTCTCACAGACTACGTAGCAATGGTGTGTCCCAAAAAAAAAGGAGGAGACTACACAGAGTTAGAAACAGTGCCAGCCAACTGCTTCACCAAACATCTCTACTCCCCATATGATTCAGAAGAAAATGAAAAAGACATGGAACTTCTCGAATTAGACCCAAAATTATCCTTCAACAGAACCTTTAACGATTTTGTATTAAAGGTGTTGGTCATCCCAGGGTATTATAAGCACAACAAAACAATCTACTGCCGATGCGACAATAGGAAAACGAAGAAAGGGGAGGACCAAGAAAAAATAGAAGAAGGGAAAGTAGGATTAGTAAAAATCGTCTTGAACAAAAAAGAAAAAAAACCAAGAGGAATCGATTTCACAGAAACTGATGAGTTGGAACAAACAGACATAGTCCAAAATGGAAATGACAAACTGGTGAAGGTGAAGGAAAATGAAACTATTCATTTTAAATTTAACTCCAATCAAAAACTTGAAATTAAGGAATGCGAAAATGTTATTAACATGAAATATGGCTTTCTACAAGAGCACGTTTTAAATTTTAGATTTCCTGCCGTCTTTTTATCCTCAGAAAACTGCACCATAACAGTTATAGAAAGTGCAAAAACACCTGTAAGGATTATCATAAAGACGCAGAAAACGGAAAACATAGATGGCTGTGATTTTACCAAACCGTCAGGGGAGGGAGATTACCAAGATGGGTTTGCCTTAGAAGAATTAAAGTCAAATGAAAAAATATGTACGATACATATCGGCTCCAGCAAGAAGAAAATTTCTGCAGGTATTAAGTGCCCCTACAAATTAACACCTACCTACTGCTTTAGACACGTCCTATATGAAAAAGACGTCAACGGGGTGAAGTCCTATCACCCCTTCTTGTTGACCGACGTTTTGGGAACCCTCGATGTAGAATTCTACAGCAATGCACAAGAGGGATCCTACATAATTGGGTTGCCAACCAATCCCCAAAAATATTCTGTTGTGAGATGCGTTTGTGAGCATAATGGAAAAGCTGGTATTATGGAACTGAGGATTGCCTCTTCCTCCGGGTGGGCCTTCCTCAGCCTCACCTTGCTGCTTCTCCTCATCGCTCTCCTTTCCGCGTGCTAG
>Mexico_5002_allele1_MalariaGen
ATGAAGCTACTAACCTTTGCCGCGGCGACCTATGGGTTCCTACTGAAGGAATGTCTAAACAGCTTAATATTTCCAACGGAGCATTTATGCGACTTTGCGTTGAATCCCCATAGTAGCATCAAGCCGGTGCTCAAAGAAGCGAGTGGAAAGGATGAAGAAGTGTGGTGCAGCGTGCATAACCCAAGTCTCACAGACTACGTAGCAATGGTGTGTCCCAAAAAAAAAGGAGGAGACTACACAGAGTTAGAAACAGTGCCAGCCAACTGCTTCACCAAACATCTCTACTCCCCATATGATTCAGAAGAAAATGAAAAAGACATGGAACTTCTCGAATTAGACCCAAAATTATCCTTCAACAGAACCTTTAACGATTTTGTATTAAAGGTGTTGGTCATCCCAGGGTATTATAAGCACAACAAAACAATCTACTGCCGATGCGACAATAGGAAAACGAAGAAAGGGGAGGACCAAGAAAAAATAGAAGAAGGGAAAGTAGGATTAGTAAAAATCGTCTTGAACAAAAAAGAAAAAAAACCAAGAGGAATCGATTTCACAGAAACTGATGAGTTGGAACAAACAGACATAGTCCAAAATGGAAATGACAAACTGGTGAAGGTGAAGGAAAATGAAACTATTCATTTTAAATTTAACTCCAATCAAAAACTTGAAATTAAGGAATGCGAAAATGTTATTAACATGAAATATGGCTTTCTACAAGAGCACGTTTTAAATTTTAGATTTCCTGCCGTCTTTTTATCCTCAGAAAACTGCACCATAACAGTTATAGAAAGTGCAAAAACACCTGTAAGGATTATCATAAAGACGCAGAAAACGGAAAACATAGATGGCTGTGATTTTACCAAACCGTCAGGGGAGGGAGATTACCAAGATGGGTTTGCCTTAGAAGAATTAAAGTCAAATGAAAAAATATGTACGATACATATCGGCTCCAGCAAGAAGAAAATTTCTGCAGGTATTAAGTGCCCCTACAAATTAACACCTACCTACTGCTTTAGACACGTCCTATATGAAAAAGACGTCAACGGGGTGAAGTCCTATCACCCCTTCTTGTTGACCGACGTTTTGGGAACCCTCGATGTAGAATTCTACAGCAATGCACAAGAGGGATCCTACATAATTGGGTTGCCAACCAATCCCCAAAAATATTCTGTTGTGAGATGCGTTTGTGAGCATAATGGAAAAGCTGGTATTATGGAACTGAGGATTGCCTCTTCCTCCGGGTGGGCCTTCCTCAGCCTCACCTTGCTGCTTCTCCTCATCGCTCTCCTTTCCGCGTGCTAG
>Mexico_7401_allele1_MalariaGen
ATGAAGCTACTAACCTTTGCCGCGGCGACCTATGGGTTCCTACTGAAGGAATGTCTAAACAGCTTCATATTTCCAACGAAGCATTTATGCGACTTTGCGTTGAATCCCCATAGTAGCATCAAGCCGGTGCTCAAAGAAGCGAGTGGAAAGGATGAAGAAGTGTGGTGCAGCGTGCATAACCCAAGTCTCACAGACTACGTAGCAATGGTGTGTCCCAAAAAAAAAGGAGGAGACTACACAGAGTTAGAAACAGTGCCAGCCAACTGCTTCACCAAACATCTCTACTCCCCATATGATTCAGAAGAAAATGAAAAAGACATGGAACTTCTCGAATTAGACCCAAAATTATCCTTCAACAGAACCTTTAACGATTTTGTATTAAAGGTGTTGGTCATCCCAGGGTATTATAAGCACAACAAAACAATCTACTGCCGATGCGACAATAGGAAAACGAAGAAAGGGGAGGACCAAGAAAAAATAGAAGAAGGGAAAGTAGGATTAGTAAAAATCGTCTTGAACAAAAAAGAAAAAAAACCAAGAGGAATCGATTTCACAGAAACTGATGAGTTGGAACAAACAGACATAGTCCAAAATGGAAATGACAAACTGGTGAAGGTGAAGGAAAATGAAACTATTCATTTTAAATTTAACTCCAATCAAAAACTTGAAATTAAGGAATGCGAAAATGTTATTAACATGAAATATGGCTTTCTACAAGAGCACGTTTTAAATTTTAGATTTCCTGCCGTCTTTTTATCCTCAGAAAACTGCACCATAACAGTTATAGAAAGTGCAAAAACACCTGTAAGGATTATCATAAAGACGCAGAAAACGGAAAACATAGATGGCTGTGATTTTACCAAACCGTCAGGGGAGGGAGATTACCAAGATGGGTTTGCCTTAGAAGAATTAAAGTCAAATGAAAAAATATGTACGATACATATCGGCTCCAGCAAGAAGAAAATTTCTGCAGGTATTAAGTGCCCCTACAAATTAACACCTACCTACTGCTTTAGACACGTCCTATATGAAAAAGACGTCAACGGGGTGAAGTCCTATCACCCCTTCTTGTTGACCGACGTTTTGGGAACCCTCGATGTAGAATTCTACAGCAATGCACAAGAGGGATCCTACATAATTGGGTTGCCAACCAATCCCCAAAAATATTCTGTTGTGAGATGCGTTTGTGAGCATAATGGAAAAGCTGGTATTATGGAACTGAGGATTGCCTCTTCCTCCGGGTGGGCCTTCCTCAGCCTCACCTTGCTGCTTCTCCTCATCGCTCTCCTTTCCGCGTGCTAG
>Mexico_7503_allele1_MalariaGen
ATGAAGCTACTAACCTTTGCCGCGGCGACCTATGGGTTCCTACTGAAGGAATGTCTAAACAGCTTAATATTTCCAACGGAGCATTTATGCGACTTTGCGTTGAATCCCCATAGTAGCATCAAGCCGGTGCTCAAAGAAGCGAGTGGAAAGGATGAAGAAGTGTGGTGCAGCGTGCATAACCCAAGTCTCACAGACTACGTAGCAATGGTGTGTCCCAAAAAAAAAGGAGGAGACTACACAGAGTTAGAAACAGTGCCAGCCAACTGCTTCACCAAACATCTCTACTCCCCATATGATTCAGAAGAAAATGAAAAAGACATGGAACTTCTCGAATTAGACCCAAAATTATCCTTCAACAGAACCTTTAACGATTTTGTATTAAAGGTGTTGGTCATCCCAGGGTATTATAAGCACAACAAAACAATCTACTGCCGATGCGACAATAGGAAAACGAAGAAAGGGGAGGACCAAGAAAAAATAGAAGAAGGGAAAGTAGGATTAGTAAAAATCGTCTTGAACAAAAAAGAAAAAAAACCAAGAGGAATCGATTTCACAGAAACTGATGAGTTGGAACAAACAGACATAGTCCAAAATGGAAATGACAAACTGGTGAAGGTGAAGGAAAATGAAACTATTCATTTTAAATTTAACTCCAATCAAAAACTTGAAATTAAGGAATGCGAAAATGTTATTAACATGAAATATGGCTTTCTACAAGAGCACGTTTTAAATTTTAGATTTCCTGCCGTCTTTTTATCCTCAGAAAACTGCACCATAACAGTTATAGAAAGTGCAAAAACACCTGTAAGGATTATCATAAAGACGCAGAAAACGGAAAACATAGATGGCTGTGATTTTACCAAACCGTCAGGGGAGGGAGATTACCAAGATGGGTTTGCCTTAGAAGAATTAAAGTCAAATGAAAAAATATGTACGATACATATCGGCTCCAGCAAGAAGAAAATTTCTGCAGGTATTAAGTGCCCCTACAAATTAACACCTACCTACTGCTTTAGACACGTCCTATATGAAAAAGACGTCAACGGGGTGAAGTCCTATCACCCCTTCTTGTTGACCGACGTTTTGGGAACCCTCGATGTAGAATTCTACAGCAATGCACAAGAGGGATCCTACATAATTGGGTTGCCAACCAATCCCCAAAAATATTCTGTTGTGAGATGCGTTTGTGAGCATAATGGAAAAGCTGGTATTATGGAACTGAGGATTGCCTCTTCCTCCGGGTGGGCCTTCCTCAGCCTCACCTTGCTGCTTCTCCTCATCGCTCTCCTTTCCGCGTGCTAG
>Mexico_8301_allele1_MalariaGen
ATGAAGCTACTAACCTTTGCCGCGGCGACCTATGGGTTCCTACTGAAGGAATGTCTAAACAGCTTCATATTTCCAACGAAGCATTTATGCGACTTTGCGTTGAATCCCCATAGTAGCATCAAGCCGGTGCTCAAAGAAGCGAGTGGAAAGGATGAAGAAGTGTGGTGCAGCGTGCATAACCCAAGTCTCACAGACTACGTAGCAATGGTGTGTCCCAAAAAAAAAGGAGGAGACTACACAGAGTTAGAAACAGTGCCAGCCAACTGCTTCACCAAACATCTCTACTCCCCATATGATTCAGAAGAAAATGAAAAAGACATGGAACTTCTCGAATTAGACCCAAAATTATCCTTCAACAGAACCTTTAACGATTTTGTATTAAAGGTGTTGGTCATCCCAGGGTATTATAAGCACAACAAAACAATCTACTGCCGATGCGACAATAGGAAAACGAAGAAAGGGGAGGACCAAGAAAAAATAGAAGAAGGGAAAGTAGGATTAGTAAAAATCGTCTTGAACAAAAAAGAAAAAAAACCAAGAGGAATCGATTTCACAGAAACTGATGAGTTGGAACAAACAGACATAGTCCAAAATGGAAATGACAAACTGGTGAAGGTGAAGGAAAATGAAACTATTCATTTTAAATTTAACTCCAATCAAAAACTTGAAATTAAGGAATGCGAAAATGTTATTAACATGAAATATGGCTTTCTACAAGAGCACGTTTTAAATTTTAGATTTCCTGCCGTCTTTTTATCCTCAGAAAACTGCACCATAACAGTTATAGAAAGTGCAAAAACACCTGTAAGGATTATCATAAAGACGCAGAAAACGGAAAACATAGATGGCTGTGATTTTACCAAACCGTCAGGGGAGGGAGATTACCAAGATGGGTTTGCCTTAGAAGAATTAAAGTCAAATGAAAAAATATGTACGATACATATCGGCTCCAGCAAGAAGAAAATTTCTGCAGGTATTAAGTGCCCCTACAAATTAACACCTACCTACTGCTTTAGACACGTCCTATATGAAAAAGACGTCAACGGGGTGAAGTCCTATCACCCCTTCTTGTTGACCGACGTTTTGGGAACCCTCGATGTAGAATTCTACAGCAATGCACAAGAGGGATCCTACATAATTGGGTTGCCAACCAATCCCCAAAAATATTCTGTTGTGAGATGCGTTTGTGAGCATAATGGAAAAGCTGGTATTATGGAACTGAGGATTGCCTCTTCCTCCGGGTGGGCCTTCCTCAGCCTCACCTTGCTGCTTCTCCTCATCGCTCTCCTTTCCGCGTGCTAG
>Mexico_8302_allele1_MalariaGen
ATGAAGCTACTAACCTTTGCCGCGGCGACCTATGGGTTCCTACTGAAGGAATGTCTAAACAGCTTAATATTTCCAACGGAGCATTTATGCGACTTTGCGTTGAATCCCCATAGTAGCATCAAGCCGGTGCTCAAAGAAGCGAGTGGAAAGGATGAAGAAGTGTGGTGCAGCGTGCATAACCCAAGTCTCACAGACTACGTAGCAATGGTGTGTCCCAAAAAAAAAGGAGGAGACTACACAGAGTTAGAAACAGTGCCAGCCAACTGCTTCACCAAACATCTCTACTCCCCATATGATTCAGAAGAAAATGAAAAAGACATGGAACTTCTCGAATTAGACCCAAAATTATCCTTCAACAGAACCTTTAACGATTTTGTATTAAAGGTGTTGGTCATCCCAGGGTATTATAAGCACAACAAAACAATCTACTGCCGATGCGACAATAGGAAAACGAAGAAAGGGGAGGACCAAGAAAAAATAGAAGAAGGGAAAGTAGGATTAGTAAAAATCGTCTTGAACAAAAAAGAAAAAAAACCAAGAGGAATCGATTTCACAGAAACTGATGAGTTGGAACAAACAGACATAGTCCAAAATGGAAATGACAAACTGGTGAAGGTGAAGGAAAATGAAACTATTCATTTTAAATTTAACTCCAATCAAAAACTTGAAATTAAGGAATGCGAAAATGTTATTAACATGAAATATGGCTTTCTACAAGAGCACGTTTTAAATTTTAGATTTCCTGCCGTCTTTTTATCCTCAGAAAACTGCACCATAACAGTTATAGAAAGTGCAAAAACACCTGTAAGGATTATCATAAAGACGCAGAAAACGGAAAACATAGATGGCTGTGATTTTACCAAACCGTCAGGGGAGGGAGATTACCAAGATGGGTTTGCCTTAGAAGAATTAAAGTCAAATGAAAAAATATGTACGATACATATCGGCTCCAGCAAGAAGAAAATTTCTGCAGGTATTAAGTGCCCCTACAAATTAACACCTACCTACTGCTTTAGACACGTCCTATATGAAAAAGACGTCAACGGGGTGAAGTCCTATCACCCCTTCTTGTTGACCGACGTTTTGGGAACCCTCGATGTAGAATTCTACAGCAATGCACAAGAGGGATCCTACATAATTGGGTTGCCAACCAATCCCCAAAAATATTCTGTTGTGAGATGCGTTTGTGAGCATAATGGAAAAGCTGGTATTATGGAACTGAGGATTGCCTCTTCCTCCGGGTGGGCCTTCCTCAGCCTCACCTTGCTGCTTCTCCTCATCGCTCTCCTTTCCGCGTGCTAG
>Colombia_30103103431_NIH
ATGAAGCTACTAACCTTTGCCGCGGCGACCTATGGGTTCCTACTGAAGGAATGTCTAAACAGCTTAATATTTCCAACGAAGCATTTATGCGACTTTGCGTTGAATCCCCATAGTAGCATCAAGCCGGTGCTCAAAGAAGCGAGTGGAAAGGATGAAGAAGTGTGGTGCAGCGTGCATAACCCAAGTCTCACAGACTACGTAGCAATGGTGTGTCCCAAAAAAAAAGGAGGAGACTACACAGAGTTAGAAACAGTGCCAGCCAACTGCTTCACCAAACATCTCTACTCCCCATATGATTCAGAAGAAAATGAAAAAGACATGGAACTTCTCGAATTAGACCCAAAATTATCCTTCAACAGAACCTTTAACGATTTTGTATTAAAGGTGTTGGTCATCCCAGGGTATTATAAGCACAACAAAACAATCTACTGCCGATGCGACAATAGGAAAACGAAGAAAGGGGAGGACCAAGAAAAAATAGAAGAAGGGAAAGTAGGATTAGTAAAAATCGTCTTGAACAAAAAAGAAAAAAAACCAAGAGGAATCGATTTCACAGAAACTGATGAGTTGGAACAAACAGACATAGTCCAAAATGGAAATGACAAACTGGTGAAGGTGAAGGAAAATGAAACTATTCATTTTAAATTTAACTCCAATCAAAAACTTGAAATTAAGGAATGCGAAAATGTTATTAACATGAAATATGGCTTTCTACAAGAGCACGTTTTAAATTTTAGATTTCCTGCCGTCTTTTTATCCTCAGAAAACTGCACCATAACAGTTATAGAAAGTGCAAAAACACCTGTAAGGATTATCATAAAGACGCAGAAAACGGAAAACATAGATGGCTGTGATTTTACCAAACCGTCAGGGGAGGGAGATTACCAAGATGGGTTTGCCTTAGAAGAATTAAAGTCAAATGAAAAAATATGTACGATACATATCGGCTCCAGCAAGAAGAAAATTTCTGCAGGTATTAAGTGCCCCTACAAATTAACACCTACCTACTGCTTTAGACACGTCCTATATGAAAAAGACGTCAACGGGGTGAAGTCCTATCACCCCTTCTTGTTGACCGACGTTTTGGGAACCCTCGATGTAGAATTCTACAGCAATGCACAAGAGGGATCCTACATAATTGGGTTGCCAACCAATCCCCAAAAATATTCTGTTGTGAGATGCGTTTGTGAGCATAATGGAAAAGCTGGTATTATGGAACTGAGGATTGCCTCTTCCTCCGGGTGGGCCTTCCTCAGCCTCACCTTGCTGCTTCTCCTCATCGCTCTCCTTTCCGCGTGCTAG
>Colombia_30103103448_NIH
ATGAAGCTACTAACCTTTGCCGCGGCGACCTATGGGTTCCTACTGAAGGAATGTCTAAACAGCTTAATATTTCCAACGAAGCATTTATGCGACTTTGCGTTGAATCCCCATAGTAGCATCAAGCCGGTGCTCAAAGAAGCGAGTGGAAAGGATGAAGAAGTGTGGTGCAGCGTGCATAACCCAAGTCTCACAGACTACGTAGCAATGGTGTGTCCCAAAAAAAAAGGAGGAGACTACACAGAGTTAGAAACAGTGCCAGCCAACTGCTTCACCAAACATCTCTACTCCCCATATGATTCAGAAGAAAATGAAAAAGACATGGAACTTCTCGAATTAGACCCAAAATTATCCTTCAACAGAACCTTTAACGATTTTGTATTAAAGGTGTTGGTCATCCCAGGGTATTATAAGCACAACAAAACAATCTACTGCCGATGCGACAATAGGAAAACGAAGAAAGGGGAGGACCAAGAAAAAATAGAAGAAGGGAAAGTAGGATTAGTAAAAATCGTCTTGAACAAAAAAGAAAAAAAACCAAGAGGAATCGATTTCACAGAAACTGATGAGTTGGAACAAACAGACATAGTCCAAAATGGAAATGACAAACTGGTGAAGGTGAAGGAAAATGAAACTATTCATTTTAAATTTAACTCCAATCAAAAACTTGAAATTAAGGAATGCGAAAATGTTATTAACATGAAATATGGCTTTCTACAAGAGCACGTTTTAAATTTTAGATTTCCTGCCGTCTTTTTATCCTCAGAAAACTGCACCATAACAGTTATAGAAAGTGCAAAAACACCTGTAAGGATTATCATAAAGACGCAGAAAACGGAAAACATAGATGGCTGTGATTTTACCAAACCGTCAGGGGAGGGAGATTACCAAGATGGGTTTGCCTTAGAAGAATTAAAGTCAAATGAAAAAATATGTACGATACATATCGGCTCCAGCAAGAAGAAAATTTCTGCAGGTATTAAGTGCCCCTACAAATTAACACCTACCTACTGCTTTAGACACGTCCTATATGAAAAAGACGTCAACGGGGTGAAGTCCTATCACCCCTTCTTGTTGACCGACGTTTTGGGAACCCTCGATGTAGAATTCTACAGCAATGCACAAGAGGGATCCTACATAATTGGGTTGCCAACCAATCCCCAAAAATATTCTGTTGTGAGATGCGTTTGTGAGCATAATGGAAAAGCTGGTATTATGGAACTGAGGATTGCCTCTTCCTCCGGGTGGGCCTTCCTCAGCCTCACCTTGCTGCTTCTCCTCATCGCTCTCCTTTCCGCGTGCTAG
>Colombia_30102100548_NIH
ATGAAGCTACTAACCTTTGCCGCGGCGACCTATGGGTTCCTACTGAAGGAATGTCTAAACAGCTTCATATTTCCAACGAAGCATTTATGCGACTTTGCGTTGAATCCCCATAGTAGCATCAAGCCGGTGCTCAAAGAAGCGAGTGGAAAGGATGAAGAAGTGTGGTGCAGCGTGCATAACCCAAGTCTCACAGACTACGTAGCAATGGTGTGTCCCAAAAAAAAAGGAGGAGACTACACAGAGTTAGAAACAGTGCCAGCCAACTGCTTCACCAAACATCTCTACTCCCCATATGATTCAGAAGAAAATGAAAAAGACATGGAACTTCTCGAATTAGACCCAAAATTATCCTTCAACAGAACCTTTAACGATTTTGTATTAAAGGTGTTGGTCATCCCAGGGTATTATAAGCACAACAAAACAATCTACTGCCGATGCGACAATAGGAAAACGAAGAAAGGGGAGGACCAAGAAAAAATAGAAGAAGGGAAAGTAGGATTAGTAAAAATCGTCTTGAACAAAAAAGAAAAAAAACCAAGAGGAATCGATTTCACAGAAACTGATGAGTTGGAACAAACAGACATAGTCCAAAATGGAAATGACAAACTGGTGAAGGTGAAGGAAAATGAAACTATTCATTTTAAATTTAACTCCAATCAAAAACTTGAAATTAAGGAATGCGAAAATGTTATTAACATGAAATATGGCTTTCTACAAGAGCACGTTTTAAATTTTAGATTTCCTGCCGTCTTTTTATCCTCAGAAAACTGCACCATAACAGTTATAGAAAGTGCAAAAACACCTGTAAGGATTATCATAAAGACGCAGAAAACGGAAAACATAGATGGCTGTGATTTTACCAAACCGTCAGGGGAGGGAGATTACCAAGATGGGTTTGCCTTAGAAGAATTAAAGTCAAATGAAAAAATATGTACGATACATATCGGCTCCAGCAAGAAGAAAATTTCTGCAGGTATTAAGTGCCCCTACAAATTAACACCTACCTACTGCTTTAGACACGTCCTATATGAAAAAGACGTCAACGGGGTGAAGTCCTATCACCCCTTCTTGTTGACCGACGTTTTGGGAACCCTCGATGTAGAATTCTACAGCAATGCACAAGAGGGATCCTACATAATTGGGTTGCCAACCAATCCCCAAAAATATTCTGTTGTGAGATGCGTTTGTGAGCATAATGGAAAAGCTGGTATTATGGAACTGAGGATTGCCTCTTCCTCCGGGTGGGCCTTCCTCAGCCTCACCTTGCTGCTTCTCCTCATCGCTCTCCTTTCCGCGTGCTAG
>Colombia_30111110053_NIH
ATGAAGCTACTAACCTTTGCCGCGGCGACCTATGGGTTCCTACTGAAGGAATGTCTAAACAGCTTCATATTTCCAACGAAGCATTTATGCGACTTTGCGTTGAATCCCCATAGTAGCATCAAGCCGGTGCTCAAAGAAGCGAGTGGAAAGGATGAAGAAGTGTGGTGCAGCGTGCATAACCCAAGTCTCACAGACTACGTAGCAATGGTGTGTCCCAAAAAAAAAGGAGGAGACTACACAGAGTTAGAAACAGTGCCAGCCAACTGCTTCACCAAACATCTCTACTCCCCATATGATTCAGAAGAAAATGAAAAAGACATGGAACTTCTCGAATTAGACCCAAAATTATCCTTCAACAGAACCTTTAACGATTTTGTATTAAAGGTGTTGGTCATCCCAGGGTATTATAAGCACAACAAAACAATCTACTGCCGATGCGACAATAGGAAAACGAAGAAAGGGGAGGACCAAGAAAAAATAGAAGAAGGGAAAGTAGGATTAGTAAAAATCGTCTTGAACAAAAAAGAAAAAAAACCAAGAGGAATCGATTTCACAGAAACTGATGAGTTGGAACAAACAGACATAGTCCAAAATGGAAATGACAAACTGGTGAAGGTGAAGGAAAATGAAACTATTCATTTTAAATTTAACTCCAATCAAAAACTTGAAATTAAGGAATGCGAAAATGTTATTAACATGAAATATGGCTTTCTACAAGAGCACGTTTTAAATTTTAGATTTCCTGCCGTCTTTTTATCCTCAGAAAACTGCACCATAACAGTTATAGAAAGTGCAAAAACACCTGTAAGGATTATCATAAAGACGCAGAAAACGGAAAACATAGATGGCTGTGATTTTACCAAACCGTCAGGGGAGGGAGATTACCAAGATGGGTTTGCCTTAGAAGAATTAAAGTCAAATGAAAAAATATGTACGATACATATCGGCTCCAGCAAGAAGAAAATTTCTGCAGGTATTAAGTGCCCCTACAAATTAACACCTACCTACTGCTTTAGACACGTCCTATATGAAAAAGACGTCAACGGGGTGAAGTCCTATCACCCCTTCTTGTTGACCGACGTTTTGGGAACCCTCGATGTAGAATTCTACAGCAATGCACAAGAGGGATCCTACATAATTGGGTTGCCAACCAATCCCCAAAAATATTCTGTTGTGAGATGCGTTTGTGAGCATAATGGAAAAGCTGGTATTATGGAACTGAGGATTGCCTCTTCCTCCGGGTGGGCCTTCCTCAGCCTCACCTTGCTGCTTCTCCTCATCGCTCTCCTTTCCGCGTGCTAG
>Colombia_30111110054_NIH
ATGAAGCTACTAACCTTTGCCGCGGCGACCTATGGGTTCCTACTGAAGGAATGTCTAAACAGCTTCATATTTCCAACGAAGCATTTATGCGACTTTGCGTTGAATCCCCATAGTAGCATCAAGCCGGTGCTCAAAGAAGCGAGTGGAAAGGATGAAGAAGTGTGGTGCAGCGTGCATAACCCAAGTCTCACAGACTACGTAGCAATGGTGTGTCCCAAAAAAAAAGGAGGAGACTACACAGAGTTAGAAACAGTGCCAGCCAACTGCTTCACCAAACATCTCTACTCCCCATATGATTCAGAAGAAAATGAAAAAGACATGGAACTTCTCGAATTAGACCCAAAATTATCCTTCAACAGAACCTTTAACGATTTTGTATTAAAGGTGTTGGTCATCCCAGGGTATTATAAGCACAACAAAACAATCTACTGCCGATGCGACAATAGGAAAACGAAGAAAGGGGAGGACCAAGAAAAAATAGAAGAAGGGAAAGTAGGATTAGTAAAAATCGTCTTGAACAAAAAAGAAAAAAAACCAAGAGGAATCGATTTCACAGAAACTGATGAGTTGGAACAAACAGACATAGTCCAAAATGGAAATGACAAACTGGTGAAGGTGAAGGAAAATGAAACTATTCATTTTAAATTTAACTCCAATCAAAAACTTGAAATTAAGGAATGCGAAAATGTTATTAACATGAAATATGGCTTTCTACAAGAGCACGTTTTAAATTTTAGATTTCCTGCCGTCTTTTTATCCTCAGAAAACTGCACCATAACAGTTATAGAAAGTGCAAAAACACCTGTAAGGATTATCATAAAGACGCAGAAAACGGAAAACATAGATGGCTGTGATTTTACCAAACCGTCAGGGGAGGGAGATTACCAAGATGGGTTTGCCTTAGAAGAATTAAAGTCAAATGAAAAAATATGTACGATACATATCGGCTCCAGCAAGAAGAAAATTTCTGCAGGTATTAAGTGCCCCTACAAATTAACACCTACCTACTGCTTTAGACACGTCCTATATGAAAAAGACGTCAACGGGGTGAAGTCCTATCACCCCTTCTTGTTGACCGACGTTTTGGGAACCCTCGATGTAGAATTCTACAGCAATGCACAAGAGGGATCCTACATAATTGGGTTGCCAACCAATCCCCAAAAATATTCTGTTGTGAGATGCGTTTGTGAGCATAATGGAAAAGCTGGTATTATGGAACTGAGGATTGCCTCTTCCTCCGGGTGGGCCTTCCTCAGCCTCACCTTGCTGCTTCTCCTCATCGCTCTCCTTTCCGCGTGCTAG
>Colombia_30111110057_NIH
ATGAAGCTACTAACCTTTGCCGCGGCGACCTATGGGTTCCTACTGAAGGAATGTCTAAACAGCTTCATATTTCCAACGAAGCATTTATGCGACTTTGCGTTGAATCCCCATAGTAGCATCAAGCCGGTGCTCAAAGAAGCGAGTGGAAAGGATGAAGAAGTGTGGTGCAGCGTGCATAACCCAAGTCTCACAGACTACGTAGCAATGGTGTGTCCCAAAAAAAAAGGAGGAGACTACACAGAGTTAGAAACAGTGCCAGCCAACTGCTTCACCAAACATCTCTACTCCCCATATGATTCAGAAGAAAATGAAAAAGACATGGAACTTCTCGAATTAGACCCAAAATTATCCTTCAACAGAACCTTTAACGATTTTGTATTAAAGGTGTTGGTCATCCCAGGGTATTATAAGCACAACAAAACAATCTACTGCCGATGCGACAATAGGAAAACGAAGAAAGGGGAGGACCAAGAAAAAATAGAAGAAGGGAAAGTAGGATTAGTAAAAATCGTCTTGAACAAAAAAGAAAAAAAACCAAGAGGAATCGATTTCACAGAAACTGATGAGTTGGAACAAACAGACATAGTCCAAAATGGAAATGACAAACTGGTGAAGGTGAAGGAAAATGAAACTATTCATTTTAAATTTAACTCCAATCAAAAACTTGAAATTAAGGAATGCGAAAATGTTATTAACATGAAATATGGCTTTCTACAAGAGCACGTTTTAAATTTTAGATTTCCTGCCGTCTTTTTATCCTCAGAAAACTGCACCATAACAGTTATAGAAAGTGCAAAAACACCTGTAAGGATTATCATAAAGACGCAGAAAACGGAAAACATAGATGGCTGTGATTTTACCAAACCGTCAGGGGAGGGAGATTACCAAGATGGGTTTGCCTTAGAAGAATTAAAGTCAAATGAAAAAATATGTACGATACATATCGGCTCCAGCAAGAAGAAAATTTCTGCAGGTATTAAGTGCCCCTACAAATTAACACCTACCTACTGCTTTAGACACGTCCTATATGAAAAAGACGTCAACGGGGTGAAGTCCTATCACCCCTTCTTGTTGACCGACGTTTTGGGAACCCTCGATGTAGAATTCTACAGCAATGCACAAGAGGGATCCTACATAATTGGGTTGCCAACCAATCCCCAAAAATATTCTGTTGTGAGATGCGTTTGTGAGCATAATGGAAAAGCTGGTATTATGGAACTGAGGATTGCCTCTTCCTCCGGGTGGGCCTTCCTCAGCCTCACCTTGCTGCTTCTCCTCATCGCTCTCCTTTCCGCGTGCTAG
>Colombia_30111110058_NIH
ATGAAGCTACTAACCTTTGCCGCGGCGACCTATGGGTTCCTACTGAAGGAATGTCTAAACAGCTTCATATTTCCAACGAAGCATTTATGCGACTTTGCGTTGAATCCCCATAGTAGCATCAAGCCGGTGCTCAAAGAAGCGAGTGGAAAGGATGAAGAAGTGTGGTGCAGCGTGCATAACCCAAGTCTCACAGACTACGTAGCAATGGTGTGTCCCAAAAAAAAAGGAGGAGACTACACAGAGTTAGAAACAGTGCCAGCCAACTGCTTCACCAAACATCTCTACTCCCCATATGATTCAGAAGAAAATGAAAAAGACATGGAACTTCTCGAATTAGACCCAAAATTATCCTTCAACAGAACCTTTAACGATTTTGTATTAAAGGTGTTGGTCATCCCAGGGTATTATAAGCACAACAAAACAATCTACTGCCGATGCGACAATAGGAAAACGAAGAAAGGGGAGGACCAAGAAAAAATAGAAGAAGGGAAAGTAGGATTAGTAAAAATCGTCTTGAACAAAAAAGAAAAAAAACCAAGAGGAATCGATTTCACAGAAACTGATGAGTTGGAACAAACAGACATAGTCCAAAATGGAAATGACAAACTGGTGAAGGTGAAGGAAAATGAAACTATTCATTTTAAATTTAACTCCAATCAAAAACTTGAAATTAAGGAATGCGAAAATGTTATTAACATGAAATATGGCTTTCTACAAGAGCACGTTTTAAATTTTAGATTTCCTGCCGTCTTTTTATCCTCAGAAAACTGCACCATAACAGTTATAGAAAGTGCAAAAACACCTGTAAGGATTATCATAAAGACGCAGAAAACGGAAAACATAGATGGCTGTGATTTTACCAAACCGTCAGGGGAGGGAGATTACCAAGATGGGTTTGCCTTAGAAGAATTAAAGTCAAATGAAAAAATATGTACGATACATATCGGCTCCAGCAAGAAGAAAATTTCTGCAGGTATTAAGTGCCCCTACAAATTAACACCTACCTACTGCTTTAGACACGTCCTATATGAAAAAGACGTCAACGGGGTGAAGTCCTATCACCCCTTCTTGTTGACCGACGTTTTGGGAACCCTCGATGTAGAATTCTACAGCAATGCACAAGAGGGATCCTACATAATTGGGTTGCCAACCAATCCCCAAAAATATTCTGTTGTGAGATGCGTTTGTGAGCATAATGGAAAAGCTGGTATTATGGAACTGAGGATTGCCTCTTCCTCCGGGTGGGCCTTCCTCAGCCTCACCTTGCTGCTTCTCCTCATCGCTCTCCTTTCCGCGTGCTAG
>Colombia_30111110062_NIH
ATGAAGCTACTAACCTTTGCCGCGGCGACCTATGGGTTCCTACTGAAGGAATGTCTAAACAGCTTCATATTTCCAACGAAGCATTTATGCGACTTTGCGTTGAATCCCCATAGTAGCATCAAGCCGGTGCTCAAAGAAGCGAGTGGAAAGGATGAAGAAGTGTGGTGCAGCGTGCATAACCCAAGTCTCACAGACTACGTAGCAATGGTGTGTCCCAAAAAAAAAGGAGGAGACTACACAGAGTTAGAAACAGTGCCAGCCAACTGCTTCACCAAACATCTCTACTCCCCATATGATTCAGAAGAAAATGAAAAAGACATGGAACTTCTCGAATTAGACCCAAAATTATCCTTCAACAGAACCTTTAACGATTTTGTATTAAAGGTGTTGGTCATCCCAGGGTATTATAAGCACAACAAAACAATCTACTGCCGATGCGACAATAGGAAAACGAAGAAAGGGGAGGACCAAGAAAAAATAGAAGAAGGGAAAGTAGGATTAGTAAAAATCGTCTTGAACAAAAAAGAAAAAAAACCAAGAGGAATCGATTTCACAGAAACTGATGAGTTGGAACAAACAGACATAGTCCAAAATGGAAATGACAAACTGGTGAAGGTGAAGGAAAATGAAACTATTCATTTTAAATTTAACTCCAATCAAAAACTTGAAATTAAGGAATGCGAAAATGTTATTAACATGAAATATGGCTTTCTACAAGAGCACGTTTTAAATTTTAGATTTCCTGCCGTCTTTTTATCCTCAGAAAACTGCACCATAACAGTTATAGAAAGTGCAAAAACACCTGTAAGGATTATCATAAAGACGCAGAAAACGGAAAACATAGATGGCTGTGATTTTACCAAACCGTCAGGGGAGGGAGATTACCAAGATGGGTTTGCCTTAGAAGAATTAAAGTCAAATGAAAAAATATGTACGATACATATCGGCTCCAGCAAGAAGAAAATTTCTGCAGGTATTAAGTGCCCCTACAAATTAACACCTACCTACTGCTTTAGACACGTCCTATATGAAAAAGACGTCAACGGGGTGAAGTCCTATCACCCCTTCTTGTTGACCGACGTTTTGGGAACCCTCGATGTAGAATTCTACAGCAATGCACAAGAGGGATCCTACATAATTGGGTTGCCAACCAATCCCCAAAAATATTCTGTTGTGAGATGCGTTTGTGAGCATAATGGAAAAGCTGGTATTATGGAACTGAGGATTGCCTCTTCCTCCGGGTGGGCCTTCCTCAGCCTCACCTTGCTGCTTCTCCTCATCGCTCTCCTTTCCGCGTGCTAG
>Colombia_30101099034_NIH
ATGAAGCTACTAACCTTTGCCGCGGCGACCTATGGGTTCCTACTGAAGGAATGTCTAAACAGCTTCATATTTCCAACGAAGCATTTATGCGACTTTGCGTTGAATCCCCATAGTAGCATCAAGCCGGTGCTCAAAGAAGCGAGTGGAAAGGATGAAGAAGTGTGGTGCAGCGTGCATAACCCAAGTCTCACAGACTACGTAGCAATGGTGTGTCCCAAAAAAAAAGGAGGAGACTACACAGAGTTAGAAACAGTGCCAGCCAACTGCTTCACCAAACATCTCTACTCCCCATATGATTCAGAAGAAAATGAAAAAGACATGGAACTTCTCGAATTAGACCCAAAATTATCCTTCAACAGAACCTTTAACGATTTTGTATTAAAGGTGTTGGTCATCCCAGGGTATTATAAGCACAACAAAACAATCTACTGCCGATGCGACAATAGGAAAACGAAGAAAGGGGAGGACCAAGAAAAAATAGAAGAAGGGAAAGTAGGATTAGTAAAAATCGTCTTGAACAAAAAAGAAAAAAAACCAAGAGGAATCGATTTCACAGAAACTGATGAGTTGGAACAAACAGACATAGTCCAAAATGGAAATGACAAACTGGTGAAGGTGAAGGAAAATGAAACTATTCATTTTAAATTTAACTCCAATCAAAAACTTGAAATTAAGGAATGCGAAAATGTTATTAACATGAAATATGGCTTTCTACAAGAGCACGTTTTAAATTTTAGATTTCCTGCCGTCTTTTTATCCTCAGAAAACTGCACCATAACAGTTATAGAAAGTGCAAAAACACCTGTAAGGATTATCATAAAGACGCAGAAAACGGAAAACATAGATGGCTGTGATTTTACCAAACCGTCAGGGGAGGGAGATTACCAAGATGGGTTTGCCTTAGAAGAATTAAAGTCAAATGAAAAAATATGTACGATACATATCGGCTCCAGCAAGAAGAAAATTTCTGCAGGTATTAAGTGCCCCTACAAATTAACACCTACCTACTGCTTTAGACACGTCCTATATGAAAAAGACGTCAACGGGGTGAAGTCCTATCACCCCTTCTTGTTGACCGACGTTTTGGGAACCCTCGATGTAGAATTCTACAGCAATGCACAAGAGGGATCCTACATAATTGGGTTGCCAACCAATCCCCAAAAATATTCTGTTGTGAGATGCGTTTGTGAGCATAATGGAAAAGCTGGTATTATGGAACTGAGGATTGCCTCTTCCTCCGGGTGGGCCTTCCTCAGCCTCACCTTGCTGCTTCTCCTCATCGCTCTCCTTTCCGCGTGCTAG
>Colombia_30101099035_NIH
ATGAAGCTACTAACCTTTGCCGCGGCGACCTATGGGTTCCTACTGAAGGAATGTCTAAACAGCTTCATATTTCCAACGAAGCATTTATGCGACTTTGCGTTGAATCCCCATAGTAGCATCAAGCCGGTGCTCAAAGAAGCGAGTGGAAAGGATGAAGAAGTGTGGTGCAGCGTGCATAACCCAAGTCTCACAGACTACGTAGCAATGGTGTGTCCCAAAAAAAAAGGAGGAGACTACACAGAGTTAGAAACAGTGCCAGCCAACTGCTTCACCAAACATCTCTACTCCCCATATGATTCAGAAGAAAATGAAAAAGACATGGAACTTCTCGAATTAGACCCAAAATTATCCTTCAACAGAACCTTTAACGATTTTGTATTAAAGGTGTTGGTCATCCCAGGGTATTATAAGCACAACAAAACAATCTACTGCCGATGCGACAATAGGAAAACGAAGAAAGGGGAGGACCAAGAAAAAATAGAAGAAGGGAAAGTAGGATTAGTAAAAATCGTCTTGAACAAAAAAGAAAAAAAACCAAGAGGAATCGATTTCACAGAAACTGATGAGTTGGAACAAACAGACATAGTCCAAAATGGAAATGACAAACTGGTGAAGGTGAAGGAAAATGAAACTATTCATTTTAAATTTAACTCCAATCAAAAACTTGAAATTAAGGAATGCGAAAATGTTATTAACATGAAATATGGCTTTCTACAAGAGCACGTTTTAAATTTTAGATTTCCTGCCGTCTTTTTATCCTCAGAAAACTGCACCATAACAGTTATAGAAAGTGCAAAAACACCTGTAAGGATTATCATAAAGACGCAGAAAACGGAAAACATAGATGGCTGTGATTTTACCAAACCGTCAGGGGAGGGAGATTACCAAGATGGGTTTGCCTTAGAAGAATTAAAGTCAAATGAAAAAATATGTACGATACATATCGGCTCCAGCAAGAAGAAAATTTCTGCAGGTATTAAGTGCCCCTACAAATTAACACCTACCTACTGCTTTAGACACGTCCTATATGAAAAAGACGTCAACGGGGTGAAGTCCTATCACCCCTTCTTGTTGACCGACGTTTTGGGAACCCTCGATGTAGAATTCTACAGCAATGCACAAGAGGGATCCTACATAATTGGGTTGCCAACCAATCCCCAAAAATATTCTGTTGTGAGATGCGTTTGTGAGCATAATGGAAAAGCTGGTATTATGGAACTGAGGATTGCCTCTTCCTCCGGGTGGGCCTTCCTCAGCCTCACCTTGCTGCTTCTCCTCATCGCTCTCCTTTCCGCGTGCTAG
>Colombia_30101099036_NIH
ATGAAGCTACTAACCTTTGCCGCGGCGACCTATGGGTTCCTACTGAAGGAATGTCTAAACAGCTTCATATTTCCAACGAAGCATTTATGCGACTTTGCGTTGAATCCCCATAGTAGCATCAAGCCGGTGCTCAAAGAAGCGAGTGGAAAGGATGAAGAAGTGTGGTGCAGCGTGCATAACCCAAGTCTCACAGACTACGTAGCAATGGTGTGTCCCAAAAAAAAAGGAGGAGACTACACAGAGTTAGAAACAGTGCCAGCCAACTGCTTCACCAAACATCTCTACTCCCCATATGATTCAGAAGAAAATGAAAAAGACATGGAACTTCTCGAATTAGACCCAAAATTATCCTTCAACAGAACCTTTAACGATTTTGTATTAAAGGTGTTGGTCATCCCAGGGTATTATAAGCACAACAAAACAATCTACTGCCGATGCGACAATAGGAAAACGAAGAAAGGGGAGGACCAAGAAAAAATAGAAGAAGGGAAAGTAGGATTAGTAAAAATCGTCTTGAACAAAAAAGAAAAAAAACCAAGAGGAATCGATTTCACAGAAACTGATGAGTTGGAACAAACAGACATAGTCCAAAATGGAAATGACAAACTGGTGAAGGTGAAGGAAAATGAAACTATTCATTTTAAATTTAACTCCAATCAAAAACTTGAAATTAAGGAATGCGAAAATGTTATTAACATGAAATATGGCTTTCTACAAGAGCACGTTTTAAATTTTAGATTTCCTGCCGTCTTTTTATCCTCAGAAAACTGCACCATAACAGTTATAGAAAGTGCAAAAACACCTGTAAGGATTATCATAAAGACGCAGAAAACGGAAAACATAGATGGCTGTGATTTTACCAAACCGTCAGGGGAGGGAGATTACCAAGATGGGTTTGCCTTAGAAGAATTAAAGTCAAATGAAAAAATATGTACGATACATATCGGCTCCAGCAAGAAGAAAATTTCTGCAGGTATTAAGTGCCCCTACAAATTAACACCTACCTACTGCTTTAGACACGTCCTATATGAAAAAGACGTCAACGGGGTGAAGTCCTATCACCCCTTCTTGTTGACCGACGTTTTGGGAACCCTCGATGTAGAATTCTACAGCAATGCACAAGAGGGATCCTACATAATTGGGTTGCCAACCAATCCCCAAAAATATTCTGTTGTGAGATGCGTTTGTGAGCATAATGGAAAAGCTGGTATTATGGAACTGAGGATTGCCTCTTCCTCCGGGTGGGCCTTCCTCAGCCTCACCTTGCTGCTTCTCCTCATCGCTCTCCTTTCCGCGTGCTAG
>Colombia_30101099037_NIH
ATGAAGCTACTAACCTTTGCCGCGGCGACCTATGGGTTCCTACTGAAGGAATGTCTAAACAGCTTCATATTTCCAACGAAGCATTTATGCGACTTTGCGTTGAATCCCCATAGTAGCATCAAGCCGGTGCTCAAAGAAGCGAGTGGAAAGGATGAAGAAGTGTGGTGCAGCGTGCATAACCCAAGTCTCACAGACTACGTAGCAATGGTGTGTCCCAAAAAAAAAGGAGGAGACTACACAGAGTTAGAAACAGTGCCAGCCAACTGCTTCACCAAACATCTCTACTCCCCATATGATTCAGAAGAAAATGAAAAAGACATGGAACTTCTCGAATTAGACCCAAAATTATCCTTCAACAGAACCTTTAACGATTTTGTATTAAAGGTGTTGGTCATCCCAGGGTATTATAAGCACAACAAAACAATCTACTGCCGATGCGACAATAGGAAAACGAAGAAAGGGGAGGACCAAGAAAAAATAGAAGAAGGGAAAGTAGGATTAGTAAAAATCGTCTTGAACAAAAAAGAAAAAAAACCAAGAGGAATCGATTTCACAGAAACTGATGAGTTGGAACAAACAGACATAGTCCAAAATGGAAATGACAAACTGGTGAAGGTGAAGGAAAATGAAACTATTCATTTTAAATTTAACTCCAATCAAAAACTTGAAATTAAGGAATGCGAAAATGTTATTAACATGAAATATGGCTTTCTACAAGAGCACGTTTTAAATTTTAGATTTCCTGCCGTCTTTTTATCCTCAGAAAACTGCACCATAACAGTTATAGAAAGTGCAAAAACACCTGTAAGGATTATCATAAAGACGCAGAAAACGGAAAACATAGATGGCTGTGATTTTACCAAACCGTCAGGGGAGGGAGATTACCAAGATGGGTTTGCCTTAGAAGAATTAAAGTCAAATGAAAAAATATGTACGATACATATCGGCTCCAGCAAGAAGAAAATTTCTGCAGGTATTAAGTGCCCCTACAAATTAACACCTACCTACTGCTTTAGACACGTCCTATATGAAAAAGACGTCAACGGGGTGAAGTCCTATCACCCCTTCTTGTTGACCGACGTTTTGGGAACCCTCGATGTAGAATTCTACAGCAATGCACAAGAGGGATCCTACATAATTGGGTTGCCAACCAATCCCCAAAAATATTCTGTTGTGAGATGCGTTTGTGAGCATAATGGAAAAGCTGGTATTATGGAACTGAGGATTGCCTCTTCCTCCGGGTGGGCCTTCCTCAGCCTCACCTTGCTGCTTCTCCTCATCGCTCTCCTTTCCGCGTGCTAG
>Colombia_30101099038_NIH
ATGAAGCTACTAACCTTTGCCGCGGCGACCTATGGGTTCCTACTGAAGGAATGTCTAAACAGCTTCATATTTCCAACGAAGCATTTATGCGACTTTGCGTTGAATCCCCATAGTAGCATCAAGCCGGTGCTCAAAGAAGCGAGTGGAAAGGATGAAGAAGTGTGGTGCAGCGTGCATAACCCAAGTCTCACAGACTACGTAGCAATGGTGTGTCCCAAAAAAAAAGGAGGAGACTACACAGAGTTAGAAACAGTGCCAGCCAACTGCTTCACCAAACATCTCTACTCCCCATATGATTCAGAAGAAAATGAAAAAGACATGGAACTTCTCGAATTAGACCCAAAATTATCCTTCAACAGAACCTTTAACGATTTTGTATTAAAGGTGTTGGTCATCCCAGGGTATTATAAGCACAACAAAACAATCTACTGCCGATGCGACAATAGGAAAACGAAGAAAGGGGAGGACCAAGAAAAAATAGAAGAAGGGAAAGTAGGATTAGTAAAAATCGTCTTGAACAAAAAAGAAAAAAAACCAAGAGGAATCGATTTCACAGAAACTGATGAGTTGGAACAAACAGACATAGTCCAAAATGGAAATGACAAACTGGTGAAGGTGAAGGAAAATGAAACTATTCATTTTAAATTTAACTCCAATCAAAAACTTGAAATTAAGGAATGCGAAAATGTTATTAACATGAAATATGGCTTTCTACAAGAGCACGTTTTAAATTTTAGATTTCCTGCCGTCTTTTTATCCTCAGAAAACTGCACCATAACAGTTATAGAAAGTGCAAAAACACCTGTAAGGATTATCATAAAGACGCAGAAAACGGAAAACATAGATGGCTGTGATTTTACCAAACCGTCAGGGGAGGGAGATTACCAAGATGGGTTTGCCTTAGAAGAATTAAAGTCAAATGAAAAAATATGTACGATACATATCGGCTCCAGCAAGAAGAAAATTTCTGCAGGTATTAAGTGCCCCTACAAATTAACACCTACCTACTGCTTTAGACACGTCCTATATGAAAAAGACGTCAACGGGGTGAAGTCCTATCACCCCTTCTTGTTGACCGACGTTTTGGGAACCCTCGATGTAGAATTCTACAGCAATGCACAAGAGGGATCCTACATAATTGGGTTGCCAACCAATCCCCAAAAATATTCTGTTGTGAGATGCGTTTGTGAGCATAATGGAAAAGCTGGTATTATGGAACTGAGGATTGCCTCTTCCTCCGGGTGGGCCTTCCTCAGCCTCACCTTGCTGCTTCTCCTCATCGCTCTCCTTTCCGCGTGCTAG
>Colombia_30128141007_NIH
ATGAAGCTACTAACCTTTGCCGCGGCGACCTATGGGTTCCTACTGAAGGAATGTCTAAACAGCTTCATATTTCCAACGAAGCATTTATGCGACTTTGCGTTGAATCCCCATAGTAGCATCAAGCCGGTGCTCAAAGAAGCGAGTGGAAAGGATGAAGAAGTGTGGTGCAGCGTGCATAACCCAAGTCTCACAGACTACGTAGCAATGGTGTGTCCCAAAAAAAAAGGAGGAGACTACACAGAGTTAGAAACAGTGCCAGCCAACTGCTTCACCAAACATCTCTACTCCCCATATGATTCAGAAGAAAATGAAAAAGACATGGAACTTCTCGAATTAGACCCAAAATTATCCTTCAACAGAACCTTTAACGATTTTGTATTAAAGGTGTTGGTCATCCCAGGGTATTATAAGCACAACAAAACAATCTACTGCCGATGCGACAATAGGAAAACGAAGAAAGGGGAGGACCAAGAAAAAATAGAAGAAGGGAAAGTAGGATTAGTAAAAATCGTCTTGAACAAAAAAGAAAAAAAACCAAGAGGAATCGATTTCACAGAAACTGATGAGTTGGAACAAACAGACATAGTCCAAAATGGAAATGACAAACTGGTGAAGGTGAAGGAAAATGAAACTATTCATTTTAAATTTAACTCCAATCAAAAACTTGAAATTAAGGAATGCGAAAATGTTATTAACATGAAATATGGCTTTCTACAAGAGCACGTTTTAAATTTTAGATTTCCTGCCGTCTTTTTATCCTCAGAAAACTGCACCATAACAGTTATAGAAAGTGCAAAAACACCTGTAAGGATTATCATAAAGACGCAGAAAACGGAAAACATAGATGGCTGTGATTTTACCAAACCGTCAGGGGAGGGAGATTACCAAGATGGGTTTGCCTTAGAAGAATTAAAGTCAAATGAAAAAATATGTACGATACATATCGGCTCCAGCAAGAAGAAAATTTCTGCAGGTATTAAGTGCCCCTACAAATTAACACCTACCTACTGCTTTAGACACGTCCTATATGAAAAAGACGTCAACGGGGTGAAGTCCTATCACCCCTTCTTGTTGACCGACGTTTTGGGAACCCTCGATGTAGAATTCTACAGCAATGCACAAGAGGGATCCTACATAATTGGGTTGCCAACCAATCCCCAAAAATATTCTGTTGTGAGATGCGTTTGTGAGCATAATGGAAAAGCTGGTATTATGGAACTGAGGATTGCCTCTTCCTCCGGGTGGGCCTTCCTCAGCCTCACCTTGCTGCTTCTCCTCATCGCTCTCCTTTCCGCGTGCTAG
>Colombia_30128141008_NIH
ATGAAGCTACTAACCTTTGCCGCGGCGACCTATGGGTTCCTACTGAAGGAATGTCTAAACAGCTTCATATTTCCAACGAAGCATTTATGCGACTTTGCGTTGAATCCCCATAGTAGCATCAAGCCGGTGCTCAAAGAAGCGAGTGGAAAGGATGAAGAAGTGTGGTGCAGCGTGCATAACCCAAGTCTCACAGACTACGTAGCAATGGTGTGTCCCAAAAAAAAAGGAGGAGACTACACAGAGTTAGAAACAGTGCCAGCCAACTGCTTCACCAAACATCTCTACTCCCCATATGATTCAGAAGAAAATGAAAAAGACATGGAACTTCTCGAATTAGACCCAAAATTATCCTTCAACAGAACCTTTAACGATTTTGTATTAAAGGTGTTGGTCATCCCAGGGTATTATAAGCACAACAAAACAATCTACTGCCGATGCGACAATAGGAAAACGAAGAAAGGGGAGGACCAAGAAAAAATAGAAGAAGGGAAAGTAGGATTAGTAAAAATCGTCTTGAACAAAAAAGAAAAAAAACCAAGAGGAATCGATTTCACAGAAACTGATGAGTTGGAACAAACAGACATAGTCCAAAATGGAAATGACAAACTGGTGAAGGTGAAGGAAAATGAAACTATTCATTTTAAATTTAACTCCAATCAAAAACTTGAAATTAAGGAATGCGAAAATGTTATTAACATGAAATATGGCTTTCTACAAGAGCACGTTTTAAATTTTAGATTTCCTGCCGTCTTTTTATCCTCAGAAAACTGCACCATAACAGTTATAGAAAGTGCAAAAACACCTGTAAGGATTATCATAAAGACGCAGAAAACGGAAAACATAGATGGCTGTGATTTTACCAAACCGTCAGGGGAGGGAGATTACCAAGATGGGTTTGCCTTAGAAGAATTAAAGTCAAATGAAAAAATATGTACGATACATATCGGCTCCAGCAAGAAGAAAATTTCTGCAGGTATTAAGTGCCCCTACAAATTAACACCTACCTACTGCTTTAGACACGTCCTATATGAAAAAGACGTCAACGGGGTGAAGTCCTATCACCCCTTCTTGTTGACCGACGTTTTGGGAACCCTCGATGTAGAATTCTACAGCAATGCACAAGAGGGATCCTACATAATTGGGTTGCCAACCAATCCCCAAAAATATTCTGTTGTGAGATGCGTTTGTGAGCATAATGGAAAAGCTGGTATTATGGAACTGAGGATTGCCTCTTCCTCCGGGTGGGCCTTCCTCAGCCTCACCTTGCTGCTTCTCCTCATCGCTCTCCTTTCCGCGTGCTAG
>Colombia_30128141009_NIH
ATGAAGCTACTAACCTTTGCCGCGGCGACCTATGGGTTCCTACTGAAGGAATGTCTAAACAGCTTCATATTTCCAACGAAGCATTTATGCGACTTTGCGTTGAATCCCCATAGTAGCATCAAGCCGGTGCTCAAAGAAGCGAGTGGAAAGGATGAAGAAGTGTGGTGCAGCGTGCATAACCCAAGTCTCACAGACTACGTAGCAATGGTGTGTCCCAAAAAAAAAGGAGGAGACTACACAGAGTTAGAAACAGTGCCAGCCAACTGCTTCACCAAACATCTCTACTCCCCATATGATTCAGAAGAAAATGAAAAAGACATGGAACTTCTCGAATTAGACCCAAAATTATCCTTCAACAGAACCTTTAACGATTTTGTATTAAAGGTGTTGGTCATCCCAGGGTATTATAAGCACAACAAAACAATCTACTGCCGATGCGACAATAGGAAAACGAAGAAAGGGGAGGACCAAGAAAAAATAGAAGAAGGGAAAGTAGGATTAGTAAAAATCGTCTTGAACAAAAAAGAAAAAAAACCAAGAGGAATCGATTTCACAGAAACTGATGAGTTGGAACAAACAGACATAGTCCAAAATGGAAATGACAAACTGGTGAAGGTGAAGGAAAATGAAACTATTCATTTTAAATTTAACTCCAATCAAAAACTTGAAATTAAGGAATGCGAAAATGTTATTAACATGAAATATGGCTTTCTACAAGAGCACGTTTTAAATTTTAGATTTCCTGCCGTCTTTTTATCCTCAGAAAACTGCACCATAACAGTTATAGAAAGTGCAAAAACACCTGTAAGGATTATCATAAAGACGCAGAAAACGGAAAACATAGATGGCTGTGATTTTACCAAACCGTCAGGGGAGGGAGATTACCAAGATGGGTTTGCCTTAGAAGAATTAAAGTCAAATGAAAAAATATGTACGATACATATCGGCTCCAGCAAGAAGAAAATTTCTGCAGGTATTAAGTGCCCCTACAAATTAACACCTACCTACTGCTTTAGACACGTCCTATATGAAAAAGACGTCAACGGGGTGAAGTCCTATCACCCCTTCTTGTTGACCGACGTTTTGGGAACCCTCGATGTAGAATTCTACAGCAATGCACAAGAGGGATCCTACATAATTGGGTTGCCAACCAATCCCCAAAAATATTCTGTTGTGAGATGCGTTTGTGAGCATAATGGAAAAGCTGGTATTATGGAACTGAGGATTGCCTCTTCCTCCGGGTGGGCCTTCCTCAGCCTCACCTTGCTGCTTCTCCTCATCGCTCTCCTTTCCGCGTGCTAG
>Colombia_30128141010_NIH
ATGAAGCTACTAACCTTTGCCGCGGCGACCTATGGGTTCCTACTGAAGGAATGTCTAAACAGCTTCATATTTCCAACGAAGCATTTATGCGACTTTGCGTTGAATCCCCATAGTAGCATCAAGCCGGTGCTCAAAGAAGCGAGTGGAAAGGATGAAGAAGTGTGGTGCAGCGTGCATAACCCAAGTCTCACAGACTACGTAGCAATGGTGTGTCCCAAAAAAAAAGGAGGAGACTACACAGAGTTAGAAACAGTGCCAGCCAACTGCTTCACCAAACATCTCTACTCCCCATATGATTCAGAAGAAAATGAAAAAGACATGGAACTTCTCGAATTAGACCCAAAATTATCCTTCAACAGAACCTTTAACGATTTTGTATTAAAGGTGTTGGTCATCCCAGGGTATTATAAGCACAACAAAACAATCTACTGCCGATGCGACAATAGGAAAACGAAGAAAGGGGAGGACCAAGAAAAAATAGAAGAAGGGAAAGTAGGATTAGTAAAAATCGTCTTGAACAAAAAAGAAAAAAAACCAAGAGGAATCGATTTCACAGAAACTGATGAGTTGGAACAAACAGACATAGTCCAAAATGGAAATGACAAACTGGTGAAGGTGAAGGAAAATGAAACTATTCATTTTAAATTTAACTCCAATCAAAAACTTGAAATTAAGGAATGCGAAAATGTTATTAACATGAAATATGGCTTTCTACAAGAGCACGTTTTAAATTTTAGATTTCCTGCCGTCTTTTTATCCTCAGAAAACTGCACCATAACAGTTATAGAAAGTGCAAAAACACCTGTAAGGATTATCATAAAGACGCAGAAAACGGAAAACATAGATGGCTGTGATTTTACCAAACCGTCAGGGGAGGGAGATTACCAAGATGGGTTTGCCTTAGAAGAATTAAAGTCAAATGAAAAAATATGTACGATACATATCGGCTCCAGCAAGAAGAAAATTTCTGCAGGTATTAAGTGCCCCTACAAATTAACACCTACCTACTGCTTTAGACACGTCCTATATGAAAAAGACGTCAACGGGGTGAAGTCCTATCACCCCTTCTTGTTGACCGACGTTTTGGGAACCCTCGATGTAGAATTCTACAGCAATGCACAAGAGGGATCCTACATAATTGGGTTGCCAACCAATCCCCAAAAATATTCTGTTGTGAGATGCGTTTGTGAGCATAATGGAAAAGCTGGTATTATGGAACTGAGGATTGCCTCTTCCTCCGGGTGGGCCTTCCTCAGCCTCACCTTGCTGCTTCTCCTCATCGCTCTCCTTTCCGCGTGCTAG
>Colombia_30128141011_NIH
ATGAAGCTACTAACCTTTGCCGCGGCGACCTATGGGTTCCTACTGAAGGAATGTCTAAACAGCTTCATATTTCCAACGAAGCATTTATGCGACTTTGCGTTGAATCCCCATAGTAGCATCAAGCCGGTGCTCAAAGAAGCGAGTGGAAAGGATGAAGAAGTGTGGTGCAGCGTGCATAACCCAAGTCTCACAGACTACGTAGCAATGGTGTGTCCCAAAAAAAAAGGAGGAGACTACACAGAGTTAGAAACAGTGCCAGCCAACTGCTTCACCAAACATCTCTACTCCCCATATGATTCAGAAGAAAATGAAAAAGACATGGAACTTCTCGAATTAGACCCAAAATTATCCTTCAACAGAACCTTTAACGATTTTGTATTAAAGGTGTTGGTCATCCCAGGGTATTATAAGCACAACAAAACAATCTACTGCCGATGCGACAATAGGAAAACGAAGAAAGGGGAGGACCAAGAAAAAATAGAAGAAGGGAAAGTAGGATTAGTAAAAATCGTCTTGAACAAAAAAGAAAAAAAACCAAGAGGAATCGATTTCACAGAAACTGATGAGTTGGAACAAACAGACATAGTCCAAAATGGAAATGACAAACTGGTGAAGGTGAAGGAAAATGAAACTATTCATTTTAAATTTAACTCCAATCAAAAACTTGAAATTAAGGAATGCGAAAATGTTATTAACATGAAATATGGCTTTCTACAAGAGCACGTTTTAAATTTTAGATTTCCTGCCGTCTTTTTATCCTCAGAAAACTGCACCATAACAGTTATAGAAAGTGCAAAAACACCTGTAAGGATTATCATAAAGACGCAGAAAACGGAAAACATAGATGGCTGTGATTTTACCAAACCGTCAGGGGAGGGAGATTACCAAGATGGGTTTGCCTTAGAAGAATTAAAGTCAAATGAAAAAATATGTACGATACATATCGGCTCCAGCAAGAAGAAAATTTCTGCAGGTATTAAGTGCCCCTACAAATTAACACCTACCTACTGCTTTAGACACGTCCTATATGAAAAAGACGTCAACGGGGTGAAGTCCTATCACCCCTTCTTGTTGACCGACGTTTTGGGAACCCTCGATGTAGAATTCTACAGCAATGCACAAGAGGGATCCTACATAATTGGGTTGCCAACCAATCCCCAAAAATATTCTGTTGTGAGATGCGTTTGTGAGCATAATGGAAAAGCTGGTATTATGGAACTGAGGATTGCCTCTTCCTCCGGGTGGGCCTTCCTCAGCCTCACCTTGCTGCTTCTCCTCATCGCTCTCCTTTCCGCGTGCTAG
>Colombia_30102100544_NIH
ATGAAGCTACTAACCTTTGCCGCGGCGACCTATGGGTTCCTACTGAAGGAATGTCTAAACAGCTTCATATTTCCAACGAAGCATTTATGCGACTTTGCGTTGAATCCCCATAGTAGCATCAAGCCGGTGCTCAAAGAAGCGAGTGGAAAGGATGAAGAAGTGTGGTGCAGCGTGCATAACCCAAGTCTCACAGACTACGTAGCAATGGTGTGTCCCAAAAAAAAAGGAGGAGACTACACAGAGTTAGAAACAGTGCCAGCCAACTGCTTCACCAAACATCTCTACTCCCCATATGATTCAGAAGAAAATGAAAAAGACATGGAACTTCTCGAATTAGACCCAAAATTATCCTTCAACAGAACCTTTAACGATTTTGTATTAAAGGTGTTGGTCATCCCAGGGTATTATAAGCACAACAAAACAATCTACTGCCGATGCGACAATAGGAAAACGAAGAAAGGGGAGGACCAAGAAAAAATAGAAGAAGGGAAAGTAGGATTAGTAAAAATCGTCTTGAACAAAAAAGAAAAAAAACCAAGAGGAATCGATTTCACAGAAACTGATGAGTTGGAACAAACAGACATAGTCCAAAATGGAAATGACAAACTGGTGAAGGTGAAGGAAAATGAAACTATTCATTTTAAATTTAACTCCAATCAAAAACTTGAAATTAAGGAATGCGAAAATGTTATTAACATGAAATATGGCTTTCTACAAGAGCACGTTTTAAATTTTAGATTTCCTGCCGTCTTTTTATCCTCAGAAAACTGCACCATAACAGTTATAGAAAGTGCAAAAACACCTGTAAGGATTATCATAAAGACGCAGAAAACGGAAAACATAGATGGCTGTGATTTTACCAAACCGTCAGGGGAGGGAGATTACCAAGATGGGTTTGCCTTAGAAGAATTAAAGTCAAATGAAAAAATATGTACGATACATATCGGCTCCAGCAAGAAGAAAATTTCTGCAGGTATTAAGTGCCCCTACAAATTAACACCTACCTACTGCTTTAGACACGTCCTATATGAAAAAGACGTCAACGGGGTGAAGTCCTATCACCCCTTCTTGTTGACCGACGTTTTGGGAACCCTCGATGTAGAATTCTACAGCAATGCACAAGAGGGATCCTACATAATTGGGTTGCCAACCAATCCCCAAAAATATTCTGTTGTGAGATGCGTTTGTGAGCATAATGGAAAAGCTGGTATTATGGAACTGAGGATTGCCTCTTCCTCCGGGTGGGCCTTCCTCAGCCTCACCTTGCTGCTTCTCCTCATCGCTCTCCTTTCCGCGTGCTAG
>Colombia_30102100545_NIH
ATGAAGCTACTAACCTTTGCCGCGGCGACCTATGGGTTCCTACTGAAGGAATGTCTAAACAGCTTCATATTTCCAACGAAGCATTTATGCGACTTTGCGTTGAATCCCCATAGTAGCATCAAGCCGGTGCTCAAAGAAGCGAGTGGAAAGGATGAAGAAGTGTGGTGCAGCGTGCATAACCCAAGTCTCACAGACTACGTAGCAATGGTGTGTCCCAAAAAAAAAGGAGGAGACTACACAGAGTTAGAAACAGTGCCAGCCAACTGCTTCACCAAACATCTCTACTCCCCATATGATTCAGAAGAAAATGAAAAAGACATGGAACTTCTCGAATTAGACCCAAAATTATCCTTCAACAGAACCTTTAACGATTTTGTATTAAAGGTGTTGGTCATCCCAGGGTATTATAAGCACAACAAAACAATCTACTGCCGATGCGACAATAGGAAAACGAAGAAAGGGGAGGACCAAGAAAAAATAGAAGAAGGGAAAGTAGGATTAGTAAAAATCGTCTTGAACAAAAAAGAAAAAAAACCAAGAGGAATCGATTTCACAGAAACTGATGAGTTGGAACAAACAGACATAGTCCAAAATGGAAATGACAAACTGGTGAAGGTGAAGGAAAATGAAACTATTCATTTTAAATTTAACTCCAATCAAAAACTTGAAATTAAGGAATGCGAAAATGTTATTAACATGAAATATGGCTTTCTACAAGAGCACGTTTTAAATTTTAGATTTCCTGCCGTCTTTTTATCCTCAGAAAACTGCACCATAACAGTTATAGAAAGTGCAAAAACACCTGTAAGGATTATCATAAAGACGCAGAAAACGGAAAACATAGATGGCTGTGATTTTACCAAACCGTCAGGGGAGGGAGATTACCAAGATGGGTTTGCCTTAGAAGAATTAAAGTCAAATGAAAAAATATGTACGATACATATCGGCTCCAGCAAGAAGAAAATTTCTGCAGGTATTAAGTGCCCCTACAAATTAACACCTACCTACTGCTTTAGACACGTCCTATATGAAAAAGACGTCAACGGGGTGAAGTCCTATCACCCCTTCTTGTTGACCGACGTTTTGGGAACCCTCGATGTAGAATTCTACAGCAATGCACAAGAGGGATCCTACATAATTGGGTTGCCAACCAATCCCCAAAAATATTCTGTTGTGAGATGCGTTTGTGAGCATAATGGAAAAGCTGGTATTATGGAACTGAGGATTGCCTCTTCCTCCGGGTGGGCCTTCCTCAGCCTCACCTTGCTGCTTCTCCTCATCGCTCTCCTTTCCGCGTGCTAG
>Colombia_30102100546_NIH
ATGAAGCTACTAACCTTTGCCGCGGCGACCTATGGGTTCCTACTGAAGGAATGTCTAAACAGCTTCATATTTCCAACGAAGCATTTATGCGACTTTGCGTTGAATCCCCATAGTAGCATCAAGCCGGTGCTCAAAGAAGCGAGTGGAAAGGATGAAGAAGTGTGGTGCAGCGTGCATAACCCAAGTCTCACAGACTACGTAGCAATGGTGTGTCCCAAAAAAAAAGGAGGAGACTACACAGAGTTAGAAACAGTGCCAGCCAACTGCTTCACCAAACATCTCTACTCCCCATATGATTCAGAAGAAAATGAAAAAGACATGGAACTTCTCGAATTAGACCCAAAATTATCCTTCAACAGAACCTTTAACGATTTTGTATTAAAGGTGTTGGTCATCCCAGGGTATTATAAGCACAACAAAACAATCTACTGCCGATGCGACAATAGGAAAACGAAGAAAGGGGAGGACCAAGAAAAAATAGAAGAAGGGAAAGTAGGATTAGTAAAAATCGTCTTGAACAAAAAAGAAAAAAAACCAAGAGGAATCGATTTCACAGAAACTGATGAGTTGGAACAAACAGACATAGTCCAAAATGGAAATGACAAACTGGTGAAGGTGAAGGAAAATGAAACTATTCATTTTAAATTTAACTCCAATCAAAAACTTGAAATTAAGGAATGCGAAAATGTTATTAACATGAAATATGGCTTTCTACAAGAGCACGTTTTAAATTTTAGATTTCCTGCCGTCTTTTTATCCTCAGAAAACTGCACCATAACAGTTATAGAAAGTGCAAAAACACCTGTAAGGATTATCATAAAGACGCAGAAAACGGAAAACATAGATGGCTGTGATTTTACCAAACCGTCAGGGGAGGGAGATTACCAAGATGGGTTTGCCTTAGAAGAATTAAAGTCAAATGAAAAAATATGTACGATACATATCGGCTCCAGCAAGAAGAAAATTTCTGCAGGTATTAAGTGCCCCTACAAATTAACACCTACCTACTGCTTTAGACACGTCCTATATGAAAAAGACGTCAACGGGGTGAAGTCCTATCACCCCTTCTTGTTGACCGACGTTTTGGGAACCCTCGATGTAGAATTCTACAGCAATGCACAAGAGGGATCCTACATAATTGGGTTGCCAACCAATCCCCAAAAATATTCTGTTGTGAGATGCGTTTGTGAGCATAATGGAAAAGCTGGTATTATGGAACTGAGGATTGCCTCTTCCTCCGGGTGGGCCTTCCTCAGCCTCACCTTGCTGCTTCTCCTCATCGCTCTCCTTTCCGCGTGCTAG
>Colombia_30102100547_NIH
ATGAAGCTACTAACCTTTGCCGCGGCGACCTATGGGTTCCTACTGAAGGAATGTCTAAACAGCTTCATATTTCCAACGAAGCATTTATGCGACTTTGCGTTGAATCCCCATAGTAGCATCAAGCCGGTGCTCAAAGAAGCGAGTGGAAAGGATGAAGAAGTGTGGTGCAGCGTGCATAACCCAAGTCTCACAGACTACGTAGCAATGGTGTGTCCCAAAAAAAAAGGAGGAGACTACACAGAGTTAGAAACAGTGCCAGCCAACTGCTTCACCAAACATCTCTACTCCCCATATGATTCAGAAGAAAATGAAAAAGACATGGAACTTCTCGAATTAGACCCAAAATTATCCTTCAACAGAACCTTTAACGATTTTGTATTAAAGGTGTTGGTCATCCCAGGGTATTATAAGCACAACAAAACAATCTACTGCCGATGCGACAATAGGAAAACGAAGAAAGGGGAGGACCAAGAAAAAATAGAAGAAGGGAAAGTAGGATTAGTAAAAATCGTCTTGAACAAAAAAGAAAAAAAACCAAGAGGAATCGATTTCACAGAAACTGATGAGTTGGAACAAACAGACATAGTCCAAAATGGAAATGACAAACTGGTGAAGGTGAAGGAAAATGAAACTATTCATTTTAAATTTAACTCCAATCAAAAACTTGAAATTAAGGAATGCGAAAATGTTATTAACATGAAATATGGCTTTCTACAAGAGCACGTTTTAAATTTTAGATTTCCTGCCGTCTTTTTATCCTCAGAAAACTGCACCATAACAGTTATAGAAAGTGCAAAAACACCTGTAAGGATTATCATAAAGACGCAGAAAACGGAAAACATAGATGGCTGTGATTTTACCAAACCGTCAGGGGAGGGAGATTACCAAGATGGGTTTGCCTTAGAAGAATTAAAGTCAAATGAAAAAATATGTACGATACATATCGGCTCCAGCAAGAAGAAAATTTCTGCAGGTATTAAGTGCCCCTACAAATTAACACCTACCTACTGCTTTAGACACGTCCTATATGAAAAAGACGTCAACGGGGTGAAGTCCTATCACCCCTTCTTGTTGACCGACGTTTTGGGAACCCTCGATGTAGAATTCTACAGCAATGCACAAGAGGGATCCTACATAATTGGGTTGCCAACCAATCCCCAAAAATATTCTGTTGTGAGATGCGTTTGTGAGCATAATGGAAAAGCTGGTATTATGGAACTGAGGATTGCCTCTTCCTCCGGGTGGGCCTTCCTCAGCCTCACCTTGCTGCTTCTCCTCATCGCTCTCCTTTCCGCGTGCTAG
>Colombia_30103103438_NIH
ATGAAGCTACTAACCTTTGCCGCGGCGACCTATGGGTTCCTACTGAAGGAATGTCTAAACAGCTTCATATTTCCAACGAAGCATTTATGCGACTTTGCGTTGAATCCCCATAGTAGCATCAAGCCGGTGCTCAAAGAAGCGAGTGGAAAGGATGAAGAAGTGTGGTGCAGCGTGCATAACCCAAGTCTCACAGACTACGTAGCAATGGTGTGTCCCAAAAAAAAAGGAGGAGACTACACAGAGTTAGAAACAGTGCCAGCCAACTGCTTCACCAAACATCTCTACTCCCCATATGATTCAGAAGAAAATGAAAAAGACATGGAACTTCTCGAATTAGACCCAAAATTATCCTTCAACAGAACCTTTAACGATTTTGTATTAAAGGTGTTGGTCATCCCAGGGTATTATAAGCACAACAAAACAATCTACTGCCGATGCGACAATAGGAAAACGAAGAAAGGGGAGGACCAAGAAAAAATAGAAGAAGGGAAAGTAGGATTAGTAAAAATCGTCTTGAACAAAAAAGAAAAAAAACCAAGAGGAATCGATTTCACAGAAACTGATGAGTTGGAACAAACAGACATAGTCCAAAATGGAAATGACAAACTGGTGAAGGTGAAGGAAAATGAAACTATTCATTTTAAATTTAACTCCAATCAAAAACTTGAAATTAAGGAATGCGAAAATGTTATTAACATGAAATATGGCTTTCTACAAGAGCACGTTTTAAATTTTAGATTTCCTGCCGTCTTTTTATCCTCAGAAAACTGCACCATAACAGTTATAGAAAGTGCAAAAACACCTGTAAGGATTATCATAAAGACGCAGAAAACGGAAAACATAGATGGCTGTGATTTTACCAAACCGTCAGGGGAGGGAGATTACCAAGATGGGTTTGCCTTAGAAGAATTAAAGTCAAATGAAAAAATATGTACGATACATATCGGCTCCAGCAAGAAGAAAATTTCTGCAGGTATTAAGTGCCCCTACAAATTAACACCTACCTACTGCTTTAGACACGTCCTATATGAAAAAGACGTCAACGGGGTGAAGTCCTATCACCCCTTCTTGTTGACCGACGTTTTGGGAACCCTCGATGTAGAATTCTACAGCAATGCACAAGAGGGATCCTACATAATTGGGTTGCCAACCAATCCCCAAAAATATTCTGTTGTGAGATGCGTTTGTGAGCATAATGGAAAAGCTGGTATTATGGAACTGAGGATTGCCTCTTCCTCCGGGTGGGCCTTCCTCAGCCTCACCTTGCTGCTTCTCCTCATCGCTCTCCTTTCCGCGTGCTAG
>Colombia_30103103460_NIH
ATGAAGCTACTAACCTTTGCCGCGGCGACCTATGGGTTCCTACTGAAGGAATGTCTAAACAGCTTCATATTTCCAACGAAGCATTTATGCGACTTTGCGTTGAATCCCCATAGTAGCATCAAGCCGGTGCTCAAAGAAGCGAGTGGAAAGGATGAAGAAGTGTGGTGCAGCGTGCATAACCCAAGTCTCACAGACTACGTAGCAATGGTGTGTCCCAAAAAAAAAGGAGGAGACTACACAGAGTTAGAAACAGTGCCAGCCAACTGCTTCACCAAACATCTCTACTCCCCATATGATTCAGAAGAAAATGAAAAAGACATGGAACTTCTCGAATTAGACCCAAAATTATCCTTCAACAGAACCTTTAACGATTTTGTATTAAAGGTGTTGGTCATCCCAGGGTATTATAAGCACAACAAAACAATCTACTGCCGATGCGACAATAGGAAAACGAAGAAAGGGGAGGACCAAGAAAAAATAGAAGAAGGGAAAGTAGGATTAGTAAAAATCGTCTTGAACAAAAAAGAAAAAAAACCAAGAGGAATCGATTTCACAGAAACTGATGAGTTGGAACAAACAGACATAGTCCAAAATGGAAATGACAAACTGGTGAAGGTGAAGGAAAATGAAACTATTCATTTTAAATTTAACTCCAATCAAAAACTTGAAATTAAGGAATGCGAAAATGTTATTAACATGAAATATGGCTTTCTACAAGAGCACGTTTTAAATTTTAGATTTCCTGCCGTCTTTTTATCCTCAGAAAACTGCACCATAACAGTTATAGAAAGTGCAAAAACACCTGTAAGGATTATCATAAAGACGCAGAAAACGGAAAACATAGATGGCTGTGATTTTACCAAACCGTCAGGGGAGGGAGATTACCAAGATGGGTTTGCCTTAGAAGAATTAAAGTCAAATGAAAAAATATGTACGATACATATCGGCTCCAGCAAGAAGAAAATTTCTGCAGGTATTAAGTGCCCCTACAAATTAACACCTACCTACTGCTTTAGACACGTCCTATATGAAAAAGACGTCAACGGGGTGAAGTCCTATCACCCCTTCTTGTTGACCGACGTTTTGGGAACCCTCGATGTAGAATTCTACAGCAATGCACAAGAGGGATCCTACATAATTGGGTTGCCAACCAATCCCCAAAAATATTCTGTTGTGAGATGCGTTTGTGAGCATAATGGAAAAGCTGGTATTATGGAACTGAGGATTGCCTCTTCCTCCGGGTGGGCCTTCCTCAGCCTCACCTTGCTGCTTCTCCTCATCGCTCTCCTTTCCGCGTGCTAG
>Colombia_30103103477_NIH
ATGAAGCTACTAACCTTTGCCGCGGCGACCTATGGGTTCCTACTGAAGGAATGTCTAAACAGCTTCATATTTCCAACGAAGCATTTATGCGACTTTGCGTTGAATCCCCATAGTAGCATCAAGCCGGTGCTCAAAGAAGCGAGTGGAAAGGATGAAGAAGTGTGGTGCAGCGTGCATAACCCAAGTCTCACAGACTACGTAGCAATGGTGTGTCCCAAAAAAAAAGGAGGAGACTACACAGAGTTAGAAACAGTGCCAGCCAACTGCTTCACCAAACATCTCTACTCCCCATATGATTCAGAAGAAAATGAAAAAGACATGGAACTTCTCGAATTAGACCCAAAATTATCCTTCAACAGAACCTTTAACGATTTTGTATTAAAGGTGTTGGTCATCCCAGGGTATTATAAGCACAACAAAACAATCTACTGCCGATGCGACAATAGGAAAACGAAGAAAGGGGAGGACCAAGAAAAAATAGAAGAAGGGAAAGTAGGATTAGTAAAAATCGTCTTGAACAAAAAAGAAAAAAAACCAAGAGGAATCGATTTCACAGAAACTGATGAGTTGGAACAAACAGACATAGTCCAAAATGGAAATGACAAACTGGTGAAGGTGAAGGAAAATGAAACTATTCATTTTAAATTTAACTCCAATCAAAAACTTGAAATTAAGGAATGCGAAAATGTTATTAACATGAAATATGGCTTTCTACAAGAGCACGTTTTAAATTTTAGATTTCCTGCCGTCTTTTTATCCTCAGAAAACTGCACCATAACAGTTATAGAAAGTGCAAAAACACCTGTAAGGATTATCATAAAGACGCAGAAAACGGAAAACATAGATGGCTGTGATTTTACCAAACCGTCAGGGGAGGGAGATTACCAAGATGGGTTTGCCTTAGAAGAATTAAAGTCAAATGAAAAAATATGTACGATACATATCGGCTCCAGCAAGAAGAAAATTTCTGCAGGTATTAAGTGCCCCTACAAATTAACACCTACCTACTGCTTTAGACACGTCCTATATGAAAAAGACGTCAACGGGGTGAAGTCCTATCACCCCTTCTTGTTGACCGACGTTTTGGGAACCCTCGATGTAGAATTCTACAGCAATGCACAAGAGGGATCCTACATAATTGGGTTGCCAACCAATCCCCAAAAATATTCTGTTGTGAGATGCGTTTGTGAGCATAATGGAAAAGCTGGTATTATGGAACTGAGGATTGCCTCTTCCTCCGGGTGGGCCTTCCTCAGCCTCACCTTGCTGCTTCTCCTCATCGCTCTCCTTTCCGCGTGCTAG
>Columbia_30111110015_Plasmodb
ATGAAGCTACTAACCTTTGCCGCGGCGACCTATGGGTTCCTACTGAAGGAATGTCTAAACAGCTTCATATTTCCAACGAAGCATTTATGCGACTTTGCGTTGAATCCCCATAGTAGCATCAAGCCGGTGCTCAAAGAAGCGAGTGGAAAGGATGAAGAAGTGTGGTGCAGCGTGCATAACCCAAGTCTCACAGACTACGTAGCAATGGTGTGTCCCAAAAAAAAAGGAGGAGACTACACAGAGTTAGAAACAGTGCCAGCCAACTGCTTCACCAAACATCTCTACTCCCCATATGATTCAGAAGAAAATGAAAAAGACATGGAACTTCTCGAATTAGACCCAAAATTATCCTTCAACAGAACCTTTAACGATTTTGTATTAAAGGTGTTGGTCATCCCAGGGTATTATAAGCACAACAAAACAATCTACTGCCGATGCGACAATAGGAAAACGAAGAAAGGGGAGGACCAAGAAAAAATAGAAGAAGGGAAAGTAGGATTAGTAAAAATCGTCTTGAACAAAAAAGAAAAAAAACCAAGAGGAATCGATTTCACAGAAACTGATGAGTTGGAACAAACAGACATAGTCCAAAATGGAAATGACAAACTGGTGAAGGTGAAGGAAAATGAAACTATTCATTTTAAATTTAACTCCAATCAAAAACTTGAAATTAAGGAATGCGAAAATGTTATTAACATGAAATATGGCTTTCTACAAGAGCACGTTTTAAATTTTAGATTTCCTGCCGTCTTTTTATCCTCAGAAAACTGCACCATAACAGTTATAGAAAGTGCAAAAACACCTGTAAGGATTATCATAAAGACGCAGAAAACGGAAAACATAGATGGCTGTGATTTTACCAAACCGTCAGGGGAGGGAGATTACCAAGATGGGTTTGCCTTAGAAGAATTAAAGTCAAATGAAAAAATATGTACGATACATATCGGCTCCAGCAAGAAGAAAATTTCTGCAGGTATTAAGTGCCCCTACAAATTAACACCTACCTACTGCTTTAGACACGTCCTATATGAAAAAGACGTCAACGGGGTGAAGTCCTATCACCCCTTCTTGTTGACCGACGTTTTGGGAACCCTCGATGTAGAATTCTACAGCAATGCACAAGAGGGATCCTACATAATTGGGTTGCCAACCAATCCCCAAAAATATTCTGTTGTGAGATGCGTTTGTGAGCATAATGGAAAAGCTGGTATTATGGAACTGAGGATTGCCTCTTCCTCCGGGTGGGCCTTCCTCAGCCTCACCTTGCTGCTTCTCCTCATCGCTCTCCTTTCCGCGTGCTAG
>Columbia_30102100448_Plasmodb
ATGAAGCTACTAACCTTTGCCGCGGCGACCTATGGGTTCCTACTGAAGGAATGTCTAAACAGCTTCATATTTCCAACGAAGCATTTATGCGACTTTGCGTTGAATCCCCATAGTAGCATCAAGCCGGTGCTCAAAGAAGCGAGTGGAAAGGATGAAGAAGTGTGGTGCAGCGTGCATAACCCAAGTCTCACAGACTACGTAGCAATGGTGTGTCCCAAAAAAAAAGGAGGAGACTACACAGAGTTAGAAACAGTGCCAGCCAACTGCTTCACCAAACATCTCTACTCCCCATATGATTCAGAAGAAAATGAAAAAGACATGGAACTTCTCGAATTAGACCCAAAATTATCCTTCAACAGAACCTTTAACGATTTTGTATTAAAGGTGTTGGTCATCCCAGGGTATTATAAGCACAACAAAACAATCTACTGCCGATGCGACAATAGGAAAACGAAGAAAGGGGAGGACCAAGAAAAAATAGAAGAAGGGAAAGTAGGATTAGTAAAAATCGTCTTGAACAAAAAAGAAAAAAAACCAAGAGGAATCGATTTCACAGAAACTGATGAGTTGGAACAAACAGACATAGTCCAAAATGGAAATGACAAACTGGTGAAGGTGAAGGAAAATGAAACTATTCATTTTAAATTTAACTCCAATCAAAAACTTGAAATTAAGGAATGCGAAAATGTTATTAACATGAAATATGGCTTTCTACAAGAGCACGTTTTAAATTTTAGATTTCCTGCCGTCTTTTTATCCTCAGAAAACTGCACCATAACAGTTATAGAAAGTGCAAAAACACCTGTAAGGATTATCATAAAGACGCAGAAAACGGAAAACATAGATGGCTGTGATTTTACCAAACCGTCAGGGGAGGGAGATTACCAAGATGGGTTTGCCTTAGAAGAATTAAAGTCAAATGAAAAAATATGTACGATACATATCGGCTCCAGCAAGAAGAAAATTTCTGCAGGTATTAAGTGCCCCTACAAATTAACACCTACCTACTGCTTTAGACACGTCCTATATGAAAAAGACGTCAACGGGGTGAAGTCCTATCACCCCTTCTTGTTGACCGACGTTTTGGGAACCCTCGATGTAGAATTCTACAGCAATGCACAAGAGGGATCCTACATAATTGGGTTGCCAACCAATCCCCAAAAATATTCTGTTGTGAGATGCGTTTGTGAGCATAATGGAAAAGCTGGTATTATGGAACTGAGGATTGCCTCTTCCTCCGGGTGGGCCTTCCTCAGCCTCACCTTGCTGCTTCTCCTCATCGCTCTCCTTTCCGCGTGCTAG
>Columbia_30102100437_Plasmodb
ATGAAGCTACTAACCTTTGCCGCGGCGACCTATGGGTTCCTACTGAAGGAATGTCTAAACAGCTTCATATTTCCAACGAAGCATTTATGCGACTTTGCGTTGAATCCCCATAGTAGCATCAAGCCGGTGCTCAAAGAAGCGAGTGGAAAGGATGAAGAAGTGTGGTGCAGCGTGCATAACCCAAGTCTCACAGACTACGTAGCAATGGTGTGTCCCAAAAAAAAAGGAGGAGACTACACAGAGTTAGAAACAGTGCCAGCCAACTGCTTCACCAAACATCTCTACTCCCCATATGATTCAGAAGAAAATGAAAAAGACATGGAACTTCTCGAATTAGACCCAAAATTATCCTTCAACAGAACCTTTAACGATTTTGTATTAAAGGTGTTGGTCATCCCAGGGTATTATAAGCACAACAAAACAATCTACTGCCGATGCGACAATAGGAAAACGAAGAAAGGGGAGGACCAAGAAAAAATAGAAGAAGGGAAAGTAGGATTAGTAAAAATCGTCTTGAACAAAAAAGAAAAAAAACCAAGAGGAATCGATTTCACAGAAACTGATGAGTTGGAACAAACAGACATAGTCCAAAATGGAAATGACAAACTGGTGAAGGTGAAGGAAAATGAAACTATTCATTTTAAATTTAACTCCAATCAAAAACTTGAAATTAAGGAATGCGAAAATGTTATTAACATGAAATATGGCTTTCTACAAGAGCACGTTTTAAATTTTAGATTTCCTGCCGTCTTTTTATCCTCAGAAAACTGCACCATAACAGTTATAGAAAGTGCAAAAACACCTGTAAGGATTATCATAAAGACGCAGAAAACGGAAAACATAGATGGCTGTGATTTTACCAAACCGTCAGGGGAGGGAGATTACCAAGATGGGTTTGCCTTAGAAGAATTAAAGTCAAATGAAAAAATATGTACGATACATATCGGCTCCAGCAAGAAGAAAATTTCTGCAGGTATTAAGTGCCCCTACAAATTAACACCTACCTACTGCTTTAGACACGTCCTATATGAAAAAGACGTCAACGGGGTGAAGTCCTATCACCCCTTCTTGTTGACCGACGTTTTGGGAACCCTCGATGTAGAATTCTACAGCAATGCACAAGAGGGATCCTACATAATTGGGTTGCCAACCAATCCCCAAAAATATTCTGTTGTGAGATGCGTTTGTGAGCATAATGGAAAAGCTGGTATTATGGAACTGAGGATTGCCTCTTCCTCCGGGTGGGCCTTCCTCAGCCTCACCTTGCTGCTTCTCCTCATCGCTCTCCTTTCCGCGTGCTAG
>Columbia_30102100485_Plasmodb
ATGAAGCTACTAACCTTTGCCGCGGCGACCTATGGGTTCCTACTGAAGGAATGTCTAAACAGCTTCATATTTCCAACGAAGCATTTATGCGACTTTGCGTTGAATCCCCATAGTAGCATCAAGCCGGTGCTCAAAGAAGCGAGTGGAAAGGATGAAGAAGTGTGGTGCAGCGTGCATAACCCAAGTCTCACAGACTACGTAGCAATGGTGTGTCCCAAAAAAAAAGGAGGAGACTACACAGAGTTAGAAACAGTGCCAGCCAACTGCTTCACCAAACATCTCTACTCCCCATATGATTCAGAAGAAAATGAAAAAGACATGGAACTTCTCGAATTAGACCCAAAATTATCCTTCAACAGAACCTTTAACGATTTTGTATTAAAGGTGTTGGTCATCCCAGGGTATTATAAGCACAACAAAACAATCTACTGCCGATGCGACAATAGGAAAACGAAGAAAGGGGAGGACCAAGAAAAAATAGAAGAAGGGAAAGTAGGATTAGTAAAAATCGTCTTGAACAAAAAAGAAAAAAAACCAAGAGGAATCGATTTCACAGAAACTGATGAGTTGGAACAAACAGACATAGTCCAAAATGGAAATGACAAACTGGTGAAGGTGAAGGAAAATGAAACTATTCATTTTAAATTTAACTCCAATCAAAAACTTGAAATTAAGGAATGCGAAAATGTTATTAACATGAAATATGGCTTTCTACAAGAGCACGTTTTAAATTTTAGATTTCCTGCCGTCTTTTTATCCTCAGAAAACTGCACCATAACAGTTATAGAAAGTGCAAAAACACCTGTAAGGATTATCATAAAGACGCAGAAAACGGAAAACATAGATGGCTGTGATTTTACCAAACCGTCAGGGGAGGGAGATTACCAAGATGGGTTTGCCTTAGAAGAATTAAAGTCAAATGAAAAAATATGTACGATACATATCGGCTCCAGCAAGAAGAAAATTTCTGCAGGTATTAAGTGCCCCTACAAATTAACACCTACCTACTGCTTTAGACACGTCCTATATGAAAAAGACGTCAACGGGGTGAAGTCCTATCACCCCTTCTTGTTGACCGACGTTTTGGGAACCCTCGATGTAGAATTCTACAGCAATGCACAAGAGGGATCCTACATAATTGGGTTGCCAACCAATCCCCAAAAATATTCTGTTGTGAGATGCGTTTGTGAGCATAATGGAAAAGCTGGTATTATGGAACTGAGGATTGCCTCTTCCTCCGGGTGGGCCTTCCTCAGCCTCACCTTGCTGCTTCTCCTCATCGCTCTCCTTTCCGCGTGCTAG
>Columbia_30102100446_Plasmodb
ATGAAGCTACTAACCTTTGCCGCGGCGACCTATGGGTTCCTACTGAAGGAATGTCTAAACAGCTTCATATTTCCAACGAAGCATTTATGCGACTTTGCGTTGAATCCCCATAGTAGCATCAAGCCGGTGCTCAAAGAAGCGAGTGGAAAGGATGAAGAAGTGTGGTGCAGCGTGCATAACCCAAGTCTCACAGACTACGTAGCAATGGTGTGTCCCAAAAAAAAAGGAGGAGACTACACAGAGTTAGAAACAGTGCCAGCCAACTGCTTCACCAAACATCTCTACTCCCCATATGATTCAGAAGAAAATGAAAAAGACATGGAACTTCTCGAATTAGACCCAAAATTATCCTTCAACAGAACCTTTAACGATTTTGTATTAAAGGTGTTGGTCATCCCAGGGTATTATAAGCACAACAAAACAATCTACTGCCGATGCGACAATAGGAAAACGAAGAAAGGGGAGGACCAAGAAAAAATAGAAGAAGGGAAAGTAGGATTAGTAAAAATCGTCTTGAACAAAAAAGAAAAAAAACCAAGAGGAATCGATTTCACAGAAACTGATGAGTTGGAACAAACAGACATAGTCCAAAATGGAAATGACAAACTGGTGAAGGTGAAGGAAAATGAAACTATTCATTTTAAATTTAACTCCAATCAAAAACTTGAAATTAAGGAATGCGAAAATGTTATTAACATGAAATATGGCTTTCTACAAGAGCACGTTTTAAATTTTAGATTTCCTGCCGTCTTTTTATCCTCAGAAAACTGCACCATAACAGTTATAGAAAGTGCAAAAACACCTGTAAGGATTATCATAAAGACGCAGAAAACGGAAAACATAGATGGCTGTGATTTTACCAAACCGTCAGGGGAGGGAGATTACCAAGATGGGTTTGCCTTAGAAGAATTAAAGTCAAATGAAAAAATATGTACGATACATATCGGCTCCAGCAAGAAGAAAATTTCTGCAGGTATTAAGTGCCCCTACAAATTAACACCTACCTACTGCTTTAGACACGTCCTATATGAAAAAGACGTCAACGGGGTGAAGTCCTATCACCCCTTCTTGTTGACCGACGTTTTGGGAACCCTCGATGTAGAATTCTACAGCAATGCACAAGAGGGATCCTACATAATTGGGTTGCCAACCAATCCCCAAAAATATTCTGTTGTGAGATGCGTTTGTGAGCATAATGGAAAAGCTGGTATTATGGAACTGAGGATTGCCTCTTCCTCCGGGTGGGCCTTCCTCAGCCTCACCTTGCTGCTTCTCCTCATCGCTCTCCTTTCCGCGTGCTAG
>Columbia_30102100489_Plasmodb
ATGAAGCTACTAACCTTTGCCGCGGCGACCTATGGGTTCCTACTGAAGGAATGTCTAAACAGCTTCATATTTCCAACGAAGCATTTATGCGACTTTGCGTTGAATCCCCATAGTAGCATCAAGCCGGTGCTCAAAGAAGCGAGTGGAAAGGATGAAGAAGTGTGGTGCAGCGTGCATAACCCAAGTCTCACAGACTACGTAGCAATGGTGTGTCCCAAAAAAAAAGGAGGAGACTACACAGAGTTAGAAACAGTGCCAGCCAACTGCTTCACCAAACATCTCTACTCCCCATATGATTCAGAAGAAAATGAAAAAGACATGGAACTTCTCGAATTAGACCCAAAATTATCCTTCAACAGAACCTTTAACGATTTTGTATTAAAGGTGTTGGTCATCCCAGGGTATTATAAGCACAACAAAACAATCTACTGCCGATGCGACAATAGGAAAACGAAGAAAGGGGAGGACCAAGAAAAAATAGAAGAAGGGAAAGTAGGATTAGTAAAAATCGTCTTGAACAAAAAAGAAAAAAAACCAAGAGGAATCGATTTCACAGAAACTGATGAGTTGGAACAAACAGACATAGTCCAAAATGGAAATGACAAACTGGTGAAGGTGAAGGAAAATGAAACTATTCATTTTAAATTTAACTCCAATCAAAAACTTGAAATTAAGGAATGCGAAAATGTTATTAACATGAAATATGGCTTTCTACAAGAGCACGTTTTAAATTTTAGATTTCCTGCCGTCTTTTTATCCTCAGAAAACTGCACCATAACAGTTATAGAAAGTGCAAAAACACCTGTAAGGATTATCATAAAGACGCAGAAAACGGAAAACATAGATGGCTGTGATTTTACCAAACCGTCAGGGGAGGGAGATTACCAAGATGGGTTTGCCTTAGAAGAATTAAAGTCAAATGAAAAAATATGTACGATACATATCGGCTCCAGCAAGAAGAAAATTTCTGCAGGTATTAAGTGCCCCTACAAATTAACACCTACCTACTGCTTTAGACACGTCCTATATGAAAAAGACGTCAACGGGGTGAAGTCCTATCACCCCTTCTTGTTGACCGACGTTTTGGGAACCCTCGATGTAGAATTCTACAGCAATGCACAAGAGGGATCCTACATAATTGGGTTGCCAACCAATCCCCAAAAATATTCTGTTGTGAGATGCGTTTGTGAGCATAATGGAAAAGCTGGTATTATGGAACTGAGGATTGCCTCTTCCTCCGGGTGGGCCTTCCTCAGCCTCACCTTGCTGCTTCTCCTCATCGCTCTCCTTTCCGCGTGCTAG
>Columbia_30111110020_Plasmodb
ATGAAGCTACTAACCTTTGCCGCGGCGACCTATGGGTTCCTACTGAAGGAATGTCTAAACAGCTTCATATTTCCAACGAAGCATTTATGCGACTTTGCGTTGAATCCCCATAGTAGCATCAAGCCGGTGCTCAAAGAAGCGAGTGGAAAGGATGAAGAAGTGTGGTGCAGCGTGCATAACCCAAGTCTCACAGACTACGTAGCAATGGTGTGTCCCAAAAAAAAAGGAGGAGACTACACAGAGTTAGAAACAGTGCCAGCCAACTGCTTCACCAAACATCTCTACTCCCCATATGATTCAGAAGAAAATGAAAAAGACATGGAACTTCTCGAATTAGACCCAAAATTATCCTTCAACAGAACCTTTAACGATTTTGTATTAAAGGTGTTGGTCATCCCAGGGTATTATAAGCACAACAAAACAATCTACTGCCGATGCGACAATAGGAAAACGAAGAAAGGGGAGGACCAAGAAAAAATAGAAGAAGGGAAAGTAGGATTAGTAAAAATCGTCTTGAACAAAAAAGAAAAAAAACCAAGAGGAATCGATTTCACAGAAACTGATGAGTTGGAACAAACAGACATAGTCCAAAATGGAAATGACAAACTGGTGAAGGTGAAGGAAAATGAAACTATTCATTTTAAATTTAACTCCAATCAAAAACTTGAAATTAAGGAATGCGAAAATGTTATTAACATGAAATATGGCTTTCTACAAGAGCACGTTTTAAATTTTAGATTTCCTGCCGTCTTTTTATCCTCAGAAAACTGCACCATAACAGTTATAGAAAGTGCAAAAACACCTGTAAGGATTATCATAAAGACGCAGAAAACGGAAAACATAGATGGCTGTGATTTTACCAAACCGTCAGGGGAGGGAGATTACCAAGATGGGTTTGCCTTAGAAGAATTAAAGTCAAATGAAAAAATATGTACGATACATATCGGCTCCAGCAAGAAGAAAATTTCTGCAGGTATTAAGTGCCCCTACAAATTAACACCTACCTACTGCTTTAGACACGTCCTATATGAAAAAGACGTCAACGGGGTGAAGTCCTATCACCCCTTCTTGTTGACCGACGTTTTGGGAACCCTCGATGTAGAATTCTACAGCAATGCACAAGAGGGATCCTACATAATTGGGTTGCCAACCAATCCCCAAAAATATTCTGTTGTGAGATGCGTTTGTGAGCATAATGGAAAAGCTGGTATTATGGAACTGAGGATTGCCTCTTCCTCCGGGTGGGCCTTCCTCAGCCTCACCTTGCTGCTTCTCCTCATCGCTCTCCTTTCCGCGTGCTAG
>Columbia_30102100439_Plasmodb
ATGAAGCTACTAACCTTTGCCGCGGCGACCTATGGGTTCCTACTGAAGGAATGTCTAAACAGCTTCATATTTCCAACGAAGCATTTATGCGACTTTGCGTTGAATCCCCATAGTAGCATCAAGCCGGTGCTCAAAGAAGCGAGTGGAAAGGATGAAGAAGTGTGGTGCAGCGTGCATAACCCAAGTCTCACAGACTACGTAGCAATGGTGTGTCCCAAAAAAAAAGGAGGAGACTACACAGAGTTAGAAACAGTGCCAGCCAACTGCTTCACCAAACATCTCTACTCCCCATATGATTCAGAAGAAAATGAAAAAGACATGGAACTTCTCGAATTAGACCCAAAATTATCCTTCAACAGAACCTTTAACGATTTTGTATTAAAGGTGTTGGTCATCCCAGGGTATTATAAGCACAACAAAACAATCTACTGCCGATGCGACAATAGGAAAACGAAGAAAGGGGAGGACCAAGAAAAAATAGAAGAAGGGAAAGTAGGATTAGTAAAAATCGTCTTGAACAAAAAAGAAAAAAAACCAAGAGGAATCGATTTCACAGAAACTGATGAGTTGGAACAAACAGACATAGTCCAAAATGGAAATGACAAACTGGTGAAGGTGAAGGAAAATGAAACTATTCATTTTAAATTTAACTCCAATCAAAAACTTGAAATTAAGGAATGCGAAAATGTTATTAACATGAAATATGGCTTTCTACAAGAGCACGTTTTAAATTTTAGATTTCCTGCCGTCTTTTTATCCTCAGAAAACTGCACCATAACAGTTATAGAAAGTGCAAAAACACCTGTAAGGATTATCATAAAGACGCAGAAAACGGAAAACATAGATGGCTGTGATTTTACCAAACCGTCAGGGGAGGGAGATTACCAAGATGGGTTTGCCTTAGAAGAATTAAAGTCAAATGAAAAAATATGTACGATACATATCGGCTCCAGCAAGAAGAAAATTTCTGCAGGTATTAAGTGCCCCTACAAATTAACACCTACCTACTGCTTTAGACACGTCCTATATGAAAAAGACGTCAACGGGGTGAAGTCCTATCACCCCTTCTTGTTGACCGACGTTTTGGGAACCCTCGATGTAGAATTCTACAGCAATGCACAAGAGGGATCCTACATAATTGGGTTGCCAACCAATCCCCAAAAATATTCTGTTGTGAGATGCGTTTGTGAGCATAATGGAAAAGCTGGTATTATGGAACTGAGGATTGCCTCTTCCTCCGGGTGGGCCTTCCTCAGCCTCACCTTGCTGCTTCTCCTCATCGCTCTCCTTTCCGCGTGCTAG
>Columbia_30102100441-A_Plasmodb
ATGAAGCTACTAACCTTTGCCGCGGCGACCTATGGGTTCCTACTGAAGGAATGTCTAAACAGCTTCATATTTCCAACGAAGCATTTATGCGACTTTGCGTTGAATCCCCATAGTAGCATCAAGCCGGTGCTCAAAGAAGCGAGTGGAAAGGATGAAGAAGTGTGGTGCAGCGTGCATAACCCAAGTCTCACAGACTACGTAGCAATGGTGTGTCCCAAAAAAAAAGGAGGAGACTACACAGAGTTAGAAACAGTGCCAGCCAACTGCTTCACCAAACATCTCTACTCCCCATATGATTCAGAAGAAAATGAAAAAGACATGGAACTTCTCGAATTAGACCCAAAATTATCCTTCAACAGAACCTTTAACGATTTTGTATTAAAGGTGTTGGTCATCCCAGGGTATTATAAGCACAACAAAACAATCTACTGCCGATGCGACAATAGGAAAACGAAGAAAGGGGAGGACCAAGAAAAAATAGAAGAAGGGAAAGTAGGATTAGTAAAAATCGTCTTGAACAAAAAAGAAAAAAAACCAAGAGGAATCGATTTCACAGAAACTGATGAGTTGGAACAAACAGACATAGTCCAAAATGGAAATGACAAACTGGTGAAGGTGAAGGAAAATGAAACTATTCATTTTAAATTTAACTCCAATCAAAAACTTGAAATTAAGGAATGCGAAAATGTTATTAACATGAAATATGGCTTTCTACAAGAGCACGTTTTAAATTTTAGATTTCCTGCCGTCTTTTTATCCTCAGAAAACTGCACCATAACAGTTATAGAAAGTGCAAAAACACCTGTAAGGATTATCATAAAGACGCAGAAAACGGAAAACATAGATGGCTGTGATTTTACCAAACCGTCAGGGGAGGGAGATTACCAAGATGGGTTTGCCTTAGAAGAATTAAAGTCAAATGAAAAAATATGTACGATACATATCGGCTCCAGCAAGAAGAAAATTTCTGCAGGTATTAAGTGCCCCTACAAATTAACACCTACCTACTGCTTTAGACACGTCCTATATGAAAAAGACGTCAACGGGGTGAAGTCCTATCACCCCTTCTTGTTGACCGACGTTTTGGGAACCCTCGATGTAGAATTCTACAGCAATGCACAAGAGGGATCCTACATAATTGGGTTGCCAACCAATCCCCAAAAATATTCTGTTGTGAGATGCGTTTGTGAGCATAATGGAAAAGCTGGTATTATGGAACTGAGGATTGCCTCTTCCTCCGGGTGGGCCTTCCTCAGCCTCACCTTGCTGCTTCTCCTCATCGCTCTCCTTTCCGCGTGCTAG
>Columbia_30102100438-A_Plasmodb
ATGAAGCTACTAACCTTTGCCGCGGCGACCTATGGGTTCCTACTGAAGGAATGTCTAAACAGCTTCATATTTCCAACGAAGCATTTATGCGACTTTGCGTTGAATCCCCATAGTAGCATCAAGCCGGTGCTCAAAGAAGCGAGTGGAAAGGATGAAGAAGTGTGGTGCAGCGTGCATAACCCAAGTCTCACAGACTACGTAGCAATGGTGTGTCCCAAAAAAAAAGGAGGAGACTACACAGAGTTAGAAACAGTGCCAGCCAACTGCTTCACCAAACATCTCTACTCCCCATATGATTCAGAAGAAAATGAAAAAGACATGGAACTTCTCGAATTAGACCCAAAATTATCCTTCAACAGAACCTTTAACGATTTTGTATTAAAGGTGTTGGTCATCCCAGGGTATTATAAGCACAACAAAACAATCTACTGCCGATGCGACAATAGGAAAACGAAGAAAGGGGAGGACCAAGAAAAAATAGAAGAAGGGAAAGTAGGATTAGTAAAAATCGTCTTGAACAAAAAAGAAAAAAAACCAAGAGGAATCGATTTCACAGAAACTGATGAGTTGGAACAAACAGACATAGTCCAAAATGGAAATGACAAACTGGTGAAGGTGAAGGAAAATGAAACTATTCATTTTAAATTTAACTCCAATCAAAAACTTGAAATTAAGGAATGCGAAAATGTTATTAACATGAAATATGGCTTTCTACAAGAGCACGTTTTAAATTTTAGATTTCCTGCCGTCTTTTTATCCTCAGAAAACTGCACCATAACAGTTATAGAAAGTGCAAAAACACCTGTAAGGATTATCATAAAGACGCAGAAAACGGAAAACATAGATGGCTGTGATTTTACCAAACCGTCAGGGGAGGGAGATTACCAAGATGGGTTTGCCTTAGAAGAATTAAAGTCAAATGAAAAAATATGTACGATACATATCGGCTCCAGCAAGAAGAAAATTTCTGCAGGTATTAAGTGCCCCTACAAATTAACACCTACCTACTGCTTTAGACACGTCCTATATGAAAAAGACGTCAACGGGGTGAAGTCCTATCACCCCTTCTTGTTGACCGACGTTTTGGGAACCCTCGATGTAGAATTCTACAGCAATGCACAAGAGGGATCCTACATAATTGGGTTGCCAACCAATCCCCAAAAATATTCTGTTGTGAGATGCGTTTGTGAGCATAATGGAAAAGCTGGTATTATGGAACTGAGGATTGCCTCTTCCTCCGGGTGGGCCTTCCTCAGCCTCACCTTGCTGCTTCTCCTCATCGCTCTCCTTTCCGCGTGCTAG
>Columbia_30102100445_Plasmodb
ATGAAGCTACTAACCTTTGCCGCGGCGACCTATGGGTTCCTACTGAAGGAATGTCTAAACAGCTTCATATTTCCAACGAAGCATTTATGCGACTTTGCGTTGAATCCCCATAGTAGCATCAAGCCGGTGCTCAAAGAAGCGAGTGGAAAGGATGAAGAAGTGTGGTGCAGCGTGCATAACCCAAGTCTCACAGACTACGTAGCAATGGTGTGTCCCAAAAAAAAAGGAGGAGACTACACAGAGTTAGAAACAGTGCCAGCCAACTGCTTCACCAAACATCTCTACTCCCCATATGATTCAGAAGAAAATGAAAAAGACATGGAACTTCTCGAATTAGACCCAAAATTATCCTTCAACAGAACCTTTAACGATTTTGTATTAAAGGTGTTGGTCATCCCAGGGTATTATAAGCACAACAAAACAATCTACTGCCGATGCGACAATAGGAAAACGAAGAAAGGGGAGGACCAAGAAAAAATAGAAGAAGGGAAAGTAGGATTAGTAAAAATCGTCTTGAACAAAAAAGAAAAAAAACCAAGAGGAATCGATTTCACAGAAACTGATGAGTTGGAACAAACAGACATAGTCCAAAATGGAAATGACAAACTGGTGAAGGTGAAGGAAAATGAAACTATTCATTTTAAATTTAACTCCAATCAAAAACTTGAAATTAAGGAATGCGAAAATGTTATTAACATGAAATATGGCTTTCTACAAGAGCACGTTTTAAATTTTAGATTTCCTGCCGTCTTTTTATCCTCAGAAAACTGCACCATAACAGTTATAGAAAGTGCAAAAACACCTGTAAGGATTATCATAAAGACGCAGAAAACGGAAAACATAGATGGCTGTGATTTTACCAAACCGTCAGGGGAGGGAGATTACCAAGATGGGTTTGCCTTAGAAGAATTAAAGTCAAATGAAAAAATATGTACGATACATATCGGCTCCAGCAAGAAGAAAATTTCTGCAGGTATTAAGTGCCCCTACAAATTAACACCTACCTACTGCTTTAGACACGTCCTATATGAAAAAGACGTCAACGGGGTGAAGTCCTATCACCCCTTCTTGTTGACCGACGTTTTGGGAACCCTCGATGTAGAATTCTACAGCAATGCACAAGAGGGATCCTACATAATTGGGTTGCCAACCAATCCCCAAAAATATTCTGTTGTGAGATGCGTTTGTGAGCATAATGGAAAAGCTGGTATTATGGAACTGAGGATTGCCTCTTCCTCCGGGTGGGCCTTCCTCAGCCTCACCTTGCTGCTTCTCCTCATCGCTCTCCTTTCCGCGTGCTAG
>Columbia_30102100491_Plasmodb
ATGAAGCTACTAACCTTTGCCGCGGCGACCTATGGGTTCCTACTGAAGGAATGTCTAAACAGCTTCATATTTCCAACGAAGCATTTATGCGACTTTGCGTTGAATCCCCATAGTAGCATCAAGCCGGTGCTCAAAGAAGCGAGTGGAAAGGATGAAGAAGTGTGGTGCAGCGTGCATAACCCAAGTCTCACAGACTACGTAGCAATGGTGTGTCCCAAAAAAAAAGGAGGAGACTACACAGAGTTAGAAACAGTGCCAGCCAACTGCTTCACCAAACATCTCTACTCCCCATATGATTCAGAAGAAAATGAAAAAGACATGGAACTTCTCGAATTAGACCCAAAATTATCCTTCAACAGAACCTTTAACGATTTTGTATTAAAGGTGTTGGTCATCCCAGGGTATTATAAGCACAACAAAACAATCTACTGCCGATGCGACAATAGGAAAACGAAGAAAGGGGAGGACCAAGAAAAAATAGAAGAAGGGAAAGTAGGATTAGTAAAAATCGTCTTGAACAAAAAAGAAAAAAAACCAAGAGGAATCGATTTCACAGAAACTGATGAGTTGGAACAAACAGACATAGTCCAAAATGGAAATGACAAACTGGTGAAGGTGAAGGAAAATGAAACTATTCATTTTAAATTTAACTCCAATCAAAAACTTGAAATTAAGGAATGCGAAAATGTTATTAACATGAAATATGGCTTTCTACAAGAGCACGTTTTAAATTTTAGATTTCCTGCCGTCTTTTTATCCTCAGAAAACTGCACCATAACAGTTATAGAAAGTGCAAAAACACCTGTAAGGATTATCATAAAGACGCAGAAAACGGAAAACATAGATGGCTGTGATTTTACCAAACCGTCAGGGGAGGGAGATTACCAAGATGGGTTTGCCTTAGAAGAATTAAAGTCAAATGAAAAAATATGTACGATACATATCGGCTCCAGCAAGAAGAAAATTTCTGCAGGTATTAAGTGCCCCTACAAATTAACACCTACCTACTGCTTTAGACACGTCCTATATGAAAAAGACGTCAACGGGGTGAAGTCCTATCACCCCTTCTTGTTGACCGACGTTTTGGGAACCCTCGATGTAGAATTCTACAGCAATGCACAAGAGGGATCCTACATAATTGGGTTGCCAACCAATCCCCAAAAATATTCTGTTGTGAGATGCGTTTGTGAGCATAATGGAAAAGCTGGTATTATGGAACTGAGGATTGCCTCTTCCTCCGGGTGGGCCTTCCTCAGCCTCACCTTGCTGCTTCTCCTCATCGCTCTCCTTTCCGCGTGCTAG
>Columbia_30102100486_Plasmodb
ATGAAGCTACTAACCTTTGCCGCGGCGACCTATGGGTTCCTACTGAAGGAATGTCTAAACAGCTTCATATTTCCAACGAAGCATTTATGCGACTTTGCGTTGAATCCCCATAGTAGCATCAAGCCGGTGCTCAAAGAAGCGAGTGGAAAGGATGAAGAAGTGTGGTGCAGCGTGCATAACCCAAGTCTCACAGACTACGTAGCAATGGTGTGTCCCAAAAAAAAAGGAGGAGACTACACAGAGTTAGAAACAGTGCCAGCCAACTGCTTCACCAAACATCTCTACTCCCCATATGATTCAGAAGAAAATGAAAAAGACATGGAACTTCTCGAATTAGACCCAAAATTATCCTTCAACAGAACCTTTAACGATTTTGTATTAAAGGTGTTGGTCATCCCAGGGTATTATAAGCACAACAAAACAATCTACTGCCGATGCGACAATAGGAAAACGAAGAAAGGGGAGGACCAAGAAAAAATAGAAGAAGGGAAAGTAGGATTAGTAAAAATCGTCTTGAACAAAAAAGAAAAAAAACCAAGAGGAATCGATTTCACAGAAACTGATGAGTTGGAACAAACAGACATAGTCCAAAATGGAAATGACAAACTGGTGAAGGTGAAGGAAAATGAAACTATTCATTTTAAATTTAACTCCAATCAAAAACTTGAAATTAAGGAATGCGAAAATGTTATTAACATGAAATATGGCTTTCTACAAGAGCACGTTTTAAATTTTAGATTTCCTGCCGTCTTTTTATCCTCAGAAAACTGCACCATAACAGTTATAGAAAGTGCAAAAACACCTGTAAGGATTATCATAAAGACGCAGAAAACGGAAAACATAGATGGCTGTGATTTTACCAAACCGTCAGGGGAGGGAGATTACCAAGATGGGTTTGCCTTAGAAGAATTAAAGTCAAATGAAAAAATATGTACGATACATATCGGCTCCAGCAAGAAGAAAATTTCTGCAGGTATTAAGTGCCCCTACAAATTAACACCTACCTACTGCTTTAGACACGTCCTATATGAAAAAGACGTCAACGGGGTGAAGTCCTATCACCCCTTCTTGTTGACCGACGTTTTGGGAACCCTCGATGTAGAATTCTACAGCAATGCACAAGAGGGATCCTACATAATTGGGTTGCCAACCAATCCCCAAAAATATTCTGTTGTGAGATGCGTTTGTGAGCATAATGGAAAAGCTGGTATTATGGAACTGAGGATTGCCTCTTCCTCCGGGTGGGCCTTCCTCAGCCTCACCTTGCTGCTTCTCCTCATCGCTCTCCTTTCCGCGTGCTAG
>Columbia_30102100488_Plasmodb
ATGAAGCTACTAACCTTTGCCGCGGCGACCTATGGGTTCCTACTGAAGGAATGTCTAAACAGCTTCATATTTCCAACGAAGCATTTATGCGACTTTGCGTTGAATCCCCATAGTAGCATCAAGCCGGTGCTCAAAGAAGCGAGTGGAAAGGATGAAGAAGTGTGGTGCAGCGTGCATAACCCAAGTCTCACAGACTACGTAGCAATGGTGTGTCCCAAAAAAAAAGGAGGAGACTACACAGAGTTAGAAACAGTGCCAGCCAACTGCTTCACCAAACATCTCTACTCCCCATATGATTCAGAAGAAAATGAAAAAGACATGGAACTTCTCGAATTAGACCCAAAATTATCCTTCAACAGAACCTTTAACGATTTTGTATTAAAGGTGTTGGTCATCCCAGGGTATTATAAGCACAACAAAACAATCTACTGCCGATGCGACAATAGGAAAACGAAGAAAGGGGAGGACCAAGAAAAAATAGAAGAAGGGAAAGTAGGATTAGTAAAAATCGTCTTGAACAAAAAAGAAAAAAAACCAAGAGGAATCGATTTCACAGAAACTGATGAGTTGGAACAAACAGACATAGTCCAAAATGGAAATGACAAACTGGTGAAGGTGAAGGAAAATGAAACTATTCATTTTAAATTTAACTCCAATCAAAAACTTGAAATTAAGGAATGCGAAAATGTTATTAACATGAAATATGGCTTTCTACAAGAGCACGTTTTAAATTTTAGATTTCCTGCCGTCTTTTTATCCTCAGAAAACTGCACCATAACAGTTATAGAAAGTGCAAAAACACCTGTAAGGATTATCATAAAGACGCAGAAAACGGAAAACATAGATGGCTGTGATTTTACCAAACCGTCAGGGGAGGGAGATTACCAAGATGGGTTTGCCTTAGAAGAATTAAAGTCAAATGAAAAAATATGTACGATACATATCGGCTCCAGCAAGAAGAAAATTTCTGCAGGTATTAAGTGCCCCTACAAATTAACACCTACCTACTGCTTTAGACACGTCCTATATGAAAAAGACGTCAACGGGGTGAAGTCCTATCACCCCTTCTTGTTGACCGACGTTTTGGGAACCCTCGATGTAGAATTCTACAGCAATGCACAAGAGGGATCCTACATAATTGGGTTGCCAACCAATCCCCAAAAATATTCTGTTGTGAGATGCGTTTGTGAGCATAATGGAAAAGCTGGTATTATGGAACTGAGGATTGCCTCTTCCTCCGGGTGGGCCTTCCTCAGCCTCACCTTGCTGCTTCTCCTCATCGCTCTCCTTTCCGCGTGCTAG
>Columbia_30101099040_Plasmodb
ATGAAGCTACTAACCTTTGCCGCGGCGACCTATGGGTTCCTACTGAAGGAATGTCTAAACAGCTTCATATTTCCAACGAAGCATTTATGCGACTTTGCGTTGAATCCCCATAGTAGCATCAAGCCGGTGCTCAAAGAAGCGAGTGGAAAGGATGAAGAAGTGTGGTGCAGCGTGCATAACCCAAGTCTCACAGACTACGTAGCAATGGTGTGTCCCAAAAAAAAAGGAGGAGACTACACAGAGTTAGAAACAGTGCCAGCCAACTGCTTCACCAAACATCTCTACTCCCCATATGATTCAGAAGAAAATGAAAAAGACATGGAACTTCTCGAATTAGACCCAAAATTATCCTTCAACAGAACCTTTAACGATTTTGTATTAAAGGTGTTGGTCATCCCAGGGTATTATAAGCACAACAAAACAATCTACTGCCGATGCGACAATAGGAAAACGAAGAAAGGGGAGGACCAAGAAAAAATAGAAGAAGGGAAAGTAGGATTAGTAAAAATCGTCTTGAACAAAAAAGAAAAAAAACCAAGAGGAATCGATTTCACAGAAACTGATGAGTTGGAACAAACAGACATAGTCCAAAATGGAAATGACAAACTGGTGAAGGTGAAGGAAAATGAAACTATTCATTTTAAATTTAACTCCAATCAAAAACTTGAAATTAAGGAATGCGAAAATGTTATTAACATGAAATATGGCTTTCTACAAGAGCACGTTTTAAATTTTAGATTTCCTGCCGTCTTTTTATCCTCAGAAAACTGCACCATAACAGTTATAGAAAGTGCAAAAACACCTGTAAGGATTATCATAAAGACGCAGAAAACGGAAAACATAGATGGCTGTGATTTTACCAAACCGTCAGGGGAGGGAGATTACCAAGATGGGTTTGCCTTAGAAGAATTAAAGTCAAATGAAAAAATATGTACGATACATATCGGCTCCAGCAAGAAGAAAATTTCTGCAGGTATTAAGTGCCCCTACAAATTAACACCTACCTACTGCTTTAGACACGTCCTATATGAAAAAGACGTCAACGGGGTGAAGTCCTATCACCCCTTCTTGTTGACCGACGTTTTGGGAACCCTCGATGTAGAATTCTACAGCAATGCACAAGAGGGATCCTACATAATTGGGTTGCCAACCAATCCCCAAAAATATTCTGTTGTGAGATGCGTTTGTGAGCATAATGGAAAAGCTGGTATTATGGAACTGAGGATTGCCTCTTCCTCCGGGTGGGCCTTCCTCAGCCTCACCTTGCTGCTTCTCCTCATCGCTCTCCTTTCCGCGTGCTAG
>Columbia_30111110026_Plasmodb
ATGAAGCTACTAACCTTTGCCGCGGCGACCTATGGGTTCCTACTGAAGGAATGTCTAAACAGCTTCATATTTCCAACGAAGCATTTATGCGACTTTGCGTTGAATCCCCATAGTAGCATCAAGCCGGTGCTCAAAGAAGCGAGTGGAAAGGATGAAGAAGTGTGGTGCAGCGTGCATAACCCAAGTCTCACAGACTACGTAGCAATGGTGTGTCCCAAAAAAAAAGGAGGAGACTACACAGAGTTAGAAACAGTGCCAGCCAACTGCTTCACCAAACATCTCTACTCCCCATATGATTCAGAAGAAAATGAAAAAGACATGGAACTTCTCGAATTAGACCCAAAATTATCCTTCAACAGAACCTTTAACGATTTTGTATTAAAGGTGTTGGTCATCCCAGGGTATTATAAGCACAACAAAACAATCTACTGCCGATGCGACAATAGGAAAACGAAGAAAGGGGAGGACCAAGAAAAAATAGAAGAAGGGAAAGTAGGATTAGTAAAAATCGTCTTGAACAAAAAAGAAAAAAAACCAAGAGGAATCGATTTCACAGAAACTGATGAGTTGGAACAAACAGACATAGTCCAAAATGGAAATGACAAACTGGTGAAGGTGAAGGAAAATGAAACTATTCATTTTAAATTTAACTCCAATCAAAAACTTGAAATTAAGGAATGCGAAAATGTTATTAACATGAAATATGGCTTTCTACAAGAGCACGTTTTAAATTTTAGATTTCCTGCCGTCTTTTTATCCTCAGAAAACTGCACCATAACAGTTATAGAAAGTGCAAAAACACCTGTAAGGATTATCATAAAGACGCAGAAAACGGAAAACATAGATGGCTGTGATTTTACCAAACCGTCAGGGGAGGGAGATTACCAAGATGGGTTTGCCTTAGAAGAATTAAAGTCAAATGAAAAAATATGTACGATACATATCGGCTCCAGCAAGAAGAAAATTTCTGCAGGTATTAAGTGCCCCTACAAATTAACACCTACCTACTGCTTTAGACACGTCCTATATGAAAAAGACGTCAACGGGGTGAAGTCCTATCACCCCTTCTTGTTGACCGACGTTTTGGGAACCCTCGATGTAGAATTCTACAGCAATGCACAAGAGGGATCCTACATAATTGGGTTGCCAACCAATCCCCAAAAATATTCTGTTGTGAGATGCGTTTGTGAGCATAATGGAAAAGCTGGTATTATGGAACTGAGGATTGCCTCTTCCTCCGGGTGGGCCTTCCTCAGCCTCACCTTGCTGCTTCTCCTCATCGCTCTCCTTTCCGCGTGCTAG
>Columbia_30102100504_Plasmodb
ATGAAGCTACTAACCTTTGCCGCGGCGACCTATGGGTTCCTACTGAAGGAATGTCTAAACAGCTTCATATTTCCAACGAAGCATTTATGCGACTTTGCGTTGAATCCCCATAGTAGCATCAAGCCGGTGCTCAAAGAAGCGAGTGGAAAGGATGAAGAAGTGTGGTGCAGCGTGCATAACCCAAGTCTCACAGACTACGTAGCAATGGTGTGTCCCAAAAAAAAAGGAGGAGACTACACAGAGTTAGAAACAGTGCCAGCCAACTGCTTCACCAAACATCTCTACTCCCCATATGATTCAGAAGAAAATGAAAAAGACATGGAACTTCTCGAATTAGACCCAAAATTATCCTTCAACAGAACCTTTAACGATTTTGTATTAAAGGTGTTGGTCATCCCAGGGTATTATAAGCACAACAAAACAATCTACTGCCGATGCGACAATAGGAAAACGAAGAAAGGGGAGGACCAAGAAAAAATAGAAGAAGGGAAAGTAGGATTAGTAAAAATCGTCTTGAACAAAAAAGAAAAAAAACCAAGAGGAATCGATTTCACAGAAACTGATGAGTTGGAACAAACAGACATAGTCCAAAATGGAAATGACAAACTGGTGAAGGTGAAGGAAAATGAAACTATTCATTTTAAATTTAACTCCAATCAAAAACTTGAAATTAAGGAATGCGAAAATGTTATTAACATGAAATATGGCTTTCTACAAGAGCACGTTTTAAATTTTAGATTTCCTGCCGTCTTTTTATCCTCAGAAAACTGCACCATAACAGTTATAGAAAGTGCAAAAACACCTGTAAGGATTATCATAAAGACGCAGAAAACGGAAAACATAGATGGCTGTGATTTTACCAAACCGTCAGGGGAGGGAGATTACCAAGATGGGTTTGCCTTAGAAGAATTAAAGTCAAATGAAAAAATATGTACGATACATATCGGCTCCAGCAAGAAGAAAATTTCTGCAGGTATTAAGTGCCCCTACAAATTAACACCTACCTACTGCTTTAGACACGTCCTATATGAAAAAGACGTCAACGGGGTGAAGTCCTATCACCCCTTCTTGTTGACCGACGTTTTGGGAACCCTCGATGTAGAATTCTACAGCAATGCACAAGAGGGATCCTACATAATTGGGTTGCCAACCAATCCCCAAAAATATTCTGTTGTGAGATGCGTTTGTGAGCATAATGGAAAAGCTGGTATTATGGAACTGAGGATTGCCTCTTCCTCCGGGTGGGCCTTCCTCAGCCTCACCTTGCTGCTTCTCCTCATCGCTCTCCTTTCCGCGTGCTAG
>Columbia_30103103280_Plasmodb
ATGAAGCTACTAACCTTTGCCGCGGCGACCTATGGGTTCCTACTGAAGGAATGTCTAAACAGCTTCATATTTCCAACGAAGCATTTATGCGACTTTGCGTTGAATCCCCATAGTAGCATCAAGCCGGTGCTCAAAGAAGCGAGTGGAAAGGATGAAGAAGTGTGGTGCAGCGTGCATAACCCAAGTCTCACAGACTACGTAGCAATGGTGTGTCCCAAAAAAAAAGGAGGAGACTACACAGAGTTAGAAACAGTGCCAGCCAACTGCTTCACCAAACATCTCTACTCCCCATATGATTCAGAAGAAAATGAAAAAGACATGGAACTTCTCGAATTAGACCCAAAATTATCCTTCAACAGAACCTTTAACGATTTTGTATTAAAGGTGTTGGTCATCCCAGGGTATTATAAGCACAACAAAACAATCTACTGCCGATGCGACAATAGGAAAACGAAGAAAGGGGAGGACCAAGAAAAAATAGAAGAAGGGAAAGTAGGATTAGTAAAAATCGTCTTGAACAAAAAAGAAAAAAAACCAAGAGGAATCGATTTCACAGAAACTGATGAGTTGGAACAAACAGACATAGTCCAAAATGGAAATGACAAACTGGTGAAGGTGAAGGAAAATGAAACTATTCATTTTAAATTTAACTCCAATCAAAAACTTGAAATTAAGGAATGCGAAAATGTTATTAACATGAAATATGGCTTTCTACAAGAGCACGTTTTAAATTTTAGATTTCCTGCCGTCTTTTTATCCTCAGAAAACTGCACCATAACAGTTATAGAAAGTGCAAAAACACCTGTAAGGATTATCATAAAGACGCAGAAAACGGAAAACATAGATGGCTGTGATTTTACCAAACCGTCAGGGGAGGGAGATTACCAAGATGGGTTTGCCTTAGAAGAATTAAAGTCAAATGAAAAAATATGTACGATACATATCGGCTCCAGCAAGAAGAAAATTTCTGCAGGTATTAAGTGCCCCTACAAATTAACACCTACCTACTGCTTTAGACACGTCCTATATGAAAAAGACGTCAACGGGGTGAAGTCCTATCACCCCTTCTTGTTGACCGACGTTTTGGGAACCCTCGATGTAGAATTCTACAGCAATGCACAAGAGGGATCCTACATAATTGGGTTGCCAACCAATCCCCAAAAATATTCTGTTGTGAGATGCGTTTGTGAGCATAATGGAAAAGCTGGTATTATGGAACTGAGGATTGCCTCTTCCTCCGGGTGGGCCTTCCTCAGCCTCACCTTGCTGCTTCTCCTCATCGCTCTCCTTTCCGCGTGCTAG
>Columbia_30102100440_Plasmodb
ATGAAGCTACTAACCTTTGCCGCGGCGACCTATGGGTTCCTACTGAAGGAATGTCTAAACAGCTTCATATTTCCAACGAAGCATTTATGCGACTTTGCGTTGAATCCCCATAGTAGCATCAAGCCGGTGCTCAAAGAAGCGAGTGGAAAGGATGAAGAAGTGTGGTGCAGCGTGCATAACCCAAGTCTCACAGACTACGTAGCAATGGTGTGTCCCAAAAAAAAAGGAGGAGACTACACAGAGTTAGAAACAGTGCCAGCCAACTGCTTCACCAAACATCTCTACTCCCCATATGATTCAGAAGAAAATGAAAAAGACATGGAACTTCTCGAATTAGACCCAAAATTATCCTTCAACAGAACCTTTAACGATTTTGTATTAAAGGTGTTGGTCATCCCAGGGTATTATAAGCACAACAAAACAATCTACTGCCGATGCGACAATAGGAAAACGAAGAAAGGGGAGGACCAAGAAAAAATAGAAGAAGGGAAAGTAGGATTAGTAAAAATCGTCTTGAACAAAAAAGAAAAAAAACCAAGAGGAATCGATTTCACAGAAACTGATGAGTTGGAACAAACAGACATAGTCCAAAATGGAAATGACAAACTGGTGAAGGTGAAGGAAAATGAAACTATTCATTTTAAATTTAACTCCAATCAAAAACTTGAAATTAAGGAATGCGAAAATGTTATTAACATGAAATATGGCTTTCTACAAGAGCACGTTTTAAATTTTAGATTTCCTGCCGTCTTTTTATCCTCAGAAAACTGCACCATAACAGTTATAGAAAGTGCAAAAACACCTGTAAGGATTATCATAAAGACGCAGAAAACGGAAAACATAGATGGCTGTGATTTTACCAAACCGTCAGGGGAGGGAGATTACCAAGATGGGTTTGCCTTAGAAGAATTAAAGTCAAATGAAAAAATATGTACGATACATATCGGCTCCAGCAAGAAGAAAATTTCTGCAGGTATTAAGTGCCCCTACAAATTAACACCTACCTACTGCTTTAGACACGTCCTATATGAAAAAGACGTCAACGGGGTGAAGTCCTATCACCCCTTCTTGTTGACCGACGTTTTGGGAACCCTCGATGTAGAATTCTACAGCAATGCACAAGAGGGATCCTACATAATTGGGTTGCCAACCAATCCCCAAAAATATTCTGTTGTGAGATGCGTTTGTGAGCATAATGGAAAAGCTGGTATTATGGAACTGAGGATTGCCTCTTCCTCCGGGTGGGCCTTCCTCAGCCTCACCTTGCTGCTTCTCCTCATCGCTCTCCTTTCCGCGTGCTAG
>Colombia_LC015615.1:1-1251_Plasmodium_vivax_pvs47_gene_for_transmission_blocking_target_antigen_precursor_(Pvs47)_partial_cds_isolate:_Colombia_1004_GenBank
ATGAAGCTACTAACCTTTGCCGCGGCGACCTATGGGTTCCTACTGAAGGAATGTCTAAACAGCTTCATATTTCCAACGAAGCATTTATGCGACTTTGCGTTGAATCCCCATAGTAGCATCAAGCCGGTGCTCAAAGAAGCGAGTGGAAAGGATGAAGAAGTGTGGTGCAGCGTGCATAACCCAAGTCTCACAGACTACGTAGCAATGGTGTGTCCCAAAAAAAAAGGAGGAGACTACACAGAGTTAGAAACAGTGCCAGCCAACTGCTTCACCAAACATCTCTACTCCCCATATGATTCAGAAGAAAATGAAAAAGACATGGAACTTCTCGAATTAGACCCAAAATTATCCTTCAACAGAACCTTTAACGATTTTGTATTAAAGGTGTTGGTCATCCCAGGGTATTATAAGCACAACAAAACAATCTACTGCCGATGCGACAATAGGAAAACGAAGAAAGGGGAGGACCAAGAAAAAATAGAAGAAGGGAAAGTAGGATTAGTAAAAATCGTCTTGAACAAAAAAGAAAAAAAACCAAGAGGAATCGATTTCACAGAAACTGATGAGTTGGAACAAACAGACATAGTCCAAAATGGAAATGACAAACTGGTGAAGGTGAAGGAAAATGAAACTATTCATTTTAAATTTAACTCCAATCAAAAACTTGAAATTAAGGAATGCGAAAATGTTATTAACATGAAATATGGCTTTCTACAAGAGCACGTTTTAAATTTTAGATTTCCTGCCGTCTTTTTATCCTCAGAAAACTGCACCATAACAGTTATAGAAAGTGCAAAAACACCTGTAAGGATTATCATAAAGACGCAGAAAACGGAAAACATAGATGGCTGTGATTTTACCAAACCGTCAGGGGAGGGAGATTACCAAGATGGGTTTGCCTTAGAAGAATTAAAGTCAAATGAAAAAATATGTACGATACATATCGGCTCCAGCAAGAAGAAAATTTCTGCAGGTATTAAGTGCCCCTACAAATTAACACCTACCTACTGCTTTAGACACGTCCTATATGAAAAAGACGTCAACGGGGTGAAGTCCTATCACCCCTTCTTGTTGACCGACGTTTTGGGAACCCTCGATGTAGAATTCTACAGCAATGCACAAGAGGGATCCTACATAATTGGGTTGCCAACCAATCCCCAAAAATATTCTGTTGTGAGATGCGTTTGTGAGCATAATGGAAAAGCTGGTATTATGGAACTGAGGATTGCCTCTTCCTCCGGGTGGGCCTTCCTCAGCCTCACCTTGCTGCTTCTCCTCATCGCTCTCCTTTCCGCGTGCTAG
>Colombia_LC015620.1:1-1251_Plasmodium_vivax_pvs47_gene_for_transmission_blocking_target_antigen_precursor_(Pvs47)_partial_cds_isolate:_Colombia_1043_GenBank
ATGAAGCTACTAACCTTTGCCGCGGCGACCTATGGGTTCCTACTGAAGGAATGTCTAAACAGCTTCATATTTCCAACGAAGCATATATGCGACTTTGCGTTGAATCCCCATAGTAGCATCAAGCCGGTGCTCAAAGAAGCGAGTGGAAAGGATGAAGAAGTGTGGTGCAGCGTGCATAACCCAAGTCTCACAGACTACGTAGCAATGGTGTGTCCCAAAAAAAAAGGAGGAGACTACACAGAGTTAGAAACAGTGCCAGCCAACTGCTTCACCAAACATCTCTACTCCCCATATGATTCAGAAGAAAATGAAAAAGACATGGAACTTCTCGAATTAGACCCAAAATTATCCTTCAACAGAACCTTTAACGATTTTGTATTAAAGGTGTTGGTCATCCCAGGGTATTATAAGCACAACAAAACAATCTACTGCCGATGCGACAATAGGAAAACGAAGAAAGGGGAGGACCAAGAAAAAATAGAAGAAGGGAAAGTAGGATTAGTAAAAATCGTCTTGAACAAAAAAGAAAAAAAACCAAGAGGAATCGATTTCACAGAAACTGATGAGTTGGAACAAACAGACATAGTCCAAAATGGAAATGACAAACTGGTGAAGGTGAAGGAAAATGAAACTATTCATTTTAAATTTAACTCCAATCAAAAACTTGAAATTAAGGAATGCGAAAATGTTATTAACATGAAATATGGCTTTCTACAAGAGCACGTTTTAAATTTTAGATTTCCTGCCGTCTTTTTATCCTCAGAAAACTGCACCATAACAGTTATAGAAAGTGCAAAAACACCTGTAAGGATTATCATAAAGACGCAGAAAACGGAAAACATAGATGGCTGTGATTTTACCAAACCGTCAGGGGAGGGAGATTACCAAGATGGGTTTGCCTTAGAAGAATTAAAGTCAAATGAAAAAATATGTACGATACATATCGGCTCCAGCAAGAAGAAAATTTCTGCAGGTATTAAGTGCCCCTACAAATTAACACCTACCTACTGCTTTAGACACGTCCTATATGAAAAAGACGTCAACGGGGTGAAGTCCTATCACCCCTTCTTGTTGACCGACGTTTTGGGAACCCTCGATGTAGAATTCTACAGCAATGCACAAGAGGGATCCTACATAATTGGGTTGCCAACCAATCCCCAAAAATATTCTGTTGTGAGATGCGTTTGTGAGCATAATGGAAAAGCTGGTATTATGGAACTGAGGATTGCCTCTTCCTCCGGGTGGGCCTTCCTCAGCCTCACCTTGCTGCTTCTCCTCATCGCTCTCCTTTCCGCGTGCTAG
>Colombia_30101099038_allele1_MalariaGen
ATGAAGCTACTAACCTTTGCCGCGGCGACCTATGGGTTCCTACTGAAGGAATGTCTAAACAGCTTCATATTTCCAACGAAGCATTTATGCGACTTTGCGTTGAATCCCCATAGTAGCATCAAGCCGGTGCTCAAAGAAGCGAGTGGAAAGGATGAAGAAGTGTGGTGCAGCGTGCATAACCCAAGTCTCACAGACTACGTAGCAATGGTGTGTCCCAAAAAAAAAGGAGGAGACTACACAGAGTTAGAAACAGTGCCAGCCAACTGCTTCACCAAACATCTCTACTCCCCATATGATTCAGAAGAAAATGAAAAAGACATGGAACTTCTCGAATTAGACCCAAAATTATCCTTCAACAGAACCTTTAACGATTTTGTATTAAAGGTGTTGGTCATCCCAGGGTATTATAAGCACAACAAAACAATCTACTGCCGATGCGACAATAGGAAAACGAAGAAAGGGGAGGACCAAGAAAAAATAGAAGAAGGGAAAGTAGGATTAGTAAAAATCGTCTTGAACAAAAAAGAAAAAAAACCAAGAGGAATCGATTTCACAGAAACTGATGAGTTGGAACAAACAGACATAGTCCAAAATGGAAATGACAAACTGGTGAAGGTGAAGGAAAATGAAACTATTCATTTTAAATTTAACTCCAATCAAAAACTTGAAATTAAGGAATGCGAAAATGTTATTAACATGAAATATGGCTTTCTACAAGAGCACGTTTTAAATTTTAGATTTCCTGCCGTCTTTTTATCCTCAGAAAACTGCACCATAACAGTTATAGAAAGTGCAAAAACACCTGTAAGGATTATCATAAAGACGCAGAAAACGGAAAACATAGATGGCTGTGATTTTACCAAACCGTCAGGGGAGGGAGATTACCAAGATGGGTTTGCCTTAGAAGAATTAAAGTCAAATGAAAAAATATGTACGATACATATCGGCTCCAGCAAGAAGAAAATTTCTGCAGGTATTAAGTGCCCCTACAAATTAACACCTACCTACTGCTTTAGACACGTCCTATATGAAAAAGACGTCAACGGGGTGAAGTCCTATCACCCCTTCTTGTTGACCGACGTTTTGGGAACCCTCGATGTAGAATTCTACAGCAATGCACAAGAGGGATCCTACATAATTGGGTTGCCAACCAATCCCCAAAAATATTCTGTTGTGAGATGCGTTTGTGAGCATAATGGAAAAGCTGGTATTATGGAACTGAGGATTGCCTCTTCCTCCGGGTGGGCCTTCCTCAGCCTCACCTTGCTGCTTCTCCTCATCGCTCTCCTTTCCGCGTGCTAG
>Colombia_30102100438-B_allele1_MalariaGen
ATGAAGCTACTAACCTTTGCCGCGGCGACCTATGGGTTCCTACTGAAGGAATGTCTAAACAGCTTCATATTTCCAACGAAGCATTTATGCGACTTTGCGTTGAATCCCCATAGTAGCATCAAGCCGGTGCTCAAAGAAGCGAGTGGAAAGGATGAAGAAGTGTGGTGCAGCGTGCATAACCCAAGTCTCACAGACTACGTAGCAATGGTGTGTCCCAAAAAAAAAGGAGGAGACTACACAGAGTTAGAAACAGTGCCAGCCAACTGCTTCACCAAACATCTCTACTCCCCATATGATTCAGAAGAAAATGAAAAAGACATGGAACTTCTCGAATTAGACCCAAAATTATCCTTCAACAGAACCTTTAACGATTTTGTATTAAAGGTGTTGGTCATCCCAGGGTATTATAAGCACAACAAAACAATCTACTGCCGATGCGACAATAGGAAAACGAAGAAAGGGGAGGACCAAGAAAAAATAGAAGAAGGGAAAGTAGGATTAGTAAAAATCGTCTTGAACAAAAAAGAAAAAAAACCAAGAGGAATCGATTTCACAGAAACTGATGAGTTGGAACAAACAGACATAGTCCAAAATGGAAATGACAAACTGGTGAAGGTGAAGGAAAATGAAACTATTCATTTTAAATTTAACTCCAATCAAAAACTTGAAATTAAGGAATGCGAAAATGTTATTAACATGAAATATGGCTTTCTACAAGAGCACGTTTTAAATTTTAGATTTCCTGCCGTCTTTTTATCCTCAGAAAACTGCACCATAACAGTTATAGAAAGTGCAAAAACACCTGTAAGGATTATCATAAAGACGCAGAAAACGGAAAACATAGATGGCTGTGATTTTACCAAACCGTCAGGGGAGGGAGATTACCAAGATGGGTTTGCCTTAGAAGAATTAAAGTCAAATGAAAAAATATGTACGATACATATCGGCTCCAGCAAGAAGAAAATTTCTGCAGGTATTAAGTGCCCCTACAAATTAACACCTACCTACTGCTTTAGACACGTCCTATATGAAAAAGACGTCAACGGGGTGAAGTCCTATCACCCCTTCTTGTTGACCGACGTTTTGGGAACCCTCGATGTAGAATTCTACAGCAATGCACAAGAGGGATCCTACATAATTGGGTTGCCAACCAATCCCCAAAAATATTCTGTTGTGAGATGCGTTTGTGAGCATAATGGAAAAGCTGGTATTATGGAACTGAGGATTGCCTCTTCCTCCGGGTGGGCCTTCCTCAGCCTCACCTTGCTGCTTCTCCTCATCGCTCTCCTTTCCGCGTGCTAG
>Colombia_30102100443-B_allele1_MalariaGen
ATGAAGCTACTAACCTTTGCCGCGGCGACCTATGGGTTCCTACTGAAGGAATGTCTAAACAGCTTCATATTTCCAACGAAGCATTTATGCGACTTTGCGTTGAATCCCCATAGTAGCATCAAGCCGGTGCTCAAAGAAGCGAGTGGAAAGGATGAAGAAGTGTGGTGCAGCGTGCATAACCCAAGTCTCACAGACTACGTAGCAATGGTGTGTCCCAAAAAAAAAGGAGGAGACTACACAGAGTTAGAAACAGTGCCAGCCAACTGCTTCACCAAACATCTCTACTCCCCATATGATTCAGAAGAAAATGAAAAAGACATGGAACTTCTCGAATTAGACCCAAAATTATCCTTCAACAGAACCTTTAACGATTTTGTATTAAAGGTGTTGGTCATCCCAGGGTATTATAAGCACAACAAAACAATCTACTGCCGATGCGACAATAGGAAAACGAAGAAAGGGGAGGACCAAGAAAAAATAGAAGAAGGGAAAGTAGGATTAGTAAAAATCGTCTTGAACAAAAAAGAAAAAAAACCAAGAGGAATCGATTTCACAGAAACTGATGAGTTGGAACAAACAGACATAGTCCAAAATGGAAATGACAAACTGGTGAAGGTGAAGGAAAATGAAACTATTCATTTTAAATTTAACTCCAATCAAAAACTTGAAATTAAGGAATGCGAAAATGTTATTAACATGAAATATGGCTTTCTACAAGAGCACGTTTTAAATTTTAGATTTCCTGCCGTCTTTTTATCCTCAGAAAACTGCACCATAACAGTTATAGAAAGTGCAAAAACACCTGTAAGGATTATCATAAAGACGCAGAAAACGGAAAACATAGATGGCTGTGATTTTACCAAACCGTCAGGGGAGGGAGATTACCAAGATGGGTTTGCCTTAGAAGAATTAAAGTCAAATGAAAAAATATGTACGATACATATCGGCTCCAGCAAGAAGAAAATTTCTGCAGGTATTAAGTGCCCCTACAAATTAACACCTACCTACTGCTTTAGACACGTCCTATATGAAAAAGACGTCAACGGGGTGAAGTCCTATCACCCCTTCTTGTTGACCGACGTTTTGGGAACCCTCGATGTAGAATTCTACAGCAATGCACAAGAGGGATCCTACATAATTGGGTTGCCAACCAATCCCCAAAAATATTCTGTTGTGAGATGCGTTTGTGAGCATAATGGAAAAGCTGGTATTATGGAACTGAGGATTGCCTCTTCCTCCGGGTGGGCCTTCCTCAGCCTCACCTTGCTGCTTCTCCTCATCGCTCTCCTTTCCGCGTGCTAG
>Colombia_30102100449_allele1_MalariaGen
ATGAAGCTACTAACCTTTGCCGCGGCGACCTATGGGTTCCTACTGAAGGAATGTCTAAACAGCTTCATATTTCCAACGAAGCATTTATGCGACTTTGCGTTGAATCCCCATAGTAGCATCAAGCCGGTGCTCAAAGAAGCGAGTGGAAAGGATGAAGAAGTGTGGTGCAGCGTGCATAACCCAAGTCTCACAGACTACGTAGCAATGGTGTGTCCCAAAAAAAAAGGAGGAGACTACACAGAGTTAGAAACAGTGCCAGCCAACTGCTTCACCAAACATCTCTACTCCCCATATGATTCAGAAGAAAATGAAAAAGACATGGAACTTCTCGAATTAGACCCAAAATTATCCTTCAACAGAACCTTTAACGATTTTGTATTAAAGGTGTTGGTCATCCCAGGGTATTATAAGCACAACAAAACAATCTACTGCCGATGCGACAATAGGAAAACGAAGAAAGGGGAGGACCAAGAAAAAATAGAAGAAGGGAAAGTAGGATTAGTAAAAATCGTCTTGAACAAAAAAGAAAAAAAACCAAGAGGAATCGATTTCACAGAAACTGATGAGTTGGAACAAACAGACATAGTCCAAAATGGAAATGACAAACTGGTGAAGGTGAAGGAAAATGAAACTATTCATTTTAAATTTAACTCCAATCAAAAACTTGAAATTAAGGAATGCGAAAATGTTATTAACATGAAATATGGCTTTCTACAAGAGCACGTTTTAAATTTTAGATTTCCTGCCGTCTTTTTATCCTCAGAAAACTGCACCATAACAGTTATAGAAAGTGCAAAAACACCTGTAAGGATTATCATAAAGACGCAGAAAACGGAAAACATAGATGGCTGTGATTTTACCAAACCGTCAGGGGAGGGAGATTACCAAGATGGGTTTGCCTTAGAAGAATTAAAGTCAAATGAAAAAATATGTACGATACATATCGGCTCCAGCAAGAAGAAAATTTCTGCAGGTATTAAGTGCCCCTACAAATTAACACCTACCTACTGCTTTAGACACGTCCTATATGAAAAAGACGTCAACGGGGTGAAGTCCTATCACCCCTTCTTGTTGACCGACGTTTTGGGAACCCTCGATGTAGAATTCTACAGCAATGCACAAGAGGGATCCTACATAATTGGGTTGCCAACCAATCCCCAAAAATATTCTGTTGTGAGATGCGTTTGTGAGCATAATGGAAAAGCTGGTATTATGGAACTGAGGATTGCCTCTTCCTCCGGGTGGGCCTTCCTCAGCCTCACCTTGCTGCTTCTCCTCATCGCTCTCCTTTCCGCGTGCTAG
>Colombia_30102100487_allele1_MalariaGen
ATGAAGCTACTAACCTTTGCCGCGGCGACCTATGGGTTCCTACTGAAGGAATGTCTAAACAGCTTCATATTTCCAACGAAGCATTTATGCGACTTTGCGTTGAATCCCCATAGTAGCATCAAGCCGGTGCTCAAAGAAGCGAGTGGAAAGGATGAAGAAGTGTGGTGCAGCGTGCATAACCCAAGTCTCACAGACTACGTAGCAATGGTGTGTCCCAAAAAAAAAGGAGGAGACTACACAGAGTTAGAAACAGTGCCAGCCAACTGCTTCACCAAACATCTCTACTCCCCATATGATTCAGAAGAAAATGAAAAAGACATGGAACTTCTCGAATTAGACCCAAAATTATCCTTCAACAGAACCTTTAACGATTTTGTATTAAAGGTGTTGGTCATCCCAGGGTATTATAAGCACAACAAAACAATCTACTGCCGATGCGACAATAGGAAAACGAAGAAAGGGGAGGACCAAGAAAAAATAGAAGAAGGGAAAGTAGGATTAGTAAAAATCGTCTTGAACAAAAAAGAAAAAAAACCAAGAGGAATCGATTTCACAGAAACTGATGAGTTGGAACAAACAGACATAGTCCAAAATGGAAATGACAAACTGGTGAAGGTGAAGGAAAATGAAACTATTCATTTTAAATTTAACTCCAATCAAAAACTTGAAATTAAGGAATGCGAAAATGTTATTAACATGAAATATGGCTTTCTACAAGAGCACGTTTTAAATTTTAGATTTCCTGCCGTCTTTTTATCCTCAGAAAACTGCACCATAACAGTTATAGAAAGTGCAAAAACACCTGTAAGGATTATCATAAAGACGCAGAAAACGGAAAACATAGATGGCTGTGATTTTACCAAACCGTCAGGGGAGGGAGATTACCAAGATGGGTTTGCCTTAGAAGAATTAAAGTCAAATGAAAAAATATGTACGATACATATCGGCTCCAGCAAGAAGAAAATTTCTGCAGGTATTAAGTGCCCCTACAAATTAACACCTACCTACTGCTTTAGACACGTCCTATATGAAAAAGACGTCAACGGGGTGAAGTCCTATCACCCCTTCTTGTTGACCGACGTTTTGGGAACCCTCGATGTAGAATTCTACAGCAATGCACAAGAGGGATCCTACATAATTGGGTTGCCAACCAATCCCCAAAAATATTCTGTTGTGAGATGCGTTTGTGAGCATAATGGAAAAGCTGGTATTATGGAACTGAGGATTGCCTCTTCCTCCGGGTGGGCCTTCCTCAGCCTCACCTTGCTGCTTCTCCTCATCGCTCTCCTTTCCGCGTGCTAG
>Colombia_30102100490_allele1_MalariaGen
ATGAAGCTACTAACCTTTGCCGCGGCGACCTATGGGTTCCTACTGAAGGAATGTCTAAACAGCTTCATATTTCCAACGAAGCATTTATGCGACTTTGCGTTGAATCCCCATAGTAGCATCAAGCCGGTGCTCAAAGAAGCGAGTGGAAAGGATGAAGAAGTGTGGTGCAGCGTGCATAACCCAAGTCTCACAGACTACGTAGCAATGGTGTGTCCCAAAAAAAAAGGAGGAGACTACACAGAGTTAGAAACAGTGCCAGCCAACTGCTTCACCAAACATCTCTACTCCCCATATGATTCAGAAGAAAATGAAAAAGACATGGAACTTCTCGAATTAGACCCAAAATTATCCTTCAACAGAACCTTTAACGATTTTGTATTAAAGGTGTTGGTCATCCCAGGGTATTATAAGCACAACAAAACAATCTACTGCCGATGCGACAATAGGAAAACGAAGAAAGGGGAGGACCAAGAAAAAATAGAAGAAGGGAAAGTAGGATTAGTAAAAATCGTCTTGAACAAAAAAGAAAAAAAACCAAGAGGAATCGATTTCACAGAAACTGATGAGTTGGAACAAACAGACATAGTCCAAAATGGAAATGACAAACTGGTGAAGGTGAAGGAAAATGAAACTATTCATTTTAAATTTAACTCCAATCAAAAACTTGAAATTAAGGAATGCGAAAATGTTATTAACATGAAATATGGCTTTCTACAAGAGCACGTTTTAAATTTTAGATTTCCTGCCGTCTTTTTATCCTCAGAAAACTGCACCATAACAGTTATAGAAAGTGCAAAAACACCTGTAAGGATTATCATGAAGACGCAGAAAACGGAAAACATAGATGGCTGTGATTTTACCAAACCGTCAGGGGAGGGAGATTACCAAGATGGGTTTGCCTTAGAAGAATTAAAGTCAAATGAAAAAATATGTACGATACATATCGGCTCCAGCAAGAAGAAAATTTCTGCAGGTATTAAGTGCCCCTACAAATTAACACCTACCTACTGCTTTAGACACGTCCTATATGAAAAAGACGTCAACGGGGTGAAGTCCTATCACCCCTTCTTGTTGACCGACGTTTTGGGAACCCTCGATGTAGAATTCTACAGCAATGCACAAGAGGGATCCTACATAATTGGGTTGCCAACCAATCCCCAAAAATATTCTGTTGTGAGATGCGTTTGTGAGCATAATGGAAAAGCTGGTATTATGGAACTGAGGATTGCCTCTTCCTCCGGGTGGGCCTTCCTCAGCCTCACCTTGCTGCTTCTCCTCATCGCTCTCCTTTCCGCGTGCTAG
>Colombia_30102100490_allele2_MalariaGen
ATGAAGCTACTAACCTTTGCCGCGGCGACCTATGGGTTCCTACTGAAGGAATGTCTAAACAGCTTCATATTTCCAACGAAGCATTTATGCGACTTTGCGTTGAATCCCCATAGTAGCATCAAGCCGGTGCTCAAAGAAGCGAGTGGAAAGGATGAAGAAGTGTGGTGCAGCGTGCATAACCCAAGTCTCACAGACTACGTAGCAATGGTGTGTCCCAAAAAAAAAGGAGGAGACTACACAGAGTTAGAAACAGTGCCAGCCAACTGCTTCACCAAACATCTCTACTCCCCATATGATTCAGAAGAAAATGAAAAAGACATGGAACTTCTCGAATTAGACCCAAAATTATCCTTCAACAGAACCTTTAACGATTTTGTATTAAAGGTGTTGGTCATCCCAGGGTATTATAAGCACAACAAAACAATCTACTGCCGATGCGACAATAGGAAAACGAAGAAAGGGGAGGACCAAGAAAAAATAGAAGAAGGGAAAGTAGGATTAGTAAAAATCGTCTTGAACAAAAAAGAAAAAAAACCAAGAGGAATCGATTTCACAGAAACTGATGAGTTGGAACAAACAGACATAGTCCAAAATGGAAATGACAAACTGGTGAAGGTGAAGGAAAATGAAACTATTCATTTTAAATTTAACTCCAATCAAAAACTTGAAATTAAGGAATGCGAAAATGTTATTAACATGAAATATGGCTTTCTACAAGAGCACGTTTTAAATTTTAGATTTCCTGCCGTCTTTTTATCCTCAGAAAACTGCACCATAACAGTTATAGAAAGTGCAAAAACACCTGTAAGGATTATCATAAAGACGCAGAAAACGGAAAACATAGATGGCTGTGATTTTACCAAACCGTCAGGGGAGGGAGATTACCAAGATGGGTTTGCCTTAGAAGAATTAAAGTCAAATGAAAAAATATGTACGATACATATCGGCTCCAGCAAGAAGAAAATTTCTGCAGGTATTAAGTGCCCCTACAAATTAACACCTACCTACTGCTTTAGACACGTCCTATATGAAAAAGACGTCAACGGGGTGAAGTCCTATCACCCCTTCTTGTTGACCGACGTTTTGGGAACCCTCGATGTAGAATTCTACAGCAATGCACAAGAGGGATCCTACATAATTGGGTTGCCAACCAATCCCCAAAAATATTCTGTTGTGAGATGCGTTTGTGAGCATAATGGAAAAGCTGGTATTATGGAACTGAGGATTGCCTCTTCCTCCGGGTGGGCCTTCCTCAGCCTCACCTTGCTGCTTCTCCTCATCGCTCTCCTTTCCGCGTGCTAG
>Colombia_30102100493_allele1_MalariaGen
ATGAAGCTACTAACCTTTGCCGCGGCGACCTATGGGTTCCTACTGAAGGAATGTCTAAACAGCTTCATATTTCCAACGAAGCATTTATGCGACTTTGCGTTGAATCCCCATAGTAGCATCAAGCCGGTGCTCAAAGAAGCGAGTGGAAAGGATGAAGAAGTGTGGTGCAGCGTGCATAACCCAAGTCTCACAGACTACGTAGCAATGGTGTGTCCCAAAAAAAAAGGAGGAGACTACACAGAGTTAGAAACAGTGCCAGCCAACTGCTTCACCAAACATCTCTACTCCCCATATGATTCAGAAGAAAATGAAAAAGACATGGAACTTCTCGAATTAGACCCAAAATTATCCTTCAACAGAACCTTTAACGATTTTGTATTAAAGGTGTTGGTCATCCCAGGGTATTATAAGCACAACAAAACAATCTACTGCCGATGCGACAATAGGAAAACGAAGAAAGGGGAGGACCAAGAAAAAATAGAAGAAGGGAAAGTAGGATTAGTAAAAATCGTCTTGAACAAAAAAGAAAAAAAACCAAGAGGAATCGATTTCACAGAAACTGATGAGTTGGAACAAACAGACATAGTCCAAAATGGAAATGACAAACTGGTGAAGGTGAAGGAAAATGAAACTATTCATTTTAAATTTAACTCCAATCAAAAACTTGAAATTAAGGAATGCGAAAATGTTATTAACATGAAATATGGCTTTCTACAAGAGCACGTTTTAAATTTTAGATTTCCTGCCGTCTTTTTATCCTCAGAAAACTGCACCATAACAGTTATAGAAAGTGCAAAAACACCTGTAAGGATTATCATGAAGACGCAGAAAACGGAAAACATAGATGGCTGTGATTTTACCAAACCGTCAGGGGAGGGAGATTACCAAGATGGGTTTGCCTTAGAAGAATTAAAGTCAAATGAAAAAATATGTACGATACATATCGGCTCCAGCAAGAAGAAAATTTCTGCAGGTATTAAGTGCCCCTACAAATTAACACCTACCTACTGCTTTAGACACGTCCTATATGAAAAAGACGTCAACGGGGTGAAGTCCTATCACCCCTTCTTGTTGACCGACGTTTTGGGAACCCTCGATGTAGAATTCTACAGCAATGCACAAGAGGGATCCTACATAATTGGGTTGCCAACCAATCCCCAAAAATATTCTGTTGTGAGATGCGTTTGTGAGCATAATGGAAAAGCTGGTATTATGGAACTGAGGATTGCCTCTTCCTCCGGGTGGGCCTTCCTCAGCCTCACCTTGCTGCTTCTCCTCATCGCTCTCCTTTCCGCGTGCTAG
>Colombia_30102100493_allele2_MalariaGen
ATGAAGCTACTAACCTTTGCCGCGGCGACCTATGGGTTCCTACTGAAGGAATGTCTAAACAGCTTCATATTTCCAACGAAGCATTTATGCGACTTTGCGTTGAATCCCCATAGTAGCATCAAGCCGGTGCTCAAAGAAGCGAGTGGAAAGGATGAAGAAGTGTGGTGCAGCGTGCATAACCCAAGTCTCACAGACTACGTAGCAATGGTGTGTCCCAAAAAAAAAGGAGGAGACTACACAGAGTTAGAAACAGTGCCAGCCAACTGCTTCACCAAACATCTCTACTCCCCATATGATTCAGAAGAAAATGAAAAAGACATGGAACTTCTCGAATTAGACCCAAAATTATCCTTCAACAGAACCTTTAACGATTTTGTATTAAAGGTGTTGGTCATCCCAGGGTATTATAAGCACAACAAAACAATCTACTGCCGATGCGACAATAGGAAAACGAAGAAAGGGGAGGACCAAGAAAAAATAGAAGAAGGGAAAGTAGGATTAGTAAAAATCGTCTTGAACAAAAAAGAAAAAAAACCAAGAGGAATCGATTTCACAGAAACTGATGAGTTGGAACAAACAGACATAGTCCAAAATGGAAATGACAAACTGGTGAAGGTGAAGGAAAATGAAACTATTCATTTTAAATTTAACTCCAATCAAAAACTTGAAATTAAGGAATGCGAAAATGTTATTAACATGAAATATGGCTTTCTACAAGAGCACGTTTTAAATTTTAGATTTCCTGCCGTCTTTTTATCCTCAGAAAACTGCACCATAACAGTTATAGAAAGTGCAAAAACACCTGTAAGGATTATCATAAAGACGCAGAAAACGGAAAACATAGATGGCTGTGATTTTACCAAACCGTCAGGGGAGGGAGATTACCAAGATGGGTTTGCCTTAGAAGAATTAAAGTCAAATGAAAAAATATGTACGATACATATCGGCTCCAGCAAGAAGAAAATTTCTGCAGGTATTAAGTGCCCCTACAAATTAACACCTACCTACTGCTTTAGACACGTCCTATATGAAAAAGACGTCAACGGGGTGAAGTCCTATCACCCCTTCTTGTTGACCGACGTTTTGGGAACCCTCGATGTAGAATTCTACAGCAATGCACAAGAGGGATCCTACATAATTGGGTTGCCAACCAATCCCCAAAAATATTCTGTTGTGAGATGCGTTTGTGAGCATAATGGAAAAGCTGGTATTATGGAACTGAGGATTGCCTCTTCCTCCGGGTGGGCCTTCCTCAGCCTCACCTTGCTGCTTCTCCTCATCGCTCTCCTTTCCGCGTGCTAG
>Colombia_30103103295_allele1_MalariaGen
ATGAAGCTACTAACCTTTGCCGCGGCGACCTATGGGTTCCTACTGAAGGAATGTCTAAACAGCTTAATATTTCCAACGAAGCATTTATGCGACTTTGCGTTGAATCCCCATAGTAGCATCAAGCCGGTGCTCAAAGAAGCGAGTGGAAAGGATGAAGAAGTGTGGTGCAGCGTGCATAACCCAAGTCTCACAGACTACGTAGCAATGGTGTGTCCCAAAAAAAAAGGAGGAGACTACACAGAGTTAGAAACAGTGCCAGCCAACTGCTTCACCAAACATCTCTACTCCCCATATGATTCAGAAGAAAATGAAAAAGACATGGAACTTCTCGAATTAGACCCAAAATTATCCTTCAACAGAACCTTTAACGATTTTGTATTAAAGGTGTTGGTCATCCCAGGGTATTATAAGCACAACAAAACAATCTACTGCCGATGCGACAATAGGAAAACGAAGAAAGGGGAGGACCAAGAAAAAATAGAAGAAGGGAAAGTAGGATTAGTAAAAATCGTCTTGAACAAAAAAGAAAAAAAACCAAGAGGAATCGATTTCACAGAAACTGATGAGTTGGAACAAACAGACATAGTCCAAAATGGAAATGACAAACTGGTGAAGGTGAAGGAAAATGAAACTATTCATTTTAAATTTAACTCCAATCAAAAACTTGAAATTAAGGAATGCGAAAATGTTATTAACATGAAATATGGCTTTCTACAAGAGCACGTTTTAAATTTTAGATTTCCTGCCGTCTTTTTATCCTCAGAAAACTGCACCATAACAGTTATAGAAAGTGCAAAAACACCTGTAAGGATTATCATAAAGACGCAGAAAACGGAAAACATAGATGGCTGTGATTTTACCAAACCGTCAGGGGAGGGAGATTACCAAGATGGGTTTGCCTTAGAAGAATTAAAGTCAAATGAAAAAATATGTACGATACATATCGGCTCCAGCAAGAAGAAAATTTCTGCAGGTATTAAGTGCCCCTACAAATTAACACCTACCTACTGCTTTAGACACGTCCTATATGAAAAAGACGTCAACGGGGTGAAGTCCTATCACCCCTTCTTGTTGACCGACGTTTTGGGAACCCTCGATGTAGAATTCTACAGCAATGCACAAGAGGGATCCTACATAATTGGGTTGCCAACCAATCCCCAAAAATATTCTGTTGTGAGATGCGTTTGTGAGCATAATGGAAAAGCTGGTATTATGGAACTGAGGATTGCCTCTTCCTCCGGGTGGGCCTTCCTCAGCCTCACCTTGCTGCTTCTCCTCATCGCTCTCCTTTCCGCGTGCTAG
>Colombia_PW0018-CW_allele1_MalariaGen
ATGAAGCTACTAACCTTTGCCGCGGCGACCTATGGGTTCCTACTGAAGGAATGTCTAAACAGCTTCATATTTCCAACGAAGCATTTATGCGACTTTGCGTTGAATCCCCATAGTAGCATCAAGCCGGTGCTCAAAGAAGCGAGTGGAAAGGATGAAGAAGTGTGGTGCAGCGTGCATAACCCAAGTCTCACAGACTACGTAGCAATGGTGTGTCCCAAAAAAAAAGGAGGAGACTACACAGAGTTAGAAACAGTGCCAGCCAACTGCTTCACCAAACATCTCTACTCCCCATATGATTCAGAAGAAAATGAAAAAGACATGGAACTTCTCGAATTAGACCCAAAATTATCCTTCAACAGAACCTTTAACGATTTTGTATTAAAGGTGTTGGTCATCCCAGGGTATTATAAGCACAACAAAACAATCTACTGCCGATGCGACAATAGGAAAACGAAGAAAGGGGAGGACCAAGAAAAAATAGAAGAAGGGAAAGTAGGATTAGTAAAAATCGTCTTGAACAAAAAAGAAAAAAAACCAAGAGGAATCGATTTCACAGAAACTGATGAGTTGGAACAAACAGACATAGTCCAAAATGGAAATGACAAACTGGTGAAGGTGAAGGAAAATGAAACTATTCATTTTAAATTTAACTCCAATCAAAAACTTGAAATTAAGGAATGCGAAAATGTTATTAACATGAAATATGGCTTTCTACAAGAGCACGTTTTAAATTTTAGATTTCCTGCCGTCTTTTTATCCTCAGAAAACTGCACCATAACAGTTATAGAAAGTGCAAAAACACCTGTAAGGATTATCATAAAGACGCAGAAAACGGAAAACATAGATGGCTGTGATTTTACCAAACCGTCAGGGGAGGGAGATTACCAAGATGGGTTTGCCTTAGAAGAATTAAAGTCAAATGAAAAAATATGTACGATACATATCGGCTCCAGCAAGAAGAAAATTTCTGCAGGTATTAAGTGCCCCTACAAATTAACACCTACCTACTGCTTTAGACACGTCCTATATGAAAAAGACGTCAACGGGGTGAAGTCCTATCACCCCTTCTTGTTGACCGACGTTTTGGGAACCCTCGATGTAGAATTCTACAGCAATGCACAAGAGGGATCCTACATAATTGGGTTGCCAACCAATCCCCAAAAATATTCTGTTGTGAGATGCGTTTGTGAGCATAATGGAAAAGCTGGTATTATGGAACTGAGGATTGCCTCTTCCTCCGGGTGGGCCTTCCTCAGCCTCACCTTGCTGCTTCTCCTCATCGCTCTCCTTTCCGCGTGCTAG
>Colombia_PW0019-CW_allele1_MalariaGen
ATGAAGCTACTAACCTTTGCCGCGGCGACCTATGGGTTCCTACTGAAGGAATGTCTAAACAGCTTCATATTTCCAACGAAGCATTTATGCGACTTTGCGTTGAATCCCCATAGTAGCATCAAGCCGGTGCTCAAAGAAGCGAGTGGAAAGGATGAAGAAGTGTGGTGCAGCGTGCATAACCCAAGTCTCACAGACTACGTAGCAATGGTGTGTCCCAAAAAAAAAGGAGGAGACTACACAGAGTTAGAAACAGTGCCAGCCAACTGCTTCACCAAACATCTCTACTCCCCATATGATTCAGAAGAAAATGAAAAAGACATGGAACTTCTCGAATTAGACCCAAAATTATCCTTCAACAGAACCTTTAACGATTTTGTATTAAAGGTGTTGGTCATCCCAGGGTATTATAAGCACAACAAAACAATCTACTGCCGATGCGACAATAGGAAAACGAAGAAAGGGGAGGACCAAGAAAAAATAGAAGAAGGGAAAGTAGGATTAGTAAAAATCGTCTTGAACAAAAAAGAAAAAAAACCAAGAGGAATCGATTTCACAGAAACTGATGAGTTGGAACAAACAGACATAGTCCAAAATGGAAATGACAAACTGGTGAAGGTGAAGGAAAATGAAACTATTCATTTTAAATTTAACTCCAATCAAAAACTTGAAATTAAGGAATGCGAAAATGTTATTAACATGAAATATGGCTTTCTACAAGAGCACGTTTTAAATTTTAGATTTCCTGCCGTCTTTTTATCCTCAGAAAACTGCACCATAACAGTTATAGAAAGTGCAAAAACACCTGTAAGGATTATCATAAAGACGCAGAAAACGGAAAACATAGATGGCTGTGATTTTACCAAACCGTCAGGGGAGGGAGATTACCAAGATGGGTTTGCCTTAGAAGAATTAAAGTCAAATGAAAAAATATGTACGATACATATCGGCTCCAGCAAGAAGAAAATTTCTGCAGGTATTAAGTGCCCCTACAAATTAACACCTACCTACTGCTTTAGACACGTCCTATATGAAAAAGACGTCAACGGGGTGAAGTCCTATCACCCCTTCTTGTTGACCGACGTTTTGGGAACCCTCGATGTAGAATTCTACAGCAATGCACAAGAGGGATCCTACATAATTGGGTTGCCAACCAATCCCCAAAAATATTCTGTTGTGAGATGCGTTTGTGAGCATAATGGAAAAGCTGGTATTATGGAACTGAGGATTGCCTCTTCCTCCGGGTGGGCCTTCCTCAGCCTCACCTTGCTGCTTCTCCTCATCGCTCTCCTTTCCGCGTGCTAG
>Colombia_PW0020-CW_allele1_MalariaGen
ATGAAGCTACTAACCTTTGCCGCGGCGACCTATGGGTTCCTACTGAAGGAATGTCTAAACAGCTTCATATTTCCAACGAAGCATTTATGCGACTTTGCGTTGAATCCCCATAGTAGCATCAAGCCGGTGCTCAAAGAAGCGAGTGGAAAGGATGAAGAAGTGTGGTGCAGCGTGCATAACCCAAGTCTCACAGACTACGTAGCAATGGTGTGTCCCAAAAAAAAAGGAGGAGACTACACAGAGTTAGAAACAGTGCCAGCCAACTGCTTCACCAAACATCTCTACTCCCCATATGATTCAGAAGAAAATGAAAAAGACATGGAACTTCTCGAATTAGACCCAAAATTATCCTTCAACAGAACCTTTAACGATTTTGTATTAAAGGTGTTGGTCATCCCAGGGTATTATAAGCACAACAAAACAATCTACTGCCGATGCGACAATAGGAAAACGAAGAAAGGGGAGGACCAAGAAAAAATAGAAGAAGGGAAAGTAGGATTAGTAAAAATCGTCTTGAACAAAAAAGAAAAAAAACCAAGAGGAATCGATTTCACAGAAACTGATGAGTTGGAACAAACAGACATAGTCCAAAATGGAAATGACAAACTGGTGAAGGTGAAGGAAAATGAAACTATTCATTTTAAATTTAACTCCAATCAAAAACTTGAAATTAAGGAATGCGAAAATGTTATTAACATGAAATATGGCTTTCTACAAGAGCACGTTTTAAATTTTAGATTTCCTGCCGTCTTTTTATCCTCAGAAAACTGCACCATAACAGTTATAGAAAGTGCAAAAACACCTGTAAGGATTATCATAAAGACGCAGAAAACGGAAAACATAGATGGCTGTGATTTTACCAAACCGTCAGGGGAGGGAGATTACCAAGATGGGTTTGCCTTAGAAGAATTAAAGTCAAATGAAAAAATATGTACGATACATATCGGCTCCAGCAAGAAGAAAATTTCTGCAGGTATTAAGTGCCCCTACAAATTAACACCTACCTACTGCTTTAGACACGTCCTATATGAAAAAGACGTCAACGGGGTGAAGTCCTATCACCCCTTCTTGTTGACCGACGTTTTGGGAACCCTCGATGTAGAATTCTACAGCAATGCACAAGAGGGATCCTACATAATTGGGTTGCCAACCAATCCCCAAAAATATTCTGTTGTGAGATGCGTTTGTGAGCATAATGGAAAAGCTGGTATTATGGAACTGAGGATTGCCTCTTCCTCCGGGTGGGCCTTCCTCAGCCTCACCTTGCTGCTTCTCCTCATCGCTCTCCTTTCCGCGTGCTAG
>Colombia_PW0022-C_allele1_MalariaGen
ATGAAGCTACTAACCTTTGCCGCGGCGACCTATGGGTTCCTACTGAAGGAATGTCTAAACAGCTTCATATTTCCAACGAAGCATTTATGCGACTTTGCGTTGAATCCCCATAGTAGCATCAAGCCGGTGCTCAAAGAAGCGAGTGGAAAGGATGAAGAAGTGTGGTGCAGCGTGCATAACCCAAGTCTCACAGACTACGTAGCAATGGTGTGTCCCAAAAAAAAAGGAGGAGACTACACAGAGTTAGAAACAGTGCCAGCCAACTGCTTCACCAAACATCTCTACTCCCCATATGATTCAGAAGAAAATGAAAAAGACATGGAACTTCTCGAATTAGACCCAAAATTATCCTTCAACAGAACCTTTAACGATTTTGTATTAAAGGTGTTGGTCATCCCAGGGTATTATAAGCACAACAAAACAATCTACTGCCGATGCGACAATAGGAAAACGAAGAAAGGGGAGGACCAAGAAAAAATAGAAGAAGGGAAAGTAGGATTAGTAAAAATCGTCTTGAACAAAAAAGAAAAAAAACCAAGAGGAATCGATTTCACAGAAACTGATGAGTTGGAACAAACAGACATAGTCCAAAATGGAAATGACAAACTGGTGAAGGTGAAGGAAAATGAAACTATTCATTTTAAATTTAACTCCAATCAAAAACTTGAAATTAAGGAATGCGAAAATGTTATTAACATGAAATATGGCTTTCTACAAGAGCACGTTTTAAATTTTAGATTTCCTGCCGTCTTTTTATCCTCAGAAAACTGCACCATAACAGTTATAGAAAGTGCAAAAACACCTGTAAGGATTATCATAAAGACGCAGAAAACGGAAAACATAGATGGCTGTGATTTTACCAAACCGTCAGGGGAGGGAGATTACCAAGATGGGTTTGCCTTAGAAGAATTAAAGTCAAATGAAAAAATATGTACGATACATATCGGCTCCAGCAAGAAGAAAATTTCTGCAGGTATTAAGTGCCCCTACAAATTAACACCTACCTACTGCTTTAGACACGTCCTATATGAAAAAGACGTCAACGGGGTGAAGTCCTATCACCCCTTCTTGTTGACCGACGTTTTGGGAACCCTCGATGTAGAATTCTACAGCAATGCACAAGAGGGATCCTACATAATTGGGTTGCCAACCAATCCCCAAAAATATTCTGTTGTGAGATGCGTTTGTGAGCATAATGGAAAAGCTGGTATTATGGAACTGAGGATTGCCTCTTCCTCCGGGTGGGCCTTCCTCAGCCTCACCTTGCTGCTTCTCCTCATCGCTCTCCTTTCCGCGTGCTAG
>Colombia_PW0027-C_allele1_MalariaGen
ATGAAGCTACTAACCTTTGCCGCGGCGACCTATGGGTTCCTACTGAAGGAATGTCTAAACAGCTTCATATTTCCAACGAAGCATTTATGCGACTTTGCGTTGAATCCCCATAGTAGCATCAAGCCGGTGCTCAAAGAAGCGAGTGGAAAGGATGAAGAAGTGTGGTGCAGCGTGCATAACCCAAGTCTCACAGACTACGTAGCAATGGTGTGTCCCAAAAAAAAAGGAGGAGACTACACAGAGTTAGAAACAGTGCCAGCCAACTGCTTCACCAAACATCTCTACTCCCCATATGATTCAGAAGAAAATGAAAAAGACATGGAACTTCTCGAATTAGACCCAAAATTATCCTTCAACAGAACCTTTAACGATTTTGTATTAAAGGTGTTGGTCATCCCAGGGTATTATAAGCACAACAAAACAATCTACTGCCGATGCGACAATAGGAAAACGAAGAAAGGGGAGGACCAAGAAAAAATAGAAGAAGGGAAAGTAGGATTAGTAAAAATCGTCTTGAACAAAAAAGAAAAAAAACCAAGAGGAATCGATTTCACAGAAACTGATGAGTTGGAACAAACAGACATAGTCCAAAATGGAAATGACAAACTGGTGAAGGTGAAGGAAAATGAAACTATTCATTTTAAATTTAACTCCAATCAAAAACTTGAAATTAAGGAATGCGAAAATGTTATTAACATGAAATATGGCTTTCTACAAGAGCACGTTTTAAATTTTAGATTTCCTGCCGTCTTTTTATCCTCAGAAAACTGCACCATAACAGTTATAGAAAGTGCAAAAACACCTGTAAGGATTATCATAAAGACGCAGAAAACGGAAAACATAGATGGCTGTGATTTTACCAAACCGTCAGGGGAGGGAGATTACCAAGATGGGTTTGCCTTAGAAGAATTAAAGTCAAATGAAAAAATATGTACGATACATATCGGCTCCAGCAAGAAGAAAATTTCTGCAGGTATTAAGTGCCCCTACAAATTAACACCTACCTACTGCTTTAGACACGTCCTATATGAAAAAGACGTCAACGGGGTGAAGTCCTATCACCCCTTCTTGTTGACCGACGTTTTGGGAACCCTCGATGTAGAATTCTACAGCAATGCACAAGAGGGATCCTACATAATTGGGTTGCCAACCAATCCCCAAAAATATTCTGTTGTGAGATGCGTTTGTGAGCATAATGGAAAAGCTGGTATTATGGAACTGAGGATTGCCTCTTCCTCCGGGTGGGCCTTCCTCAGCCTCACCTTGCTGCTTCTCCTCATCGCTCTCCTTTCCGCGTGCTAG
>Colombia_PW0031-CW_allele1_MalariaGen
ATGAAGCTACTAACCTTTGCCGCGGCGACCTATGGGTTCCTACTGAAGGAATGTCTAAACAGCTTCATATTTCCAACGAAGCATTTATGCGACTTTGCGTTGAATCCCCATAGTAGCATCAAGCCGGTGCTCAAAGAAGCGAGTGGAAAGGATGAAGAAGTGTGGTGCAGCGTGCATAACCCAAGTCTCACAGACTACGTAGCAATGGTGTGTCCCAAAAAAAAAGGAGGAGACTACACAGAGTTAGAAACAGTGCCAGCCAACTGCTTCACCAAACATCTCTACTCCCCATATGATTCAGAAGAAAATGAAAAAGACATGGAACTTCTCGAATTAGACCCAAAATTATCCTTCAACAGAACCTTTAACGATTTTGTATTAAAGGTGTTGGTCATCCCAGGGTATTATAAGCACAACAAAACAATCTACTGCCGATGCGACAATAGGAAAACGAAGAAAGGGGAGGACCAAGAAAAAATAGAAGAAGGGAAAGTAGGATTAGTAAAAATCGTCTTGAACAAAAAAGAAAAAAAACCAAGAGGAATCGATTTCACAGAAACTGATGAGTTGGAACAAACAGACATAGTCCAAAATGGAAATGACAAACTGGTGAAGGTGAAGGAAAATGAAACTATTCATTTTAAATTTAACTCCAATCAAAAACTTGAAATTAAGGAATGCGAAAATGTTATTAACATGAAATATGGCTTTCTACAAGAGCACGTTTTAAATTTTAGATTTCCTGCCGTCTTTTTATCCTCAGAAAACTGCACCATAACAGTTATAGAAAGTGCAAAAACACCTGTAAGGATTATCATAAAGACGCAGAAAACGGAAAACATAGATGGCTGTGATTTTACCAAACCGTCAGGGGAGGGAGATTACCAAGATGGGTTTGCCTTAGAAGAATTAAAGTCAAATGAAAAAATATGTACGATACATATCGGCTCCAGCAAGAAGAAAATTTCTGCAGGTATTAAGTGCCCCTACAAATTAACACCTACCTACTGCTTTAGACACGTCCTATATGAAAAAGACGTCAACGGGGTGAAGTCCTATCACCCCTTCTTGTTGACCGACGTTTTGGGAACCCTCGATGTAGAATTCTACAGCAATGCACAAGAGGGATCCTACATAATTGGGTTGCCAACCAATCCCCAAAAATATTCTGTTGTGAGATGCGTTTGTGAGCATAATGGAAAAGCTGGTATTATGGAACTGAGGATTGCCTCTTCCTCCGGGTGGGCCTTCCTCAGCCTCACCTTGCTGCTTCTCCTCATCGCTCTCCTTTCCGCGTGCTAG
>Colombia_PW0032-C_allele1_MalariaGen
ATGAAGCTACTAACCTTTGCCGCGGCGACCTATGGGTTCCTACTGAAGGAATGTCTAAACAGCTTCATATTTCCAACGAAGCATTTATGCGACTTTGCGTTGAATCCCCATAGTAGCATCAAGCCGGTGCTCAAAGAAGCGAGTGGAAAGGATGAAGAAGTGTGGTGCAGCGTGCATAACCCAAGTCTCACAGACTACGTAGCAATGGTGTGTCCCAAAAAAAAAGGAGGAGACTACACAGAGTTAGAAACAGTGCCAGCCAACTGCTTCACCAAACATCTCTACTCCCCATATGATTCAGAAGAAAATGAAAAAGACATGGAACTTCTCGAATTAGACCCAAAATTATCCTTCAACAGAACCTTTAACGATTTTGTATTAAAGGTGTTGGTCATCCCAGGGTATTATAAGCACAACAAAACAATCTACTGCCGATGCGACAATAGGAAAACGAAGAAAGGGGAGGACCAAGAAAAAATAGAAGAAGGGAAAGTAGGATTAGTAAAAATCGTCTTGAACAAAAAAGAAAAAAAACCAAGAGGAATCGATTTCACAGAAACTGATGAGTTGGAACAAACAGACATAGTCCAAAATGGAAATGACAAACTGGTGAAGGTGAAGGAAAATGAAACTATTCATTTTAAATTTAACTCCAATCAAAAACTTGAAATTAAGGAATGCGAAAATGTTATTAACATGAAATATGGCTTTCTACAAGAGCACGTTTTAAATTTTAGATTTCCTGCCGTCTTTTTATCCTCAGAAAACTGCACCATAACAGTTATAGAAAGTGCAAAAACACCTGTAAGGATTATCATAAAGACGCAGAAAACGGAAAACATAGATGGCTGTGATTTTACCAAACCGTCAGGGGAGGGAGATTACCAAGATGGGTTTGCCTTAGAAGAATTAAAGTCAAATGAAAAAATATGTACGATACATATCGGCTCCAGCAAGAAGAAAATTTCTGCAGGTATTAAGTGCCCCTACAAATTAACACCTACCTACTGCTTTAGACACGTCCTATATGAAAAAGACGTCAACGGGGTGAAGTCCTATCACCCCTTCTTGTTGACCGACGTTTTGGGAACCCTCGATGTAGAATTCTACAGCAATGCACAAGAGGGATCCTACATAATTGGGTTGCCAACCAATCCCCAAAAATATTCTGTTGTGAGATGCGTTTGTGAGCATAATGGAAAAGCTGGTATTATGGAACTGAGGATTGCCTCTTCCTCCGGGTGGGCCTTCCTCAGCCTCACCTTGCTGCTTCTCCTCATCGCTCTCCTTTCCGCGTGCTAG
>Colombia_PW0035-C_allele1_MalariaGen
ATGAAGCTACTAACCTTTGCCGCGGCGACCTATGGGTTCCTACTGAAGGAATGTCTAAACAGCTTCATATTTCCAACGAAGCATTTATGCGACTTTGCGTTGAATCCCCATAGTAGCATCAAGCCGGTGCTCAAAGAAGCGAGTGGAAAGGATGAAGAAGTGTGGTGCAGCGTGCATAACCCAAGTCTCACAGACTACGTAGCAATGGTGTGTCCCAAAAAAAAAGGAGGAGACTACACAGAGTTAGAAACAGTGCCAGCCAACTGCTTCACCAAACATCTCTACTCCCCATATGATTCAGAAGAAAATGAAAAAGACATGGAACTTCTCGAATTAGACCCAAAATTATCCTTCAACAGAACCTTTAACGATTTTGTATTAAAGGTGTTGGTCATCCCAGGGTATTATAAGCACAACAAAACAATCTACTGCCGATGCGACAATAGGAAAACGAAGAAAGGGGAGGACCAAGAAAAAATAGAAGAAGGGAAAGTAGGATTAGTAAAAATCGTCTTGAACAAAAAAGAAAAAAAACCAAGAGGAATCGATTTCACAGAAACTGATGAGTTGGAACAAACAGACATAGTCCAAAATGGAAATGACAAACTGGTGAAGGTGAAGGAAAATGAAACTATTCATTTTAAATTTAACTCCAATCAAAAACTTGAAATTAAGGAATGCGAAAATGTTATTAACATGAAATATGGCTTTCTACAAGAGCACGTTTTAAATTTTAGATTTCCTGCCGTCTTTTTATCCTCAGAAAACTGCACCATAACAGTTATAGAAAGTGCAAAAACACCTGTAAGGATTATCATAAAGACGCAGAAAACGGAAAACATAGATGGCTGTGATTTTACCAAACCGTCAGGGGAGGGAGATTACCAAGATGGGTTTGCCTTAGAAGAATTAAAGTCAAATGAAAAAATATGTACGATACATATCGGCTCCAGCAAGAAGAAAATTTCTGCAGGTATTAAGTGCCCCTACAAATTAACACCTACCTACTGCTTTAGACACGTCCTATATGAAAAAGACGTCAACGGGGTGAAGTCCTATCACCCCTTCTTGTTGACCGACGTTTTGGGAACCCTCGATGTAGAATTCTACAGCAATGCACAAGAGGGATCCTACATAATTGGGTTGCCAACCAATCCCCAAAAATATTCTGTTGTGAGATGCGTTTGTGAGCATAATGGAAAAGCTGGTATTATGGAACTGAGGATTGCCTCTTCCTCCGGGTGGGCCTTCCTCAGCCTCACCTTGCTGCTTCTCCTCATCGCTCTCCTTTCCGCGTGCTAG
>Colombia_PW0038-C_allele1_MalariaGen
ATGAAGCTACTAACCTTTGCCGCGGCGACCTATGGGTTCCTACTGAAGGAATGTCTAAACAGCTTCATATTTCCAACGAAGCATTTATGCGACTTTGCGTTGAATCCCCATAGTAGCATCAAGCCGGTGCTCAAAGAAGCGAGTGGAAAGGATGAAGAAGTGTGGTGCAGCGTGCATAACCCAAGTCTCACAGACTACGTAGCAATGGTGTGTCCCAAAAAAAAAGGAGGAGACTACACAGAGTTAGAAACAGTGCCAGCCAACTGCTTCACCAAACATCTCTACTCCCCATATGATTCAGAAGAAAATGAAAAAGACATGGAACTTCTCGAATTAGACCCAAAATTATCCTTCAACAGAACCTTTAACGATTTTGTATTAAAGGTGTTGGTCATCCCAGGGTATTATAAGCACAACAAAACAATCTACTGCCGATGCGACAATAGGAAAACGAAGAAAGGGGAGGACCAAGAAAAAATAGAAGAAGGGAAAGTAGGATTAGTAAAAATCGTCTTGAACAAAAAAGAAAAAAAACCAAGAGGAATCGATTTCACAGAAACTGATGAGTTGGAACAAACAGACATAGTCCAAAATGGAAATGACAAACTGGTGAAGGTGAAGGAAAATGAAACTATTCATTTTAAATTTAACTCCAATCAAAAACTTGAAATTAAGGAATGCGAAAATGTTATTAACATGAAATATGGCTTTCTACAAGAGCACGTTTTAAATTTTAGATTTCCTGCCGTCTTTTTATCCTCAGAAAACTGCACCATAACAGTTATAGAAAGTGCAAAAACACCTGTAAGGATTATCATAAAGACGCAGAAAACGGAAAACATAGATGGCTGTGATTTTACCAAACCGTCAGGGGAGGGAGATTACCAAGATGGGTTTGCCTTAGAAGAATTAAAGTCAAATGAAAAAATATGTACGATACATATCGGCTCCAGCAAGAAGAAAATTTCTGCAGGTATTAAGTGCCCCTACAAATTAACACCTACCTACTGCTTTAGACACGTCCTATATGAAAAAGACGTCAACGGGGTGAAGTCCTATCACCCCTTCTTGTTGACCGACGTTTTGGGAACCCTCGATGTAGAATTCTACAGCAATGCACAAGAGGGATCCTACATAATTGGGTTGCCAACCAATCCCCAAAAATATTCTGTTGTGAGATGCGTTTGTGAGCATAATGGAAAAGCTGGTATTATGGAACTGAGGATTGCCTCTTCCTCCGGGTGGGCCTTCCTCAGCCTCACCTTGCTGCTTCTCCTCATCGCTCTCCTTTCCGCGTGCTAG
>Colombia_PW0040-C_allele1_MalariaGen
ATGAAGCTACTAACCTTTGCCGCGGCGACCTATGGGTTCCTACTGAAGGAATGTCTAAACAGCTTCATATTTCCAACGAAGCATTTATGCGACTTTGCGTTGAATCCCCATAGTAGCATCAAGCCGGTGCTCAAAGAAGCGAGTGGAAAGGATGAAGAAGTGTGGTGCAGCGTGCATAACCCAAGTCTCACAGACTACGTAGCAATGGTGTGTCCCAAAAAAAAAGGAGGAGACTACACAGAGTTAGAAACAGTGCCAGCCAACTGCTTCACCAAACATCTCTACTCCCCATATGATTCAGAAGAAAATGAAAAAGACATGGAACTTCTCGAATTAGACCCAAAATTATCCTTCAACAGAACCTTTAACGATTTTGTATTAAAGGTGTTGGTCATCCCAGGGTATTATAAGCACAACAAAACAATCTACTGCCGATGCGACAATAGGAAAACGAAGAAAGGGGAGGACCAAGAAAAAATAGAAGAAGGGAAAGTAGGATTAGTAAAAATCGTCTTGAACAAAAAAGAAAAAAAACCAAGAGGAATCGATTTCACAGAAACTGATGAGTTGGAACAAACAGACATAGTCCAAAATGGAAATGACAAACTGGTGAAGGTGAAGGAAAATGAAACTATTCATTTTAAATTTAACTCCAATCAAAAACTTGAAATTAAGGAATGCGAAAATGTTATTAACATGAAATATGGCTTTCTACAAGAGCACGTTTTAAATTTTAGATTTCCTGCCGTCTTTTTATCCTCAGAAAACTGCACCATAACAGTTATAGAAAGTGCAAAAACACCTGTAAGGATTATCATAAAGACGCAGAAAACGGAAAACATAGATGGCTGTGATTTTACCAAACCGTCAGGGGAGGGAGATTACCAAGATGGGTTTGCCTTAGAAGAATTAAAGTCAAATGAAAAAATATGTACGATACATATCGGCTCCAGCAAGAAGAAAATTTCTGCAGGTATTAAGTGCCCCTACAAATTAACACCTACCTACTGCTTTAGACACGTCCTATATGAAAAAGACGTCAACGGGGTGAAGTCCTATCACCCCTTCTTGTTGACCGACGTTTTGGGAACCCTCGATGTAGAATTCTACAGCAATGCACAAGAGGGATCCTACATAATTGGGTTGCCAACCAATCCCCAAAAATATTCTGTTGTGAGATGCGTTTGTGAGCATAATGGAAAAGCTGGTATTATGGAACTGAGGATTGCCTCTTCCTCCGGGTGGGCCTTCCTCAGCCTCACCTTGCTGCTTCTCCTCATCGCTCTCCTTTCCGCGTGCTAG
>Colombia_VVX00976_allele1_MalariaGen
ATGAAGCTACTAACCTTTGCCGCGGCGACCTATGGGTTCCTACTGAAGGAATGTCTAAACAGCTTCATATTTCCAACGAAGCATTTATGCGACTTTGCGTTGAATCCCCATAGTAGCATCAAGCCGGTGCTCAAAGAAGCGAGTGGAAAGGATGAAGAAGTGTGGTGCAGCGTGCATAACCCAAGTCTCACAGACTACGTAGCAATGGTGTGTCCCAAAAAAAAAGGAGGAGACTACACAGAGTTAGAAACAGTGCCAGCCAACTGCTTCACCAAACATCTCTACTCCCCATATGATTCAGAAGAAAATGAAAAAGACATGGAACTTCTCGAATTAGACCCAAAATTATCCTTCAACAGAACCTTTAACGATTTTGTATTAAAGGTGTTGGTCATCCCAGGGTATTATAAGCACAACAAAACAATCTACTGCCGATGCGACAATAGGAAAACGAAGAAAGGGGAGGACCAAGAAAAAATAGAAGAAGGGAAAGTAGGATTAGTAAAAATCGTCTTGAACAAAAAAGAAAAAAAACCAAGAGGAATCGATTTCACAGAAACTGATGAGTTGGAACAAACAGACATAGTCCAAAATGGAAATGACAAACTGGTGAAGGTGAAGGAAAATGAAACTATTCATTTTAAATTTAACTCCAATCAAAAACTTGAAATTAAGGAATGCGAAAATGTTATTAACATGAAATATGGCTTTCTACAAGAGCACGTTTTAAATTTTAGATTTCCTGCCGTCTTTTTATCCTCAGAAAACTGCACCATAACAGTTATAGAAAGTGCAAAAACACCTGTAAGGATTATCATAAAGACGCAGAAAACGGAAAACATAGATGGCTGTGATTTTACCAAACCGTCAGGGGAGGGAGATTACCAAGATGGGTTTGCCTTAGAAGAATTAAAGTCAAATGAAAAAATATGTACGATACATATCGGCTCCAGCAAGAAGAAAATTTCTGCAGGTATTAAGTGCCCCTACAAATTAACACCTACCTACTGCTTTAGACACGTCCTATATGAAAAAGACGTCAACGGGGTGAAGTCCTATCACCCCTTCTTGTTGACCGACGTTTTGGGAACCCTCGATGTAGAATTCTACAGCAATGCACAAGAGGGATCCTACATAATTGGGTTGCCAACCAATCCCCAAAAATATTCTGTTGTGAGATGCGTTTGTGAGCATAATGGAAAAGCTGGTATTATGGAACTGAGGATTGCCTCTTCCTCCGGGTGGGCCTTCCTCAGCCTCACCTTGCTGCTTCTCCTCATCGCTCTCCTTTCCGCGTGCTAG
>Colombia_VVX00981_allele1_MalariaGen
ATGAAGCTACTAACCTTTGCCGCGGCGACCTATGGGTTCCTACTGAAGGAATGTCTAAACAGCTTCATATTTCCAACGAAGCATTTATGCGACTTTGCGTTGAATCCCCATAGTAGCATCAAGCCGGTGCTCAAAGAAGCGAGTGGAAAGGATGAAGAAGTGTGGTGCAGCGTGCATAACCCAAGTCTCACAGACTACGTAGCAATGGTGTGTCCCAAAAAAAAAGGAGGAGACTACACAGAGTTAGAAACAGTGCCAGCCAACTGCTTCACCAAACATCTCTACTCCCCATATGATTCAGAAGAAAATGAAAAAGACATGGAACTTCTCGAATTAGACCCAAAATTATCCTTCAACAGAACCTTTAACGATTTTGTATTAAAGGTGTTGGTCATCCCAGGGTATTATAAGCACAACAAAACAATCTACTGCCGATGCGACAATAGGAAAACGAAGAAAGGGGAGGACCAAGAAAAAATAGAAGAAGGGAAAGTAGGATTAGTAAAAATCGTCTTGAACAAAAAAGAAAAAAAACCAAGAGGAATCGATTTCACAGAAACTGATGAGTTGGAACAAACAGACATAGTCCAAAATGGAAATGACAAACTGGTGAAGGTGAAGGAAAATGAAACTATTCATTTTAAATTTAACTCCAATCAAAAACTTGAAATTAAGGAATGCGAAAATGTTATTAACATGAAATATGGCTTTCTACAAGAGCACGTTTTAAATTTTAGATTTCCTGCCGTCTTTTTATCCTCAGAAAACTGCACCATAACAGTTATAGAAAGTGCAAAAACACCTGTAAGGATTATCATAAAGACGCAGAAAACGGAAAACATAGATGGCTGTGATTTTACCAAACCGTCAGGGGAGGGAGATTACCAAGATGGGTTTGCCTTAGAAGAATTAAAGTCAAATGAAAAAATATGTACGATACATATCGGCTCCAGCAAGAAGAAAATTTCTGCAGGTATTAAGTGCCCCTACAAATTAACACCTACCTACTGCTTTAGACACGTCCTATATGAAAAAGACGTCAACGGGGTGAAGTCCTATCACCCCTTCTTGTTGACCGACGTTTTGGGAACCCTCGATGTAGAATTCTACAGCAATGCACAAGAGGGATCCTACATAATTGGGTTGCCAACCAATCCCCAAAAATATTCTGTTGTGAGATGTGTTTGTGAGCATAATGGAAAAGCTGGTATTATGGAACTGAGGATTGCCTCTTCCTCCGGGTGGGCCTTCCTCAGCCTCACCTTGCTGCTTCTCCTCATCGCTCTCCTTTCCGCGTGCTAG
>Colombia_VVX00984_allele1_MalariaGen
ATGAAGCTACTAACCTTTGCCGCGGCGACCTATGGGTTCCTACTGAAGGAATGTCTAAACAGCTTCATATTTCCAACGAAGCATTTATGCGACTTTGCGTTGAATCCCCATAGTAGCATCAAGCCGGTGCTCAAAGAAGCGAGTGGAAAGGATGAAGAAGTGTGGTGCAGCGTGCATAACCCAAGTCTCACAGACTACGTAGCAATGGTGTGTCCCAAAAAAAAAGGAGGAGACTACACAGAGTTAGAAACAGTGCCAGCCAACTGCTTCACCAAACATCTCTACTCCCCATATGATTCAGAAGAAAATGAAAAAGACATGGAACTTCTCGAATTAGACCCAAAATTATCCTTCAACAGAACCTTTAACGATTTTGTATTAAAGGTGTTGGTCATCCCAGGGTATTATAAGCACAACAAAACAATCTACTGCCGATGCGACAATAGGAAAACGAAGAAAGGGGAGGACCAAGAAAAAATAGAAGAAGGGAAAGTAGGATTAGTAAAAATCGTCTTGAACAAAAAAGAAAAAAAACCAAGAGGAATCGATTTCACAGAAACTGATGAGTTGGAACAAACAGACATAGTCCAAAATGGAAATGACAAACTGGTGAAGGTGAAGGAAAATGAAACTATTCATTTTAAATTTAACTCCAATCAAAAACTTGAAATTAAGGAATGCGAAAATGTTATTAACATGAAATATGGCTTTCTACAAGAGCACGTTTTAAATTTTAGATTTCCTGCCGTCTTTTTATCCTCAGAAAACTGCACCATAACAGTTATAGAAAGTGCAAAAACACCTGTAAGGATTATCATAAAGACGCAGAAAACGGAAAACATAGATGGCTGTGATTTTACCAAACCGTCAGGGGAGGGAGATTACCAAGATGGGTTTGCCTTAGAAGAATTAAAGTCAAATGAAAAAATATGTACGATACATATCGGCTCCAGCAAGAAGAAAATTTCTGCAGGTATTAAGTGCCCCTACAAATTAACACCTACCTACTGCTTTAGACACGTCCTATATGAAAAAGACGTCAACGGGGTGAAGTCCTATCACCCCTTCTTGTTGACCGACGTTTTGGGAACCCTCGATGTAGAATTCTACAGCAATGCACAAGAGGGATCCTACATAATTGGGTTGCCAACCAATCCCCAAAAATATTCTGTTGTGAGATGCGTTTGTGAGCATAATGGAAAAGCTGGTATTATGGAACTGAGGATTGCCTCTTCCTCCGGGTGGGCCTTCCTCAGCCTCACCTTGCTGCTTCTCCTCATCGCTCTCCTTTCCGCGTGCTAG
>Colombia_VVX00986_allele1_MalariaGen
ATGAAGCTACTAACCTTTGCCGCGGCGACCTATGGGTTCCTACTGAAGGAATGTCTAAACAGCTTCATATTTCCAACGAAGCATTTATGCGACTTTGCGTTGAATCCCCATAGTAGCATCAAGCCGGTGCTCAAAGAAGCGAGTGGAAAGGATGAAGAAGTGTGGTGCAGCGTGCATAACCCAAGTCTCACAGACTACGTAGCAATGGTGTGTCCCAAAAAAAAAGGAGGAGACTACACAGAGTTAGAAACAGTGCCAGCCAACTGCTTCACCAAACATCTCTACTCCCCATATGATTCAGAAGAAAATGAAAAAGACATGGAACTTCTCGAATTAGACCCAAAATTATCCTTCAACAGAACCTTTAACGATTTTGTATTAAAGGTGTTGGTCATCCCAGGGTATTATAAGCACAACAAAACAATCTACTGCCGATGCGACAATAGGAAAACGAAGAAAGGGGAGGACCAAGAAAAAATAGAAGAAGGGAAAGTAGGATTAGTAAAAATCGTCTTGAACAAAAAAGAAAAAAAACCAAGAGGAATCGATTTCACAGAAACTGATGAGTTGGAACAAACAGACATAGTCCAAAATGGAAATGACAAACTGGTGAAGGTGAAGGAAAATGAAACTATTCATTTTAAATTTAACTCCAATCAAAAACTTGAAATTAAGGAATGCGAAAATGTTATTAACATGAAATATGGCTTTCTACAAGAGCACGTTTTAAATTTTAGATTTCCTGCCGTCTTTTTATCCTCAGAAAACTGCACCATAACAGTTATAGAAAGTGCAAAAACACCTGTAAGGATTATCATAAAGACGCAGAAAACGGAAAACATAGATGGCTGTGATTTTACCAAACCGTCAGGGGAGGGAGATTACCAAGATGGGTTTGCCTTAGAAGAATTAAAGTCAAATGAAAAAATATGTACGATACATATCGGCTCCAGCAAGAAGAAAATTTCTGCAGGTATTAAGTGCCCCTACAAATTAACACCTACCTACTGCTTTAGACACGTCCTATATGAAAAAGACGTCAACGGGGTGAAGTCCTATCACCCCTTCTTGTTGACCGACGTTTTGGGAACCCTCGATGTAGAATTCTACAGCAATGCACAAGAGGGATCCTACATAATTGGGTTGCCAACCAATCCCCAAAAATATTCTGTTGTGAGATGCGTTTGTGAGCATAATGGAAAAGCTGGTATTATGGAACTGAGGATTGCCTCTTCCTCCGGGTGGGCCTTCCTCAGCCTCACCTTGCTGCTTCTCCTCATCGCTCTCCTTTCCGCGTGCTAG
>Colombia_VVX00990_allele1_MalariaGen
ATGAAGCTACTAACCTTTGCCGCGGCGACCTATGGGTTCCTACTGAAGGAATGTCTAAACAGCTTCATATTTCCAACGAAGCATTTATGCGACTTTGCGTTGAATCCCCATAGTAGCATCAAGCCGGTGCTCAAAGAAGCGAGTGGAAAGGATGAAGAAGTGTGGTGCAGCGTGCATAACCCAAGTCTCACAGACTACGTAGCAATGGTGTGTCCCAAAAAAAAAGGAGGAGACTACACAGAGTTAGAAACAGTGCCAGCCAACTGCTTCACCAAACATCTCTACTCCCCATATGATTCAGAAGAAAATGAAAAAGACATGGAACTTCTCGAATTAGACCCAAAATTATCCTTCAACAGAACCTTTAACGATTTTGTATTAAAGGTGTTGGTCATCCCAGGGTATTATAAGCACAACAAAACAATCTACTGCCGATGCGACAATAGGAAAACGAAGAAAGGGGAGGACCAAGAAAAAATAGAAGAAGGGAAAGTAGGATTAGTAAAAATCGTCTTGAACAAAAAAGAAAAAAAACCAAGAGGAATCGATTTCACAGAAACTGATGAGTTGGAACAAACAGACATAGTCCAAAATGGAAATGACAAACTGGTGAAGGTGAAGGAAAATGAAACTATTCATTTTAAATTTAACTCCAATCAAAAACTTGAAATTAAGGAATGCGAAAATGTTATTAACATGAAATATGGCTTTCTACAAGAGCACGTTTTAAATTTTAGATTTCCTGCCGTCTTTTTATCCTCAGAAAACTGCACCATAACAGTTATAGAAAGTGCAAAAACACCTGTAAGGATTATCATAAAGACGCAGAAAACGGAAAACATAGATGGCTGTGATTTTACCAAACCGTCAGGGGAGGGAGATTACCAAGATGGGTTTGCCTTAGAAGAATTAAAGTCAAATGAAAAAATATGTACGATACATATCGGCTCCAGCAAGAAGAAAATTTCTGCAGGTATTAAGTGCCCCTACAAATTAACACCTACCTACTGCTTTAGACACGTCCTATATGAAAAAGACGTCAACGGGGTGAAGTCCTATCACCCCTTCTTGTTGACCGACGTTTTGGGAACCCTCGATGTAGAATTCTACAGCAATGCACAAGAGGGATCCTACATAATTGGGTTGCCAACCAATCCCCAAAAATATTCTGTTGTGAGATGCGTTTGTGAGCATAATGGAAAAGCTGGTATTATGGAACTGAGGATTGCCTCTTCCTCCGGGTGGGCCTTCCTCAGCCTCACCTTGCTGCTTCTCCTCATCGCTCTCCTTTCCGCGTGCTAG
>Colombia_VVX00994_allele1_MalariaGen
ATGAAGCTACTAACCTTTGCCGCGGCGACCTATGGGTTCCTACTGAAGGAATGTCTAAACAGCTTCATATTTCCAACGAAGCATTTATGCGACTTTGCGTTGAATCCCCATAGTAGCATCAAGCCGGTGCTCAAAGAAGCGAGTGGAAAGGATGAAGAAGTGTGGTGCAGCGTGCATAACCCAAGTCTCACAGACTACGTAGCAATGGTGTGTCCCAAAAAAAAAAAGGGAGACTACACACAGGTAGAAACAGTGCCAGCCAACTGCTTCACCAAACATCTCTACTCCCCATATGATTCAGAAGAACATGAAAAAGACATGGAACTTCTCGAATTAGACCCAAAATTATCCTTCAACAGAACCTTTAACGATTTTGTATTAAAGGTGTTGGTCATCCCAGGGTATTATAAGCACAACAAAACAATCTACTGCCGATGCGACAATAGGAAAACGAAGAAAGGGGAGGACCAAGAAAAAATAGAAGAAGGGAAAGTAGGATTAGTAAAAATCGTCTTGAACAAAAAAGAAAAAAAACCAAGAGGAATCGATTTCACAGAAACTGATGAGTTGGAACAAACAGACATAGTCCAAAATGGAAATGACAAACTGGTGAAGGTGAAGGAAAATGAAACTATTCATTTTAAATTTAACTCCAATCAAAAACTTGAAATTAAGGAATGCGAAAATGTTATTAACATGAAATATGGCTTTCTACAAGAGCACGTTTTAAATTTTAGATTTCCTGCCGTCTTTTTATCCTCAGAAAACTGCACCATAACAGTTATAGAAAGTGCAAAAACACCTGTAAGGATTATCATAAAGACGCAGAAAACGGAAAACATAGATGGCTGTGATTTTACCAAACCGTCAGGGGAGGGAGATTACCAAGATGGGTTTGCCTTAGAAGAATTAAAGTCAAATGAAAAAATATGTACGATACATATCGGCTCCAGCAAGAAGAAAATTTCTGCAGGTATTAAGTGCCCCTACAAATTAACACCTACCTACTGCTTTAGACACGTCCTATATGAAAAAGACGTCAACGGGGTGAAGTCCTATCACCCCTTCTTGTTGACCGACGTTTTGGGAACCCTCGATGTAGAATTCTACAGCAATGCACAAGAGGGATCCTACATAATTGGGTTGCCAACCAATCCCCAAAAATATTCTGTTGTGAGATGCGTTTGTGAGCATAATGGAAAAGCTGGTATTATGGAACTGAGGATTGCCTCTTCCTCCGGGTGGGCCTTCCTCAGCCTCACCTTGCTGCTTCTCCTCATCGCTCTCCTTTCCGCGTGCTAG
>Colombia_VVX00994_allele2_MalariaGen
ATGAAGCTACTAACCTTTGCCGCGGCGACCTATGGGTTCCTACTGAAGGAATGTCTAAACAGCTTCATATTTCCAACGAAGCATTTATGCGACTTTGCGTTGAATCCCCATAGTAGCATCAAGCCGGTGCTCAAAGAAGCGAGTGGAAAGGATGAAGAAGTGTGGTGCAGCGTGCATAACCCAAGTCTCACAGACTACGTAGCAATGGTGTGTCCCAAAAAAAAAAAGGGAGACTACACACAGGTAGAAACAGTGCCAGCCAACTGCTTCACCAAACATCTCTACTCCCCATATGATTCAGAAGAACATGAAAAAGACATGGAACTTCTCGAATTAGACCCAAAATTATCCTTCAACAGAACCTTTAACGATTTTGTATTAAAGGTGTTGGTCATCCCAGGGTATTATAAGCACAACAAAACAATCTACTGCCGATGCGACAATAGGAAAACGAAGAAAGGGGAGGACCAAGAAAAAATAGAAGAAGGGAAAGTAGGATTAGTAAAAATCGTCTTGAACAAAAAAGAAAAAAAACCAAGAGGAATCGATTTCACAGAAACTGATGAGTTGGAACAAACAGACATAGTCCAAAATGGAAATGACAAACTGGTGAAGGTGAAGGAAAATGAAACTATTCATTTTAAATTTAACTCCAATCAAAAACTTGAAATTAAGGAATGCGAAAATGTTATTAACATGAAATATGGCTTTCTACAAGAGCACGTTTTAAATTTTAGATTTCCTGCCGTCTTTTTATCCTCAGAAAACTGCACCATAACAGTTATAGAAAGTGCAAAAACACCTGTAAGGATTATCATAAAGACGCAGAAAACGGAAAACATAGATGGCTGTGATTTTACCAAACCGTCAGGGGAGGGAGATTACCAAGATGGGTTTGCCTTAGAAGAATTAAAGTCAAATGAAAAAATATGTACGATACATATCGGCTCCAGCAAGAAGAAAATCTCTGCAGGTATTAAGTGCCCCTACAAATTAACACCTACCTACTGCTTTAGACACGTCCTATATGAAAAAGACGTCAACGGGGTGAAGTCCTATCACCCCTTCTTGTTGACCGACGTTTTGGGAACCCTCGATGTAGAATTCTACAGCAATGCACAAGAGGGATCCTACATAATTGGGTTGCCAACCAATCCCCAAAAATATTCTGTTGTGAGATGCGTTTGTGAGCATAATGGAAAAGCTGGTATTATGGAACTGAGGATTGCCTCTTCCTCCGGGTGGGCCTTCCTCAGCCTCACCTTGCTGCTTCTCCTCATCGCTCTCCTTTCCGCGTGCTAG
>Colombia_VVX01332_allele1_MalariaGen
ATGAAGCTACTAACCTTTGCCGCGGCGACCTATGGGTTCCTACTGAAGGAATGTCTAAACAGCTTCATATTTCCAACGAAGCATTTATGCGACTTTGCGTTGAATCCCCATAGTAGCATCAAGCCGGTGCTCAAAGAAGCGAGTGGAAAGGATGAAGAAGTGTGGTGCAGCGTGCATAACCCAAGTCTCACAGACTACGTAGCAATGGTGTGTCCCAAAAAAAAAGGAGGAGACTACACAGAGTTAGAAACAGTGCCAGCCAACTGCTTCACCAAACATCTCTACTCCCCATATGATTCAGAAGAAAATGAAAAAGACATGGAACTTCTCGAATTAGACCCAAAATTATCCTTCAACAGAACCTTTAACGATTTTGTATTAAAGGTGTTGGTCATCCCAGGGTATTATAAGCACAACAAAACAATCTACTGCCGATGCGACAATAGGAAAACGAAGAAAGGGGAGGACCAAGAAAAAATAGAAGAAGGGAAAGTAGGATTAGTAAAAATCGTCTTGAACAAAAAAGAAAAAAAACCAAGAGGAATCGATTTCACAGAAACTGATGAGTTGGAACAAACAGACATAGTCCAAAATGGAAATGACAAACTGGTGAAGGTGAAGGAAAATGAAACTATTCATTTTAAATTTAACTCCAATCAAAAACTTGAAATTAAGGAATGCGAAAATGTTATTAACATGAAATATGGCTTTCTACAAGAGCACGTTTTAAATTTTAGATTTCCTGCCGTCTTTTTATCCTCAGAAAACTGCACCATAACAGTTATAGAAAGTGCAAAAACACCTGTAAGGATTATCATAAAGACGCAGAAAACGGAAAACATAGATGGCTGTGATTTTACCAAACCGTCAGGGGAGGGAGATTACCAAGATGGGTTTGCCTTAGAAGAATTAAAGTCAAATGAAAAAATATGTACGATACATATCGGCTCCAGCAAGAAGAAAATTTCTGCAGGTATTAAGTGCCCCTACAAATTAACACCTACCTACTGCTTTAGACACGTCCTATATGAAAAAGACGTCAACGGGGTGAAGTCCTATCACCCCTTCTTGTTGACCGACGTTTTGGGAACCCTCGATGTAGAATTCTACAGCAATGCACAAGAGGGATCCTACATAATTGGGTTGCCAACCAATCCCCAAAAATATTCTGTTGTGAGATGCGTTTGTGAGCATAATGGAAAAGCTGGTATTATGGAACTGAGGATTGCCTCTTCCTCCGGGTGGGCCTTCCTCAGCCTCACCTTGCTGCTTCTCCTCATCGCTCTCCTTTCCGCGTGCTAG
>Colombia_VVX01344_allele1_MalariaGen
ATGAAGCTACTAACCTTTGCCGCGGCGACCTATGGGTTCCTACTGAAGGAATGTCTAAACAGCTTCATATTTCCAACGAAGCATTTATGCGACTTTGCGTTGAATCCCCATAGTAGCATCAAGCCGGTGCTCAAAGAAGCGAGTGGAAAGGATGAAGAAGTGTGGTGCAGCGTGCATAACCCAAGTCTCACAGACTACGTAGCAATGGTGTGTCCCAAAAAAAAAGGAGGAGACTACACAGAGTTAGAAACAGTGCCAGCCAACTGCTTCACCAAACATCTCTACTCCCCATATGATTCAGAAGAAAATGAAAAAGACATGGAACTTCTCGAATTAGACCCAAAATTATCCTTCAACAGAACCTTTAACGATTTTGTATTAAAGGTGTTGGTCATCCCAGGGTATTATAAGCACAACAAAACAATCTACTGCCGATGCGACAATAGGAAAACGAAGAAAGGGGAGGACCAAGAAAAAATAGAAGAAGGGAAAGTAGGATTAGTAAAAATCGTCTTGAACAAAAAAGAAAAAAAACCAAGAGGAATCGATTTCACAGAAACTGATGAGTTGGAACAAACAGACATAGTCCAAAATGGAAATGACAAACTGGTGAAGGTGAAGGAAAATGAAACTATTCATTTTAAATTTAACTCCAATCAAAAACTTGAAATTAAGGAATGCGAAAATGTTATTAACATGAAATATGGCTTTCTACAAGAGCACGTTTTAAATTTTAGATTTCCTGCCGTCTTTTTATCCTCAGAAAACTGCACCATAACAGTTATAGAAAGTGCAAAAACACCTGTAAGGATTATCATAAAGACGCAGAAAACGGAAAACATAGATGGCTGTGATTTTACCAAACCGTCAGGGGAGGGAGATTACCAAGATGGGTTTGCCTTAGAAGAATTAAAGTCAAATGAAAAAATATGTACGATACATATCGGCTCCAGCAAGAAGAAAATTTCTGCAGGTATTAAGTGCCCCTACAAATTAACACCTACCTACTGCTTTAGACACGTCCTATATGAAAAAGACGTCAACGGGGTGAAGTCCTATCACCCCTTCTTGTTGACCGACGTTTTGGGAACCCTCGATGTAGAATTCTACAGCAATGCACAAGAGGGATCCTACATAATTGGGTTGCCAACCAATCCCCAAAAATATTCTGTTGTGAGATGCGTTTGTGAGCATAATGGAAAAGCTGGTATTATGGAACTGAGGATTGCCTCTTCCTCCGGGTGGGCCTTCCTCAGCCTCACCTTGCTGCTTCTCCTCATCGCTCTCCTTTCCGCGTGCTAG
>Colombia_VVX02317_allele1_MalariaGen
ATGAAGCTACTAACCTTTGCCGCGGCGACCTATGGGTTCCTACTGAAGGAATGTCTAAACAGCTTCATATTTCCAACGAAGCATTTATGCGACTTTGCGTTGAATCCCCATAGTAGCATCAAGCCGGTGCTCAAAGAAGCGAGTGGAAAGGATGAAGAAGTGTGGTGCAGCGTGCATAACCCAAGTCTCACAGACTACGTAGCAATGGTGTGTCCCAAAAAAAAAGGAGGAGACTACACAGAGTTAGAAACAGTGCCAGCCAACTGCTTCACCAAACATCTCTACTCCCCATATGATTCAGAAGAAAATGAAAAAGACATGGAACTTCTCGAATTAGACCCAAAATTATCCTTCAACAGAACCTTTAACGATTTTGTATTAAAGGTGTTGGTCATCCCAGGGTATTATAAGCACAACAAAACAATCTACTGCCGATGCGACAATAGGAAAACGAAGAAAGGGGAGGACCAAGAAAAAATAGAAGAAGGGAAAGTAGGATTAGTAAAAATCGTCTTGAACAAAAAAGAAAAAAAACCAAGAGGAATCGATTTCACAGAAACTGATGAGTTGGAACAAACAGACATAGTCCAAAATGGAAATGACAAACTGGTGAAGGTGAAGGAAAATGAAACTATTCATTTTAAATTTAACTCCAATCAAAAACTTGAAATTAAGGAATGCGAAAATGTTATTAACATGAAATATGGCTTTCTACAAGAGCACGTTTTAAATTTTAGATTTCCTGCCGTCTTTTTATCCTCAGAAAACTGCACCATAACAGTTATAGAAAGTGCAAAAACACCTGTAAGGATTATCATAAAGACGCAGAAAACGGAAAACATAGATGGCTGTGATTTTACCAAACCGTCAGGGGAGGGAGATTACCAAGATGGGTTTGCCTTAGAAGAATTAAAGTCAAATGAAAAAATATGTACGATACATATCGGCTCCAGCAAGAAGAAAATTTCTGCAGGTATTAAGTGCCCCTACAAATTAACACCTACCTACTGCTTTAGACACGTCCTATATGAAAAAGACGTCAACGGGGTGAAGTCCTATCACCCCTTCTTGTTGACCGACGTTTTGGGAACCCTCGATGTAGAATTCTACAGCAATGCACAAGAGGGATCCTACATAATTGGGTTGCCAACCAATCCCCAAAAATATTCTGTTGTGAGATGCGTTTGTGAGCATAATGGAAAAGCTGGTATTATGGAACTGAGGATTGCCTCTTCCTCCGGGTGGGCCTTCCTCAGCCTCACCTTGCTGCTTCTCCTCATCGCTCTCCTTTCCGCGTGCTAG
>Colombia_VVX02318_allele1_MalariaGen
ATGAAGCTACTAACCTTTGCCGCGGCGACCTATGGGTTCCTACTGAAGGAATGTCTAAACAGCTTCATATTTCCAACGAAGCATTTATGCGACTTTGCGTTGAATCCCCATAGTAGCATCAAGCCGGTGCTCAAAGAAGCGAGTGGAAAGGATGAAGAAGTGTGGTGCAGCGTGCATAACCCAAGTCTCACAGACTACGTAGCAATGGTGTGTCCCAAAAAAAAAGGAGGAGACTACACAGAGTTAGAAACAGTGCCAGCCAACTGCTTCACCAAACATCTCTACTCCCCATATGATTCAGAAGAAAATGAAAAAGACATGGAACTTCTCGAATTAGACCCAAAATTATCCTTCAACAGAACCTTTAACGATTTTGTATTAAAGGTGTTGGTCATCCCAGGGTATTATAAGCACAACAAAACAATCTACTGCCGATGCGACAATAGGAAAACGAAGAAAGGGGAGGACCAAGAAAAAATAGAAGAAGGGAAAGTAGGATTAGTAAAAATCGTCTTGAACAAAAAAGAAAAAAAACCAAGAGGAATCGATTTCACAGAAACTGATGAGTTGGAACAAACAGACATAGTCCAAAATGGAAATGACAAACTGGTGAAGGTGAAGGAAAATGAAACTATTCATTTTAAATTTAACTCCAATCAAAAACTTGAAATTAAGGAATGCGAAAATGTTATTAACATGAAATATGGCTTTCTACAAGAGCACGTTTTAAATTTTAGATTTCCTGCCGTCTTTTTATCCTCAGAAAACTGCACCATAACAGTTATAGAAAGTGCAAAAACACCTGTAAGGATTATCATAAAGACGCAGAAAACGGAAAACATAGATGGCTGTGATTTTACCAAACCGTCAGGGGAGGGAGATTACCAAGATGGGTTTGCCTTAGAAGAATTAAAGTCAAATGAAAAAATATGTACGATACATATCGGCTCCAGCAAGAAGAAAATTTCTGCAGGTATTAAGTGCCCCTACAAATTAACACCTACCTACTGCTTTAGACACGTCCTATATGAAAAAGACGTCAACGGGGTGAAGTCCTATCACCCCTTCTTGTTGACCGACGTTTTGGGAACCCTCGATGTAGAATTCTACAGCAATGCACAAGAGGGATCCTACATAATTGGGTTGCCAACCAATCCCCAAAAATATTCTGTTGTGAGATGCGTTTGTGAGCATAATGGAAAAGCTGGTATTATGGAACTGAGGATTGCCTCTTCCTCCGGGTGGGCCTTCCTCAGCCTCACCTTGCTGCTTCTCCTCATCGCTCTCCTTTCCGCGTGCTAG
>Colombia_VVX02319_allele1_MalariaGen
ATGAAGCTACTAACCTTTGCCGCGGCGACCTATGGGTTCCTACTGAAGGAATGTCTAAACAGCTTCATATTTCCAACGAAGCATTTATGCGACTTTGCGTTGAATCCCCATAGTAGCATCAAGCCGGTGCTCAAAGAAGCGAGTGGAAAGGATGAAGAAGTGTGGTGCAGCGTGCATAACCCAAGTCTCACAGACTACGTAGCAATGGTGTGTCCCAAAAAAAAAGGAGGAGACTACACAGAGTTAGAAACAGTGCCAGCCAACTGCTTCACCAAACATCTCTACTCCCCATATGATTCAGAAGAAAATGAAAAAGACATGGAACTTCTCGAATTAGACCCAAAATTATCCTTCAACAGAACCTTTAACGATTTTGTATTAAAGGTGTTGGTCATCCCAGGGTATTATAAGCACAACAAAACAATCTACTGCCGATGCGACAATAGGAAAACGAAGAAAGGGGAGGACCAAGAAAAAATAGAAGAAGGGAAAGTAGGATTAGTAAAAATCGTCTTGAACAAAAAAGAAAAAAAACCAAGAGGAATCGATTTCACAGAAACTGATGAGTTGGAACAAACAGACATAGTCCAAAATGGAAATGACAAACTGGTGAAGGTGAAGGAAAATGAAACTATTCATTTTAAATTTAACTCCAATCAAAAACTTGAAATTAAGGAATGCGAAAATGTTATTAACATGAAATATGGCTTTCTACAAGAGCACGTTTTAAATTTTAGATTTCCTGCCGTCTTTTTATCCTCAGAAAACTGCACCATAACAGTTATAGAAAGTGCAAAAACACCTGTAAGGATTATCATAAAGACGCAGAAAACGGAAAACATAGATGGCTGTGATTTTACCAAACCGTCAGGGGAGGGAGATTACCAAGATGGGTTTGCCTTAGAAGAATTAAAGTCAAATGAAAAAATATGTACGATACATATCGGCTCCAGCAAGAAGAAAATTTCTGCAGGTATTAAGTGCCCCTACAAATTAACACCTACCTACTGCTTTAGACACGTCCTATATGAAAAAGACGTCAACGGGGTGAAGTCCTATCACCCCTTCTTGTTGACCGACGTTTTGGGAACCCTCGATGTAGAATTCTACAGCAATGCACAAGAGGGATCCTACATAATTGGGTTGCCAACCAATCCCCAAAAATATTCTGTTGTGAGATGCGTTTGTGAGCATAATGGAAAAGCTGGTATTATGGAACTGAGGATTGCCTCTTCCTCCGGGTGGGCCTTCCTCAGCCTCACCTTGCTGCTTCTCCTCATCGCTCTCCTTTCCGCGTGCTAG
>Colombia_VVX02320_allele1_MalariaGen
ATGAAGCTACTAACCTTTGCCGCGGCGACCTATGGGTTCCTACTGAAGGAATGTCTAAACAGCTTCATATTTCCAACGAAGCATTTATGCGACTTTGCGTTGAATCCCCATAGTAGCATCAAGCCGGTGCTCAAAGAAGCGAGTGGAAAGGATGAAGAAGTGTGGTGCAGCGTGCATAACCCAAGTCTCACAGACTACGTAGCAATGGTGTGTCCCAAAAAAAAAGGAGGAGACTACACAGAGTTAGAAACAGTGCCAGCCAACTGCTTCACCAAACATCTCTACTCCCCATATGATTCAGAAGAAAATGAAAAAGACATGGAACTTCTCGAATTAGACCCAAAATTATCCTTCAACAGAACCTTTAACGATTTTGTATTAAAGGTGTTGGTCATCCCAGGGTATTATAAGCACAACAAAACAATCTACTGCCGATGCGACAATAGGAAAACGAAGAAAGGGGAGGACCAAGAAAAAATAGAAGAAGGGAAAGTAGGATTAGTAAAAATCGTCTTGAACAAAAAAGAAAAAAAACCAAGAGGAATCGATTTCACAGAAACTGATGAGTTGGAACAAACAGACATAGTCCAAAATGGAAATGACAAACTGGTGAAGGTGAAGGAAAATGAAACTATTCATTTTAAATTTAACTCCAATCAAAAACTTGAAATTAAGGAATGCGAAAATGTTATTAACATGAAATATGGCTTTCTACAAGAGCACGTTTTAAATTTTAGATTTCCTGCCGTCTTTTTATCCTCAGAAAACTGCACCATAACAGTTACAGAAAGTGCAAAAACACCTGTAAGGATTATCATAAAGACGCAGAAAACGGAAAACATAGATGGCTGTGATTTTACCAAACCGTCAGGGGAGGGAGATTACCAAGATGGGTTTGCCTTAGAAGAATTAAAGTCAAATGAAAAAATATGTACGATACATATCGGCTCCAGCAAGAAGAAAATTTCTGCAGGTATTAAGTGCCCCTACAAATTAACACCTACCTACTGCTTTAGACACGTCCTATATGAAAAAGACGTCAACGGGGTGAAGTCCTATCACCCCTTCTTGTTGACCGACGTTTTGGGAACCCTCGATGTAGAATTCTACAGCAATGCACAAGAGGGATCCTACATAATTGGGTTGCCAACCAATCCCCAAAAATATTCTGTTGTGAGATGCGTTTGTGAGCATAATGGAAAAGCTGGTATTATGGAACTGAGGATTGCCTCTTCCTCCGGGTGGGCCTTCCTCAGCCTCACCTTGCTGCTTCTCCTCATCGCTCTCCTTTCCGCGTGCTAG
>Colombia_VVX02320_allele2_MalariaGen
ATGAAGCTACTAACCTTTGCCGCGGCGACCTATGGGTTCCTACTGAAGGAATGTCTAAACAGCTTCATATTTCCAACGAAGCATTTATGCGACTTTGCGTTGAATCCCCATAGTAGCATCAAGCCGGTGCTCAAAGAAGCGAGTGGAAAGGATGAAGAAGTGTGGTGCAGCGTGCATAACCCAAGTCTCACAGACTACGTAGCAATGGTGTGTCCCAAAAAAAAAGGAGGAGACTACACAGAGTTAGAAACAGTGCCAGCCAACTGCTTCACCAAACATCTCTACTCCCCATATGATTCAGAAGAAAATGAAAAAGACATGGAACTTCTCGAATTAGACCCAAAATTATCCTTCAACAGAACCTTTAACGATTTTGTATTAAAGGTGTTGGTCATCCCAGGGTATTATAAGCACAACAAAACAATCTACTGCCGATGCGACAATAGGAAAACGAAGAAAGGGGAGGACCAAGAAAAAATAGAAGAAGGGAAAGTAGGATTAGTAAAAATCGTCTTGAACAAAAAAGAAAAAAAACCAAGAGGAATCGATTTCACAGAAACTGATGAGTTGGAACAAACAGACATAGTCCAAAATGGAAATGACAAACTGGTGAAGGTGAAGGAAAATGAAACTATTCATTTTAAATTTAACTCCAATCAAAAACTTGAAATTAAGGAATGCGAAAATGTTATTAACATGAAATATGGCTTTCTACAAGAGCACGTTTTAAATTTTAGATTTCCTGCCGTCTTTTTATCCTCAGAAAACTGCACCATAACAGTTATAGAAAGTGCAAAAACACCTGTAAGGATTATCATAAAGACGCAGAAAACGGAAAACATAGATGGCTGTGATTTTACCAAACCGTCAGGGGAGGGAGATTACCAAGATGGGTTTGCCTTAGAAGAATTAAAGTCAAATGAAAAAATATGTACGATACATATCGGCTCCAGCAAGAAGAAAATTTCTGCAGGTATTAAGTGCCCCTACAAATTAACACCTACCTACTGCTTTAGACACGTCCTATATGAAAAAGACGTCAACGGGGTGAAGTCCTATCACCCCTTCTTGTTGACCGACGTTTTGGGAACCCTCGATGTAGAATTCTACAGCAATGCACAAGAGGGATCCTACATAATTGGGTTGCCAACCAATCCCCAAAAATATTCTGTTGTGAGATGCGTTTGTGAGCATAATGGAAAAGCTGGTATTATGGAACTGAGGATTGCCTCTTCCTCCGGGTGGGCCTTCCTCAGCCTCACCTTGCTGCTTCTCCTCATCGCTCTCCTTTCCGCGTGCTAG
>Colombia_VVX02321_allele1_MalariaGen
ATGAAGCTACTAACCTTTGCCGCGGCGACCTATGGGTTCCTACTGAAGGAATGTCTAAACAGCTTCATATTTCCAACGAAGCATTTATGCGACTTTGCGTTGAATCCCCATAGTAGCATCAAGCCGGTGCTCAAAGAAGCGAGTGGAAAGGATGAAGAAGTGTGGTGCAGCGTGCATAACCCAAGTCTCACAGACTACGTAGCAATGGTGTGTCCCAAAAAAAAAGGAGGAGACTACACAGAGTTAGAAACAGTGCCAGCCAACTGCTTCACCAAACATCTCTACTCCCCATATGATTCAGAAGAAAATGAAAAAGACATGGAACTTCTCGAATTAGACCCAAAATTATCCTTCAACAGAACCTTTAACGATTTTGTATTAAAGGTGTTGGTCATCCCAGGGTATTATAAGCACAACAAAACAATCTACTGCCGATGCGACAATAGGAAAACGAAGAAAGGGGAGGACCAAGAAAAAATAGAAGAAGGGAAAGTAGGATTAGTAAAAATCGTCTTGAACAAAAAAGAAAAAAAACCAAGAGGAATCGATTTCACAGAAACTGATGAGTTGGAACAAACAGACATAGTCCAAAATGGAAATGACAAACTGGTGAAGGTGAAGGAAAATGAAACTATTCATTTTAAATTTAACTCCAATCAAAAACTTGAAATTAAGGAATGCGAAAATGTTATTAACATGAAATATGGCTTTCTACAAGAGCACGTTTTAAATTTTAGATTTCCTGCCGTCTTTTTATCCTCAGAAAACTGCACCATAACAGTTATAGAAAGTGCAAAAACACCTGTAAGGATTATCATAAAGACGCAGAAAACGGAAAACATAGATGGCTGTGATTTTACCAAACCGTCAGGGGAGGGAGATTACCAAGATGGGTTTGCCTTAGAAGAATTAAAGTCAAATGAAAAAATATGTACGATACATATCGGCTCCAGCAAGAAGAAAATTTCTGCAGGTATTAAGTGCCCCTACAAATTAACACCTACCTACTGCTTTAGACACGTCCTATATGAAAAAGACGTCAACGGGGTGAAGTCCTATCACCCCTTCTTGTTGACCGACGTTTTGGGAACCCTCGATGTAGAATTCTACAGCAATGCACAAGAGGGATCCTACATAATTGGGTTGCCAACCAATCCCCAAAAATATTCTGTTGTGAGATGCGTTTGTGAGCATAATGGAAAAGCTGGTATTATGGAACTGAGGATTGCCTCTTCCTCCGGGTGGGCCTTCCTCAGCCTCACCTTGCTGCTTCTCCTCATCGCTCTCCTTTCCGCGTGCTAG
>Colombia_VVX02325_allele1_MalariaGen
ATGAAGCTACTAACCTTTGCCGCGGCGACCTATGGGTTCCTACTGAAGGAATGTCTAAACAGCTTCATATTTCCAACGAAGCATTTATGCGACTTTGCGTTGAATCCCCATAGTAGCATCAAGCCGGTGCTCAAAGAAGCGAGTGGAAAGGATGAAGAAGTGTGGTGCAGCGTGCATAACCCAAGTCTCACAGACTACGTAGCAATGGTGTGTCCCAAAAAAAAAGGAGGAGACTACACAGAGTTAGAAACAGTGCCAGCCAACTGCTTCACCAAACATCTCTACTCCCCATATGATTCAGAAGAAAATGAAAAAGACATGGAACTTCTCGAATTAGACCCAAAATTATCCTTCAACAGAACCTTTAACGATTTTGTATTAAAGGTGTTGGTCATCCCAGGGTATTATAAGCACAACAAAACAATCTACTGCCGATGCGACAATAGGAAAACGAAGAAAGGGGAGGACCAAGAAAAAATAGAAGAAGGGAAAGTAGGATTAGTAAAAATCGTCTTGAACAAAAAAGAAAAAAAACCAAGAGGAATCGATTTCACAGAAACTGATGAGTTGGAACAAACAGACATAGTCCAAAATGGAAATGACAAACTGGTGAAGGTGAAGGAAAATGAAACTATTCATTTTAAATTTAACTCCAATCAAAAACTTGAAATTAAGGAATGCGAAAATGTTATTAACATGAAATATGGCTTTCTACAAGAGCACGTTTTAAATTTTAGATTTCCTGCCGTCTTTTTATCCTCAGAAAACTGCACCATAACAGTTATAGAAAGTGCAAAAACACCTGTAAGGATTATCATAAAGACGCAGAAAACGGAAAACATAGATGGCTGTGATTTTACCAAACCGTCAGGGGAGGGAGATTACCAAGATGGGTTTGCCTTAGAAGAATTAAAGTCAAATGAAAAAATATGTACGATACATATCGGCTCCAGCAAGAAGAAAATTTCTGCAGGTATTAAGTGCCCCTACAAATTAACACCTACCTACTGCTTTAGACACGTCCTATATGAAAAAGACGTCAACGGGGTGAAGTCCTATCACCCCTTCTTGTTGACCGACGTTTTGGGAACCCTCGATGTAGAATTCTACAGCAATGCACAAGAGGGATCCTACATAATTGGGTTGCCAACCAATCCCCAAAAATATTCTGTTGTGAGATGCGTTTGTGAGCATAATGGAAAAGCTGGTATTATGGAACTGAGGATTGCCTCTTCCTCCGGGTGGGCCTTCCTCAGCCTCACCTTGCTGCTTCTCCTCATCGCTCTCCTTTCCGCGTGCTAG
>Colombia_VVX02326_allele1_MalariaGen
ATGAAGCTACTAACCTTTGCCGCGGCGACCTATGGGTTCCTACTGAAGGAATGTCTAAACAGCTTCATATTTCCAACGAAGCATTTATGCGACTTTGCGTTGAATCCCCATAGTAGCATCAAGCCGGTGCTCAAAGAAGCGAGTGGAAAGGATGAAGAAGTGTGGTGCAGCGTGCATAACCCAAGTCTCACAGACTACGTAGCAATGGTGTGTCCCAAAAAAAAAGGAGGAGACTACACAGAGTTAGAAACAGTGCCAGCCAACTGCTTCACCAAACATCTCTACTCCCCATATGATTCAGAAGAAAATGAAAAAGACATGGAACTTCTCGAATTAGACCCAAAATTATCCTTCAACAGAACCTTTAACGATTTTGTATTAAAGGTGTTGGTCATCCCAGGGTATTATAAGCACAACAAAACAATCTACTGCCGATGCGACAATAGGAAAACGAAGAAAGGGGAGGACCAAGAAAAAATAGAAGAAGGGAAAGTAGGATTAGTAAAAATCGTCTTGAACAAAAAAGAAAAAAAACCAAGAGGAATCGATTTCACAGAAACTGATGAGTTGGAACAAACAGACATAGTCCAAAATGGAAATGACAAACTGGTGAAGGTGAAGGAAAATGAAACTATTCATTTTAAATTTAACTCCAATCAAAAACTTGAAATTAAGGAATGCGAAAATGTTATTAACATGAAATATGGCTTTCTACAAGAGCACGTTTTAAATTTTAGATTTCCTGCCGTCTTTTTATCCTCAGAAAACTGCACCATAACAGTTATAGAAAGTGCAAAAACACCTGTAAGGATTATCATAAAGACGCAGAAAACGGAAAACATAGATGGCTGTGATTTTACCAAACCGTCAGGGGAGGGAGATTACCAAGATGGGTTTGCCTTAGAAGAATTAAAGTCAAATGAAAAAATATGTACGATACATATCGGCTCCAGCAAGAAGAAAATTTCTGCAGGTATTAAGTGCCCCTACAAATTAACACCTACCTACTGCTTTAGACACGTCCTATATGAAAAAGACGTCAACGGGGTGAAGTCCTATCACCCCTTCTTGTTGACCGACGTTTTGGGAACCCTCGATGTAGAATTCTACAGCAATGCACAAGAGGGATCCTACATAATTGGGTTGCCAACCAATCCCCAAAAATATTCTGTTGTGAGATGCGTTTGTGAGCATAATGGAAAAGCTGGTATTATGGAACTGAGGATTGCCTCTTCCTCCGGGTGGGCCTTCCTCAGCCTCACCTTGCTGCTTCTCCTCATCGCTCTCCTTTCCGCGTGCTAG
>Colombia_VVX02327_allele1_MalariaGen
ATGAAGCTACTAACCTTTGCCGCGGCGACCTATGGGTTCCTACTGAAGGAATGTCTAAACAGCTTCATATTTCCAACGAAGCATTTATGCGACTTTGCGTTGAATCCCCATAGTAGCATCAAGCCGGTGCTCAAAGAAGCGAGTGGAAAGGATGAAGAAGTGTGGTGCAGCGTGCATAACCCAAGTCTCACAGACTACGTAGCAATGGTGTGTCCCAAAAAAAAAGGAGGAGACTACACAGAGTTAGAAACAGTGCCAGCCAACTGCTTCACCAAACATCTCTACTCCCCATATGATTCAGAAGAAAATGAAAAAGACATGGAACTTCTCGAATTAGACCCAAAATTATCCTTCAACAGAACCTTTAACGATTTTGTATTAAAGGTGTTGGTCATCCCAGGGTATTATAAGCACAACAAAACAATCTACTGCCGATGCGACAATAGGAAAACGAAGAAAGGGGAGGACCAAGAAAAAATAGAAGAAGGGAAAGTAGGATTAGTAAAAATCGTCTTGAACAAAAAAGAAAAAAAACCAAGAGGAATCGATTTCACAGAAACTGATGAGTTGGAACAAACAGACATAGTCCAAAATGGAAATGACAAACTGGTGAAGGTGAAGGAAAATGAAACTATTCATTTTAAATTTAACTCCAATCAAAAACTTGAAATTAAGGAATGCGAAAATGTTATTAACATGAAATATGGCTTTCTACAAGAGCACGTTTTAAATTTTAGATTTCCTGCCGTCTTTTTATCCTCAGAAAACTGCACCATAACAGTTATAGAAAGTGCAAAAACACCTGTAAGGATTATCATAAAGACGCAGAAAACGGAAAACATAGATGGCTGTGATTTTACCAAACCGTCAGGGGAGGGAGATTACCAAGATGGGTTTGCCTTAGAAGAATTAAAGTCAAATGAAAAAATATGTACGATACATATCGGCTCCAGCAAGAAGAAAATTTCTGCAGGTATTAAGTGCCCCTACAAATTAACACCTACCTACTGCTTTAGACACGTCCTATATGAAAAAGACGTCAACGGGGTGAAGTCCTATCACCCCTTCTTGTTGACCGACGTTTTGGGAACCCTCGATGTAGAATTCTACAGCAATGTACAAGAGGGATCCTACATAATTGGGTTGCCAACCAATCCCCAAAAATATTCTGTTGTGAGATGCGTTTGTGAGCATAATGGAAAAGCTGGTATTATGGAACTGAGGATTGCCTCTTCCTCCGGGTGGGCCTTCCTCAGCCTCACCTTGCTGCTTCTCCTCATCGCTCTCCTTTCCGCGTGCTAG
>Colombia_VVX02327_allele2_MalariaGen
ATGAAGCTACTAACCTTTGCCGCGGCGACCTATGGGTTCCTACTGAAGGAATGTCTAAACAGCTTCATATTTCCAACGAAGCATTTATGCGACTTTGCGTTGAATCCCCATAGTAGCATCAAGCCGGTGCTCAAAGAAGCGAGTGGAAAGGATGAAGAAGTGTGGTGCAGCGTGCATAACCCAAGTCTCACAGACTACGTAGCAATGGTGTGTCCCAAAAAAAAAGGAGGAGACTACACAGAGTTAGAAACAGTGCCAGCCAACTGCTTCACCAAACATCTCTACTCCCCATATGATTCAGAAGAAAATGAAAAAGACATGGAACTTCTCGAATTAGACCCAAAATTATCCTTCAACAGAACCTTTAACGATTTTGTATTAAAGGTGTTGGTCATCCCAGGGTATTATAAGCACAACAAAACAATCTACTGCCGATGCGACAATAGGAAAACGAAGAAAGGGGAGGACCAAGAAAAAATAGAAGAAGGGAAAGTAGGATTAGTAAAAATCGTCTTGAACAAAAAAGAAAAAAAACCAAGAGGAATCGATTTCACAGAAACTGATGAGTTGGAACAAACAGACATAGTCCAAAATGGAAATGACAAACTGGTGAAGGTGAAGGAAAATGAAACTATTCATTTTAAATTTAACTCCAATCAAAAACTTGAAATTAAGGAATGCGAAAATGTTATTAACATGAAATATGGCTTTCTACAAGAGCACGTTTTAAATTTTAGATTTCCTGCCGTCTTTTTATCCTCAGAAAACTGCACCATAACAGTTATAGAAAGTGCAAAAACACCTGTAAGGATTATCATAAAGACGCAGAAAACGGAAAACATAGATGGCTGTGATTTTACCAAACCGTCAGGGGAGGGAGATTACCAAGATGGGTTTGCCTTAGAAGAATTAAAGTCAAATGAAAAAATATGTACGATACATATCGGCTCCAGCAAGAAGAAAATTTCTGCAGGTATTAAGTGCCCCTACAAATTAACACCTACCTACTGCTTTAGACACGTCCTATATGAAAAAGACGTCAACGGGGTGAAGTCCTATCACCCCTTCTTGTTGACCGACGTTTTGGGAACCCTCGATGTAGAATTCTACAGCAATGCACAAGAGGGATCCTACATAATTGGGTTGCCAACCAATCCCCAAAAATATTCTGTTGTGAGATGCGTTTGTGAGCATAATGGAAAAGCTGGTATTATGGAACTGAGGATTGCCTCTTCCTCCGGGTGGGCCTTCCTCAGCCTCACCTTGCTGCTTCTCCTCATCGCTCTCCTTTCCGCGTGCTAG
>Colombia_VVX02330_allele1_MalariaGen
ATGAAGCTACTAACCTTTGCCGCGGCGACCTATGGGTTCCTACTGAAGGAATGTCTAAACAGCTTCATATTTCCAACGAAGCATTTATGCGACTTTGCGTTGAATCCCCATAGTAGCATCAAGCCGGTGCTCAAAGAAGCGAGTGGAAAGGATGAAGAAGTGTGGTGCAGCGTGCATAACCCAAGTCTCACAGACTACGTAGCAATGGTGTGTCCCAAAAAAAAAGGAGGAGACTACACAGAGTTAGAAACAGTGCCAGCCAACTGCTTCACCAAACATCTCTACTCCCCATATGATTCAGAAGAAAATGAAAAAGACATGGAACTTCTCGAATTAGACCCAAAATTATCCTTCAACAGAACCTTTAACGATTTTGTATTAAAGGTGTTGGTCATCCCAGGGTATTATAAGCACAACAAAACAATCTACTGCCGATGCGACAATAGGAAAACGAAGAAAGGGGAGGACCAAGAAAAAATAGAAGAAGGGAAAGTAGGATTAGTAAAAATCGTCTTGAACAAAAAAGAAAAAAAACCAAGAGGAATCGATTTCACAGAAACTGATGAGTTGGAACAAACAGACATAGTCCAAAATGGAAATGACAAACTGGTGAAGGTGAAGGAAAATGAAACTATTCATTTTAAATTTAACTCCAATCAAAAACTTGAAATTAAGGAATGCGAAAATGTTATTAACATGAAATATGGCTTTCTACAAGAGCACGTTTTAAATTTTAGATTTCCTGCCGTCTTTTTATTTTCAGAAAACTGCACCATAACAGTTATAGAAAGTGCAAAAACACCTGTAAGGATTATCATAAAGACGCAGAAAACGGAAAACATAGATGGCTGTGATTTTACCAAACCGTCAGGGGAGGGAGATTACCAAGATGGGTTTGCCTTAGAAGAATTAAAGTCAAATGAAAAAATATGTACGATACATATCGGCTCCAGCAAGAAGAAAATTTCTGCAGGTATTAAGTGCCCCTACAAATTAACACCTACCTACTGCTTTAGACACGTCCTATATGAAAAAGACGTCAACGGGGTGAAGTCCTATCACCCCTTCTTGTTGACCGACGTTTTGGGAACCCTCGATGTAGAATTCTACAGCAATGCACAAGAGGGATCCTACATAATTGGGTTGCCAACCAATCCCCAAAAATATTCTGTTGTGAGATGCGTTTGTGAGCATAATGGAAAAGCTGGTATTATGGAACTGAGGATTGCCTCTTCCTCCGGGTGGGCCTTCCTCAGCCTCACCTTGCTGCTTCTCCTCATCGCTCTCCTTTCCGCGTGCTAG
>Colombia_VVX02334_allele1_MalariaGen
ATGAAGCTACTAACCTTTGCCGCGGCGACCTATGGGTTCCTACTGAAGGAATGTCTAAACAGCTTCATATTTCCAACGAAGCATTTATGCGACTTTGCGTTGAATCCCCATAGTAGCATCAAGCCGGTGCTCAAAGAAGCGAGTGGAAAGGATGAAGAAGTGTGGTGCAGCGTGCATAACCCAAGTCTCACAGACTACGTAGCAATGGTGTGTCCCAAAAAAAAAGGAGGAGACTACACAGAGTTAGAAACAGTGCCAGCCAACTGCTTCACCAAACATCTCTACTCCCCATATGATTCAGAAGAAAATGAAAAAGACATGGAACTTCTCGAATTAGACCCAAAATTATCCTTCAACAGAACCTTTAACGATTTTGTATTAAAGGTGTTGGTCATCCCAGGGTATTATAAGCACAACAAAACAATCTACTGCCGATGCGACAATAGGAAAACGAAGAAAGGGGAGGACCAAGAAAAAATAGAAGAAGGGAAAGTAGGATTAGTAAAAATCGTCTTGAACAAAAAAGAAAAAAAACCAAGAGGAATCGATTTCACAGAAACTGATGAGTTGGAACAAACAGACATAGTCCAAAATGGAAATGACAAACTGGTGAAGGTGAAGGAAAATGAAACTATTCATTTTAAATTTAACTCCAATCAAAAACTTGAAATTAAGGAATGCGAAAATGTTATTAACATGAAATATGGCTTTCTACAAGAGCACGTTTTAAATTTTAGATTTCCTGCCGTCTTTTTATCCTCAGAAAACTGCACCATAACAGTTATAGAAAGTGCAAAAACACCTGTAAGGATTATCATAAAGACGCAGAAAACGGAAAACATAGATGGCTGTGATTTTACCAAACCGTCAGGGGAGGGAGATTACCAAGATGGGTTTGCCTTAGAAGAATTAAAGTCAAATGAAAAAATATGTACGATACATATCGGCTCCAGCAAGAAGAAAATTTCTGCAGGTATTAAGTGCCCCTACAAATTAACACCTACCTACTGCTTTAGACACGTCCTATATGAAAAAGACGTCAACGGGGTGAAGTCCTATCACCCCTTCTTGTTGACCGACGTTTTGGGAACCCTCGATGTAGAATTCTACAGCAATGCACAAGAGGGATCCTACATAATTGGGTTGCCAACCAATCCCCAAAAATATTCTGTTGTGAGATGCGTTTGTGAGCATAATGGAAAAGCTGGTATTATGGAACTGAGGATTGCCTCTTCCTCCGGGTGGGCCTTCCTCAGCCTCACCTTGCTGCTTCTCCTCATCGCTCTCCTTTCCGCGTGCTAG
>Colombia_VVX02335_allele1_MalariaGen
ATGAAGCTACTAACCTTTGCCGCGGCGACCTATGGGTTCCTACTGAAGGAATGTCTAAACAGCTTCATATTTCCAACGAAGCATTTATGCGACTTTGCGTTGAATCCCCATAGTAGCATCAAGCCGGTGCTCAAAGAAGCGAGTGGAAAGGATGAAGAAGTGTGGTGCAGCGTGCATAACCCAAGTCTCACAGACTACGTAGCAATGGTGTGTCCCAAAAAAAAAGGAGGAGACTACACAGAGTTAGAAACAGTGCCAGCCAACTGCTTCACCAAACATCTCTACTCCCCATATGATTCAGAAGAAAATGAAAAAGACATGGAACTTCTCGAATTAGACCCAAAATTATCCTTCAACAGAACCTTTAACGATTTTGTATTAAAGGTGTTGGTCATCCCAGGGTATTATAAGCACAACAAAACAATCTACTGCCGATGCGACAATAGGAAAACGAAGAAAGGGGAGGACCAAGAAAAAATAGAAGAAGGGAAAGTAGGATTAGTAAAAATCGTCTTGAACAAAAAAGAAAAAAAACCAAGAGGAATCGATTTCACAGAAACTGATGAGTTGGAACAAACAGACATAGTCCAAAATGGAAATGACAAACTGGTGAAGGTGAAGGAAAATGAAACTATTCATTTTAAATTTAACTCCAATCAAAAACTTGAAATTAAGGAATGCGAAAATGTTATTAACATGAAATATGGCTTTCTACAAGAGCACGTTTTAAATTTTAGATTTCCTGCCGTCTTTTTATCCTCAGAAAACTGCACCATAACAGTTATAGAAAGTGCAAAAACACCTGTAAGGATTATCATAAAGACGCAGAAAACGGAAAACATAGATGGCTGTGATTTTACCAAACCGTCAGGGGAGGGAGATTACCAAGATGGGTTTGCCTTAGAAGAATTAAAGTCAAATGAAAAAATATGTACGATACATATCGGCTCCAGCAAGAAGAAAATTTCTGCAGGTATTAAGTGCCCCTACAAATTAACACCTACCTACTGCTTTAGACACGTCCTATATGAAAAAGACGTCAACGGGGTGAAGTCCTATCACCCCTTCTTGTTGACCGACGTTTTGGGAACCCTCGATGTAGAATTCTACAGCAATGCACAAGAGGGATCCTACATAATTGGGTTGCCAACCAATCCCCAAAAATATTCTGTTGTGAGATGCGTTTGTGAGCATAATGGAAAAGCTGGTATTATGGAACTGAGGATTGCCTCTTCCTCCGGGTGGGCCTTCCTCAGCCTCACCTTGCTGCTTCTCCTCATCGCTCTCCTTTCCGCGTGCTAG
>Colombia_VVX02336_allele1_MalariaGen
ATGAAGCTACTAACCTTTGCCGCGGCGACCTATGGGTTCCTACTGAAGGAATGTCTAAACAGCTTCATATTTCCAACGAAGCATTTATGCGACTTTGCGTTGAATCCCCATAGTAGCATCAAGCCGGTGCTCAAAGAAGCGAGTGGAAAGGATGAAGAAGTGTGGTGCAGCGTGCATAACCCAAGTCTCACAGACTACGTAGCAATGGTGTGTCCCAAAAAAAAAGGAGGAGACTACACAGAGTTAGAAACAGTGCCAGCCAACTGCTTCACCAAACATCTCTACTCCCCATATGATTCAGAAGAAAATGAAAAAGACATGGAACTTCTCGAATTAGACCCAAAATTATCCTTCAACAGAACCTTTAACGATTTTGTATTAAAGGTGTTGGTCATCCCAGGGTATTATAAGCACAACAAAACAATCTACTGCCGATGCGACAATAGGAAAACGAAGAAAGGGGAGGACCAAGAAAAAATAGAAGAAGGGAAAGTAGGATTAGTAAAAATCGTCTTGAACAAAAAAGAAAAAAAACCAAGAGGAATCGATTTCACAGAAACTGATGAGTTGGAACAAACAGACATAGTCCAAAATGGAAATGACAAACTGGTGAAGGTGAAGGAAAATGAAACTATTCATTTTAAATTTAACTCCAATCAAAAACTTGAAATTAAGGAATGCGAAAATGTTATTAACATGAAATATGGCTTTCTACAAGAGCACGTTTTAAATTTTAGATTTCCTGCCGTCTTTTTATCCTCAGAAAACTGCACCATAACAGTTATAGAAAGTGCAAAAACACCTGTAAGGATTATCATAAAGACGCAGAAAACGGAAAACATAGATGGCTGTGATTTTACCAAACCGTCAGGGGAGGGAGATTACCAAGATGGGTTTGCCTTAGAAGAATTAAAGTCAAATGAAAAAATATGTACGATACATATCGGCTCCAGCAAGAAGAAAATTTCTGCAGGTATTAAGTGCCCCTACAAATTAACACCTACCTACTGCTTTAGACACGTCCTATATGAAAAAGACGTCAACGGGGTGAAGTCCTATCACCCCTTCTTGTTGACCGACGTTTTGGGAACCCTCGATGTAGAATTCTACAGCAATGCACAAGAGGGATCCTACATAATTGGGTTGCCAACCAATCCCCAAAAATATTCTGTTGTGAGATGCGTTTGTGAGCATAATGGAAAAGCTGGTATTATGGAACTGAGGATTGCCTCTTCCTCCGGGTGGGCCTTCCTCAGCCTCACCTTGCTGCTTCTCCTCATCGCTCTCCTTTCCGCGTGCTAG
>Colombia_VVX02337_allele1_MalariaGen
ATGAAGCTACTAACCTTTGCCGCGGCGACCTATGGGTTCCTACTGAAGGAATGTCTAAACAGCTTCATATTTCCAACGAAGCATTTATGCGACTTTGCGTTGAATCCCCATAGTAGCATCAAGCCGGTGCTCAAAGAAGCGAGTGGAAAGGATGAAGAAGTGTGGTGCAGCGTGCATAACCCAAGTCTCACAGACTACGTAGCAATGGTGTGTCCCAAAAAAAAAGGAGGAGACTACACAGAGTTAGAAACAGTGCCAGCCAACTGCTTCACCAAACATCTCTACTCCCCATATGATTCAGAAGAAAATGAAAAAGACATGGAACTTCTCGAATTAGACCCAAAATTATCCTTCAACAGAACCTTTAACGATTTTGTATTAAAGGTGTTGGTCATCCCAGGGTATTATAAGCACAACAAAACAATCTACTGCCGATGCGACAATAGGAAAACGAAGAAAGGGGAGGACCAAGAAAAAATAGAAGAAGGGAAAGTAGGATTAGTAAAAATCGTCTTGAACAAAAAAGAAAAAAAACCAAGAGGAATCGATTTCACAGAAACTGATGAGTTGGAACAAACAGACATAGTCCAAAATGGAAATGACAAACTGGTGAAGGTGAAGGAAAATGAAACTATTCATTTTAAATTTAACTCCAATCAAAAACTTGAAATTAAGGAATGCGAAAATGTTATTAACATGAAATATGGCTTTCTACAAGAGCACGTTTTAAATTTTAGATTTCCTGCCGTCTTTTTATCCTCAGAAAACTGCACCATAACAGTTATAGAAAGTGCAAAAACACCTGTAAGGATTATCATAAAGACGCAGAAAACGGAAAACATAGATGGCTGTGATTTTACCAAACCGTCAGGGGAGGGAGATTACCAAGATGGGTTTGCCTTAGAAGAATTAAAGTCAAATGAAAAAATATGTACGATACATATCGGCTCCAGCAAGAAGAAAATTTCTGCAGGTATTAAGTGCCCCTACAAATTAACACCTACCTACTGCTTTAGACACGTCCTATATGAAAAAGACGTCAACGGGGTGAAGTCCTATCACCCCTTCTTGTTGACCGACGTTTTGGGAACCCTCGATGTAGAATTCTACAGCAATGCACAAGAGGGATCCTACATAATTGGGTTGCCAACCAATCCCCAAAAATATTCTGTTGTGAGATGCGTTTGTGAGCATAATGGAAAAGCTGGTATTATGGAACTGAGGATTGCCTCTTCCTCCGGGTGGGCCTTCCTCAGCCTCACCTTGCTGCTTCTCCTCATCGCTCTCCTTTCCGCGTGCTAG
>Peru_DTS0721_Plasmodb
ATGAAGCTACTAACCTTTGCCGCGGCGACCTATGGGTTCCTACTGAAGGAATGTCTAAACAGCTTCATATTTCCAACGAAGCATTTATGCGACTTTGCGTTGAATCCCCATAGTAGCATCAAGCCGGTGCTCAAAGAAGCGAGTGGAAAGGATGAAGAAGTGTGGTGCAGCGTGCATAACCCAAGTCTCACAGACTACGTAGCAATGGTGTGTCCCAAAAAAAAAGGAGGAGACTACACAGAGTTAGAAACAGTGCCAGCCAACTGCTTCACCAAACATCTCTACTCCCCATATGATTCAGAAGAAAATGAAAAAGACATGGAACTTCTCGAATTAGACCCAAAATTATCCTTCAACAGAACCTTTAACGATTTTGTATTAAAGGTGTTGGTCATCCCAGGGTATTATAAGCACAACAAAACAATCTACTGCCGATGCGACAATAGGAAAACGAAGAAAGGGGAGGACCAAGAAAAAATAGAAGAAGGGAAAGTAGGATTAGTAAAAATCGTCTTGAACAAAAAAGAAAAAAAACCAAGAGGAATCGATTTCACAGAAACTGATGAGTTGGAACAAACAGACATAGTCCAAAATGGAAATGACAAACTGGTGAAGGTGAAGGAAAATGAAACTATTCATTTTAAATTTAACTCCAATCAAAAACTTGAAATTAAGGAATGCGAAAATGTTATTAACATGAAATATGGCTTTCTACAAGAGCACGTTTTAAATTTTAGATTTCCTGCCGTCTTTTTATCCTCAGAAAACTGCACCATAACAGTTATAGAAAGTGCAAAAACACCTGTAAGGATTATCATAAAGACGCAGAAAACGGAAAACATAGATGGCTGTGATTTTACCAAACCGTCAGGGGAGGGAGATTACCAAGATGGGTTTGCCTTAGAAGAATTAAAGTCAAATGAAAAAATATGTACGATACATATCGGCTCCAGCAAGAAGAAAATTTCTGCAGGTATTAAGTGCCCCTACAAATTAACACCTACCTACTGCTTTAGACACGTCCTATATGAAAAAGACGTCAACGGGGTGAAGTCCTATCACCCCTTCTTGTTGACCGACGTTTTGGGAACCCTCGATGTAGAATTCTACAGCAATGCACAAGAGGGATCCTACATAATTGGGTTGCCAACCAATCCCCAAAAATATTCTGTTGTGAGATGCGTTTGTGAGCATAATGGAAAAGCTGGTATTATGGAACTGAGGATTGCCTCTTCCTCCGGGTGGGCCTTCCTCAGCCTCACCTTGCTGCTTCTCCTCATCGCTCTCCTTTCCGCGTGCTAG
>Peru00692_Plasmodb
ATGAAGCTACTAACCTTTGCCGCGGCGACCTATGGGTTCCTACTGAAGGAATGTCTAAACAGCTTAATATTTCCAACGAAGCATTTATGCGACTTTGCGTTGAATCCCCATAGTAGCATCAAGCCGGTGCTCAAAGAAGCGAGTGGAAAGGATGAAGAAGTGTGGTGCAGCGTGCATAACCCAAGTCTCACAGACTACGTAGCAATGGTGTGTCCCAAAAAAAAAGGAGGAGACTACACAGAGTTAGAAACAGTGCCAGCCAACTGCTTCACCAAACATCTCTACTCCCCATATGATTCAGAAGAAAATGAAAAAGACATGGAACTTCTCGAATTAGACCCAAAATTATCCTTCAACAGAACCTTTAACGATTTTGTATTAAAGGTGTTGGTCATCCCAGGGTATTATAAGCACAACAAAACAATCTACTGCCGATGCGACAATAGGAAAACGAAGAAAGGGGAGGACCAAGAAAAAATAGAAGAAGGGAAAGTAGGATTAGTAAAAATCGTCTTGAACAAAAAAGAAAAAAAACCAAGAGGAATCGATTTCACAGAAACTGATGAGTTGGAACAAACAGACATAGTCCAAAATGGAAATGACAAACTGGTGAAGGTGAAGGAAAATGAAACTATTCATTTTAAATTTAACTCCAATCAAAAACTTGAAATTAAGGAATGCGAAAATGTTATTAACATGAAATATGGCTTTCTACAAGAGCACGTTTTAAATTTTAGATTTCCTGCCGTCTTTTTATCCTCAGAAAACTGCACCATAACAGTTATAGAAAGTGCAAAAACACCTGTAAGGATTATCATAAAGACGCAGAAAACGGAAAACATAGATGGCTGTGATTTTACCAAACCGTCAGGGGAGGGAGATTACCAAGATGGGTTTGCCTTAGAAGAATTAAAGTCAAATGAAAAAATATGTACGATACATATCGGCTCCAGCAAGAAGAAAATTTCTGCAGGTATTAAGTGCCCCTACAAATTAACACCTACCTACTGCTTTAGACACGTCCTATATGAAAAAGACGTCAACGGGGTGAAGTCCTATCACCCCTTCTTGTTGACCGACGTTTTGGGAACCCTCGATGTAGAATTCTACAGCAATGCACAAGAGGGATCCTACATAATTGGGTTGCCAACCAATCCCCAAAAATATTCTGTTGTGAGATGCGTTTGTGAGCATAATGGAAAAGCTGGTATTATGGAACTGAGGATTGCCTCTTCCTCCGGGTGGGCCTTCCTCAGCCTCACCTTGCTGCTTCTCCTCATCGCTCTCCTTTCCGCGTGCTAG
>Peru_2025_Plasmodb
ATGAAGCTACTAACCTTTGCCGCGGCGACCTATGGGTTCCTACTGAAGGAATGTCTAAACAGCTTCATATTTCCAACGAAGCATTTATGCGACTTTGCGTTGAATCCCCATAGTAGCATCAAGCCGGTGCTCAAAGAAGCGAGTGGAAAGGATGAAGAAGTGTGGTGCAGCGTGCATAACCCAAGTCTCACAGACTACGTAGCAATGGTGTGTCCCAAAAAAAAAGGAGGAGACTACACAGAGTTAGAAACAGTGCCAGCCAACTGCTTCACCAAACATCTCTACTCCCCATATGATTCAGAAGAAAATGAAAAAGACATGGAACTTCTCGAATTAGACCCAAAATTATCCTTCAACAGAACCTTTAACGATTTTGTATTAAAGGTGTTGGTCATCCCAGGGTATTATAAGCACAACAAAACAATCTACTGCCGATGCGACAATAGGAAAACGAAGAAAGGGGAGGACCAAGAAAAAATAGAAGAAGGGAAAGTAGGATTAGTAAAAATCGTCTTGAACAAAAAAGAAAAAAAACCAAGAGGAATCGATTTCACAGAAACTGATGAGTTGGAACAAACAGACATAGTCCAAAATGGAAATGACAAACTGGTGAAGGTGAAGGAAAATGAAACTATTCATTTTAAATTTAACTCCAATCAAAAACTTGAAATTAAGGAATGCGAAAATGTTATTAACATGAAATATGGCTTTCTACAAGAGCACGTTTTAAATTTTAGATTTCCTGCCGTCTTTTTATCCTCAGAAAACTGCACCATAACAGTTATAGAAAGTGCAAAAACACCTGTAAGGATTATCATAAAGACGCAGAAAACGGAAAACATAGATGGCTGTGATTTTACCAAACCGTCAGGGGAGGGAGATTACCAAGATGGGTTTGCCTTAGAAGAATTAAAGTCAAATGAAAAAATATGTACGATACATATCGGCTCCAGCAAGAAGAAAATTTCTGCAGGTATTAAGTGCCCCTACAAATTAACACCTACCTACTGCTTTAGACACGTCCTATATGAAAAAGACGTCAACGGGGTGAAGTCCTATCACCCCTTCTTGTTGACCGACGTTTTGGGAACCCTCGATGTAGAATTCTACAGCAATGCACAAGAGGGATCCTACATAATTGGGTTGCCAACCAATCCCCAAAAATATTCTGTTGTGAGATGCGTTTGTGAGCATAATGGAAAAGCTGGTATTATGGAACTGAGGATTGCCTCTTCCTCCGGGTGGGCCTTCCTCAGCCTCACCTTGCTGCTTCTCCTCATCGCTCTCCTTTCCGCGTGCTAG
>Peru_262_Plasmodb
ATGAAGCTACTAACCTTTGCCGCGGCGACCTATGGGTTCCTACTGAAGGAATGTCTAAACAGCTTCATATTTCCAACGAAGCATTTATGCGACTTTGCGTTGAATCCCCATAGTAGCATCAAGCCGGTGCTCAAAGAAGCGAGTGGAAAGGATGAAGAAGTGTGGTGCAGCGTGCATAACCCAAGTCTCACAGACTACGTAGCAATGGTGTGTCCCAAAAAAAAAGGAGGAGACTACACAGAGTTAGAAACAGTGCCAGCCAACTGCTTCACCAAACATCTCTACTCCCCATATGATTCAGAAGAAAATGAAAAAGACATGGAACTTCTCGAATTAGACCCAAAATTATCCTTCAACAGAACCTTTAACGATTTTGTATTAAAGGTGTTGGTCATCCCAGGGTATTATAAGCACAACAAAACAATCTACTGCCGATGCGACAATAGGAAAACGAAGAAAGGGGAGGACCAAGAAAAAATAGAAGAAGGGAAAGTAGGATTAGTAAAAATCGTCTTGAACAAAAAAGAAAAAAAACCAAGAGGAATCGATTTCACAGAAACTGATGAGTTGGAACAAACAGACATAGTCCAAAATGGAAATGACAAACTGGTGAAGGTGAAGGAAAATGAAACTATTCATTTTAAATTTAACTCCAATCAAAAACTTGAAATTAAGGAATGCGAAAATGTTATTAACATGAAATATGGCTTTCTACAAGAGCACGTTTTAAATTTTAGATTTCCTGCCGTCTTTTTATCCTCAGAAAACTGCACCATAACAGTTATAGAAAGTGCAAAAACACCTGTAAGGATTATCATAAAGACGCAGAAAACGGAAAACATAGATGGCTGTGATTTTACCAAACCGTCAGGGGAGGGAGATTACCAAGATGGGTTTGCCTTAGAAGAATTAAAGTCAAATGAAAAAATATGTACGATACATATCGGCTCCAGCAAGAAGAAAATTTCTGCAGGTATTAAGTGCCCCTACAAATTAACACCTACCTACTGCTTTAGACACGTCCTATATGAAAAAGACGTCAACGGGGTGAAGTCCTATCACCCCTTCTTGTTGACCGACGTTTTGGGAACCCTCGATGTAGAATTCTACAGCAATGCACAAGAGGGATCCTACATAATTGGGTTGCCAACCAATCCCCAAAAATATTCTGTTGTGAGATGCGTTTGTGAGCATAATGGAAAAGCTGGTATTATGGAACTGAGGATTGCCTCTTCCTCCGGGTGGGCCTTCCTCAGCCTCACCTTGCTGCTTCTCCTCATCGCTCTCCTTTCCGCGTGCTAG
>Peru_3136_Plasmodb
ATGAAGCTACTAACCTTTGCCGCGGCGACCTATGGGTTCCTACTGAAGGAATGTCTAAACAGCTTCATATTTCCAACGAAGCATTTATGCGACTTTGCGTTGAATCCCCATAGTAGCATCAAGCCGGTGCTCAAAGAAGCGAGTGGAAAGGATGAAGAAGTGTGGTGCAGCGTGCATAACCCAAGTCTCACAGACTACGTAGCAATGGTGTGTCCCAAAAAAAAAGGAGGAGACTACACAGAGTTAGAAACAGTGCCAGCCAACTGCTTCACCAAACATCTCTACTCCCCATATGATTCAGAAGAAAATGAAAAAGACATGGAACTTCTCGAATTAGACCCAAAATTATCCTTCAACAGAACCTTTAACGATTTTGTATTAAAGGTGTTGGTCATCCCAGGGTATTATAAGCACAACAAAACAATCTACTGCCGATGCGACAATAGGAAAACGAAGAAAGGGGAGGACCAAGAAAAAATAGAAGAAGGGAAAGTAGGATTAGTAAAAATCGTCTTGAACAAAAAAGAAAAAAAACCAAGAGGAATCGATTTCACAGAAACTGATGAGTTGGAACAAACAGACATAGTCCAAAATGGAAATGACAAACTGGTGAAGGTGAAGGAAAATGAAACTATTCATTTTAAATTTAACTCCAATCAAAAACTTGAAATTAAGGAATGCGAAAATGTTATTAACATGAAATATGGCTTTCTACAAGAGCACGTTTTAAATTTTAGATTTCCTGCCGTCTTTTTATCCTCAGAAAACTGCACCATAACAGTTATAGAAAGTGCAAAAACACCTGTAAGGATTATCATAAAGACGCAGAAAACGGAAAACATAGATGGCTGTGATTTTACCAAACCGTCAGGGGAGGGAGATTACCAAGATGGGTTTGCCTTAGAAGAATTAAAGTCAAATGAAAAAATATGTACGATACATATCGGCTCCAGCAAGAAGAAAATTTCTGCAGGTATTAAGTGCCCCTACAAATTAACACCTACCTACTGCTTTAGACACGTCCTATATGAAAAAGACGTCAACGGGGTGAAGTCCTATCACCCCTTCTTGTTGACCGACGTTTTGGGAACCCTCGATGTAGAATTCTACAGCAATGCACAAGAGGGATCCTACATAATTGGGTTGCCAACCAATCCCCAAAAATATTCTGTTGTGAGATGCGTTTGTGAGCATAATGGAAAAGCTGGTATTATGGAACTGAGGATTGCCTCTTCCTCCGGGTGGGCCTTCCTCAGCCTCACCTTGCTGCTTCTCCTCATCGCTCTCCTTTCCGCGTGCTAG
>Peru_260_Plasmodb
ATGAAGCTACTAACCTTTGCCGCGGCGACCTATGGGTTCCTACTGAAGGAATGTCTAAACAGCTTCATATTTCCAACGAAGCATTTATGCGACTTTGCGTTGAATCCCCATAGTAGCATCAAGCCGGTGCTCAAAGAAGCGAGTGGAAAGGATGAAGAAGTGTGGTGCAGCGTGCATAACCCAAGTCTCACAGACTACGTAGCAATGGTGTGTCCCAAAAAAAAAGGAGGAGACTACACAGAGTTAGAAACAGTGCCAGCCAACTGCTTCACCAAACATCTCTACTCCCCATATGATTCAGAAGAAAATGAAAAAGACATGGAACTTCTCGAATTAGACCCAAAATTATCCTTCAACAGAACCTTTAACGATTTTGTATTAAAGGTGTTGGTCATCCCAGGGTATTATAAGCACAACAAAACAATCTACTGCCGATGCGACAATAGGAAAACGAAGAAAGGGGAGGACCAAGAAAAAATAGAAGAAGGGAAAGTAGGATTAGTAAAAATCGTCTTGAACAAAAAAGAAAAAAAACCAAGAGGAATCGATTTCACAGAAACTGATGAGTTGGAACAAACAGACATAGTCCAAAATGGAAATGACAAACTGGTGAAGGTGAAGGAAAATGAAACTATTCATTTTAAATTTAACTCCAATCAAAAACTTGAAATTAAGGAATGCGAAAATGTTATTAACATGAAATATGGCTTTCTACAAGAGCACGTTTTAAATTTTAGATTTCCTGCCGTCTTTTTATCCTCAGAAAACTGCACCATAACAGTTATAGAAAGTGCAAAAACACCTGTAAGGATTATCATAAAGACGCAGAAAACGGAAAACATAGATGGCTGTGATTTTACCAAACCGTCAGGGGAGGGAGATTACCAAGATGGGTTTGCCTTAGAAGAATTAAAGTCAAATGAAAAAATATGTACGATACATATCGGCTCCAGCAAGAAGAAAATTTCTGCAGGTATTAAGTGCCCCTACAAATTAACACCTACCTACTGCTTTAGACACGTCCTATATGAAAAAGACGTCAACGGGGTGAAGTCCTATCACCCCTTCTTGTTGACCGACGTTTTGGGAACCCTCGATGTAGAATTCTACAGCAATGCACAAGAGGGATCCTACATAATTGGGTTGCCAACCAATCCCCAAAAATATTCTGTTGTGAGATGCGTTTGTGAGCATAATGGAAAAGCTGGTATTATGGAACTGAGGATTGCCTCTTCCTCCGGGTGGGCCTTCCTCAGCCTCACCTTGCTGCTTCTCCTCATCGCTCTCCTTTCCGCGTGCTAG
>Peru_ST02_Plasmodb
ATGAAGCTACTAACCTTTGCCGCGGCGACCTATGGGTTCCTACTGAAGGAATGTCTAAACAGCTTCATATTTCCAACGAAGCATTTATGCGACTTTGCGTTGAATCCCCATAGTAGCATCAAGCCGGTGCTCAAAGAAGCGAGTGGAAAGGATGAAGAAGTGTGGTGCAGCGTGCATAACCCAAGTCTCACAGACTACGTAGCAATGGTGTGTCCCAAAAAAAAAGGAGGAGACTACACAGAGTTAGAAACAGTGCCAGCCAACTGCTTCACCAAACATCTCTACTCCCCATATGATTCAGAAGAAAATGAAAAAGACATGGAACTTCTCGAATTAGACCCAAAATTATCCTTCAACAGAACCTTTAACGATTTTGTATTAAAGGTGTTGGTCATCCCAGGGTATTATAAGCACAACAAAACAATCTACTGCCGATGCGACAATAGGAAAACGAAGAAAGGGGAGGACCAAGAAAAAATAGAAGAAGGGAAAGTAGGATTAGTAAAAATCGTCTTGAACAAAAAAGAAAAAAAACCAAGAGGAATCGATTTCACAGAAACTGATGAGTTGGAACAAACAGACATAGTCCAAAATGGAAATGACAAACTGGTGAAGGTGAAGGAAAATGAAACTATTCATTTTAAATTTAACTCCAATCAAAAACTTGAAATTAAGGAATGCGAAAATGTTATTAACATGAAATATGGCTTTCTACAAGAGCACGTTTTAAATTTTAGATTTCCTGCCGTCTTTTTATCCTCAGAAAACTGCACCATAACAGTTATAGAAAGTGCAAAAACACCTGTAAGGATTATCATAAAGACGCAGAAAACGGAAAACATAGATGGCTGTGATTTTACCAAACCGTCAGGGGAGGGAGATTACCAAGATGGGTTTGCCTTAGAAGAATTAAAGTCAAATGAAAAAATATGTACGATACATATCGGCTCCAGCAAGAAGAAAATTTCTGCAGGTATTAAGTGCCCCTACAAATTAACACCTACCTACTGCTTTAGACACGTCCTATATGAAAAAGACGTCAACGGGGTGAAGTCCTATCACCCCTTCTTGTTGACCGACGTTTTGGGAACCCTCGATGTAGAATTCTACAGCAATGCACAAGAGGGATCCTACATAATTGGGTTGCCAACCAATCCCCAAAAATATTCTGTTGTGAGATGCGTTTGTGAGCATAATGGAAAAGCTGGTATTATGGAACTGAGGATTGCCTCTTCCTCCGGGTGGGCCTTCCTCAGCCTCACCTTGCTGCTTCTCCTCATCGCTCTCCTTTCCGCGTGCTAG
>Peru_DTS0839_Plasmodb
ATGAAGCTACTAACCTTTGCCGCGGCGACCTATGGGTTCCTACTGAAGGAATGTCTAAACAGCTTCATATTTCCAACGAAGCATTTATGCGACTTTGCGTTGAATCCCCATAGTAGCATCAAGCCGGTGCTCAAAGAAGCGAGTGGAAAGGATGAAGAAGTGTGGTGCAGCGTGCATAACCCAAGTCTCACAGACTACGTAGCAATGGTGTGTCCCAAAAAAAAAGGAGGAGACTACACAGAGTTAGAAACAGTGCCAGCCAACTGCTTCACCAAACATCTCTACTCCCCATATGATTCAGAAGAAAATGAAAAAGACATGGAACTTCTCGAATTAGACCCAAAATTATCCTTCAACAGAACCTTTAACGATTTTGTATTAAAGGTGTTGGTCATCCCAGGGTATTATAAGCACAACAAAACAATCTACTGCCGATGCGACAATAGGAAAACGAAGAAAGGGGAGGACCAAGAAAAAATAGAAGAAGGGAAAGTAGGATTAGTAAAAATCGTCTTGAACAAAAAAGAAAAAAAACCAAGAGGAATCGATTTCACAGAAACTGATGAGTTGGAACAAACAGACATAGTCCAAAATGGAAATGACAAACTGGTGAAGGTGAAGGAAAATGAAACTATTCATTTTAAATTTAACTCCAATCAAAAACTTGAAATTAAGGAATGCGAAAATGTTATTAACATGAAATATGGCTTTCTACAAGAGCACGTTTTAAATTTTAGATTTCCTGCCGTCTTTTTATCCTCAGAAAACTGCACCATAACAGTTATAGAAAGTGCAAAAACACCTGTAAGGATTATCATAAAGACGCAGAAAACGGAAAACATAGATGGCTGTGATTTTACCAAACCGTCAGGGGAGGGAGATTACCAAGATGGGTTTGCCTTAGAAGAATTAAAGTCAAATGAAAAAATATGTACGATACATATCGGCTCCAGCAAGAAGAAAATTTCTGCAGGTATTAAGTGCCCCTACAAATTAACACCTACCTACTGCTTTAGACACGTCCTATATGAAAAAGACGTCAACGGGGTGAAGTCCTATCACCCCTTCTTGTTGACCGACGTTTTGGGAACCCTCGATGTAGAATTCTACAGCAATGCACAAGAGGGATCCTACATAATTGGGTTGCCAACCAATCCCCAAAAATATTCTGTTGTGAGATGCGTTTGTGAGCATAATGGAAAAGCTGGTATTATGGAACTGAGGATTGCCTCTTCCTCCGGGTGGGCCTTCCTCAGCCTCACCTTGCTGCTTCTCCTCATCGCTCTCCTTTCCGCGTGCTAG
>Peru_4023_Plasmodb
ATGAAGCTACTAACCTTTGCCGCGGCGACCTATGGGTTCCTACTGAAGGAATGTCTAAACAGCTTCATATTTCCAACGAAGCATTTATGCGACTTTGCGTTGAATCCCCATAGTAGCATCAAGCCGGTGCTCAAAGAAGCGAGTGGAAAGGATGAAGAAGTGTGGTGCAGCGTGCATAACCCAAGTCTCACAGACTACGTAGCAATGGTGTGTCCCAAAAAAAAAGGAGGAGACTACACAGAGTTAGAAACAGTGCCAGCCAACTGCTTCACCAAACATCTCTACTCCCCATATGATTCAGAAGAAAATGAAAAAGACATGGAACTTCTCGAATTAGACCCAAAATTATCCTTCAACAGAACCTTTAACGATTTTGTATTAAAGGTGTTGGTCATCCCAGGGTATTATAAGCACAACAAAACAATCTACTGCCGATGCGACAATAGGAAAACGAAGAAAGGGGAGGACCAAGAAAAAATAGAAGAAGGGAAAGTAGGATTAGTAAAAATCGTCTTGAACAAAAAAGAAAAAAAACCAAGAGGAATCGATTTCACAGAAACTGATGAGTTGGAACAAACAGACATAGTCCAAAATGGAAATGACAAACTGGTGAAGGTGAAGGAAAATGAAACTATTCATTTTAAATTTAACTCCAATCAAAAACTTGAAATTAAGGAATGCGAAAATGTTATTAACATGAAATATGGCTTTCTACAAGAGCACGTTTTAAATTTTAGATTTCCTGCCGTCTTTTTATCCTCAGAAAACTGCACCATAACAGTTATAGAAAGTGCAAAAACACCTGTAAGGATTATCATAAAGACGCAGAAAACGGAAAACATAGATGGCTGTGATTTTACCAAACCGTCAGGGGAGGGAGATTACCAAGATGGGTTTGCCTTAGAAGAATTAAAGTCAAATGAAAAAATATGTACGATACATATCGGCTCCAGCAAGAAGAAAATTTCTGCAGGTATTAAGTGCCCCTACAAATTAACACCTACCTACTGCTTTAGACACGTCCTATATGAAAAAGACGTCAACGGGGTGAAGTCCTATCACCCCTTCTTGTTGACCGACGTTTTGGGAACCCTCGATGTAGAATTCTACAGCAATGCACAAGAGGGATCCTACATAATTGGGTTGCCAACCAATCCCCAAAAATATTCTGTTGTGAGATGCGTTTGTGAGCATAATGGAAAAGCTGGTATTATGGAACTGAGGATTGCCTCTTCCTCCGGGTGGGCCTTCCTCAGCCTCACCTTGCTGCTTCTCCTCATCGCTCTCCTTTCCGCGTGCTAG
>Peru_1008_Plasmodb
ATGAAGCTACTAACCTTTGCCGCGGCGACCTATGGGTTCCTACTGAAGGAATGTCTAAACAGCTTCATATTTCCAACGAAGCATTTATGCGACTTTGCGTTGAATCCCCATAGTAGCATCAAGCCGGTGCTCAAAGAAGCGAGTGGAAAGGATGAAGAAGTGTGGTGCAGCGTGCATAACCCAAGTCTCACAGACTACGTAGCAATGGTGTGTCCCAAAAAAAAAGGAGGAGACTACACAGAGTTAGAAACAGTGCCAGCCAACTGCTTCACCAAACATCTCTACTCCCCATATGATTCAGAAGAAAATGAAAAAGACATGGAACTTCTCGAATTAGACCCAAAATTATCCTTCAACAGAACCTTTAACGATTTTGTATTAAAGGTGTTGGTCATCCCAGGGTATTATAAGCACAACAAAACAATCTACTGCCGATGCGACAATAGGAAAACGAAGAAAGGGGAGGACCAAGAAAAAATAGAAGAAGGGAAAGTAGGATTAGTAAAAATCGTCTTGAACAAAAAAGAAAAAAAACCAAGAGGAATCGATTTCACAGAAACTGATGAGTTGGAACAAACAGACATAGTCCAAAATGGAAATGACAAACTGGTGAAGGTGAAGGAAAATGAAACTATTCATTTTAAATTTAACTCCAATCAAAAACTTGAAATTAAGGAATGCGAAAATGTTATTAACATGAAATATGGCTTTCTACAAGAGCACGTTTTAAATTTTAGATTTCCTGCCGTCTTTTTATCCTCAGAAAACTGCACCATAACAGTTATAGAAAGTGCAAAAACACCTGTAAGGATTATCATAAAGACGCAGAAAACGGAAAACATAGATGGCTGTGATTTTACCAAACCGTCAGGGGAGGGAGATTACCAAGATGGGTTTGCCTTAGAAGAATTAAAGTCAAATGAAAAAATATGTACGATACATATCGGCTCCAGCAAGAAGAAAATTTCTGCAGGTATTAAGTGCCCCTACAAATTAACACCTACCTACTGCTTTAGACACGTCCTATATGAAAAAGACGTCAACGGGGTGAAGTCCTATCACCCCTTCTTGTTGACCGACGTTTTGGGAACCCTCGATGTAGAATTCTACAGCAATGCACAAGAGGGATCCTACATAATTGGGTTGCCAACCAATCCCCAAAAATATTCTGTTGTGAGATGCGTTTGTGAGCATAATGGAAAAGCTGGTATTATGGAACTGAGGATTGCCTCTTCCTCCGGGTGGGCCTTCCTCAGCCTCACCTTGCTGCTTCTCCTCATCGCTCTCCTTTCCGCGTGCTAG
>Peru_00622_Plasmodb
ATGAAGCTACTAACCTTTGCCGCGGCGACCTATGGGTTCCTACTGAAGGAATGTCTAAACAGCTTAATATTTCCAACGAAGCATTTATGCGACTTTGCGTTGAATCCCCATAGTAGCATCAAGCCGGTGCTCAAAGAAGCGAGTGGAAAGGATGAAGAAGTGTGGTGCAGCGTGCATAACCCAAGTCTCACAGACTACGTAGCAATGGTGTGTCCCAAAAAAAAAGGAGGAGACTACACAGAGTTAGAAACAGTGCCAGCCAACTGCTTCACCAAACATCTCTACTCCCCATATGATTCAGAAGAAAATGAAAAAGACATGGAACTTCTCGAATTAGACCCAAAATTATCCTTCAACAGAACCTTTAACGATTTTGTATTAAAGGTGTTGGTCATCCCAGGGTATTATAAGCACAACAAAACAATCTACTGCCGATGCGACAATAGGAAAACGAAGAAAGGGGAGGACCAAGAAAAAATAGAAGAAGGGAAAGTAGGATTAGTAAAAATCGTCTTGAACAAAAAAGAAAAAAAACCAAGAGGAATCGATTTCACAGAAACTGATGAGTTGGAACAAACAGACATAGTCCAAAATGGAAATGACAAACTGGTGAAGGTGAAGGAAAATGAAACTATTCATTTTAAATTTAACTCCAATCAAAAACTTGAAATTAAGGAATGCGAAAATGTTATTAACATGAAATATGGCTTTCTACAAGAGCACGTTTTAAATTTTAGATTTCCTGCCGTCTTTTTATCCTCAGAAAACTGCACCATAACAGTTATAGAAAGTGCAAAAACACCTGTAAGGATTATCATAAAGACGCAGAAAACGGAAAACATAGATGGCTGTGATTTTACCAAACCGTCAGGGGAGGGAGATTACCAAGATGGGTTTGCCTTAGAAGAATTAAAGTCAAATGAAAAAATATGTACGATACATATCGGCTCCAGCAAGAAGAAAATTTCTGCAGGTATTAAGTGCCCCTACAAATTAACACCTACCTACTGCTTTAGACACGTCCTATATGAAAAAGACGTCAACGGGGTGAAGTCCTATCACCCCTTCTTGTTGACCGACGTTTTGGGAACCCTCGATGTAGAATTCTACAGCAATGCACAAGAGGGATCCTACATAATTGGGTTGCCAACCAATCCCCAAAAATATTCTGTTGTGAGATGCGTTTGTGAGCATAATGGAAAAGCTGGTATTATGGAACTGAGGATTGCCTCTTCCTCCGGGTGGGCCTTCCTCAGCCTCACCTTGCTGCTTCTCCTCATCGCTCTCCTTTCCGCGTGCTAG
>Peru_259_Plasmodb
ATGAAGCTACTAACCTTTGCCGCGGCGACCTATGGGTTCCTACTGAAGGAATGTCTAAACAGCTTCATATTTCCAACGAAGCATTTATGCGACTTTGCGTTGAATCCCCATAGTAGCATCAAGCCGGTGCTCAAAGAAGCGAGTGGAAAGGATGAAGAAGTGTGGTGCAGCGTGCATAACCCAAGTCTCACAGACTACGTAGCAATGGTGTGTCCCAAAAAAAAAGGAGGAGACTACACAGAGTTAGAAACAGTGCCAGCCAACTGCTTCACCAAACATCTCTACTCCCCATATGATTCAGAAGAAAATGAAAAAGACATGGAACTTCTCGAATTAGACCCAAAATTATCCTTCAACAGAACCTTTAACGATTTTGTATTAAAGGTGTTGGTCATCCCAGGGTATTATAAGCACAACAAAACAATCTACTGCCGATGCGACAATAGGAAAACGAAGAAAGGGGAGGACCAAGAAAAAATAGAAGAAGGGAAAGTAGGATTAGTAAAAATCGTCTTGAACAAAAAAGAAAAAAAACCAAGAGGAATCGATTTCACAGAAACTGATGAGTTGGAACAAACAGACATAGTCCAAAATGGAAATGACAAACTGGTGAAGGTGAAGGAAAATGAAACTATTCATTTTAAATTTAACTCCAATCAAAAACTTGAAATTAAGGAATGCGAAAATGTTATTAACATGAAATATGGCTTTCTACAAGAGCACGTTTTAAATTTTAGATTTCCTGCCGTCTTTTTATCCTCAGAAAACTGCACCATAACAGTTATAGAAAGTGCAAAAACACCTGTAAGGATTATCATAAAGACGCAGAAAACGGAAAACATAGATGGCTGTGATTTTACCAAACCGTCAGGGGAGGGAGATTACCAAGATGGGTTTGCCTTAGAAGAATTAAAGTCAAATGAAAAAATATGTACGATACATATCGGCTCCAGCAAGAAGAAAATTTCTGCAGGTATTAAGTGCCCCTACAAATTAACACCTACCTACTGCTTTAGACACGTCCTATATGAAAAAGACGTCAACGGGGTGAAGTCCTATCACCCCTTCTTGTTGACCGACGTTTTGGGAACCCTCGATGTAGAATTCTACAGCAATGCACAAGAGGGATCCTACATAATTGGGTTGCCAACCAATCCCCAAAAATATTCTGTTGTGAGATGCGTTTGTGAGCATAATGGAAAAGCTGGTATTATGGAACTGAGGATTGCCTCTTCCTCCGGGTGGGCCTTCCTCAGCCTCACCTTGCTGCTTCTCCTCATCGCTCTCCTTTCCGCGTGCTAG
>Peru_3232_Plasmodb
ATGAAGCTACTAACCTTTGCCGCGGCGACCTATGGGTTCCTACTGAAGGAATGTCTAAACAGCTTCATATTTCCAACGAAGCATTTATGCGACTTTGCGTTGAATCCCCATAGTAGCATCAAGCCGGTGCTCAAAGAAGCGAGTGGAAAGGATGAAGAAGTGTGGTGCAGCGTGCATAACCCAAGTCTCACAGACTACGTAGCAATGGTGTGTCCCAAAAAAAAAGGAGGAGACTACACAGAGTTAGAAACAGTGCCAGCCAACTGCTTCACCAAACATCTCTACTCCCCATATGATTCAGAAGAAAATGAAAAAGACATGGAACTTCTCGAATTAGACCCAAAATTATCCTTCAACAGAACCTTTAACGATTTTGTATTAAAGGTGTTGGTCATCCCAGGGTATTATAAGCACAACAAAACAATCTACTGCCGATGCGACAATAGGAAAACGAAGAAAGGGGAGGACCAAGAAAAAATAGAAGAAGGGAAAGTAGGATTAGTAAAAATCGTCTTGAACAAAAAAGAAAAAAAACCAAGAGGAATCGATTTCACAGAAACTGATGAGTTGGAACAAACAGACATAGTCCAAAATGGAAATGACAAACTGGTGAAGGTGAAGGAAAATGAAACTATTCATTTTAAATTTAACTCCAATCAAAAACTTGAAATTAAGGAATGCGAAAATGTTATTAACATGAAATATGGCTTTCTACAAGAGCACGTTTTAAATTTTAGATTTCCTGCCGTCTTTTTATCCTCAGAAAACTGCACCATAACAGTTATAGAAAGTGCAAAAACACCTGTAAGGATTATCATAAAGACGCAGAAAACGGAAAACATAGATGGCTGTGATTTTACCAAACCGTCAGGGGAGGGAGATTACCAAGATGGGTTTGCCTTAGAAGAATTAAAGTCAAATGAAAAAATATGTACGATACATATCGGCTCCAGCAAGAAGAAAATTTCTGCAGGTATTAAGTGCCCCTACAAATTAACACCTACCTACTGCTTTAGACACGTCCTATATGAAAAAGACGTCAACGGGGTGAAGTCCTATCACCCCTTCTTGTTGACCGACGTTTTGGGAACCCTCGATGTAGAATTCTACAGCAATGCACAAGAGGGATCCTACATAATTGGGTTGCCAACCAATCCCCAAAAATATTCTGTTGTGAGATGCGTTTGTGAGCATAATGGAAAAGCTGGTATTATGGAACTGAGGATTGCCTCTTCCTCCGGGTGGGCCTTCCTCAGCCTCACCTTGCTGCTTCTCCTCATCGCTCTCCTTTCCGCGTGCTAG
>Peru_IQ07_Plasmodb
ATGAAGCTACTAACCTTTGCCGCGGCGACCTATGGGTTCCTACTGAAGGAATGTCTAAACAGCTTCATATTTCCAACGAAGCATTTATGCGACTTTGCGTTGAATCCCCATAGTAGCATCAAGCCGGTGCTCAAAGAAGCGAGTGGAAAGGATGAAGAAGTGTGGTGCAGCGTGCATAACCCAAGTCTCACAGACTACGTAGCAATGGTGTGTCCCAAAAAAAAAGGAGGAGACTACACAGAGTTAGAAACAGTGCCAGCCAACTGCTTCACCAAACATCTCTACTCCCCATATGATTCAGAAGAAAATGAAAAAGACATGGAACTTCTCGAATTAGACCCAAAATTATCCTTCAACAGAACCTTTAACGATTTTGTATTAAAGGTGTTGGTCATCCCAGGGTATTATAAGCACAACAAAACAATCTACTGCCGATGCGACAATAGGAAAACGAAGAAAGGGGAGGACCAAGAAAAAATAGAAGAAGGGAAAGTAGGATTAGTAAAAATCGTCTTGAACAAAAAAGAAAAAAAACCAAGAGGAATCGATTTCACAGAAACTGATGAGTTGGAACAAACAGACATAGTCCAAAATGGAAATGACAAACTGGTGAAGGTGAAGGAAAATGAAACTATTCATTTTAAATTTAACTCCAATCAAAAACTTGAAATTAAGGAATGCGAAAATGTTATTAACATGAAATATGGCTTTCTACAAGAGCACGTTTTAAATTTTAGATTTCCTGCCGTCTTTTTATCCTCAGAAAACTGCACCATAACAGTTATAGAAAGTGCAAAAACACCTGTAAGGATTATCATAAAGACGCAGAAAACGGAAAACATAGATGGCTGTGATTTTACCAAACCGTCAGGGGAGGGAGATTACCAAGATGGGTTTGCCTTAGAAGAATTAAAGTCAAATGAAAAAATATGTACGATACATATCGGCTCCAGCAAGAAGAAAATTTCTGCAGGTATTAAGTGCCCCTACAAATTAACACCTACCTACTGCTTTAGACACGTCCTATATGAAAAAGACGTCAACGGGGTGAAGTCCTATCACCCCTTCTTGTTGACCGACGTTTTGGGAACCCTCGATGTAGAATTCTACAGCAATGCACAAGAGGGATCCTACATAATTGGGTTGCCAACCAATCCCCAAAAATATTCTGTTGTGAGATGCGTTTGTGAGCATAATGGAAAAGCTGGTATTATGGAACTGAGGATTGCCTCTTCCTCCGGGTGGGCCTTCCTCAGCCTCACCTTGCTGCTTCTCCTCATCGCTCTCCTTTCCGCGTGCTAG
>Peru_3133_Plasmodb
ATGAAGCTACTAACCTTTGCCGCGGCGACCTATGGGTTCCTACTGAAGGAATGTCTAAACAGCTTCATATTTCCAACGAAGCATTTATGCGACTTTGCGTTGAATCCCCATAGTAGCATCAAGCCGGTGCTCAAAGAAGCGAGTGGAAAGGATGAAGAAGTGTGGTGCAGCGTGCATAACCCAAGTCTCACAGACTACGTAGCAATGGTGTGTCCCAAAAAAAAAGGAGGAGACTACACAGAGTTAGAAACAGTGCCAGCCAACTGCTTCACCAAACATCTCTACTCCCCATATGATTCAGAAGAAAATGAAAAAGACATGGAACTTCTCGAATTAGACCCAAAATTATCCTTCAACAGAACCTTTAACGATTTTGTATTAAAGGTGTTGGTCATCCCAGGGTATTATAAGCACAACAAAACAATCTACTGCCGATGCGACAATAGGAAAACGAAGAAAGGGGAGGACCAAGAAAAAATAGAAGAAGGGAAAGTAGGATTAGTAAAAATCGTCTTGAACAAAAAAGAAAAAAAACCAAGAGGAATCGATTTCACAGAAACTGATGAGTTGGAACAAACAGACATAGTCCAAAATGGAAATGACAAACTGGTGAAGGTGAAGGAAAATGAAACTATTCATTTTAAATTTAACTCCAATCAAAAACTTGAAATTAAGGAATGCGAAAATGTTATTAACATGAAATATGGCTTTCTACAAGAGCACGTTTTAAATTTTAGATTTCCTGCCGTCTTTTTATCCTCAGAAAACTGCACCATAACAGTTATAGAAAGTGCAAAAACACCTGTAAGGATTATCATAAAGACGCAGAAAACGGAAAACATAGATGGCTGTGATTTTACCAAACCGTCAGGGGAGGGAGATTACCAAGATGGGTTTGCCTTAGAAGAATTAAAGTCAAATGAAAAAATATGTACGATACATATCGGCTCCAGCAAGAAGAAAATTTCTGCAGGTATTAAGTGCCCCTACAAATTAACACCTACCTACTGCTTTAGACACGTCCTATATGAAAAAGACGTCAACGGGGTGAAGTCCTATCACCCCTTCTTGTTGACCGACGTTTTGGGAACCCTCGATGTAGAATTCTACAGCAATGCACAAGAGGGATCCTACATAATTGGGTTGCCAACCAATCCCCAAAAATATTCTGTTGTGAGATGCGTTTGTGAGCATAATGGAAAAGCTGGTATTATGGAACTGAGGATTGCCTCTTCCTCCGGGTGGGCCTTCCTCAGCCTCACCTTGCTGCTTCTCCTCATCGCTCTCCTTTCCGCGTGCTAG
>Peru_DTS0791_Plasmodb
ATGAAGCTACTAACCTTTGCCGCGGCGACCTATGGGTTCCTACTGAAGGAATGTCTAAACAGCTTCATATTTCCAACGAAGCATTTATGCGACTTTGCGTTGAATCCCCATAGTAGCATCAAGCCGGTGCTCAAAGAAGCGAGTGGAAAGGATGAAGAAGTGTGGTGCAGCGTGCATAACCCAAGTCTCACAGACTACGTAGCAATGGTGTGTCCCAAAAAAAAAGGAGGAGACTACACAGAGTTAGAAACAGTGCCAGCCAACTGCTTCACCAAACATCTCTACTCCCCATATGATTCAGAAGAAAATGAAAAAGACATGGAACTTCTCGAATTAGACCCAAAATTATCCTTCAACAGAACCTTTAACGATTTTGTATTAAAGGTGTTGGTCATCCCAGGGTATTATAAGCACAACAAAACAATCTACTGCCGATGCGACAATAGGAAAACGAAGAAAGGGGAGGACCAAGAAAAAATAGAAGAAGGGAAAGTAGGATTAGTAAAAATCGTCTTGAACAAAAAAGAAAAAAAACCAAGAGGAATCGATTTCACAGAAACTGATGAGTTGGAACAAACAGACATAGTCCAAAATGGAAATGACAAACTGGTGAAGGTGAAGGAAAATGAAACTATTCATTTTAAATTTAACTCCAATCAAAAACTTGAAATTAAGGAATGCGAAAATGTTATTAACATGAAATATGGCTTTCTACAAGAGCACGTTTTAAATTTTAGATTTCCTGCCGTCTTTTTATCCTCAGAAAACTGCACCATAACAGTTATAGAAAGTGCAAAAACACCTGTAAGGATTATCATAAAGACGCAGAAAACGGAAAACATAGATGGCTGTGATTTTACCAAACCGTCAGGGGAGGGAGATTACCAAGATGGGTTTGCCTTAGAAGAATTAAAGTCAAATGAAAAAATATGTACGATACATATCGGCTCCAGCAAGAAGAAAATTTCTGCAGGTATTAAGTGCCCCTACAAATTAACACCTACCTACTGCTTTAGACACGTCCTATATGAAAAAGACGTCAACGGGGTGAAGTCCTATCACCCCTTCTTGTTGACCGACGTTTTGGGAACCCTCGATGTAGAATTCTACAGCAATGCACAAGAGGGATCCTACATAATTGGGTTGCCAACCAATCCCCAAAAATATTCTGTTGTGAGATGCGTTTGTGAGCATAATGGAAAAGCTGGTATTATGGAACTGAGGATTGCCTCTTCCTCCGGGTGGGCCTTCCTCAGCCTCACCTTGCTGCTTCTCCTCATCGCTCTCCTTTCCGCGTGCTAG
>Peru07_Plasmodb
ATGAAGCTACTAACCTTTGCCGCGGCGACCTATGGGTTCCTACTGAAGGAATGTCTAAACAGCTTCATATTTCCAACGAAGCATTTATGCGACTTTGCGTTGAATCCCCATAGTAGCATCAAGCCGGTGCTCAAAGAAGCGAGTGGAAAGGATGAAGAAGTGTGGTGCAGCGTGCATAACCCAAGTCTCACAGACTACGTAGCAATGGTGTGTCCCAAAAAAAAAGGAGGAGACTACACAGAGTTAGAAACAGTGCCAGCCAACTGCTTCACCAAACATCTCTACTCCCCATATGATTCAGAAGAAAATGAAAAAGACATGGAACTTCTCGAATTAGACCCAAAATTATCCTTCAACAGAACCTTTAACGATTTTGTATTAAAGGTGTTGGTCATCCCAGGGTATTATAAGCACAACAAAACAATCTACTGCCGATGCGACAATAGGAAAACGAAGAAAGGGGAGGACCAAGAAAAAATAGAAGAAGGGAAAGTAGGATTAGTAAAAATCGTCTTGAACAAAAAAGAAAAAAAACCAAGAGGAATCGATTTCACAGAAACTGATGAGTTGGAACAAACAGACATAGTCCAAAATGGAAATGACAAACTGGTGAAGGTGAAGGAAAATGAAACTATTCATTTTAAATTTAACTCCAATCAAAAACTTGAAATTAAGGAATGCGAAAATGTTATTAACATGAAATATGGCTTTCTACAAGAGCACGTTTTAAATTTTAGATTTCCTGCCGTCTTTTTATCCTCAGAAAACTGCACCATAACAGTTATAGAAAGTGCAAAAACACCTGTAAGGATTATCATAAAGACGCAGAAAACGGAAAACATAGATGGCTGTGATTTTACCAAACCGTCAGGGGAGGGAGATTACCAAGATGGGTTTGCCTTAGAAGAATTAAAGTCAAATGAAAAAATATGTACGATACATATCGGCTCCAGCAAGAAGAAAATTTCTGCAGGTATTAAGTGCCCCTACAAATTAACACCTACCTACTGCTTTAGACACGTCCTATATGAAAAAGACGTCAACGGGGTGAAGTCCTATCACCCCTTCTTGTTGACCGACGTTTTGGGAACCCTCGATGTAGAATTCTACAGCAATGCACAAGAGGGATCCTACATAATTGGGTTGCCAACCAATCCCCAAAAATATTCTGTTGTGAGATGCGTTTGTGAGCATAATGGAAAAGCTGGTATTATGGAACTGAGGATTGCCTCTTCCTCCGGGTGGGCCTTCCTCAGCCTCACCTTGCTGCTTCTCCTCATCGCTCTCCTTTCCGCGTGCTAG
>Peru_DTS0830_Plasmodb
ATGAAGCTACTAACCTTTGCCGCGGCGACCTATGGGTTCCTACTGAAGGAATGTCTAAACAGCTTCATATTTCCAACGAAGCATTTATGCGACTTTGCGTTGAATCCCCATAGTAGCATCAAGCCGGTGCTCAAAGAAGCGAGTGGAAAGGATGAAGAAGTGTGGTGCAGCGTGCATAACCCAAGTCTCACAGACTACGTAGCAATGGTGTGTCCCAAAAAAAAAGGAGGAGACTACACAGAGTTAGAAACAGTGCCAGCCAACTGCTTCACCAAACATCTCTACTCCCCATATGATTCAGAAGAAAATGAAAAAGACATGGAACTTCTCGAATTAGACCCAAAATTATCCTTCAACAGAACCTTTAACGATTTTGTATTAAAGGTGTTGGTCATCCCAGGGTATTATAAGCACAACAAAACAATCTACTGCCGATGCGACAATAGGAAAACGAAGAAAGGGGAGGACCAAGAAAAAATAGAAGAAGGGAAAGTAGGATTAGTAAAAATCGTCTTGAACAAAAAAGAAAAAAAACCAAGAGGAATCGATTTCACAGAAACTGATGAGTTGGAACAAACAGACATAGTCCAAAATGGAAATGACAAACTGGTGAAGGTGAAGGAAAATGAAACTATTCATTTTAAATTTAACTCCAATCAAAAACTTGAAATTAAGGAATGCGAAAATGTTATTAACATGAAATATGGCTTTCTACAAGAGCACGTTTTAAATTTTAGATTTCCTGCCGTCTTTTTATCCTCAGAAAACTGCACCATAACAGTTATAGAAAGTGCAAAAACACCTGTAAGGATTATCATAAAGACGCAGAAAACGGAAAACATAGATGGCTGTGATTTTACCAAACCGTCAGGGGAGGGAGATTACCAAGATGGGTTTGCCTTAGAAGAATTAAAGTCAAATGAAAAAATATGTACGATACATATCGGCTCCAGCAAGAAGAAAATTTCTGCAGGTATTAAGTGCCCCTACAAATTAACACCTACCTACTGCTTTAGACACGTCCTATATGAAAAAGACGTCAACGGGGTGAAGTCCTATCACCCCTTCTTGTTGACCGACGTTTTGGGAACCCTCGATGTAGAATTCTACAGCAATGCACAAGAGGGATCCTACATAATTGGGTTGCCAACCAATCCCCAAAAATATTCTGTTGTGAGATGCGTTTGTGAGCATAATGGAAAAGCTGGTATTATGGAACTGAGGATTGCCTCTTCCTCCGGGTGGGCCTTCCTCAGCCTCACCTTGCTGCTTCTCCTCATCGCTCTCCTTTCCGCGTGCTAG
>Peru_06_Plasmodb
ATGAAGCTACTAACCTTTGCCGCGGCGACCTATGGGTTCCTACTGAAGGAATGTCTAAACAGCTTCATATTTCCAACGAAGCATTTATGCGACTTTGCGTTGAATCCCCATAGTAGCATCAAGCCGGTGCTCAAAGAAGCGAGTGGAAAGGATGAAGAAGTGTGGTGCAGCGTGCATAACCCAAGTCTCACAGACTACGTAGCAATGGTGTGTCCCAAAAAAAAAGGAGGAGACTACACAGAGTTAGAAACAGTGCCAGCCAACTGCTTCACCAAACATCTCTACTCCCCATATGATTCAGAAGAAAATGAAAAAGACATGGAACTTCTCGAATTAGACCCAAAATTATCCTTCAACAGAACCTTTAACGATTTTGTATTAAAGGTGTTGGTCATCCCAGGGTATTATAAGCACAACAAAACAATCTACTGCCGATGCGACAATAGGAAAACGAAGAAAGGGGAGGACCAAGAAAAAATAGAAGAAGGGAAAGTAGGATTAGTAAAAATCGTCTTGAACAAAAAAGAAAAAAAACCAAGAGGAATCGATTTCACAGAAACTGATGAGTTGGAACAAACAGACATAGTCCAAAATGGAAATGACAAACTGGTGAAGGTGAAGGAAAATGAAACTATTCATTTTAAATTTAACTCCAATCAAAAACTTGAAATTAAGGAATGCGAAAATGTTATTAACATGAAATATGGCTTTCTACAAGAGCACGTTTTAAATTTTAGATTTCCTGCCGTCTTTTTATCCTCAGAAAACTGCACCATAACAGTTATAGAAAGTGCAAAAACACCTGTAAGGATTATCATAAAGACGCAGAAAACGGAAAACATAGATGGCTGTGATTTTACCAAACCGTCAGGGGAGGGAGATTACCAAGATGGGTTTGCCTTAGAAGAATTAAAGTCAAATGAAAAAATATGTACGATACATATCGGCTCCAGCAAGAAGAAAATTTCTGCAGGTATTAAGTGCCCCTACAAATTAACACCTACCTACTGCTTTAGACACGTCCTATATGAAAAAGACGTCAACGGGGTGAAGTCCTATCACCCCTTCTTGTTGACCGACGTTTTGGGAACCCTCGATGTAGAATTCTACAGCAATGCACAAGAGGGATCCTACATAATTGGGTTGCCAACCAATCCCCAAAAATATTCTGTTGTGAGATGCGTTTGTGAGCATAATGGAAAAGCTGGTATTATGGAACTGAGGATTGCCTCTTCCTCCGGGTGGGCCTTCCTCAGCCTCACCTTGCTGCTTCTCCTCATCGCTCTCCTTTCCGCGTGCTAG
>Peru_257_Plasmodb
ATGAAGCTACTAACCTTTGCCGCGGCGACCTATGGGTTCCTACTGAAGGAATGTCTAAACAGCTTCATATTTCCAACGAAGCATTTATGCGACTTTGCGTTGAATCCCCATAGTAGCATCAAGCCGGTGCTCAAAGAAGCGAGTGGAAAGGATGAAGAAGTGTGGTGCAGCGTGCATAACCCAAGTCTCACAGACTACGTAGCAATGGTGTGTCCCAAAAAAAAAGGAGGAGACTACACAGAGTTAGAAACAGTGCCAGCCAACTGCTTCACCAAACATCTCTACTCCCCATATGATTCAGAAGAAAATGAAAAAGACATGGAACTTCTCGAATTAGACCCAAAATTATCCTTCAACAGAACCTTTAACGATTTTGTATTAAAGGTGTTGGTCATCCCAGGGTATTATAAGCACAACAAAACAATCTACTGCCGATGCGACAATAGGAAAACGAAGAAAGGGGAGGACCAAGAAAAAATAGAAGAAGGGAAAGTAGGATTAGTAAAAATCGTCTTGAACAAAAAAGAAAAAAAACCAAGAGGAATCGATTTCACAGAAACTGATGAGTTGGAACAAACAGACATAGTCCAAAATGGAAATGACAAACTGGTGAAGGTGAAGGAAAATGAAACTATTCATTTTAAATTTAACTCCAATCAAAAACTTGAAATTAAGGAATGCGAAAATGTTATTAACATGAAATATGGCTTTCTACAAGAGCACGTTTTAAATTTTAGATTTCCTGCCGTCTTTTTATCCTCAGAAAACTGCACCATAACAGTTATAGAAAGTGCAAAAACACCTGTAAGGATTATCATAAAGACGCAGAAAACGGAAAACATAGATGGCTGTGATTTTACCAAACCGTCAGGGGAGGGAGATTACCAAGATGGGTTTGCCTTAGAAGAATTAAAGTCAAATGAAAAAATATGTACGATACATATCGGCTCCAGCAAGAAGAAAATTTCTGCAGGTATTAAGTGCCCCTACAAATTAACACCTACCTACTGCTTTAGACACGTCCTATATGAAAAAGACGTCAACGGGGTGAAGTCCTATCACCCCTTCTTGTTGACCGACGTTTTGGGAACCCTCGATGTAGAATTCTACAGCAATGCACAAGAGGGATCCTACATAATTGGGTTGCCAACCAATCCCCAAAAATATTCTGTTGTGAGATGCGTTTGTGAGCATAATGGAAAAGCTGGTATTATGGAACTGAGGATTGCCTCTTCCTCCGGGTGGGCCTTCCTCAGCCTCACCTTGCTGCTTCTCCTCATCGCTCTCCTTTCCGCGTGCTAG
>Peru_08_Plasmodb
ATGAAGCTACTAACCTTTGCCGCGGCGACCTATGGGTTCCTACTGAAGGAATGTCTAAACAGCTTCATATTTCCAACGAAGCATTTATGCGACTTTGCGTTGAATCCCCATAGTAGCATCAAGCCGGTGCTCAAAGAAGCGAGTGGAAAGGATGAAGAAGTGTGGTGCAGCGTGCATAACCCAAGTCTCACAGACTACGTAGCAATGGTGTGTCCCAAAAAAAAAGGAGGAGACTACACAGAGTTAGAAACAGTGCCAGCCAACTGCTTCACCAAACATCTCTACTCCCCATATGATTCAGAAGAAAATGAAAAAGACATGGAACTTCTCGAATTAGACCCAAAATTATCCTTCAACAGAACCTTTAACGATTTTGTATTAAAGGTGTTGGTCATCCCAGGGTATTATAAGCACAACAAAACAATCTACTGCCGATGCGACAATAGGAAAACGAAGAAAGGGGAGGACCAAGAAAAAATAGAAGAAGGGAAAGTAGGATTAGTAAAAATCGTCTTGAACAAAAAAGAAAAAAAACCAAGAGGAATCGATTTCACAGAAACTGATGAGTTGGAACAAACAGACATAGTCCAAAATGGAAATGACAAACTGGTGAAGGTGAAGGAAAATGAAACTATTCATTTTAAATTTAACTCCAATCAAAAACTTGAAATTAAGGAATGCGAAAATGTTATTAACATGAAATATGGCTTTCTACAAGAGCACGTTTTAAATTTTAGATTTCCTGCCGTCTTTTTATCCTCAGAAAACTGCACCATAACAGTTATAGAAAGTGCAAAAACACCTGTAAGGATTATCATAAAGACGCAGAAAACGGAAAACATAGATGGCTGTGATTTTACCAAACCGTCAGGGGAGGGAGATTACCAAGATGGGTTTGCCTTAGAAGAATTAAAGTCAAATGAAAAAATATGTACGATACATATCGGCTCCAGCAAGAAGAAAATTTCTGCAGGTATTAAGTGCCCCTACAAATTAACACCTACCTACTGCTTTAGACACGTCCTATATGAAAAAGACGTCAACGGGGTGAAGTCCTATCACCCCTTCTTGTTGACCGACGTTTTGGGAACCCTCGATGTAGAATTCTACAGCAATGCACAAGAGGGATCCTACATAATTGGGTTGCCAACCAATCCCCAAAAATATTCTGTTGTGAGATGCGTTTGTGAGCATAATGGAAAAGCTGGTATTATGGAACTGAGGATTGCCTCTTCCTCCGGGTGGGCCTTCCTCAGCCTCACCTTGCTGCTTCTCCTCATCGCTCTCCTTTCCGCGTGCTAG
>Peru_99622_Plasmodb
ATGAAGCTACTAACCTTTGCCGCGGCGACCTATGGGTTCCTACTGAAGGAATGTCTAAACAGCTTAATATTTCCAACGAAGCATTTATGCGACTTTGCGTTGAATCCCCATAGTAGCATCAAGCCGGTGCTCAAAGAAGCGAGTGGAAAGGATGAAGAAGTGTGGTGCAGCGTGCATAACCCAAGTCTCACAGACTACGTAGCAATGGTGTGTCCCAAAAAAAAAGGAGGAGACTACACAGAGTTAGAAACAGTGCCAGCCAACTGCTTCACCAAACATCTCTACTCCCCATATGATTCAGAAGAAAATGAAAAAGACATGGAACTTCTCGAATTAGACCCAAAATTATCCTTCAACAGAACCTTTAACGATTTTGTATTAAAGGTGTTGGTCATCCCAGGGTATTATAAGCACAACAAAACAATCTACTGCCGATGCGACAATAGGAAAACGAAGAAAGGGGAGGACCAAGAAAAAATAGAAGAAGGGAAAGTAGGATTAGTAAAAATCGTCTTGAACAAAAAAGAAAAAAAACCAAGAGGAATCGATTTCACAGAAACTGATGAGTTGGAACAAACAGACATAGTCCAAAATGGAAATGACAAACTGGTGAAGGTGAAGGAAAATGAAACTATTCATTTTAAATTTAACTCCAATCAAAAACTTGAAATTAAGGAATGCGAAAATGTTATTAACATGAAATATGGCTTTCTACAAGAGCACGTTTTAAATTTTAGATTTCCTGCCGTCTTTTTATCCTCAGAAAACTGCACCATAACAGTTATAGAAAGTGCAAAAACACCTGTAAGGATTATCATAAAGACGCAGAAAACGGAAAACATAGATGGCTGTGATTTTACCAAACCGTCAGGGGAGGGAGATTACCAAGATGGGTTTGCCTTAGAAGAATTAAAGTCAAATGAAAAAATATGTACGATACATATCGGCTCCAGCAAGAAGAAAATTTCTGCAGGTATTAAGTGCCCCTACAAATTAACACCTACCTACTGCTTTAGACACGTCCTATATGAAAAAGACGTCAACGGGGTGAAGTCCTATCACCCCTTCTTGTTGACCGACGTTTTGGGAACCCTCGATGTAGAATTCTACAGCAATGCACAAGAGGGATCCTACATAATTGGGTTGCCAACCAATCCCCAAAAATATTCTGTTGTGAGATGCGTTTGTGAGCATAATGGAAAAGCTGGTATTATGGAACTGAGGATTGCCTCTTCCTCCGGGTGGGCCTTCCTCAGCCTCACCTTGCTGCTTCTCCTCATCGCTCTCCTTTCCGCGTGCTAG
>Peru_00699_Pv47_Plasmodb
ATGAAGCTACTAACCTTTGCCGCGGCGACCTATGGGTTCCTACTGAAGGAATGTCTAAACAGCTTAATATTTCCAACGAAGCATTTATGCGACTTTGCGTTGAATCCCCATAGTAGCATCAAGCCGGTGCTCAAAGAAGCGAGTGGAAAGGATGAAGAAGTGTGGTGCAGCGTGCATAACCCAAGTCTCACAGACTACGTAGCAATGGTGTGTCCCAAAAAAAAAGGAGGAGACTACACAGAGTTAGAAACAGTGCCAGCCAACTGCTTCACCAAACATCTCTACTCCCCATATGATTCAGAAGAAAATGAAAAAGACATGGAACTTCTCGAATTAGACCCAAAATTATCCTTCAACAGAACCTTTAACGATTTTGTATTAAAGGTGTTGGTCATCCCAGGGTATTATAAGCACAACAAAACAATCTACTGCCGATGCGACAATAGGAAAACGAAGAAAGGGGAGGACCAAGAAAAAATAGAAGAAGGGAAAGTAGGATTAGTAAAAATCGTCTTGAACAAAAAAGAAAAAAAACCAAGAGGAATCGATTTCACAGAAACTGATGAGTTGGAACAAACAGACATAGTCCAAAATGGAAATGACAAACTGGTGAAGGTGAAGGAAAATGAAACTATTCATTTTAAATTTAACTCCAATCAAAAACTTGAAATTAAGGAATGCGAAAATGTTATTAACATGAAATATGGCTTTCTACAAGAGCACGTTTTAAATTTTAGATTTCCTGCCGTCTTTTTATCCTCAGAAAACTGCACCATAACAGTTATAGAAAGTGCAAAAACACCTGTAAGGATTATCATAAAGACGCAGAAAACGGAAAACATAGATGGCTGTGATTTTACCAAACCGTCAGGGGAGGGAGATTACCAAGATGGGTTTGCCTTAGAAGAATTAAAGTCAAATGAAAAAATATGTACGATACATATCGGCTCCAGCAAGAAGAAAATTTCTGCAGGTATTAAGTGCCCCTACAAATTAACACCTACCTACTGCTTTAGACACGTCCTATATGAAAAAGACGTCAACGGGGTGAAGTCCTATCACCCCTTCTTGTTGACCGACGTTTTGGGAACCCTCGATGTAGAATTCTACAGCAATGCACAAGAGGGATCCTACATAATTGGGTTGCCAACCAATCCCCAAAAATATTCTGTTGTGAGATGCGTTTGTGAGCATAATGGAAAAGCTGGTATTATGGAACTGAGGATTGCCTCTTCCTCCGGGTGGGCCTTCCTCAGCCTCACCTTGCTGCTTCTCCTCATCGCTCTCCTTTCCGCGTGCTAG
>Peru_858_Plasmodb
ATGAAGCTACTAACCTTTGCCGCGGCGACCTATGGGTTCCTACTGAAGGAATGTCTAAACAGCTTCATATTTCCAACGAAGCATTTATGCGACTTTGCGTTGAATCCCCATAGTAGCATCAAGCCGGTGCTCAAAGAAGCGAGTGGAAAGGATGAAGAAGTGTGGTGCAGCGTGCATAACCCAAGTCTCACAGACTACGTAGCAATGGTGTGTCCCAAAAAAAAAGGAGGAGACTACACAGAGTTAGAAACAGTGCCAGCCAACTGCTTCACCAAACATCTCTACTCCCCATATGATTCAGAAGAAAATGAAAAAGACATGGAACTTCTCGAATTAGACCCAAAATTATCCTTCAACAGAACCTTTAACGATTTTGTATTAAAGGTGTTGGTCATCCCAGGGTATTATAAGCACAACAAAACAATCTACTGCCGATGCGACAATAGGAAAACGAAGAAAGGGGAGGACCAAGAAAAAATAGAAGAAGGGAAAGTAGGATTAGTAAAAATCGTCTTGAACAAAAAAGAAAAAAAACCAAGAGGAATCGATTTCACAGAAACTGATGAGTTGGAACAAACAGACATAGTCCAAAATGGAAATGACAAACTGGTGAAGGTGAAGGAAAATGAAACTATTCATTTTAAATTTAACTCCAATCAAAAACTTGAAATTAAGGAATGCGAAAATGTTATTAACATGAAATATGGCTTTCTACAAGAGCACGTTTTAAATTTTAGATTTCCTGCCGTCTTTTTATCCTCAGAAAACTGCACCATAACAGTTATAGAAAGTGCAAAAACACCTGTAAGGATTATCATAAAGACGCAGAAAACGGAAAACATAGATGGCTGTGATTTTACCAAACCGTCAGGGGAGGGAGATTACCAAGATGGGTTTGCCTTAGAAGAATTAAAGTCAAATGAAAAAATATGTACGATACATATCGGCTCCAGCAAGAAGAAAATTTCTGCAGGTATTAAGTGCCCCTACAAATTAACACCTACCTACTGCTTTAGACACGTCCTATATGAAAAAGACGTCAACGGGGTGAAGTCCTATCACCCCTTCTTGTTGACCGACGTTTTGGGAACCCTCGATGTAGAATTCTACAGCAATGCACAAGAGGGATCCTACATAATTGGGTTGCCAACCAATCCCCAAAAATATTCTGTTGTGAGATGCGTTTGTGAGCATAATGGAAAAGCTGGTATTATGGAACTGAGGATTGCCTCTTCCTCCGGGTGGGCCTTCCTCAGCCTCACCTTGCTGCTTCTCCTCATCGCTCTCCTTTCCGCGTGCTAG
>Peru03_allele1_MalariaGen
ATGAAGCTACTAACCTTTGCCGCGGCGACCTATGGGTTCCTACTGAAGGAATGTCTAAACAGCTTCATATTTCCAACGAAGCATTTATGCGACTTTGCGTTGAATCCCCATAGTAGCATCAAGCCGGTGCTCAAAGAAGCGAGTGGAAAGGATGAAGAAGTGTGGTGCAGCGTGCATAACCCAAGTCTCACAGACTACGTAGCAATGGTGTGTCCCAAAAAAAAAGGAGGAGACTACACAGAGTTAGAAACAGTGCCAGCCAACTGCTTCACCAAACATCTCTACTCCCCATATGATTCAGAAGAAAATGAAAAAGACATGGAACTTCTCGAATTAGACCCAAAATTATCCTTCAACAGAACCTTTAACGATTTTGTATTAAAGGTGTTGGTCATCCCAGGGTATTATAAGCACAACAAAACAATCTACTGCCGATGCGACAATAGGAAAACGAAGAAAGGGGAGGACCAAGAAAAAATAGAAGAAGGGAAAGTAGGATTAGTAAAAATCGTCTTGAACAAAAAAGAAAAAAAACCAAGAGGAATCGATTTCACAGAAACTGATGAGTTGGAACAAACAGACATAGTCCAAAATGGAAATGACAAACTGGTGAAGGTGAAGGAAAATGAAACTATTCATTTTAAATTTAACTCCAATCAAAAACTTGAAATTAAGGAATGCGAAAATGTTATTAACATGAAATATGGCTTTCTACAAGAGCACGTTTTAAATTTTAGATTTCCTGCCGTCTTTTTATCCTCAGAAAACTGCACCATAACAGTTATAGAAAGTGCAAAAACACCTGTAAGGATTATCATAAAGACGCAGAAAACGGAAAACATAGATGGCTGTGATTTTACCAAACCGTCAGGGGAGGGAGATTACCAAGATGGGTTTGCCTTAGAAGAATTAAAGTCAAATGAAAAAATATGTACGATACATATCGGCTCCAGCAAGAAGAAAATTTCTGCAGGTATTAAGTGCCCCTACAAATTAACACCTACCTACTGCTTTAGACACGTCCTATATGAAAAAGACGTCAACGGGGTGAAGTCCTATCACCCCTTCTTGTTGACCGACGTTTTGGGAACCCTCGATGTAGAATTCTACAGCAATGTACAAGAGGGATCCTACATAATTGGGTTGCCAACCAATCCCCAAAAATATTCTGTTGTGAGATGCGTTTGTGAGCATAATGGAAAAGCTGGTATTATGGAACTGAGGATTGCCTCTTCCTCCGGGTGGGCCTTCCTCAGCCTCACCTTGCTGCTTCTCCTCATCGCTCTCCTTTCCGCGTGCTAG
>Peru03_allele2_MalariaGen
ATGAAGCTACTAACCTTTGCCGCGGCGACCTATGGGTTCCTACTGAAGGAATGTCTAAACAGCTTCATATTTCCAACGAAGCATTTATGCGACTTTGCGTTGAATCCCCATAGTAGCATCAAGCCGGTGCTCAAAGAAGCGAGTGGAAAGGATGAAGAAGTGTGGTGCAGCGTGCATAACCCAAGTCTCACAGACTACGTAGCAATGGTGTGTCCCAAAAAAAAAGGAGGAGACTACACAGAGTTAGAAACAGTGCCAGCCAACTGCTTCACCAAACATCTCTACTCCCCATATGATTCAGAAGAAAATGAAAAAGACATGGAACTTCTCGAATTAGACCCAAAATTATCCTTCAACAGAACCTTTAACGATTTTGTATTAAAGGTGTTGGTCATCCCAGGGTATTATAAGCACAACAAAACAATCTACTGCCGATGCGACAATAGGAAAACGAAGAAAGGGGAGGACCAAGAAAAAATAGAAGAAGGGAAAGTAGGATTAGTAAAAATCGTCTTGAACAAAAAAGAAAAAAAACCAAGAGGAATCGATTTCACAGAAACTGATGAGTTGGAACAAACAGACATAGTCCAAAATGGAAATGACAAACTGGTGAAGGTGAAGGAAAATGAAACTATTCATTTTAAATTTAACTCCAATCAAAAACTTGAAATTAAGGAATGCGAAAATGTTATTAACATGAAATATGGCTTTCTACAAGAGCACGTTTTAAATTTTAGATTTCCTGCCGTCTTTTTATCCTCAGAAAACTGCACCATAACAGTTATAGAAAGTGCAAAAACACCTGTAAGGATTATCATAAAGACGCAGAAAACGGAAAACATAGATGGCTGTGATTTTACCAAACCGTCAGGGGAGGGAGATTACCAAGATGGGTTTGCCTTAGAAGAATTAAAGTCAAATGAAAAAATATGTACGATACATATCGGCTCCAGCAAGAAGAAAATTTCTGCAGGTATTAAGTGCCCCTACAAATTAACACCTACCTACTGCTTTAGACACGTCCTATATGAAAAAGACGTCAACGGGGTGAAGTCCTATCACCCCTTCTTGTTGACCGACGTTTTGGGAACCCTCGATGTAGAATTCTACAGCAATGCACAAGAGGGATCCTACATAATTGGGTTGCCAACCAATCCCCAAAAATATTCTGTTGTGAGATGCGTTTGTGAGCATAATGGAAAAGCTGGTATTATGGAACTGAGGATTGCCTCTTCCTCCGGGTGGGCCTTCCTCAGCCTCACCTTGCTGCTTCTCCTCATCGCTCTCCTTTCCGCGTGCTAG
>Peru04_allele1_MalariaGen
ATGAAGCTACTAACCTTTGCCGCGGCGACCTATGGGTTCCTACTGAAGGAATGTCTAAACAGCTTCATATTTCCAACGAAGCATTTATGCGACTTTGCGTTGAATCCCCATAGTAGCATCAAGCCGGTGCTCAAAGAAGCGAGTGGAAAGGATGAAGAAGTGTGGTGCAGCGTGCATAACCCAAGTCTCACAGACTACGTAGCAATGGTGTGTCCCAAAAAAAAAGGAGGAGACTACACAGAGTTAGAAACAGTGCCAGCCAACTGCTTCACCAAACATCTCTACTCCCCATATGATTCAGAAGAAAATGAAAAAGACATGGAACTTCTCGAATTAGACCCAAAATTATCCTTCAACAGAACCTTTAACGATTTTGTATTAAAGGTGTTGGTCATCCCAGGGTATTATAAGCACAACAAAACAATCTACTGCCGATGCGACAATAGGAAAACGAAGAAAGGGGAGGACCAAGAAAAAATAGAAGAAGGGAAAGTAGGATTAGTAAAAATCGTCTTGAACAAAAAAGAAAAAAAACCAAGAGGAATCGATTTCACAGAAACTGATGAGTTGGAACAAACAGACATAGTCCAAAATGGAAATGACAAACTGGTGAAGGTGAAGGAAAATGAAACTATTCATTTTAAATTTAACTCCAATCAAAAACTTGAAATTAAGGAATGCGAAAATGTTATTAACATGAAATATGGCTTTCTACAAGAGCACGTTTTAAATTTTAGATTTCCTGCCGTCTTTTTATCCTCAGAAAACTGCACCATAACAGTTATAGAAAGTGCAAAAACACCTGTAAGGATTATCATAAAGACGCAGAAAACGGAAAACATAGATGGCTGTGATTTTACCAAACCGTCAGGGGAGGGAGATTACCAAGATGGGTTTGCCTTAGAAGAATTAAAGTCAAATGAAAAAATATGTACGATACATATCGGCTCCAGCAAGAAGAAAATTTCTGCAGGTATTAAGTGCCCCTACAAATTAACACCTACCTACTGCTTTAGACACGTCCTATATGAAAAAGACGTCAACGGGGTGAAGTCCTATCACCCCTTCTTGTTGACCGACGTTTTGGGAACCCTCGATGTAGAATTCTACAGCAATGCACAAGAGGGATCCTACATAATTGGGTTGCCAACCAATCCCCAAAAATATTCTGTTGTGAGATGCGTTTGTGAGCATAATGGAAAAGCTGGTATTATGGAACTGAGGATTGCCTCTTCCTCCGGGTGGGCCTTCCTCAGCCTCACCTTGCTGCTTCTCCTCATCGCTCTCCTTTCCGCGTGCTAG
>Peru0839_allele1_MalariaGen
ATGAAGCTACTAACCTTTGCCGCGGCGACCTATGGGTTCCTACTGAAGGAATGTCTAAACAGCTTCATATTTCCAACGAAGCATTTATGCGACTTTGCGTTGAATCCCCATAGTAGCATCAAGCCGGTGCTCAAAGAAGCGAGTGGAAAGGATGAAGAAGTGTGGTGCAGCGTGCATAACCCAAGTCTCACAGACTACGTAGCAATGGTGTGTCCCAAAAAAAAAGGAGGAGACTACACAGAGTTAGAAACAGTGCCAGCCAACTGCTTCACCAAACATCTCTACTCCCCATATGATTCAGAAGAAAATGAAAAAGACATGGAACTTCTCGAATTAGACCCAAAATTATCCTTCAACAGAACCTTTAACGATTTTGTATTAAAGGTGTTGGTCATCCCAGGGTATTATAAGCACAACAAAACAATCTACTGCCGATGCGACAATAGGAAAACGAAGAAAGGGGAGGACCAAGAAAAAATAGAAGAAGGGAAAGTAGGATTAGTAAAAATCGTCTTGAACAAAAAAGAAAAAAAACCAAGAGGAATCGATTTCACAGAAACTGATGAGTTGGAACAAACAGACATAGTCCAAAATGGAAATGACAAACTGGTGAAGGTGAAGGAAAATGAAACTATTCATTTTAAATTTAACTCCAATCAAAAACTTGAAATTAAGGAATGCGAAAATGTTATTAACATGAAATATGGCTTTCTACAAGAGCACGTTTTAAATTTTAGATTTCCTGCCGTCTTTTTATCCTCAGAAAACTGCACCATAACAGTTATAGAAAGTGCAAAAACACCTGTAAGGATTATCATAAAGACGCAGAAAACGGAAAACATAGATGGCTGTGATTTTACCAAACCGTCAGGGGAGGGAGATTACCAAGATGGGTTTGCCTTAGAAGAATTAAAGTCAAATGAAAAAATATGTACGATACATATCGGCTCCAGCAAGAAGAAAATTTCTGCAGGTATTAAGTGCCCCTACAAATTAACACCTACCTACTGCTTTAGACACGTCCTATATGAAAAAGACGTCAACGGGGTGAAGTCCTATCACCCCTTCTTGTTGACCGACGTTTTGGGAACCCTCGATGTAGAATTCTACAGCAATGCACAAGAGGGATCCTACATAATTGGGTTGCCAACCAATCCCCAAAAATATTCTGTTGTGAGATGCGTTTGTGAGCATAATGGAAAAGCTGGTATTATGGAACTGAGGATTGCCTCTTCCTCCGGGTGGGCCTTCCTCAGCCTCACCTTGCTGCTTCTCCTCATCGCTCTCCTTTCCGCGTGCTAG
>Peru09_allele1_MalariaGen
ATGAAGCTACTAACCTTTGCCGCGGCGACCTATGGGTTCCTACTGAAGGAATGTCTAAACAGCTTCATATTTCCAACGAAGCATTTATGCGACTTTGCGTTGAATCCCCATAGTAGCATCAAGCCGGTGCTCAAAGAAGCGAGTGGAAAGGATGAAGAAGTGTGGTGCAGCGTGCATAACCCAAGTCTCACAGACTACGTAGCAATGGTGTGTCCCAAAAAAAAAGGAGGAGACTACACAGAGTTAGAAACAGTGCCAGCCAACTGCTTCACCAAACATCTCTACTCCCCATATGATTCAGAAGAAAATGAAAAAGACATGGAACTTCTCGAATTAGACCCAAAATTATCCTTCAACAGAACCTTTAACGATTTTGTATTAAAGGTGTTGGTCATCCCAGGGTATTATAAGCACAACAAAACAATCTACTGCCGATGCGACAATAGGAAAACGAAGAAAGGGGAGGACCAAGAAAAAATAGAAGAAGGGAAAGTAGGATTAGTAAAAATCGTCTTGAACAAAAAAGAAAAAAAACCAAGAGGAATCGATTTCACAGAAACTGATGAGTTGGAACAAACAGACATAGTCCAAAATGGAAATGACAAACTGGTGAAGGTGAAGGAAAATGAAACTATTCATTTTAAATTTAACTCCAATCAAAAACTTGAAATTAAGGAATGCGAAAATGTTATTAACATGAAATATGGCTTTCTACAAGAGCACGTTTTAAATTTTAGATTTCCTGCCGTCTTTTTATCCTCAGAAAACTGCACCATAACAGTTATAGAAAGTGCAAAAACACCTGTAAGGATTATCATAAAGACGCAGAAAACGGAAAACATAGATGGCTGTGATTTTACCAAACCGTCAGGGGAGGGAGATTACCAAGATGGGTTTGCCTTAGAAGAATTAAAGTCAAATGAAAAAATATGTACGATACATATCGGCTCCAGCAAGAAGAAAATTTCTGCAGGTATTAAGTGCCCCTACAAATTAACACCTACCTACTGCTTTAGACACGTCCTATATGAAAAAGACGTCAACGGGGTGAAGTCCTATCACCCCTTCTTGTTGACCGACGTTTTGGGAACCCTCGATGTAGAATTCTACAGCAATGCACAAGAGGGATCCTACATAATTGGGTTGCCAACCAATCCCCAAAAATATTCTGTTGTGAGATGCGTTTGTGAGCATAATGGAAAAGCTGGTATTATGGAACTGAGGATTGCCTCTTCCTCCGGGTGGGCCTTCCTCAGCCTCACCTTGCTGCTTCTCCTCATCGCTCTCCTTTCCGCGTGCTAG
>Peru10_allele1_MalariaGen
ATGAAGCTACTAACCTTTGCCGCGGCGACCTATGGGTTCCTACTGAAGGAATGTCTAAACAGCTTCATATTTCCAACGAAGCATTTATGCGACTTTGCGTTGAATCCCCATAGTAGCATCAAGCCGGTGCTCAAAGAAGCGAGTGGAAAGGATGAAGAAGTGTGGTGCAGCGTGCATAACCCAAGTCTCACAGACTACGTAGCAATGGTGTGTCCCAAAAAAAAAGGAGGAGACTACACAGAGTTAGAAACAGTGCCAGCCAACTGCTTCACCAAACATCTCTACTCCCCATATGATTCAGAAGAAAATGAAAAAGACATGGAACTTCTCGAATTAGACCCAAAATTATCCTTCAACAGAACCTTTAACGATTTTGTATTAAAGGTGTTGGTCATCCCAGGGTATTATAAGCACAACAAAACAATCTACTGCCGATGCGACAATAGGAAAACGAAGAAAGGGGAGGACCAAGAAAAAATAGAAGAAGGGAAAGTAGGATTAGTAAAAATCGTCTTGAACAAAAAAGAAAAAAAACCAAGAGGAATCGATTTCACAGAAACTGATGAGTTGGAACAAACAGACATAGTCCAAAATGGAAATGACAAACTGGTGAAGGTGAAGGAAAATGAAACTATTCATTTTAAATTTAACTCCAATCAAAAACTTGAAATTAAGGAATGCGAAAATGTTATTAACATGAAATATGGCTTTCTACAAGAGCACGTTTTAAATTTTAGATTTCCTGCCGTCTTTTTATCCTCAGAAAACTGCACCATAACAGTTATAGAAAGTGCAAAAACACCTGTAAGGATTATCATAAAGACGCAGAAAACGGAAAACATAGATGGCTGTGATTTTACCAAACCGTCAGGGGAGGGAGATTACCAAGATGGGTTTGCCTTAGAAGAATTAAAGTCAAATGAAAAAATATGTACGATACATATCGGCTCCAGCAAGAAGAAAATTTCTGCAGGTATTAAGTGCCCCTACAAATTAACACCTACCTACTGCTTTAGACACGTCCTATATGAAAAAGACGTCAACGGGGTGAAGTCCTATCACCCCTTCTTGTTGACCGACGTTTTGGGAACCCTCGATGTAGAATTCTACAGCAATGCACAAGAGGGATCCTACATAATTGGGTTGCCAACCAATCCCCAAAAATATTCTGTTGTGAGATGCGTTTGTGAGCATAATGGAAAAGCTGGTATTATGGAACTGAGGATTGCCTCTTCCTCCGGGTGGGCCTTCCTCAGCCTCACCTTGCTGCTTCTCCTCATCGCTCTCCTTTCCGCGTGCTAG
>Peru3043_D0_allele1_MalariaGen
ATGAAGCTACTAACCTTTGCCGCGGCGACCTATGGGTTCCTACTGAAGGAATGTCTAAACAGCTTCATATTTCCAACGAAGCATTTATGCGACTTTGCGTTGAATCCCCATAGTAGCATCAAGCCGGTGCTCAAAGAAGCGAGTGGAAAGGATGAAGAAGTGTGGTGCACCGTGCATAACCCAAGTCTCACAGACTACGTAGCAATGGTGTGTCCCAAAAAAAAAGGAGGAGACTACACAGAGTTAGAAACAGTGCCAGCCAACTGCTTCACCAAACATCTCTACTCCCCATATGATTCAGAAGAAAATGAAAAAGACATGGAACTTCTCGAATTAGACCCAAAATTATCCTTCAACAGAACCTTTAACGATTTTGTATTAAAGGTGTTGGTCATCCCAGGGTATTATAAGCACAACAAAACAATCTACTGCCGATGCGACAATAGGAAAACGAAGAAAGGGGAGGACCAAGAAAAAATAGAAGAAGGGAAAGTAGGATTAGTAAAAATCGTCTTGAACAAAAAAGAAAAAAAACCAAGAGGAATCGATTTCACAGAAACTGATGAGTTGGAACAAACAGACATAGTCCAAAATGGAAATGACAAACTGGTGAAGGTGAAGGAAAATGAAACTATTCATTTTAAATTTAACTCCAATCAAAAACTTGAAATTAAGGAATGCGAAAATGTTATTAACATGAAATATGGCTTTCTACAAGAGCACGTTTTAAATTTTAGATTTCCTGCCGTCTTTTTATCCTCAGAAAACTGCACCATAACAGTTATAGAAAGTGCAAAAACACCTGTAAGGATTATCATAAAGACGCAGAAAACGGAAAACATAGATGGCTGTGATTTTACCAAACCGTCAGGGGAGGGAGATTACCAAGATGGGTTTGCCTTAGAAGAATTAAAGTCAAATGAAAAAATATGTACGATACATATCGGCTCCAGCAAGAAGAAAATTTCTGCAGGTATTAAGTGCCCCTACAAATTAACACCTACCTACTGCTTTAGACACGTCCTATATGAAAAAGACGTCAACGGGGTGAAGTCCTATCACCCCTTCTTGTTGACCGACGTTTTGGGAACCCTCGATGTAGAATTCTACAGCAATGCACAAGAGGGATCCTACATAATTGGGTTGCCAACCAATCCCCAAAAATATTCTGTTGTGAGATGCGTTTGTGAGCATAATGGAAAAGCTGGTATTATGGAACTGAGGATTGCCTCTTCCTCCGGGTGGGCCTTCCTCAGCCTCACCTTGCTGCTTCTCCTCATCGCTCTCCTTTCCGCGTGCTAG
>Peru3232_allele1_MalariaGen
ATGAAGCTACTAACCTTTGCCGCGGCGACCTATGGGTTCCTACTGAAGGAATGTCTAAACAGCTTCATATTTCCAACGAAGCATTTATGCGACTTTGCGTTGAATCCCCATAGTAGCATCAAGCCGGTGCTCAAAGAAGCGAGTGGAAAGGATGAAGAAGTGTGGTGCAGCGTGCATAACCCAAGTCTCACAGACTACGTAGCAATGGTGTGTCCCAAAAAAAAAGGAGGAGACTACACAGAGTTAGAAACAGTGCCAGCCAACTGCTTCACCAAACATCTCTACTCCCCATATGATTCAGAAGAAAATGAAAAAGACATGGAACTTCTCGAATTAGACCCAAAATTATCCTTCAACAGAACCTTTAACGATTTTGTATTAAAGGTGTTGGTCATCCCAGGGTATTATAAGCACAACAAAACAATCTACTGCCGATGCGACAATAGGAAAACGAAGAAAGGGGAGGACCAAGAAAAAATAGAAGAAGGGAAAGTAGGATTAGTAAAAATCGTCTTGAACAAAAAAGAAAAAAAACCAAGAGGAATCGATTTCACAGAAACTGATGAGTTGGAACAAACAGACATAGTCCAAAATGGAAATGACAAACTGGTGAAGGTGAAGGAAAATGAAACTATTCATTTTAAATTTAACTCCAATCAAAAACTTGAAATTAAGGAATGCGAAAATGTTATTAACATGAAATATGGCTTTCTACAAGAGCACGTTTTAAATTTTAGATTTCCTGCCGTCTTTTTATCCTCAGAAAACTGCACCATAACAGTTATAGAAAGTGCAAAAACACCTGTAAGGATTATCATAAAGACGCAGAAAACGGAAAACATAGATGGCTGTGATTTTACCAAACCGTCAGGGGAGGGAGATTACCAAGATGGGTTTGCCTTAGAAGAATTAAAGTCAAATGAAAAAATATGTACGATACATATCGGCTCCAGCAAGAAGAAAATTTCTGCAGGTATTAAGTGCCCCTACAAATTAACACCTACCTACTGCTTTAGACACGTCCTATATGAAAAAGACGTCAACGGGGTGAAGTCCTATCACCCCTTCTTGTTGACCGACGTTTTGGGAACCCTCGATGTAGAATTCTACAGCAATGTACAAGAGGGATCCTACATAATTGGGTTGCCAACCAATCCCCAAAAATATTCTGTTGTGAGATGCGTTTGTGAGCATAATGGAAAAGCTGGTATTATGGAACTGAGGATTGCCTCTTCCTCCGGGTGGGCCTTCCTCAGCCTCACCTTGCTGCTTCTCCTCATCGCTCTCCTTTCCGCGTGCTAG
>Peru3232_allele2_MalariaGen
ATGAAGCTACTAACCTTTGCCGCGGCGACCTATGGGTTCCTACTGAAGGAATGTCTAAACAGCTTCATATTTCCAACGAAGCATTTATGCGACTTTGCGTTGAATCCCCATAGTAGCATCAAGCCGGTGCTCAAAGAAGCGAGTGGAAAGGATGAAGAAGTGTGGTGCAGCGTGCATAACCCAAGTCTCACAGACTACGTAGCAATGGTGTGTCCCAAAAAAAAAGGAGGAGACTACACAGAGTTAGAAACAGTGCCAGCCAACTGCTTCACCAAACATCTCTACTCCCCATATGATTCAGAAGAAAATGAAAAAGACATGGAACTTCTCGAATTAGACCCAAAATTATCCTTCAACAGAACCTTTAACGATTTTGTATTAAAGGTGTTGGTCATCCCAGGGTATTATAAGCACAACAAAACAATCTACTGCCGATGCGACAATAGGAAAACGAAGAAAGGGGAGGACCAAGAAAAAATAGAAGAAGGGAAAGTAGGATTAGTAAAAATCGTCTTGAACAAAAAAGAAAAAAAACCAAGAGGAATCGATTTCACAGAAACTGATGAGTTGGAACAAACAGACATAGTCCAAAATGGAAATGACAAACTGGTGAAGGTGAAGGAAAATGAAACTATTCATTTTAAATTTAACTCCAATCAAAAACTTGAAATTAAGGAATGCGAAAATGTTATTAACATGAAATATGGCTTTCTACAAGAGCACGTTTTAAATTTTAGATTTCCTGCCGTCTTTTTATCCTCAGAAAACTGCACCATAACAGTTATAGAAAGTGCAAAAACACCTGTAAGGATTATCATAAAGACGCAGAAAACGGAAAACATAGATGGCTGTGATTTTACCAAACCGTCAGGGGAGGGAGATTACCAAGATGGGTTTGCCTTAGAAGAATTAAAGTCAAATGAAAAAATATGTACGATACATATCGGCTCCAGCAAGAAGAAAATTTCTGCAGGTATTAAGTGCCCCTACAAATTAACACCTACCTACTGCTTTAGACACGTCCTATATGAAAAAGACGTCAACGGGGTGAAGTCCTATCACCCCTTCTTGTTGACCGACGTTTTGGGAACCCTCGATGTAGAATTCTACAGCAATGCACAAGAGGGATCCTACATAATTGGGTTGCCAACCAATCCCCAAAAATATTCTGTTGTGAGATGCGTTTGTGAGCATAATGGAAAAGCTGGTATTATGGAACTGAGGATTGCCTCTTCCTCCGGGTGGGCCTTCCTCAGCCTCACCTTGCTGCTTCTCCTCATCGCTCTCCTTTCCGCGTGCTAG
>Peru3270_D0_allele1_MalariaGen
ATGAAGCTACTAACCTTTGCCGCGGCGACCTATGGGTTCCTACTGAAGGAATGTCTAAACAGCTTCATATTTCCAACGAAGCATTTATGCGACTTTGCGTTGAATCCCCATAGTAGCATCAAGCCGGTGCTCAAAGAAGCGAGTGGAAAGGATGAAGAAGTGTGGTGCAGCGTGCATAACCCAAGTCTCACAGACTACGTAGCAATGGTGTGTCCCAAAAAAAAAGGAGGAGACTACACAGAGTTAGAAACAGTGCCAGCCAACTGCTTCACCAAACATCTCTACTCCCCATATGATTCAGAAGAAAATGAAAAAGACATGGAACTTCTCGAATTAGACCCAAAATTATCCTTCAACAGAACCTTTAACGATTTTGTATTAAAGGTGTTGGTCATCCCAGGGTATTATAAGCACAACAAAACAATCTACTGCCGATGCGACAATAGGAAAACGAAGAAAGGGGAGGACCAAGAAAAAATAGAAGAAGGGAAAGTAGGATTAGTAAAAATCGTCTTGAACAAAAAAGAAAAAAAACCAAGAGGAATCGATTTCACAGAAACTGATGAGTTGGAACAAACAGACATAGTCCAAAATGGAAATGACAAACTGGTGAAGGTGAAGGAAAATGAAACTATTCATTTTAAATTTAACTCCAATCAAAAACTTGAAATTAAGGAATGCGAAAATGTTATTAACATGAAATATGGCTTTCTACAAGAGCACGTTTTAAATTTTAGATTTCCTGCCGTCTTTTTATCCTCAGAAAACTGCACCATAACAGTTATAGAAAGTGCAAAAACACCTGTAAGGATTATCATAAAGACGCAGAAAACGGAAAACATAGATGGCTGTGATTTTACCAAACCGTCAGGGGAGGGAGATTACCAAGATGGGTTTGCCTTAGAAGAATTAAAGTCAAATGAAAAAATATGTACGATACATATCGGCTCCAGCAAGAAGAAAATTTCTGCAGGTATTAAGTGCCCCTACAAATTAACACCTACCTACTGCTTTAGACACGTCCTATATGAAAAAGACGTCAACGGGGTGAAGTCCTATCACCCCTTCTTGTTGACCGACGTTTTGGGAACCCTCGATGTAGAATTCTACAGCAATGCACAAGAGGGATCCTACATAATTGGGTTGCCAACCAATCCCCAAAAATATTCTGTTGTGAGATGCGTTTGTGAGCATAATGGAAAAGCTGGTATTATGGAACTGAGGATTGCCTCTTCCTCCGGGTGGGCCTTCCTCAGCCTCACCTTGCTGCTTCTCCTCATCGCTCTCCTTTCCGCGTGCTAG
>Peru3270_D59_allele1_MalariaGen
ATGAAGCTACTAACCTTTGCCGCGGCGACCTATGGGTTCCTACTGAAGGAATGTCTAAACAGCTTCATATTTCCAACGAAGCATTTATGCGACTTTGCGTTGAATCCCCATAGTAGCATCAAGCCGGTGCTCAAAGAAGCGAGTGGAAAGGATGAAGAAGTGTGGTGCAGCGTGCATAACCCAAGTCTCACAGACTACGTAGCAATGGTGTGTCCCAAAAAAAAAGGAGGAGACTACACAGAGTTAGAAACAGTGCCAGCCAACTGCTTCACCAAACATCTCTACTCCCCATATGATTCAGAAGAAAATGAAAAAGACATGGAACTTCTCGAATTAGACCCAAAATTATCCTTCAACAGAACCTTTAACGATTTTGTATTAAAGGTGTTGGTCATCCCAGGGTATTATAAGCACAACAAAACAATCTACTGCCGATGCGACAATAGGAAAACGAAGAAAGGGGAGGACCAAGAAAAAATAGAAGAAGGGAAAGTAGGATTAGTAAAAATCGTCTTGAACAAAAAAGAAAAAAAACCAAGAGGAATCGATTTCACAGAAACTGATGAGTTGGAACAAACAGACATAGTCCAAAATGGAAATGACAAACTGGTGAAGGTGAAGGAAAATGAAACTATTCATTTTAAATTTAACTCCAATCAAAAACTTGAAATTAAGGAATGCGAAAATGTTATTAACATGAAATATGGCTTTCTACAAGAGCACGTTTTAAATTTTAGATTTCCTGCCGTCTTTTTATCCTCAGAAAACTGCACCATAACAGTTATAGAAAGTGCAAAAACACCTGTAAGGATTATCATAAAGACGCAGAAAACGGAAAACATAGATGGCTGTGATTTTACCAAACCGTCAGGGGAGGGAGATTACCAAGATGGGTTTGCCTTAGAAGAATTAAAGTCAAATGAAAAAATATGTACGATACATATCGGCTCCAGCAAGAAGAAAATCTCTGCAGGTATTAAGTGCCCCTACAAATTAACACCTACCTACTGCTTTAGACACGTCCTATATGAAAAAGACGTCAACGGGGTGAAGTCCTATCACCCCTTCTTGTTGACCGACGTTTTGGGAACCCTCGATGTAGAATTCTACAGCAATGCACAAGAGGGATCCTACATAATTGGGTTGCCAACCAATCCCCAAAAATATTCTGTTGTGAGATGCGTTTGTGAGCATAATGGAAAAGCTGGTATTATGGAACTGAGGATTGCCTCTTCCTCCGGGTGGGCCTTCCTCAGCCTCACCTTGCTGCTTCTCCTCATCGCTCTCCTTTCCGCGTGCTAG
>Peru3323_allele1_MalariaGen
ATGAAGCTACTAACCTTTGCCGCGGCGACCTATGGGTTCCTACTGAAGGAATGTCTAAACAGCTTCATATTTCCAACGAAGCATTTATGCGACTTTGCGTTGAATCCCCATAGTAGCATCAAGCCGGTGCTCAAAGAAGCGAGTGGAAAGGATGAAGAAGTGTGGTGCAGCGTGCATAACCCAAGTCTCACAGACTACGTAGCAATGGTGTGTCCCAAAAAAAAAGGAGGAGACTACACAGAGTTAGAAACAGTGCCAGCCAACTGCTTCACCAAACATCTCTACTCCCCATATGATTCAGAAGAAAATGAAAAAGACATGGAACTTCTCGAATTAGACCCAAAATTATCCTTCAACAGAACCTTTAACGATTTTGTATTAAAGGTGTTGGTCATCCCAGGGTATTATAAGCACAACAAAACAATCTACTGCCGATGCGACAATAGGAAAACGAAGAAAGGGGAGGACCAAGAAAAAATAGAAGAAGGGAAAGTAGGATTAGTAAAAATCGTCTTGAACAAAAAAGAAAAAAAACCAAGAGGAATCGATTTCACAGAAACTGATGAGTTGGAACAAACAGACATAGTCCAAAATGGAAATGACAAACTGGTGAAGGTGAAGGAAAATGAAACTATTCATTTTAAATTTAACTCCAATCAAAAACTTGAAATTAAGGAATGCGAAAATGTTATTAACATGAAATATGGCTTTCTACAAGAGCACGTTTTAAATTTTAGATTTCCTGCCGTCTTTTTATCCTCAGAAAACTGCACCATAACAGTTATAGAAAGTGCAAAAACACCTGTAAGGATTATCATAAAGACGCAGAAAACGGAAAACATAGATGGCTGTGATTTTACCAAACCGTCAGGGGAGGGAGATTACCAAGATGGGTTTGCCTTAGAAGAATTAAAGTCAAATGAAAAAATATGTACGATACATATCGGCTCCAGCAAGAAGAAAATCTCTGCAGGTATTAAGTGCCCCTACAAATTAACACCTACCTACTGCTTTAGACACGTCCTATATGAAAAAGACGTCAACGGGGTGAAGTCCTATCACCCCTTCTTGTTGACCGACGTTTTGGGAACCCTCGATGTAGAATTCTACAGCAATGCACAAGAGGGATCCTACATAATTGGGTTGCCAACCAATCCCCAAAAATATTCTGTTGTGAGATGCGTTTGTGAGCATAATGGAAAAGCTGGTATTATGGAACTGAGGATTGCCTCTTCCTCCGGGTGGGCCTTCCTCAGCCTCACCTTGCTGCTTCTCCTCATCGCTCTCCTTTCCGCGTGCTAG
>Peru612_allele1_MalariaGen
ATGAAGCTACTAACCTTTGCCGCGGCGACCTATGGGTTCCTACTGAAGGAATGTCTAAACAGCTTCATATTTCCAACGAAGCATTTATGCGACTTTGCGTTGAATCCCCATAGTAGCATCAAGCCGGTGCTCAAAGAAGCGAGTGGAAAGGATGAAGAAGTGTGGTGCAGCGTGCATAACCCAAGTCTCACAGACTACGTAGCAATGGTGTGTCCCAAAAAAAAAGGAGGAGACTACACAGAGTTAGAAACAGTGCCAGCCAACTGCTTCACCAAACATCTCTACTCCCCATATGATTCAGAAGAAAATGAAAAAGACATGGAACTTCTCGAATTAGACCCAAAATTATCCTTCAACAGAACCTTTAACGATTTTGTATTAAAGGTGTTGGTCATCCCAGGGTATTATAAGCACAACAAAACAATCTACTGCCGATGCGACAATAGGAAAACGAAGAAAGGGGAGGACCAAGAAAAAATAGAAGAAGGGAAAGTAGGATTAGTAAAAATCGTCTTGAACAAAAAAGAAAAAAAACCAAGAGGAATCGATTTCACAGAAACTGATGAGTTGGAACAAACAGACATAGTCCAAAATGGAAATGACAAACTGGTGAAGGTGAAGGAAAATGAAACTATTCATTTTAAATTTAACTCCAATCAAAAACTTGAAATTAAGGAATGCGAAAATGTTATTAACATGAAATATGGCTTTCTACAAGAGCACGTTTTAAATTTTAGATTTCCTGCCGTCTTTTTATCCTCAGAAAACTGCACCATAACAGTTATAGAAAGTGCAAAAACACCTGTAAGGATTATCATAAAGACGCAGAAAACGGAAAACATAGATGGCTGTGATTTTACCAAACCGTCAGGGGAGGGAGATTACCAAGATGGGTTTGCCTTAGAAGAATTAAAGTCAAATGAAAAAATATGTACGATACATATCGGCTCCAGCAAGAAGAAAATTTCTGCAGGTATTAAGTGCCCCTACAAATTAACACCTACCTACTGCTTTAGACACGTCCTATATGAAAAAGACGTCAACGGGGTGAAGTCCTATCACCCCTTCTTGTTGACCGACGTTTTGGGAACCCTCGATGTAGAATTCTACAGCAATGCACAAGAGGGATCCTACATAATTGGGTTGCCAACCAATCCCCAAAAATATTCTGTTGTGAGATGCGTTTGTGAGCATAATGGAAAAGCTGGTATTATGGAACTGAGGATTGCCTCTTCCTCCGGGTGGGCCTTCCTCAGCCTCACCTTGCTGCTTCTCCTCATCGCTCTCCTTTCCGCGTGCTAG
>Peru721_allele1_MalariaGen
ATGAAGCTACTAACCTTTGCCGCGGCGACCTATGGGTTCCTACTGAAGGAATGTCTAAACAGCTTCATATTTCCAACGAAGCATTTATGCGACTTTGCGTTGAATCCCCATAGTAGCATCAAGCCGGTGCTCAAAGAAGCGAGTGGAAAGGATGAAGAAGTGTGGTGCAGCGTGCATAACCCAAGTCTCACAGACTACGTAGCAATGGTGTGTCCCAAAAAAAAAGGAGGAGACTACACAGAGTTAGAAACAGTGCCAGCCAACTGCTTCACCAAACATCTCTACTCCCCATATGATTCAGAAGAAAATGAAAAAGACATGGAACTTCTCGAATTAGACCCAAAATTATCCTTCAACAGAACCTTTAACGATTTTGTATTAAAGGTGTTGGTCATCCCAGGGTATTATAAGCACAACAAAACAATCTACTGCCGATGCGACAATAGGAAAACGAAGAAAGGGGAGGACCAAGAAAAAATAGAAGAAGGGAAAGTAGGATTAGTAAAAATCGTCTTGAACAAAAAAGAAAAAAAACCAAGAGGAATCGATTTCACAGAAACTGATGAGTTGGAACAAACAGACATAGTCCAAAATGGAAATGACAAACTGGTGAAGGTGAAGGAAAATGAAACTATTCATTTTAAATTTAACTCCAATCAAAAACTTGAAATTAAGGAATGCGAAAATGTTATTAACATGAAATATGGCTTTCTACAAGAGCACGTTTTAAATTTTAGATTTCCTGCCGTCTTTTTATCCTCAGAAAACTGCACCATAACAGTTATAGAAAGTGCAAAAACACCTGTAAGGATTATCATAAAGACGCAGAAAACGGAAAACATAGATGGCTGTGATTTTACCAAACCGTCAGGGGAGGGAGATTACCAAGATGGGTTTGCCTTAGAAGAATTAAAGTCAAATGAAAAAATATGTACGATACATATCGGCTCCAGCAAGAAGAAAATTTCTGCAGGTATTAAGTGCCCCTACAAATTAACACCTACCTACTGCTTTAGACACGTCCTATATGAAAAAGACGTCAACGGGGTGAAGTCCTATCACCCCTTCTTGTTGACCGACGTTTTGGGAACCCTCGATGTAGAATTCTACAGCAATGCACAAGAGGGATCCTACATAATTGGGTTGCCAACCAATCCCCAAAAATATTCTGTTGTGAGATGCGTTTGTGAGCATAATGGAAAAGCTGGTATTATGGAACTGAGGATTGCCTCTTCCTCCGGGTGGGCCTTCCTCAGCCTCACCTTGCTGCTTCTCCTCATCGCTCTCCTTTCCGCGTGCTAG
>Peru791_allele1_MalariaGen
ATGAAGCTACTAACCTTTGCCGCGGCGACCTATGGGTTCCTACTGAAGGAATGTCTAAACAGCTTCATATTTCCAACGAAGCATTTATGCGACTTTGCGTTGAATCCCCATAGTAGCATCAAGCCGGTGCTCAAAGAAGCGAGTGGAAAGGATGAAGAAGTGTGGTGCAGCGTGCATAACCCAAGTCTCACAGACTACGTAGCAATGGTGTGTCCCAAAAAAAAAGGAGGAGACTACACAGAGTTAGAAACAGTGCCAGCCAACTGCTTCACCAAACATCTCTACTCCCCATATGATTCAGAAGAAAATGAAAAAGACATGGAACTTCTCGAATTAGACCCAAAATTATCCTTCAACAGAACCTTTAACGATTTTGTATTAAAGGTGTTGGTCATCCCAGGGTATTATAAGCACAACAAAACAATCTACTGCCGATGCGACAATAGGAAAACGAAGAAAGGGGAGGACCAAGAAAAAATAGAAGAAGGGAAAGTAGGATTAGTAAAAATCGTCTTGAACAAAAAAGAAAAAAAACCAAGAGGAATCGATTTCACAGAAACTGATGAGTTGGAACAAACAGACATAGTCCAAAATGGAAATGACAAACTGGTGAAGGTGAAGGAAAATGAAACTATTCATTTTAAATTTAACTCCAATCAAAAACTTGAAATTAAGGAATGCGAAAATGTTATTAACATGAAATATGGCTTTCTACAAGAGCACGTTTTAAATTTTAGATTTCCTGCCGTCTTTTTATCCTCAGAAAACTGCACCATAACAGTTATAGAAAGTGCAAAAACACCTGTAAGGATTATCATAAAGACGCAGAAAACGGAAAACATAGATGGCTGTGATTTTACCAAACCGTCAGGGGAGGGAGATTACCAAGATGGGTTTGCCTTAGAAGAATTAAAGTCAAATGAAAAAATATGTACGATACATATCGGCTCCAGCAAGAAGAAAATTTCTGCAGGTATTAAGTGCCCCTACAAATTAACACCTACCTACTGCTTTAGACACGTCCTATATGAAAAAGACGTCAACGGGGTGAAGTCCTATCACCCCTTCTTGTTGACCGACGTTTTGGGAACCCTCGATGTAGAATTCTACAGCAATGCACAAGAGGGATCCTACATAATTGGGTTGCCAACCAATCCCCAAAAATATTCTGTTGTGAGATGCGTTTGTGAGCATAATGGAAAAGCTGGTATTATGGAACTGAGGATTGCCTCTTCCTCCGGGTGGGCCTTCCTCAGCCTCACCTTGCTGCTTCTCCTCATCGCTCTCCTTTCCGCGTGCTAG
>Peru830_allele1_MalariaGen
ATGAAGCTACTAACCTTTGCCGCGGCGACCTATGGGTTCCTACTGAAGGAATGTCTAAACAGCTTCATATTTCCAACGAAGCATTTATGCGACTTTGCGTTGAATCCCCATAGTAGCATCAAGCCGGTGCTCAAAGAAGCGAGTGGAAAGGATGAAGAAGTGTGGTGCAGCGTGCATAACCCAAGTCTCACAGACTACGTAGCAATGGTGTGTCCCAAAAAAAAAGGAGGAGACTACACAGAGTTAGAAACAGTGCCAGCCAACTGCTTCACCAAACATCTCTACTCCCCATATGATTCAGAAGAAAATGAAAAAGACATGGAACTTCTCGAATTAGACCCAAAATTATCCTTCAACAGAACCTTTAACGATTTTGTATTAAAGGTGTTGGTCATCCCAGGGTATTATAAGCACAACAAAACAATCTACTGCCGATGCGACAATAGGAAAACGAAGAAAGGGGAGGACCAAGAAAAAATAGAAGAAGGGAAAGTAGGATTAGTAAAAATCGTCTTGAACAAAAAAGAAAAAAAACCAAGAGGAATCGATTTCACAGAAACTGATGAGTTGGAACAAACAGACATAGTCCAAAATGGAAATGACAAACTGGTGAAGGTGAAGGAAAATGAAACTATTCATTTTAAATTTAACTCCAATCAAAAACTTGAAATTAAGGAATGCGAAAATGTTATTAACATGAAATATGGCTTTCTACAAGAGCACGTTTTAAATTTTAGATTTCCTGCCGTCTTTTTATCCTCAGAAAACTGCACCATAACAGTTATAGAAAGTGCAAAAACACCTGTAAGGATTATCATAAAGACGCAGAAAACGGAAAACATAGATGGCTGTGATTTTACCAAACCGTCAGGGGAGGGAGATTACCAAGATGGGTTTGCCTTAGAAGAATTAAAGTCAAATGAAAAAATATGTACGATACATATCGGCTCCAGCAAGAAGAAAATTTCTGCAGGTATTAAGTGCCCCTACAAATTAACACCTACCTACTGCTTTAGACACGTCCTATATGAAAAAGACGTCAACGGGGTGAAGTCCTATCACCCCTTCTTGTTGACCGACGTTTTGGGAACCCTCGATGTAGAATTCTACAGCAATGCACAAGAGGGATCCTACATAATTGGGTTGCCAACCAATCCCCAAAAATATTCTGTTGTGAGATGCGTTTGTGAGCATAATGGAAAAGCTGGTATTATGGAACTGAGGATTGCCTCTTCCTCCGGGTGGGCCTTCCTCAGCCTCACCTTGCTGCTTCTCCTCATCGCTCTCCTTTCCGCGTGCTAG
>Peru852_allele1_MalariaGen
ATGAAGCTACTAACCTTTGCCGCGGCGACCTATGGGTTCCTACTGAAGGAATGTCTAAACAGCTTCATATTTCCAACGAAGCATTTATGCGACTTTGCGTTGAATCCCCATAGTAGCATCAAGCCGGTGCTCAAAGAAGCGAGTGGAAAGGATGAAGAAGTGTGGTGCAGCGTGCATAACCCAAGTCTCACAGACTACGTAGCAATGGTGTGTCCCAAAAAAAAAGGAGGAGACTACACAGAGTTAGAAACAGTGCCAGCCAACTGCTTCACCAAACATCTCTACTCCCCATATGATTCAGAAGAAAATGAAAAAGACATGGAACTTCTCGAATTAGACCCAAAATTATCCTTCAACAGAACCTTTAACGATTTTGTATTAAAGGTGTTGGTCATCCCAGGGTATTATAAGCACAACAAAACAATCTACTGCCGATGCGACAATAGGAAAACGAAGAAAGGGGAGGACCAAGAAAAAATAGAAGAAGGGAAAGTAGGATTAGTAAAAATCGTCTTGAACAAAAAAGAAAAAAAACCAAGAGGAATCGATTTCACAGAAACTGATGAGTTGGAACAAACAGACATAGTCCAAAATGGAAATGACAAACTGGTGAAGGTGAAGGAAAATGAAACTATTCATTTTAAATTTAACTCCAATCAAAAACTTGAAATTAAGGAATGCGAAAATGTTATTAACATGAAATATGGCTTTCTACAAGAGCACGTTTTAAATTTTAGATTTCCTGCCGTCTTTTTATCCTCAGAAAACTGCACCATAACAGTTATAGAAAGTGCAAAAACACCTGTAAGGATTATCATAAAGACGCAGAAAACGGAAAACATAGATGGCTGTGATTTTACCAAACCGTCAGGGGAGGGAGATTACCAAGATGGGTTTGCCTTAGAAGAATTAAAGTCAAATGAAAAAATATGTACGATACATATCGGCTCCAGCAAGAAGAAAATTTCTGCAGGTATTAAGTGCCCCTACAAATTAACACCTACCTACTGCTTTAGACACGTCCTATATGAAAAAGACGTCAACGGGGTGAAGTCCTATCACCCCTTCTTGTTGACCGACGTTTTGGGAACCCTCGATGTAGAATTCTACAGCAATGCACAAGAGGGATCCTACATAATTGGGTTGCCAACCAATCCCCAAAAATATTCTGTTGTGAGATGCGTTTGTGAGCATAATGGAAAAGCTGGTATTATGGAACTGAGGATTGCCTCTTCCTCCGGGTGGGCCTTCCTCAGCCTCACCTTGCTGCTTCTCCTCATCGCTCTCCTTTCCGCGTGCTAG
>Peru858_allele1_MalariaGen
ATGAAGCTACTAACCTTTGCCGCGGCGACCTATGGGTTCCTACTGAAGGAATGTCTAAACAGCTTAATATTTCCAACGAAGCATTTATGCGACTTTGCGTTGAATCCCCATAGTAGCATCAAGCCGGTGCTCAAAGAAGCGAGTGGAAAGGATGAAGAAGTGTGGTGCAGCGTGCATAACCCAAGTCTCACAGACTACGTAGCAATGGTGTGTCCCAAAAAAAAAGGAGGAGACTACACAGAGTTAGAAACAGTGCCAGCCAACTGCTTCACCAAACATCTCTACTCCCCATATGATTCAGAAGAAAATGAAAAAGACATGGAACTTCTCGAATTAGACCCAAAATTATCCTTCAACAGAACCTTTAACGATTTTGTATTAAAGGTGTTGGTCATCCCAGGGTATTATAAGCACAACAAAACAATCTACTGCCGATGCGACAATAGGAAAACGAAGAAAGGGGAGGACCAAGAAAAAATAGAAGAAGGGAAAGTAGGATTAGTAAAAATCGTCTTGAACAAAAAAGAAAAAAAACCAAGAGGAATCGATTTCACAGAAACTGATGAGTTGGAACAAACAGACATAGTCCAAAATGGAAATGACAAACTGGTGAAGGTGAAGGAAAATGAAACTATTCATTTTAAATTTAACTCCAATCAAAAACTTGAAATTAAGGAATGCGAAAATGTTATTAACATGAAATATGGCTTTCTACAAGAGCACGTTTTAAATTTTAGATTTCCTGCCGTCTTTTTATCCTCAGAAAACTGCACCATAACAGTTATAGAAAGTGCAAAAACACCTGTAAGGATTATCATAAAGACGCAGAAAACGGAAAACATAGATGGCTGTGATTTTACCAAACCGTCAGGGGAGGGAGATTACCAAGATGGGTTTGCCTTAGAAGAATTAAAGTCAAATGAAAAAATATGTACGATACATATCGGCTCCAGCAAGAAGAAAATTTCTGCAGGTATTAAGTGCCCCTACAAATTAACACCTACCTACTGCTTTAGACACGTCCTATATGAAAAAGACGTCAACGGGGTGAAGTCCTATCACCCCTTCTTGTTGACCGACGTTTTGGGAACCCTCGATGTAGAATTCTACAGCAATGCACAAGAGGGATCCTACATAATTGGGTTGCCAACCAATCCCCAAAAATATTCTGTTGTGAGATGCGTTTGTGAGCATAATGGAAAAGCTGGTATTATGGAACTGAGGATTGCCTCTTCCTCCGGGTGGGCCTTCCTCAGCCTCACCTTGCTGCTTCTCCTCATCGCTCTCCTTTCCGCGTGCTAG
>Peru858_allele2_MalariaGen
ATGAAGCTACTAACCTTTGCCGCGGCGACCTATGGGTTCCTACTGAAGGAATGTCTAAACAGCTTCATATTTCCAACGAAGCATTTATGCGACTTTGCGTTGAATCCCCATAGTAGCATCAAGCCGGTGCTCAAAGAAGCGAGTGGAAAGGATGAAGAAGTGTGGTGCAGCGTGCATAACCCAAGTCTCACAGACTACGTAGCAATGGTGTGTCCCAAAAAAAAAGGAGGAGACTACACAGAGTTAGAAACAGTGCCAGCCAACTGCTTCACCAAACATCTCTACTCCCCATATGATTCAGAAGAAAATGAAAAAGACATGGAACTTCTCGAATTAGACCCAAAATTATCCTTCAACAGAACCTTTAACGATTTTGTATTAAAGGTGTTGGTCATCCCAGGGTATTATAAGCACAACAAAACAATCTACTGCCGATGCGACAATAGGAAAACGAAGAAAGGGGAGGACCAAGAAAAAATAGAAGAAGGGAAAGTAGGATTAGTAAAAATCGTCTTGAACAAAAAAGAAAAAAAACCAAGAGGAATCGATTTCACAGAAACTGATGAGTTGGAACAAACAGACATAGTCCAAAATGGAAATGACAAACTGGTGAAGGTGAAGGAAAATGAAACTATTCATTTTAAATTTAACTCCAATCAAAAACTTGAAATTAAGGAATGCGAAAATGTTATTAACATGAAATATGGCTTTCTACAAGAGCACGTTTTAAATTTTAGATTTCCTGCCGTCTTTTTATCCTCAGAAAACTGCACCATAACAGTTATAGAAAGTGCAAAAACACCTGTAAGGATTATCATAAAGACGCAGAAAACGGAAAACATAGATGGCTGTGATTTTACCAAACCGTCAGGGGAGGGAGATTACCAAGATGGGTTTGCCTTAGAAGAATTAAAGTCAAATGAAAAAATATGTACGATACATATCGGCTCCAGCAAGAAGAAAATTTCTGCAGGTATTAAGTGCCCCTACAAATTAACACCTACCTACTGCTTTAGACACGTCCTATATGAAAAAGACGTCAACGGGGTGAAGTCCTATCACCCCTTCTTGTTGACCGACGTTTTGGGAACCCTCGATGTAGAATTCTACAGCAATGCACAAGAGGGATCCTACATAATTGGGTTGCCAACCAATCCCCAAAAATATTCTGTTGTGAGATGCGTTTGTGAGCATAATGGAAAAGCTGGTATTATGGAACTGAGGATTGCCTCTTCCTCCGGGTGGGCCTTCCTCAGCCTCACCTTGCTGCTTCTCCTCATCGCTCTCCTTTCCGCGTGCTAG
>Peru869_allele1_MalariaGen
ATGAAGCTACTAACCTTTGCCGCGGCGACCTATGGGTTCCTACTGAAGGAATGTCTAAACAGCTTCATATTTCCAACGAAGCATTTATGCGACTTTGCGTTGAATCCCCATAGTAGCATCAAGCCGGTGCTCAAAGAAGCGAGTGGAAAGGATGAAGAAGTGTGGTGCAGCGTGCATAACCCAAGTCTCACAGACTACGTAGCAATGGTGTGTCCCAAAAAAAAAGGAGGAGACTACACAGAGTTAGAAACAGTGCCAGCCAACTGCTTCACCAAACATCTCTACTCCCCATATGATTCAGAAGAAAATGAAAAAGACATGGAACTTCTCGAATTAGACCCAAAATTATCCTTCAACAGAACCTTTAACGATTTTGTATTAAAGGTGTTGGTCATCCCAGGGTATTATAAGCACAACAAAACAATCTACTGCCGATGCGACAATAGGAAAACGAAGAAAGGGGAGGACCAAGAAAAAATAGAAGAAGGGAAAGTAGGATTAGTAAAAATCGTCTTGAACAAAAAAGAAAAAAAACCAAGAGGAATCGATTTCACAGAAACTGATGAGTTGGAACAAACAGACATAGTCCAAAATGGAAATGACAAACTGGTGAAGGTGAAGGAAAATGAAACTATTCATTTTAAATTTAACTCCAATCAAAAACTTGAAATTAAGGAATGCGAAAATGTTATTAACATGAAATATGGCTTTCTACAAGAGCACGTTTTAAATTTTAGATTTCCTGCCGTCTTTTTATCCTCAGAAAACTGCACCATAACAGTTATAGAAAGTGCAAAAACACCTGTAAGGATTATCATAAAGACGCAGAAAACGGAAAACATAGATGGCTGTGATTTTACCAAACCGTCAGGGGAGGGAGATTACCAAGATGGGTTTGCCTTAGAAGAATTAAAGTCAAATGAAAAAATATGTACGATACATATCGGCTCCAGCAAGAAGAAAATTTCTGCAGGTATTAAGTGCCCCTACAAATTAACACCTACCTACTGCTTTAGACACGTCCTATATGAAAAAGACGTCAACGGGGTGAAGTCCTATCACCCCTTCTTGTTGACCGACGTTTTGGGAACCCTCGATGTAGAATTCTACAGCAATGTACAAGAGGGATCCTACATAATTGGGTTGCCAACCAATCCCCAAAAATATTCTGTTGTGAGATGCGTTTGTGAGCATAATGGAAAAGCTGGTATTATGGAACTGAGGATTGCCTCTTCCTCCGGGTGGGCCTTCCTCAGCCTCACCTTGCTGCTTCTCCTCATCGCTCTCCTTTCCGCGTGCTAG
>Peru869_allele2_MalariaGen
ATGAAGCTACTAACCTTTGCCGCGGCGACCTATGGGTTCCTACTGAAGGAATGTCTAAACAGCTTCATATTTCCAACGAAGCATTTATGCGACTTTGCGTTGAATCCCCATAGTAGCATCAAGCCGGTGCTCAAAGAAGCGAGTGGAAAGGATGAAGAAGTGTGGTGCAGCGTGCATAACCCAAGTCTCACAGACTACGTAGCAATGGTGTGTCCCAAAAAAAAAGGAGGAGACTACACAGAGTTAGAAACAGTGCCAGCCAACTGCTTCACCAAACATCTCTACTCCCCATATGATTCAGAAGAAAATGAAAAAGACATGGAACTTCTCGAATTAGACCCAAAATTATCCTTCAACAGAACCTTTAACGATTTTGTATTAAAGGTGTTGGTCATCCCAGGGTATTATAAGCACAACAAAACAATCTACTGCCGATGCGACAATAGGAAAACGAAGAAAGGGGAGGACCAAGAAAAAATAGAAGAAGGGAAAGTAGGATTAGTAAAAATCGTCTTGAACAAAAAAGAAAAAAAACCAAGAGGAATCGATTTCACAGAAACTGATGAGTTGGAACAAACAGACATAGTCCAAAATGGAAATGACAAACTGGTGAAGGTGAAGGAAAATGAAACTATTCATTTTAAATTTAACTCCAATCAAAAACTTGAAATTAAGGAATGCGAAAATGTTATTAACATGAAATATGGCTTTCTACAAGAGCACGTTTTAAATTTTAGATTTCCTGCCGTCTTTTTATCCTCAGAAAACTGCACCATAACAGTTATAGAAAGTGCAAAAACACCTGTAAGGATTATCATAAAGACGCAGAAAACGGAAAACATAGATGGCTGTGATTTTACCAAACCGTCAGGGGAGGGAGATTACCAAGATGGGTTTGCCTTAGAAGAATTAAAGTCAAATGAAAAAATATGTACGATACATATCGGCTCCAGCAAGAAGAAAATTTCTGCAGGTATTAAGTGCCCCTACAAATTAACACCTACCTACTGCTTTAGACACGTCCTATATGAAAAAGACGTCAACGGGGTGAAGTCCTATCACCCCTTCTTGTTGACCGACGTTTTGGGAACCCTCGATGTAGAATTCTACAGCAATGCACAAGAGGGATCCTACATAATTGGGTTGCCAACCAATCCCCAAAAATATTCTGTTGTGAGATGCGTTTGTGAGCATAATGGAAAAGCTGGTATTATGGAACTGAGGATTGCCTCTTCCTCCGGGTGGGCCTTCCTCAGCCTCACCTTGCTGCTTCTCCTCATCGCTCTCCTTTCCGCGTGCTAG
>Peru_PP0039-C_allele1_MalariaGen
ATGAAGCTACTAACCTTTGCCGCGGCGACCTATGGGTTCCTACTGAAGGAATGTCTAAACAGCTTCATATTTCCAACGAAGCATTTATGCGACTTTGCGTTGAATCCCCATAGTAGCATCAAGCCGGTGCTCAAAGAAGCGAGTGGAAAGGATGAAGAAGTGTGGTGCAGCGTGCATAACCCAAGTCTCACAGACTACGTAGCAATGGTGTGTCCCAAAAAAAAAGGAGGAGACTACACAGAGTTAGAAACAGTGCCAGCCAACTGCTTCACCAAACATCTCTACTCCCCATATGATTCAGAAGAAAATGAAAAAGACATGGAACTTCTCGAATTAGACCCAAAATTATCCTTCAACAGAACCTTTAACGATTTTGTATTAAAGGTGTTGGTCATCCCAGGGTATTATAAGCACAACAAAACAATCTACTGCCGATGCGACAATAGGAAAACGAAGAAAGGGGAGGACCAAGAAAAAATAGAAGAAGGGAAAGTAGGATTAGTAAAAATCGTCTTGAACAAAAAAGAAAAAAAACCAAGAGGAATCGATTTCACAGAAACTGATGAGTTGGAACAAACAGACATAGTCCAAAATGGAAATGACAAACTGGTGAAGGTGAAGGAAAATGAAACTATTCATTTTAAATTTAACTCCAATCAAAAACTTGAAATTAAGGAATGCGAAAATGTTATTAACATGAAATATGGCTTTCTACAAGAGCACGTTTTAAATTTTAGATTTCCTGCCGTCTTTTTATCCTCAGAAAACTGCACCATAACAGTTATAGAAAGTGCAAAAACACCTGTAAGGATTATCATAAAGACGCAGAAAACGGAAAACATAGATGGCTGTGATTTTACCAAACCGTCAGGGGAGGGAGATTACCAAGATGGGTTTGCCTTAGAAGAATTAAAGTCAAATGAAAAAATATGTACGATACATATCGGCTCCAGCAAGAAGAAAATTTCTGCAGGTATTAAGTGCCCCTACAAATTAACACCTACCTACTGCTTTAGACACGTCCTATATGAAAAAGACGTCAACGGGGTGAAGTCCTATCACCCCTTCTTGTTGACCGACGTTTTGGGAACCCTCGATGTAGAATTTTACAGCAATGCACAAGAGGGATCCTACATAATTGGGTTGCCAACCAATCCCCAAAAATATTCTGTTGTGAGATGCGTTTGTGAGCATAATGGAAAAGCTGGTATTATGGAACTGAGGATTGCCTCTTCCTCCGGGTGGGCCTTCCTCAGCCTCACCTTGCTGCTTCTCCTCATCGCTCTCCTTTCCGCGTGCTAG
>Peru_PP0065-CW_allele1_MalariaGen
ATGAAGCTACTAACCGTTGCCGCGGCGACCTATGGGTTCCTACTGAAGGAATGTCTAAACAGCTTCATATTTCCAACGAAGCATATATGCGACTTTGCGTTGAATCCCCATAGTAGCATCAAGCCGGTGCTCAAAGAAGCGAGTGGAAAGGATGAAGAAGTGTGGTGCAGCGTGCATAACCCAAGTCTCACAGACTACGTAGCAATGGTGTGTCCCAAAAAAAAAGGAGGAGACTACACAGAGTTAGAAACAGTGCCAGCCAACTGCTTCACCAAACATCTCTACTCCCCATATGATTCAGAAGAAAATGAAAAAGACATGGAACTTCTCGAATTAGACCCAAAATTATCCTTCAACAGAACCTTTAACGATTTTGTATTAAAGGTGTTGGTCATCCCAGGGTATTATAAGCACAACAAAACAATCTACTGCCGATGCGACAATAGGAAAACGAAGAAAGGGGAGGACCAAGAAAAAATAGAAGAAGGGAAAGTAGGATTAGTAAAAATCGTCTTGAACAAAAAAGAAAAAAAACCAAGAGGAATCGATTTCACAGAAACTGATGAGTTGGAACAAACAGACATAGTCCAAAATGGAAATGACAAACTGGTGAAGGTGAAGGAAAATGAAACTATTCATTTTAAATTTAACTCCAATCAAAAACTTGAAATTAAGGAATGCGAAAATGTTATTAACATGAAATATGGCTTTCTACAAGAGCACGTTTTAAATTTTAGATTTCCTGCCGTCTTTTTATCCTCAGAAAACTGCACCATAACAGTTATAGAAAGTGCAAAAACACCTGTAAGGATTATCATAAAGACGCAGAAAACGGAAAACATAGATGGCTGTGATTTTACCAAACCGTCAGGGGAGGGAGATTACCAAGATGGGTTTGCCTTAGAAGAATTAAAGTCAAATGAAAAAATATGTACGATACATATCGGCTCCAGCAAGAAGAAAATTTCTGCAGGTATTAAGTGCCCCTACAAATTAACACCTACCTACTGCTTTAGACACGTCCTATATGAAAAAGACGTCAACGGGGTGAAGTCCTATCACCCCTTCTTGTTGACCGACGTTTTGGGAACCCTCGATGTAGAATTCTACAGCAATGCACAAGAGGGATCCTACATAATTGGGTTGCCAACCAATCCCCAAAAATATTCTGTTGTGAGATGCGTTTGTGAGCATAATGGAAAAGCTGGTATTATGGAACTGAGGATTGCCTCTTCCTCCGGGTGGGCCTTCCTCAGCCTCACCTTGCTGCTTCTCCTCATCGCTCTCCTTTCCGCGTGCTAG
>Peru_PP0097-C_allele1_MalariaGen
ATGAAGCTACTAACCTTTGCCGCGGCGACCTATGGGTTCCTACTGAAGGAATGTCTAAACAGCTTCATATTTCCAACGAAGCATTTATGCGACTTTGCGTTGAATCCCCATAGTAGCATCAAGCCGGTGCTCAAAGAAGCGAGTGGAAAGGATGAAGAAGTGTGGTGCAGCGTGCATAACCCAAGTCTCACAGACTACGTAGCAATGGTGTGTCCCAAAAAAAAAGGAGGAGACTACACAGAGTTAGAAACAGTGCCAGCCAACTGCTTCACCAAACATCTCTACTCCCCATATGATTCAGAAGAAAATGAAAAAGACATGGAACTTCTCGAATTAGACCCAAAATTATCCTTCAACAGAACCTTTAACGATTTTGTATTAAAGGTGTTGGTCATCCCAGGGTATTATAAGCACAACAAAACAATCTACTGCCGATGCGACAATAGGAAAACGAAGAAAGGGGAGGACCAAGAAAAAATAGAAGAAGGGAAAGTAGGATTAGTAAAAATCGTCTTGAACAAAAAAGAAAAAAAACCAAGAGGAATCGATTTCACAGAAACTGATGAGTTGGAACAAACAGACATAGTCCAAAATGGAAATGACAAACTGGTGAAGGTGAAGGAAAATGAAACTATTCATTTTAAATTTAACTCCAATCAAAAACTTGAAATTAAGGAATGCGAAAATGTTATTAACATGAAATATGGCTTTCTACAAGAGCACGTTTTAAATTTTAGATTTCCTGCCGTCTTTTTATCCTCAGAAAACTGCACCATAACAGTTAAAGAAAGTGCAAAAACACCTGTAAGGATTATCATAAAGACGCAGAAAACGGAAAACATAGATGGCTGTGATTTTACCAAACCGTCAGGGGAGGGAGATTACCAAGATGGGTTTGCCTTAGAAGAATTAAAGTCAAATGAAAAAATATGTACGATACATATCGGCTCCAGCAAGAAGAAAATTTCTGCAGGTATTAAGTGCCCCTACAAATTAACACCTACCTACTGCTTTAGACACGTCCTATATGAAAAAGACGTCAACGGGGTGAAGTCCTATCACCCCTTCTTGTTGACCGACGTTTTGGGAACCCTCGATGTAGAATTCTACAGCAATGCACAAGAGGGATCCTACATAATTGGGTTGCCAACCAATCCCCAAAAATATTCTGTTGTGAGATGCGTTTGTGAGCATAATGGAAAAGCTGGTATTATGGAACTGAGGATTGCCTCTTCCTCCGGGTGGGCCTTCCTCAGCCTCACCTTGCTGCTTCTCCTCATCGCTCTCCTTTCCGCGTGCTAG
>Peru_PP0036-C_allele1_MalariaGen
ATGAAGCTACTAACCTTTGCCGCGGCGACCTATGGGTTCCTACTGAAGGAATGTCTAAACAGCTTCATATTTCCAACGAAGCATTTATGCGACTTTGCGTTGAATCCCCATAGTAGCATCAAGCCGGTGCTCAAAGAAGCGAGTGGAAAGGATGAAGAAGTGTGGTGCAGCGTGCATAACCCAAGTCTCACAGACTACGTAGCAATGGTGTGTCCCAAAAAAAAAAAGGGAGACTACACAGAGTTAGAAACAGTGCCAGCCAACTGCTTCACCAAACATCTCTACTCCCCATATGATTCAGAAGAAAATGAAAAAGACATGGAACTTCTCGAATTAGACCCAAAATTATCCTTCAACAGAACCTTTAACGATTTTGTATTAAAGGTGTTGGTCATCCCAGGGTATTATAAGCACAACAAAACAATCTACTGCCGATGCGACAATAGGAAAACGAAGAAAGGGGAGGACCAAGAAAAAATAGAAGAAGGGAAAGTAGGATTAGTAAAAATCGTCTTGAACAAAAAAGAAAAAAAACCAAGAGGAATCGATTTCACAGAAACTGATGAGTTGGAACAAACAGACATAGTCCAAAATGGAAATGACAAACTGGTGAAGGTGAAGGAAAATGAAACTATTCATTTTAAATTTAACTCCAATCAAAAACTTGAAATTAAGGAATGCGAAAATGTTATTAACATGAAATATGGCTTTCTACAAGAGCACGTTTTAAATTTTAGATTTCCTGCCGTCTTTTTATCCTCAGAAAACTGCACCATAACAGTTATAGAAAGTGCAAAAACACCTGTAAGGATTATCATAAAGACGCAGAAAACGGAAAACATAGATGGCTGTGATTTTACCAAACCGTCAGGGGAGGGAGATTACCAAGATGGGTTTGCCTTAGAAGAATTAAAGTCAAATGAAAAAATATGTACGATACATATCGGCTCCAGCAAGAAGAAAATTTCTGCAGGTATTAAGTGCCCCTACAAATTAACACCTACCTACTGCTTTAGACACGTCCTATATGAAAAAGACGTCAACGGGGTGAAGTCCTATCACCCCTTCTTGTTGACCGACGTTTTGGGAACCCTCGATGTAGAATTCTACAGCAATGCACAAGAGGGATCCTACATAATTGGGTTGCCAACCAATCCCCAAAAATATTCTGTTGTGAGATGCGTTTGTGAGCATAATGGAAAAGCTGGTATTATGGAACTGAGGATTGCCTCTTCCTCCGGGTGGGCCTTCCTCAGCCTCACCTTGCTGCTTCTCCTCATCGCTCTCCTTTCCGCGTGCTAG
>Peru_VVX01242_allele1_MalariaGen
ATGAAGCTACTAACCTTTGCCGCGGCGACCTATGGGTTCCTACTGAAGGAATGTCTAAACAACTTCATATTTCCAACGAAGCATATATGCGACTTTGCGTTGAATCCCCATAGTAGCATCAAGCCGGTGCTCAAAGAAGCGAGTGGAAAGGATGAAGAAGTGTGGTGCAGCGTGCATAACCCAAGTCTCACAGACTACGTAGCAATGGTGTGTCCCAAAAAAAAAGGAGGAGACTACACAGAGTTAGAAACAGTGCCAGCCAACTGCTTCACCAAACATCTCTACTCCCCATATGATTCAGAAGAAAATGAAAAAGACATGGAACTTCTCGAATTAGACCCAAAATTATCCTTCAACAGAACCTTTAACGATTTTGTATTAAAGGTGTTAATCATCCCAGGGTATTACAAGTACAACAAAACAATCTACTGCCGATGCGACAATAGGAAAACGAAGAAAGGGGAGGACCAAGAAAAAATAGAAGAAGGGAAAGTAGGATTAGTAAAAATCGTCTTGAACAAAAAAGAAAAAAAACCAAGAGGAATCGATTTCACAGAAACTGATGAGTTGGAACAAACAGACATAGTCCAAAATGGAAATGACAAACTGGTGAAGGTGAAGGAAAATGAAACTATTCATTTTAAATTTAACTCCAATCAAAAACTTGAAATTAAGGAATGCGAAAATGTTATTAACATGAAATATGGCTTTCTACAAGAGCACGTTTTAAATTTTAGATTTCCTGCCGTCTTTTTATCCTCAGAAAACTGCACCATAACAGTTATAGAAAGTGCAAAAACACCTGTAAGGATTATCATAAAGACGCAGAAAACGGAAAACATAGATGGCTGTGATTTTACCAAACCGTCAGGGGAGGGAGATTACCAAGATGGGTTTGCCTTAGAAGAATTAAAGTCAAATGAAAAAATATGTACGATACATATCGGCTCCAGCAAGAAGAAAATTTCTGCAGGTATTAAGTGCCCCTACAAATTAACACCTACCTACTGCTTTAGACACGTCCTATATGAAAAAGACGTCAACGGGGTGAAGTCCTATCACCCCTTCTTGTTGACCGACGTTTTGGGAACCCTCGATGTAGAATTCTACAGCAATGCACAAGAGGGATCCTACATAATTGGGTTGCCAACCAATCCCCAAAAATATTCTGTTGTGAGATGCGTTTGTGAGCATAATGGAAAAGCTGGTATTATGGAACTGAGGATTGCCTCTTCCTCCGGGTGGGCCTTCCTCAGCCTCACCTTGCTGCTTCTCCTCATCGCTCTCCTTTCCGCGTGCTAG
>Peru_VVX01250_allele1_MalariaGen
ATGAAGCTACTAACCTTTGCCGCGGCGACCTATGGGTTCCTACTGAAGGAATGTCTAAACAGCTTCATATTTCCAACGAAGCATTTATGCGACTTTGCGTTGAATCCCCATAGTAGCATCAAGCCGGTGCTCAAAGAAGCGAGTGGAAAGGATGAAGAAGTGTGGTGCAGCGTGCATAACCCAAGTCTCACAGACTACGTAGCAATGGTGTGTCCCAAAAAAAAAGGAGGAGACTACACAGAGTTAGAAACAGTGCCAGCCAACTGCTTCACCAAACATCTCTACTCCCCATATGATTCAGAAGAAAATGAAAAAGACATGGAACTTCTCGAATTAGACCCAAAATTATCCTTCAACAGAACCTTTAACGATTTTGTATTAAAGGTGTTGGTCATCCCAGGGTATTATAAGCACAACAAAACAATCTACTGCCGATGCGACAATAGGAAAACGAAGAAAGGGGAGGACCAAGAAAAAATAGAAGAAGGGAAAGTAGGATTAGTAAAAATCGTCTTGAACAAAAAAGAAAAAAAACCAAGAGGAATCGATTTCACAGAAACTGATGAGTTGGAACAAACAGACATAGTCCAAAATGGAAATGACAAACTGGTGAAGGTGAAGGAAAATGAAACTATTCATTTTAAATTTAACTCCAATCAAAAACTTGAAATTAAGGAATGCGAAAATGTTATTAACATGAAATATGGCTTTCTACAAGAGCACGTTTTAAATTTTAGATTTCCTGCCGTCTTTTTATCCTCAGAAAACTGCACCATAACAGTTATAGAAAGTGCAAAAACACCTGTAAGGATTATCATAAAGACGCAGAAAACGGAAAACATAGATGGCTGTGATTTTACCAAACCGTCAGGGGAGGGAGATTACCAAGATGGGTTTGCCTTAGAAGAATTAAAGTCAAATGAAAAAATATGTACGATACATATCGGCTCCAGCAAGAAGAAAATTTCTGCAGGTATTAAGTGCCCCTACAAATTAACACCTACCTACTGCTTTAGACACGTCCTATATGAAAAAGACGTCAACGGGGTGAAGTCCTATCACCCCTTCTTGTTGACCGACGTTTTGGGAACCCTCGATGTAGAATTCTACAGCAATGCACAAGAGGGATCCTACATAATTGGGTTGCCAACCAATCCCCAAAAATATTCTGTTGTGAGATGCGTTTGTGAGCATAATGGAAAAGCTGGTATTATGGAACTGAGGATTGCCTCTTCCTCCGGGTGGGCCTTCCTCAGCCTCACCTTGCTGCTTCTCCTCATCGCTCTCCTTTCCGCGTGCTAG
>Peru_VVX01258_allele1_MalariaGen
ATGAAGCTACTAACCTTTGCCGCGGCGACCTATGGGTTCCTACTGAAGGAATGTCTAAACAGCTTCATATTTCCAACGAAGCATTTATGCGACTTTGCGTTGAATCCCCATAGTAGCATCAAGCCGGTGCTCAAAGAAGCGAGTGGAAAGGATGAAGAAGTGTGGTGCAGCGTGCATAACCCAAGTCTCACAGACTACGTAGCAATGGTGTGTCCCAAAAAAAAAGGAGGAGACTACACAGAGTTAGAAACAGTGCCAGCCAACTGCTTCACCAAACATCTCTACTCCCCATATGATTCAGAAGAAAATGAAAAAGACATGGAACTTCTCGAATTAGACCCAAAATTATCCTTCAACAGAACCTTTAACGATTTTGTATTAAAGGTGTTGGTCATCCCAGGGTATTATAAGCACAACAAAACAATCTACTGCCGATGCGACAATAGGAAAACGAAGAAAGGGGAGGACCAAGAAAAAATAGAAGAAGGGAAAGTAGGATTAGTAAAAATCGTCTTGAACAAAAAAGAAAAAAAACCAAGAGGAATCGATTTCACAGAAACTGATGAGTTGGAACAAACAGACATAGTCCAAAATGGAAATGACAAACTGGTGAAGGTGAAGGAAAATGAAACTATTCATTTTAAATTTAACTCCAATCAAAAACTTGAAATTAAGGAATGCGAAAATGTTATTAACATGAAATATGGCTTTCTACAAGAGCACGTTTTAAATTTTAGATTTCCTGCCGTCTTTTTATCCTCAGAAAACTGCACCATAACAGTTATAGAAAGTGCAAAAACACCTGTAAGGATTATCATAAAGACGCAGAAAACGGAAAACATAGATGGCTGTGATTTTACCAAACCGTCAGGGGAGGGAGATTACCAAGATGGGTTTGCCTTAGAAGAATTAAAGTCAAATGAAAAAATATGTACGATACATATCGGCTCCAGCAAGAAGAAAATTTCTGCAGGTATTAAGTGCCCCTACAAATTAACACCTACCTACTGCTTTAGACACGTCCTATATGAAAAAGACGTCAACGGGGTGAAGTCCTATCACCCCTTCTTGTTGACCGACGTTTTGGGAACCCTCGATGTAGAATTCTACAGCAATGCACAAGAGGGATCCTACATAATTGGGTTGCCAACCAATCCCCAAAAATATTCTGTTGTGAGATGCGTTTGTGAGCATAATGGAAAAGCTGGTATTATGGAACTGAGGATTGCCTCTTCCTCCGGGTGGGCCTTCCTCAGCCTCACCTTGCTGCTTCTCCTCATCGCTCTCCTTTCCGCGTGCTAG
>Peru_VVX01263_allele1_MalariaGen
ATGAAGCTACTAACCTTTGCCGCGGCGACCTATGGGTTCCTACTGAAGGAATGTCTAAACAGCTTCATATTTCCAACGAAGCATTTATGCGACTTTGCGTTGAATCCCCATAGTAGCATCAAGCCGGTGCTCAAAGAAGCGAGTGGAAAGGATGAAGAAGTGTGGTGCAGCGTGCATAACCCAAGTCTCACAGACTACGTAGCAATGGTGTGTCCCAAAAAAAAAGGAGGAGACTACACAGAGTTAGAAACAGTGCCAGCCAACTGCTTCACCAAACATCTCTACTCCCCATATGATTCAGAAGAAAATGAAAAAGACATGGAACTTCTCGAATTAGACCCAAAATTATCCTTCAACAGAACCTTTAACGATTTTGTATTAAAGGTGTTGGTCATCCCAGGGTATTATAAGCACAACAAAACAATCTACTGCCGATGCGACAATAGGAAAACGAAGAAAGGGGAGGGCCAAGAAAAAATAGAAGAAGGGAAAGTAGGATTAGTAAAAATCGTCTTGAACAAAAAAGAAAAAAAACCAAGAGGAATCGATTTCACAGAAACTGATGAGTTGGAACAAACAGACATAGTCCAAAATGGAAATGACAAACTGGTGAAGGTGAAGGAAAATGAAACTATTCATTTTAAATTTAACTCCAATCAAAAACTTGAAATTAAGGAATGCGAAAATGTTATTAACATGAAATATGGCTTTCTACAAGAGCACGTTTTAAATTTTAGATTTCCTGCCGTCTTTTTATCCTCAGAAAACTGCACCATAACAGTTATAGAAAGTGCAAAAACACCTGTAAGGATTATCATAAAGACGCAGAAAACGGAAAACATAGATGGCTGTGATTTTACCAAACCGTCAGGGGAGGGAGATTACCAAGATGGGTTTGCCTTAGAAGAATTAAAGTCAAATGAAAAAATATGTACGATACATATCGGCTCCAGCAAGAAGAAAATTTCTGCAGGTATTAAGTGCCCCTACAAATTAACACCTACCTACTGCTTTAGACACGTCCTATATGAAAAAGACGTCAACGGGGTGAAGTCCTATCACCCCTTCTTGTTGACCGACGTTTTGGGAACCCTCGATGTAGAATTCTACAGCAATGCACAAGAGGGATCCTACATAATTGGGTTGCCAACCAATCCCCAAAAATATTCTGTTGTGAGATGCGTTTGTGAGCATAATGGAAAAGCTGGTATTATGGAACTGAGGATTGCCTCTTCCTCCGGGTGGGCCTTCCTCAGCCTCACCTTGCTGCTTCTCCTCATCGCTCTCCTTTCCGCGTGCTAG
>Peru_VVX01266_allele1_MalariaGen
ATGAAGCTACTAACCTTTGCCGCGGCGACCTATGGGTTCCTACTGAAGGAATGTCTAAACAGCTTCATATTTCCAACGAAGCATTTATGCGACTTTGCGTTGAATCCCCATAGTAGCATCAAGCCGGTGCTCAAAGAAGCGAGTGGAAAGGATGAAGAAGTGTGGTGCAGCGTGCATAACCCAAGTCTCACAGACTACGTAGCAATGGTGTGTCCCAAAAAAAAAGGAGGAGACTACACAGAGTTAGAAACAGTGCCAGCCAACTGCTTCACCAAACATCTCTACTCCCCATATGATTCAGAAGAAAATGAAAAAGACATGGAACTTCTCGAATTAGACCCAAAATTATCCTTCAACAGAACCTTTAACGATTTTGTATTAAAGGTGTTGGTCATCCCAGGGTATTATAAGCACAACAAAACAATCTACTGCCGATGCGACAATAGGAAAACGAAGAAAGGGGAGGACCAAGAAAAAATAGAAGAAGGGAAAGTAGGATTAGTAAAAATCGTCTTGAACAAAAAAGAAAAAAAACCAAGAGGAATCGATTTCACAGAAACTGATGAGTTGGAACAAACAGACATAGTCCAAAATGGAAATGACAAACTGGTGAAGGTGAAGGAAAATGAAACTATTCATTTTAAATTTAACTCCAATCAAAAACTTGAAATTAAGGAATGCGAAAATGTTATTAACATGAAATATGGCTTTCTACAAGAGCACGTTTTAAATTTTAGATTTCCTGCCGTCTTTTTATCCTCAGAAAACTGCACCATAACAGTTATAGAAAGTGCAAAAACACCTGTAAGGATTATCATAAAGACGCAGAAAACGGAAAACATAGATGGCTGTGATTTTACCAAACCGTCAGGGGAGGGAGATTACCAAGATGGGTTTGCCTTAGAAGAATTAAAGTCAAATGAAAAAATATGTACGATACATATCGGCTCCAGCAAGAAGAAAATTTCTGCAGGTATTAAGTGCCCCTACAAATTAACACCTACCTACTGCTTTAGACACGTCCTATATGAAAAAGACGTCAACGGGGTGAAGTCCTATCACCCCTTCTTGTTGACCGACGTTTTGGGAACCCTCGATGTAGAATTCTACAGCAATGCACAAGAGGGATCCTACATAATTGGGTTGCCAACCAATCCCCAAAAATATTCTGTTGTGAGATGCGTTTGTGAGCATAATGGAAAAGCTGGTATTATGGAACTGAGGATTGCCTCTTCCTCCGGGTGGGCCTTCCTCAGCCTCACCTTGCTGCTTCTCCTCATCGCTCTCCTTTCCGCGTGCTAG
>Peru_VVX01357_allele1_MalariaGen
ATGAAGCTACTAACCTTTGCCGCGGCGACCTATGGGTTCCTACTGAAGGAATGTCTAAACAGCTTCATATTTCCAACGAAGCATTTATGCGACTTTGCGTTGAATCCCCATAGTAGCATCAAGCCGGTGCTCAAAGAAGCGAGTGGAAAGGATGAAGAAGTGTGGTGCAGCGTGCATAACCCAAGTCTCACAGACTACGTAGCAATGGTGTGTCCCAAAAAAAAAGGAGGAGACTACACAGAGTTAGAAACAGTGCCAGCCAACTGCTTCACCAAACATCTCTACTCCCCATATGATTCAGAAGAAAATGAAAAAGACATGGAACTTCTCGAATTAGACCCAAAATTATCCTTCAACAGAACCTTTAACGATTTTGTATTAAAGGTGTTGGTCATCCCAGGGTATTATAAGCACAACAAAACAATCTACTGCCGATGCGACAATAGGAAAACGAAGAAAGGGGAGGACCAAGAAAAAATAGAAGAAGGGAAAGTAGGATTAGTAAAAATCGTCTTGAACAAAAAAGAAAAAAAACCAAGAGGAATCGATTTCACAGAAACTGATGAGTTGGAACAAACAGACATAGTCCAAAATGGAAATGACAAACTGGTGAAGGTGAAGGAAAATGAAACTATTCATTTTAAATTTAACTCCAATCAAAAACTTGAAATTAAGGAATGCGAAAATGTTATTAACATGAAATATGGCTTTCTACAAGAGCACGTTTTAAATTTTAGATTTCCTGCCGTCTTTTTATCCTCAGAAAACTGCACCATAACAGTTATAGAAAGTGCAAAAACACCTGTAAGGATTATCATAAAGACGCAGAAAACGGAAAACATAGATGGCTGTGATTTTACCAAACCGTCAGGGGAGGGAGATTACCAAGATGGGTTTGCCTTAGAAGAATTAAAGTCAAATGAAAAAATATGTACGATACATATCGGCTCCAGCAAGAAGAAAATTTCTGCAGGTATTAAGTGCCCCTACAAATTAACACCTACCTACTGCTTTAGACACGTCCTATATGAAAAAGACGTCAACGGGGTGAAGTCCTATCACCCCTTCTTGTTGACCGACGTTTTGGGAACCCTCGATGTAGAATTCTACAGCAATGCACAAGAGGGATCCTACATAATTGGGTTGCCAACCAATCCCCAAAAATATTCTGTTGTGAGATGCGTTTGTGAGCATAATGGAAAAGCTGGTATTATGGAACTGAGGATTGCCTCTTCCTCCGGGTGGGCCTTCCTCAGCCTCACCTTGCTGCTTCTCCTCATCGCTCTCCTTTCCGCGTGCTAG
>Peru_VVX01364_allele1_MalariaGen
ATGAAGCTACTAACCTTTGCCGCGGCGACCTATGGGTTCCTACTGAAGGAATGTCTAAACAGCTTCATATTTCCAACGAAGCATTTATGCGACTTTGCGTTGAATCCCCATAGTAGCATCAAGCCGGTGCTCAAAGAAGCGAGTGGAAAGGATGAAGAAGTGTGGTGCAGCGTGCATAACCCAAGTCTCACAGACTACGTAGCAATGGTGTGTCCCAAAAAAAAAGGAGGAGACTACACAGAGTTAGAAACAGTGCCAGCCAACTGCTTCACCAAACATCTCTACTCCCCATATGATTCAGAAGAAAATGAAAAAGACATGGAACTTCTCGAATTAGACCCAAAATTATCCTTCAACAGAACCTTTAACGATTTTGTATTAAAGGTGTTGGTCATCCCAGGGTATTATAAGCACAACAAAACAATCTACTGCCGATGCGACAATAGGAAAACGAAGAAAGGGGAGGACCAAGAAAAAATAGAAGAAGGGAAAGTAGGATTAGTAAAAATCGTCTTGAACAAAAAAGAAAAAAAACCAAGAGGAATCGATTTCACAGAAACTGATGAGTTGGAACAAACAGACATAGTCCAAAATGGAAATGACAAACTGGTGAAGGTGAAGGAAAATGAAACTATTCATTTTAAATTTAACTCCAATCAAAAACTTGAAATTAAGGAATGCGAAAATGTTATTAACATGAAATATGGCTTTCTACAAGAGCACGTTTTAAATTTTAGATTTCCTGCCGTCTTTTTATCCTCAGAAAACTGCACCATAACAGTTATAGAAAGTGCAAAAACACCTGTAAGGATTATCATAAAGACGCAGAAAACGGAAAACATAGATGGCTGTGATTTTACCAAACCGTCAGGGGAGGGAGATTACCAAGATGGGTTTGCCTTAGAAGAATTAAAGTCAAATGAAAAAATATGTACGATACATATCGGCTCCAGCAAGAAGAAAATTTCTGCAGGTATTAAGTGCCCCTACAAATTAACACCTACCTACTGCTTTAGACACGTCCTATATGAAAAAGACGTCAACGGGGTGAAGTCCTATCACCCCTTCTTGTTGACCGACGTTTTGGGAACCCTCGATGTAGAATTCTACAGCAATGCACAAGAGGGATCCTACATAATTGGGTTGCCAACCAATCCCCAAAAATATTCTGTTGTGAGATGCGTTTGTGAGCATAATGGAAAAGCTGGTATTATGGAACTGAGGATTGCCTCTTCCTCCGGGTGGGCCTTCCTCAGCCTCACCTTGCTGCTTCTCCTCATCGCTCTCCTTTCCGCGTGCTAG
>Peru_VVX01437_allele1_MalariaGen
ATGAAGCTACTAACCTTTGCCGCGGCGACCTATGGGTTCCTACTGAAGGAATGTCTAAACAGCTTCATATTTCCAACGAAGCATTTATGCGACTTTGCGTTGAATCCCCATAGTAGCATCAAGCCGGTGCTCAAAGAAGCGAGTGGAAAGGATGAAGAAGTGTGGTGCAGCGTGCATAACCCAAGTCTCACAGACTACGTAGCAATGGTGTGTCCCAAAAAAAAAGGAGGAGACTACACAGAGTTAGAAACAGTGCCAGCCAACTGCTTCACCAAACATCTCTACTCCCCATATGATTCAGAAGAAAATGAAAAAGACATGGAACTTCTCGAATTAGACCCAAAATTATCCTTCAACAGAACCTTTAACGATTTTGTATTAAAGGTGTTGGTCATCCCAGGGTATTATAAGCACAACAAAACAATCTACTGCCGATGCGACAATAGGAAAACGAAGAAAGGGGAGGACCAAGAAAAAATAGAAGAAGGGAAAGTAGGATTAGTAAAAATCGTCTTGAACAAAAAAGAAAAAAAACCAAGAGGAATCGATTTCACAGAAACTGATGAGTTGGAACAAACAGACATAGTCCAAAATGGAAATGACAAACTGGTGAAGGTGAAGGAAAATGAAACTATTCATTTTAAATTTAACTCCAATCAAAAACTTGAAATTAAGGAATGCGAAAATGTTATTAACATGAAATATGGCTTTCTACAAGAGCACGTTTTAAATTTTAGATTTCCTGCCGTCTTTTTATCCTCAGAAAACTGCACCATAACAGTTATAGAAAGTGCAAAAACACCTGTAAGGATTATCATAAAGACGCAGAAAACGGAAAACATAGATGGCTGTGATTTTACCAAACCGTCAGGGGAGGGAGATTACCAAGATGGGTTTGCCTTAGAAGAATTAAAGTCAAATGAAAAAATATGTACGATACATATCGGCTCCAGCAAGAAGAAAATTTCTGCAGGTATTAAGTGCCCCTACAAATTAACACCTACCTACTGCTTTAGACACGTCCTATATGAAAAAGACGTCAACGGGGTGAAGTCCTATCACCCCTTCTTGTTGACCGACGTTTTGGGAACCCTCGATGTAGAATTCTACAGCAATGCACAAGAGGGATCCTACATAATTGGGTTGCCAACCAATCCCCAAAAATATTCTGTTGTGAGATGCGTTTGTGAGCATAATGGAAAAGCTGGTATTATGGAACTGAGGATTGCCTCTTCCTCCGGGTGGGCCTTCCTCAGCCTCACCTTGCTGCTTCTCCTCATCGCTCTCCTTTCCGCGTGCTAG
>Peru_VVX01445_allele1_MalariaGen
ATGAAGCTACTAACCTTTGCCGCGGCGACCTATGGGTTCCTACTGAAGGAATGTCTAAACAGCTTCATATTTCCAACGAAGCATTTATGCGACTTTGCGTTGAATCCCCATAGTAGCATCAAGCCGGTGCTCAAAGAAGCGAGTGGAAAGGATGAAGAAGTGTGGTGCAGCGTGCATAACCCAAGTCTCACAGACTACGTAGCAATGGTGTGTCCCAAAAAAAAAGGAGGAGACTACACAGAGTTAGAAACAGTGCCAGCCAACTGCTTCACCAAACATCTCTACTCCCCATATGATTCAGAAGAAAATGAAAAAGACATGGAACTTCTCGAATTAGACCCAAAATTATCCTTCAACAGAACCTTTAACGATTTTGTATTAAAGGTGTTGGTCATCCCAGGGTATTATAAGCACAACAAAACAATCTACTGCCGATGCGACAATAGGAAAACGAAGAAAGGGGAGGACCAAGAAAAAATAGAAGAAGGGAAAGTAGGATTAGTAAAAATCGTCTTGAACAAAAAAGAAAAAAAACCAAGAGGAATCGATTTCACAGAAACTGATGAGTTGGAACAAACAGACATAGTCCAAAATGGAAATGACAAACTGGTGAAGGTGAAGGAAAATGAAACTATTCATTTTAAATTTAACTCCAATCAAAAACTTGAAATTAAGGAATGCGAAAATGTTATTAACATGAAATATGGCTTTCTACAAGAGCACGTTTTAAATTTTAGATTTCCTGCCGTCTTTTTATCCTCAGAAAACTGCACCATAACAGTTATAGAAAGTGCAAAAACACCTGTAAGGATTATCATAAAGACGCAGAAAACGGAAAACATAGATGGCTGTGATTTTACCAAACCGTCAGGGGAGGGAGATTACCAAGATGGGTTTGCCTTAGAAGAATTAAAGTCAAATGAAAAAATATGTACGATACATATCGGCTCCAGCAAGAAGAAAATTTCTGCAGGTATTAAGTGCCCCTACAAATTAACACCTACCTACTGCTTTAGACACGTCCTATATGAAAAAGACGTCAACGGGGTGAAGTCCTATCACCCCTTCTTGTTGACCGACGTTTTGGGAACCCTCGATGTAGAATTCTACAGCAATGCACAAGAGGGATCCTACATAATTGGGTTGCCAACCAATCCCCAAAAATATTCTGTTGTGAGATGCGTTTGTGAGCATAATGGAAAAGCTGGTATTATGGAACTGAGGATTGCCTCTTCCTCCGGGTGGGCCTTCCTCAGCCTCACCTTGCTGCTTCTCCTCATCGCTCTCCTTTCCGCGTGCTAG
>Peru_VVX01455_allele1_MalariaGen
ATGAAGCTACTAACCTTTGCCGCGGCGACCTATGGGTTCCTACTGAAGGAATGTCTAAACAACTTCATATTTCCAACGAAGCATTTATGCGACTTTGCGTTGAATCCCCATAGTAGCATCAAGCCGGTGCTCAAAGAAGCGAGTGGAAAGGATGAAGAAGTGTGGTGCAGCGTGCATAACCCAAGTCTCACAGACTACGTAGCAATGGTGTGTCCCAAAAAAAAAGGAGGAGACTACACAGAGTTAGAAACAGTGCCAGCCAACTGCTTCACCAAACATCTCTACTCCCCATATGATTCAGAAGAAAATGAAAAAGACATGGAACTTCTCGAATTAGACCCAAAATTATCCTTCAACAGAACCTTTAACGATTTTGTATTAAAGGTGTTGGTCATCCCAGGGTATTATAAGCACAACAAAACAATCTACTGCCGATGCGACAATAGGAAAACGAAGAAAGGGGAGGACCAAGAAAAAATAGAAGAAGGGAAAGTAGGATTAGTAAAAATCGTCTTGAACAAAAAAGAAAAAAAACCAAGAGGAATCGATTTCACAGAAACTGATGAGTTGGAACAAACAGACATAGTCCAAAATGGAAATGACAAACTGGTGAAGGTGAAGGAAAATGAAACTATTCATTTTAAATTTAACTCCAATCAAAAACTTGAAATTAAGGAATGCGAAAATGTTATTAACATGAAATATGGCTTTCTACAAGAGCACGTTTTAAATTTTAGATTTCCTGCCGTCTTTTTATCCTCAGAAAACTGCACCATAACAGTTATAGAAAGTGCAAAAACACCTGTAAGGATTATCATAAAGACGCAGAAAACGGAAAACATAGATGGCTGTGATTTTACCAAACCGTCAGGGGAGGGAGATTACCAAGATGGGTTTGCCTTAGAAGAATTAAAGTCAAATGAAAAAATATGTACGATACATATCGGCTCCAGCAAGAAGAAAATTTCTGCAGGTATTAAGTGCCCCTACAAATTAACACCTACCTACTGCTTTAGACACGTCCTATATGAAAAAGACGTCAACGGGGTGAAGTCCTATCACCCCTTCTTGTTGACCGACGTTTTGGGAACCCTCGATGTAGAATTCTACAGCAATGCACAAGAGGGATCCTACATAATTGGGTTGCCAACCAATCCCCAAAAATATTCTGTTGTGAGATGCGTTTGTGAGCATAATGGAAAAGCTGGTATTATGGAACTGAGGATTGCCTCTTCCTCCGGGTGGGCCTTCCTCAGCCTCACCTTGCTGCTTCTCCTCATCGCTCTCCTTTCCGCGTGCTAG
>Peru_VVX01456_allele1_MalariaGen
ATGAAGCTACTAACCTTTGCCGCGGCGACCTATGGGTTCCTACTGAAGGAATGTCTAAACAGCTTCATATTTCCAACGAAGCATTTATGCGACTTTGCGTTGAATCCCCATAGTAGCATCAAGCCGGTGCTCAAAGAAGCGAGTGGAAAGGATGAAGAAGTGTGGTGCAGCGTGCATAACCCAAGTCTCACAGACTACGTAGCAATGGTGTGTCCCAAAAAAAAAGGAGGAGACTACACAGAGTTAGAAACAGTGCCAGCCAACTGCTTCACCAAACATCTCTACTCCCCATATGATTCAGAAGAAAATGAAAAAGACATGGAACTTCTCGAATTAGACCCAAAATTATCCTTCAACAGAACCTTTAACGATTTTGTATTAAAGGTGTTGGTCATCCCAGGGTATTATAAGCACAACAAAACAATCTACTGCCGATGCGACAATAGGAAAACGAAGAAAGGGGAGGACCAAGAAAAAATAGAAGAAGGGAAAGTAGGATTAGTAAAAATCGTCTTGAACAAAAAAGAAAAAAAACCAAGAGGAATCGATTTCACAGAAACTGATGAGTTGGAACAAACAGACATAGTCCAAAATGGAAATGACAAACTGGTGAAGGTGAAGGAAAATGAAACTATTCATTTTAAATTTAACTCCAATCAAAAACTTGAAATTAAGGAATGCGAAAATGTTATTAACATGAAATATGGCTTTCTACAAGAGCACGTTTTAAATTTTAGATTTCCTGCCGTCTTTTTATCCTCAGAAAACTGCACCATAACAGTTATAGAAAGTGCAAAAACACCTGTAAGGATTATCATAAAGACGCAGAAAACGGAAAACATAGATGGCTGTGATTTTACCAAACCGTCAGGGGAGGGAGATTACCAAGATGGGTTTGCCTTAGAAGAATTAAAGTCAAATGAAAAAATATGTACGATACATATCGGCTCCAGCAAGAAGAAAATTTCTGCAGGTATTAAGTGCCCCTACAAATTAACACCTACCTACTGCTTTAGACACGTCCTATATGAAAAAGACGTCAACGGGGTGAAGTCCTATCACCCCTTCTTGTTGACCGACGTTTTGGGAACCCTCGATGTAGAATTCTACAGCAATGCACAAGAGGGATCCTACATAATTGGGTTGCCAACCAATCCCCAAAAATATTCTGTTGTGAGATGCGTTTGTGAGCATAATGGAAAAGCTGGTATTATGGAACTGAGGATTGCCTCTTCCTCCGGGTGGGCCTTCCTCAGCCTCACCTTGCTGCTTCTCCTCATCGCTCTCCTTTCCGCGTGCTAG
>Peru_VVX01462_allele1_MalariaGen
ATGAAGCTACTAACCTTTGCCGCGGCGACCTATGGGTTCCTACTGAAGGAATGTCTAAACAGCTTCATATTTCCAACGAAGCATTTATGCGACTTTGCGTTGAATCCCCATAGTAGCATCAAGCCGGTGCTCAAAGAAGCGAGTGGAAAGGATGAAGAAGTGTGGTGCAGCGTGCATAACCCAAGTCTCACAGACTACGTAGCAATGGTGTGTCCCAAAAAAAAAGGAGGAGACTACACAGAGTTAGAAACAGTGCCAGCCAACTGCTTCACCAAACATCTCTACTCCCCATATGATTCAGAAGAAAATGAAAAAGACATGGAACTTCTCGAATTAGACCCAAAATTATCCTTCAACAGAACCTTTAACGATTTTGTATTAAAGGTGTTGGTCATCCCAGGGTATTATAAGCACAACAAAACAATCTACTGCCGATGCGACAATAGGAAAACGAAGAAAGGGGAGGACCAAGAAAAAATAGAAGAAGGGAAAGTAGGATTAGTAAAAATCGTCTTGAACAAAAAAGAAAAAAAACCAAGAGGAATCGATTTCACAGAAACTGATGAGTTGGAACAAACAGACATAGTCCAAAATGGAAATGACAAACTGGTGAAGGTGAAGGAAAATGAAACTATTCATTTTAAATTTAACTCCAATCAAAAACTTGAAATTAAGGAATGCGAAAATGTTATTAACATGAAATATGGCTTTCTACAAGAGCACGTTTTAAATTTTAGATTTCCTGCCGTCTTTTTATCCTCAGAAAACTGCACCATAACAGTTATAGAAAGTGCAAAAACACCTGTAAGGATTATCATAAAGACGCAGAAAACGGAAAACATAGATGGCTGTGATTTTACCAAACCGTCAGGGGAGGGAGATTACCAAGATGGGTTTGCCTTAGAAGAATTAAAGTCAAATGAAAAAATATGTACGATACATATCGGCTCCAGCAAGAAGAAAATTTCTGCAGGTATTAAGTGCCCCTACAAATTAACACCTACCTACTGCTTTAGACACGTCCTATATGAAAAAGACGTCAACGGGGTGAAGTCCTATCACCCCTTCTTGTTGACCGACGTTTTGGGAACCCTCGATGTAGAATTCTACAGCAATGCACAAGAGGGATCCTACATAATTGGGTTGCCAACCAATCCCCAAAAATATTCTGTTGTGAGATGCGTTTGTGAGCATAATGGAAAAGCTGGTATTATGGAACTGAGGATTGCCTCTTCCTCCGGGTGGGCCTTCCTCAGCCTCACCTTGCTGCTTCTCCTCATCGCTCTCCTTTCCGCGTGCTAG
>Peru_VVX01465_allele1_MalariaGen
ATGAAGCTACTAACCTTTGCCGCGGCGACCTATGGGTTCCTACTGAAGGAATGTCTAAACAGCTTCATATTTCCAACGAAGCATTTATGCGACTTTGCGTTGAATCCCCATAGTAGCATCAAGCCGGTGCTCAAAGAAGCGAGTGGAAAGGATGAAGAAGTGTGGTGCAGCGTGCATAACCCAAGTCTCACAGACTACGTAGCAATGGTGTGTCCCAAAAAAAAAGGAGGAGACTACACAGAGTTAGAAACAGTGCCAGCCAACTGCTTCACCAAACATCTCTACTCCCCATATGATTCAGAAGAAAATGAAAAAGACATGGAACTTCTCGAATTAGACCCAAAATTATCCTTCAACAGAACCTTTAACGATTTTGTATTAAAGGTGTTGGTCATCCCAGGGTATTATAAGCACAACAAAACAATCTACTGCCGATGCGACAATAGGAAAACGAAGAAAGGGGAGGACCAAGAAAAAATAGAAGAAGGGAAAGTAGGATTAGTAAAAATCGTCTTGAACAAAAAAGAAAAAAAACCAAGAGGAATCGATTTCACAGAAACTGATGAGTTGGAACAAACAGACATAGTCCAAAATGGAAATGACAAACTGGTGAAGGTGAAGGAAAATGAAACTATTCATTTTAAATTTAACTCCAATCAAAAACTTGAAATTAAGGAATGCGAAAATGTTATTAACATGAAATATGGCTTTCTACAAGAGCACGTTTTAAATTTTAGATTTCCTGCCGTCTTTTTATCCTCAGAAAACTGCACCATAACAGTTATAGAAAGTGCAAAAACACCTGTAAGGATTATCATAAAGACGCAGAAAACGGAAAACATAGATGGCTGTGATTTTACCAAACCGTCAGGGGAGGGAGATTACCAAGATGGGTTTGCCTTAGAAGAATTAAAGTCAAATGAAAAAATATGTACGATACATATCGGCTCCAGCAAGAAGAAAATTTCTGCAGGTATTAAGTGCCCCTACAAATTAACACCTACCTACTGCTTTAGACACGTCCTATATGAAAAAGACGTCAACGGGGTGAAGTCCTATCACCCCTTCTTGTTGACCGACGTTTTGGGAACCCTCGATGTAGAATTCTACAGCAATGCACAAGAGGGATCCTACATAATTGGGTTGCCAACCAATCCCCAAAAATATTCTGTTGTGAGATGCGTTTGTGAGCATAATGGAAAAGCTGGTATTATGGAACTGAGGATTGCCTCTTCCTCCGGGTGGGCCTTCCTCAGCCTCACCTTGCTGCTTCTCCTCATCGCTCTCCTTTCCGCGTGCTAG
>Peru_VVX01467_allele1_MalariaGen
ATGAAGCTACTAACCGTTGCCGCGGCGACCTATGGGTTCCTACTGAAGGAATGTCTAAACAGCTTCATATTTCCAACGAAGCATTTATGCGACTTTGCGTTGAATCCCCATAGTAGCATCAAGCCGGTGCTCAAAGAAGCGAGTGGAAAGGATGAAGAAGTGTGGTGCAGCGTGCATAACCCAAGTCTCACAGACTACGTAGCAATGGTGTGTCCCAAAAAAAAAGGAGGAGACTACACAGAGTTAGAAACAGTGCCAGCCAACTGCTTCACCAAACATCTCTACTCCCCATATGATTCAGAAGAAAATGAAAAAGACATGGAACTTCTCGAATTAGACCCAAAATTATCCTTCAACAGAACCTTTAACGATTTTGTATTAAAGGTGTTGGTCATCCCAGGGTATTATAAGCACAACAAAACAATCTACTGCCGATGCGACAATAGGAAAACGAAGAAAGGGGAGGACCAAGAAAAAATAGAAGAAGGGAAAGTAGGATTAGTAAAAATCGTCTTGAACAAAAAAGAAAAAAAACCAAGAGGAATCGATTTCACAGAAACTGATGAGTTGGAACAAACAGACATAGTCCAAAATGGAAATGACAAACTGGTGAAGGTGAAGGAAAATGAAACTATTCATTTTAAATTTAACTCCAATCAAAAACTTGAAATTAAGGAATGCGAAAATGTTATTAACATGAAATATGGCTTTCTACAAGAGCACGTTTTAAATTTTAGATTTCCTGCCGTCTTTTTATCCTCAGAAAACTGCACCATAACAGTTATAGAAAGTGCAAAAACACCTGTAAGGATTATCATAAAGACGCAGAAAACGGAAAACATAGATGGCTGTGATTTTACCAAACCGTCAGGGGAGGGAGATTACCAAGATGGGTTTGCCTTAGAAGAATTAAAGTCAAATGAAAAAATATGTACGATACATATCGGCTCCAGCAAGAAGAAAATTTCTGCAGGTATTAAGTGCCCCTACAAATTAACACCTACCTACTGCTTTAGACACGTCCTATATGAAAAAGACGTCAACGGGGTGAAGTCCTATCACCCCTTCTTGTTGACCGACGTTTTGGGAACCCTCGATGTAGAATTCTACAGCAATGCACAAGAGGGATCCTACATAATTGGGTTGCCAACCAATCCCCAAAAATATTCTGTTGTGAGATGCGTTTGTGAGCATAATGGAAAAGCTGGTATTATGGAACTGAGGATTGCCTCTTCCTCCGGGTGGGCCTTCCTCAGCCTCACCTTGCTGCTTCTCCTCATCGCTCTCCTTTCCGCGTGCTAG
>Peru_VVX01873_allele1_MalariaGen
ATGAAGCTACTAACCTTTGCCGCGGCGACCTATGGGTTCCTACTGAAGGAATGTCTAAACAGCTTCATATTTCCAACGAAGCATTTATGCGACTTTGCGTTGAATCCCCATAGTAGCATCAAGCCGGTGCTCAAAGAAGCGAGTGGAAAGGATGAAGAAGTGTGGTGCAGCGTGCATAACCCAAGTCTCACAGACTACGTAGCAATGGTGTGTCCCAAAAAAAAAGGAGGAGACTACACAGAGTTAGAAACAGTGCCAGCCAACTGCTTCACCAAACATCTCTACTCCCCATATGATTCAGAAGAAAATGAAAAAGACATGGAACTTCTCGAATTAGACCCAAAATTATCCTTCAACAGAACCTTTAACGATTTTGTATTAAAGGTGTTGGTCATCCCAGGGTATTATAAGCACAACAAAACAATCTACTGCCGATGCGACAATAGGAAAACGAAGAAAGGGGAGGACCAAGAAAAAATAGAAGAAGGGAAAGTAGGATTAGTAAAAATCGTCTTGAACAAAAAAGAAAAAAAACCAAGAGGAATCGATTTCACAGAAACTGATGAGTTGGAACAAACAGACATAGTCCAAAATGGAAATGACAAACTGGTGAAGGTGAAGGAAAATGAAACTATTCATTTTAAATTTAACTCCAATCAAAAACTTGAAATTAAGGAATGCGAAAATGTTATTAACATGAAATATGGCTTTCTACAAGAGCACGTTTTAAATTTTAGATTTCCTGCCGTCTTTTTATCCTCAGAAAACTGCACCATAACAGTTATAGAAAGTGCAAAAACACCTGTAAGGATTATCATAAAGACGCAGAAAACGGAAAACATAGATGGCTGTGATTTTACCAAACCGTCAGGGGAGGGAGATTACCAAGATGGGTTTGCCTTAGAAGAATTAAAGTCAAATGAAAAAATATGTACGATACATATCGGCTCCAGCAAGAAGAAAATTTCTGCAGGTATTAAGTGCCCCTACAAATTAACACCTACCTACTGCTTTAGACACGTCCTATATGAAAAAGACGTCAACGGGGTGAAGTCCTATCACCCCTTCTTGTTGACCGACGTTTTGGGAACCCTCGATGTAGAATTCTACAGCAATGCACAAGAGGGATCCTACATAATTGGGTTGCCAACCAATCCCCAAAAATATTCTGTTGTGAGATGCGTTTGTGAGCATAATGGAAAAGCTGGTATTATGGAACTGAGGATTGCCTCTTCCTCCGGGTGGGCCTTCCTCAGCCTCACCTTGCTGCTTCTCCTCATCGCTCTCCTTTCCGCGTGCTAG
>Peru_VVX01890_allele1_MalariaGen
ATGAAGCTACTAACCTTTGCCGCGGCGACCTATGGGTTCCTACTGAAGGAATGTCTAAACAGCTTCATATTTCCAACGAAGCATTTATGCGACTTTGCGTTGAATCCCCATAGTAGCATCAAGCCGGTGCTCAAAGAAGCGAGTGGAAAGGATGAAGAAGTGTGGTGCAGCGTGCATAACCCAAGTCTCACAGACTACGTAGCAATGGTGTGTCCCAAAAAAAAAGGAGGAGACTACACAGAGTTAGAAACAGTGCCAGCCAACTGCTTCACCAAACATCTCTACTCCCCATATGATTCAGAAGAAAATGAAAAAGACATGGAACTTCTCGAATTAGACCCAAAATTATCCTTCAACAGAACCTTTAACGATTTTGTATTAAAGGTGTTGGTCATCCCAGGGTATTATAAGCACAACAAAACAATCTACTGCCGATGCGACAATAGGAAAACGAAGAAAGGGGAGGACCAAGAAAAAATAGAAGAAGGGAAAGTAGGATTAGTAAAAATCGTCTTGAACAAAAAAGAAAAAAAACCAAGAGGAATCGATTTCACAGAAACTGATGAGTTGGAACAAACAGACATAGTCCAAAATGGAAATGACAAACTGGTGAAGGTGAAGGAAAATGAAACTATTCATTTTAAATTTAACTCCAATCAAAAACTTGAAATTAAGGAATGCGAAAATGTTATTAACATGAAATATGGCTTTCTACAAGAGCACGTTTTAAATTTTAGATTTCCTGCCGTCTTTTTATCCTCAGAAAACTGCACCATAACAGTTATAGAAAGTGCAAAAACACCTGTAAGGATTATCATAAAGACGCAGAAAACGGAAAACATAGATGGCTGTGATTTTACCAAACCGTCAGGGGAGGGAGATTACCAAGATGGGTTTGCCTTAGAAGAATTAAAGTCAAATGAAAAAATATGTACGATACATATCGGCTCCAGCAAGAAGAAAATTTCTGCAGGTATTAAGTGCCCCTACAAATTAACACCTACCTACTGCTTTAGACACGTCCTATATGAAAAAGACGTCAACGGGGTGAAGTCCTATCACCCCTTCTTGTTGACCGACGTTTTGGGAACCCTCGATGTAGAATTCTACAGCAATGCACAAGAGGGATCCTACATAATTGGGTTGCCAACCAATCCCCAAAAATATTCTGTTGTGAGATGCGTTTGTGAGCATAATGGAAAAGCTGGTATTATGGAACTGAGGATTGCCTCTTCCTCCGGGTGGGCCTTCCTCAGCCTCACCTTGCTGCTTCTCCTCATCGCTCTCCTTTCCGCGTGCTAG
>Peru_VVX01893_allele1_MalariaGen
ATGAAGCTACTAACCTTTGCCGCGGCGACCTATGGGTTCCTACTGAAGGAATGTCTAAACAGCTTCATATTTCCAACGAAGCATTTATGCGACTTTGCGTTGAATCCCCATAGTAGCATCAAGCCGGTGCTCAAAGAAGCGAGTGGAAAGGATGAAGAAGTGTGGTGCAGCGTGCATAACCCAAGTCTCACAGACTACGTAGCAATGGTGTGTCCCAAAAAAAAAGGAGGAGACTACACAGAGTTAGAAACAGTGCCAGCCAACTGCTTCACCAAACATCTCTACTCCCCATATGATTCAGAAGAAAATGAAAAAGACATGGAACTTCTCGAATTAGACCCAAAATTATCCTTCAACAGAACCTTTAACGATTTTGTATTAAAGGTGTTGGTCATCCCAGGGTATTATAAGCACAACAAAACAATCTACTGCCGATGCGACAATAGGAAAACGAAGAAAGGGGAGGACCAAGAAAAAATAGAAGAAGGGAAAGTAGGATTAGTAAAAATCGTCTTGAACAAAAAAGAAAAAAAACCAAGAGGAATCGATTTCACAGAAACTGATGAGTTGGAACAAACAGACATAGTCCAAAATGGAAATGACAAACTGGTGAAGGTGAAGGAAAATGAAACTATTCATTTTAAATTTAACTCCAATCAAAAACTTGAAATTAAGGAATGCGAAAATGTTATTAACATGAAATATGGCTTTCTACAAGAGCACGTTTTAAATTTTAGATTTCCTGCCGTCTTTTTATCCTCAGAAAACTGCACCATAACAGTTATAGAAAGTGCAAAAACACCTGTAAGGATTATCATGAAGACGCAGAAAACGGAAAACATAGATGGCTGTGATTTTACCAAACCGTCAGGGGAGGGAGATTACCAAGATGGGTTTGCCTTAGAAGAATTAAAGTCAAATGAAAAAATATGTACGATACATATCGGCTCCAGCAAGAAGAAAATTTCTGCAGGTATTAAGTGCCCCTACAAATTAACACCTACCTACTGCTTTAGACACGTCCTATATGAAAAAGACGTCAACGGGGTGAAGTCCTATCACCCCTTCTTGTTGACCGACGTTTTGGGAACCCTCGATGTAGAATTCTACAGCAATGCACAAGAGGGATCCTACATAATTGGGTTGCCAACCAATCCCCAAAAATATTCTGTTGTGAGATGCGTTTGTGAGCATAATGGAAAAGCTGGTATTATGGAACTGAGGATTGCCTCTTCCTCCGGGTGGGCCTTCCTCAGCCTCACCTTGCTGCTTCTCCTCATCGCTCTCCTTTCCGCGTGCTAG
>Peru_VVX01893_allele2_MalariaGen
ATGAAGCTACTAACCTTTGCCGCGGCGACCTATGGGTTCCTACTGAAGGAATGTCTAAACAGCTTCATATTTCCAACGAAGCATTTATGCGACTTTGCGTTGAATCCCCATAGTAGCATCAAGCCGGTGCTCAAAGAAGCGAGTGGAAAGGATGAAGAAGTGTGGTGCAGCGTGCATAACCCAAGTCTCACAGACTACGTAGCAATGGTGTGTCCCAAAAAAAAAGGAGGAGACTACACAGAGTTAGAAACAGTGCCAGCCAACTGCTTCACCAAACATCTCTACTCCCCATATGATTCAGAAGAAAATGAAAAAGACATGGAACTTCTCGAATTAGACCCAAAATTATCCTTCAACAGAACCTTTAACGATTTTGTATTAAAGGTGTTGGTCATCCCAGGGTATTATAAGCACAACAAAACAATCTACTGCCGATGCGACAATAGGAAAACGAAGAAAGGGGAGGACCAAGAAAAAATAGAAGAAGGGAAAGTAGGATTAGTAAAAATCGTCTTGAACAAAAAAGAAAAAAAACCAAGAGGAATCGATTTCACAGAAACTGATGAGTTGGAACAAACAGACATAGTCCAAAATGGAAATGACAAACTGGTGAAGGTGAAGGAAAATGAAACTATTCATTTTAAATTTAACTCCAATCAAAAACTTGAAATTAAGGAATGCGAAAATGTTATTAACATGAAATATGGCTTTCTACAAGAGCACGTTTTAAATTTTAGATTTCCTGCCGTCTTTTTATCCTCAGAAAACTGCACCATAACAGTTATAGAAAGTGCAAAAACACCTGTAAGGATTATCATAAAGACGCAGAAAACGGAAAACATAGATGGCTGTGATTTTACCAAACCGTCAGGGGAGGGAGATTACCAAGATGGGTTTGCCTTAGAAGAATTAAAGTCAAATGAAAAAATATGTACGATACATATCGGCTCCAGCAAGAAGAAAATTTCTGCAGGTATTAAGTGCCCCTACAAATTAACACCTACCTACTGCTTTAGACACGTCCTATATGAAAAAGACGTCAACGGGGTGAAGTCCTATCACCCCTTCTTGTTGACCGACGTTTTGGGAACCCTCGATGTAGAATTCTACAGCAATGCACAAGAGGGATCCTACATAATTGGGTTGCCAACCAATCCCCAAAAATATTCTGTTGTGAGATGCGTTTGTGAGCATAATGGAAAAGCTGGTATTATGGAACTGAGGATTGCCTCTTCCTCCGGGTGGGCCTTCCTCAGCCTCACCTTGCTGCTTCTCCTCATCGCTCTCCTTTCCGCGTGCTAG
>Peru_VVX01902_allele1_MalariaGen
ATGAAGCTACTAACCTTTGCCGCGGCGACCTATGGGTTCCTACTGAAGGAATGTCTAAACAGCTTCATATTTCCAACGAAGCATATATGCGACTTTGCGTTGAATCCCCATAGTAGCATCAAGCCGGTGCTCAAAGAAGCGAGTGGAAAGGATGAAGAAGTGTGGTGCAGCGTGCATAACCCAAGTCTCACAGACTACGTAGCAATGGTGTGTCCCAAAAAAAAAGGAGGAGACTACACAGAGTTAGAAACAGTGCCAGCCAACTGCTTCACCAAACATCTCTACTCCCCATATGATTCAGAAGAAAATGAAAAAGACATGGAACTTCTCGAATTAGACCCAAAATTATCCTTCAACAGAACCTTTAACGATTTTGTATTAAAGGTGTTGGTCATCCCAGGGTATTATAAGCACAACAAAACAATCTACTGCCGATGCGACAATAGGAAAACGAAGAAAGGGGAGGACCAAGAAAAAATAGAAGAAGGGAAAGTAGGATTAGTAAAAATCGTCTTGAACAAAAAAGAAAAAAAACCAAGAGGAATCGATTTCACAGAAACTGATGAGTTGGAACAAACAGACATAGTCCAAAATGGAAATGACAAACTGGTGAAGGTGAAGGAAAATGAAACTATTCATTTTAAATTTAACTCCAATCAAAAACTTGAAATTAAGGAATGCGAAAATGTTATTAACATGAAATATGGCTTTCTACAAGAGCACGTTTTAAATTTTAGATTTCCTGCCGTCTTTTTATCCTCAGAAAACTGCACCATAACAGTTATAGAAAGTGCAAAAACACCTGTAAGGATTATCATAAAGACGCAGAAAACGGAAAACATAGATGGCTGTGATTTTACCAAACCGTCAGGGGAGGGAGATTACCAAGATGGGTTTGCCTTAGAAGAATTAAAGTCAAATGAAAAAATATGTACGATACATATCGGCTCCAGCAAGAAGAAAATTTCTGCAGGTATTAAGTGCCCCTACAAATTAACACCTACCTACTGCTTTAGACACGTCCTATATGAAAAAGACGTCAACGGGGTGAAGTCCTATCACCCCTTCTTGTTGACCGACGTTTTGGGAACCCTCGATGTAGAATTCTACAGCAATGCACAAGAGGGATCCTACATAATTGGGTTGCCAACCAATCCCCAAAAATATTCTGTTGTGAGATGCGTTTGTGAGCATAATGGAAAAGCTGGTATTATGGAACTGAGGATTGCCTCTTCCTCCGGGTGGGCCTTCCTCAGCCTCACCTTGCTGCTTCTCCTCATCGCTCTCCTTTCCGCGTGCTAG
>Peru_VVX01907_allele1_MalariaGen
ATGAAGCTACTAACCTTTGCCGCGGCGACCTATGGGTTCCTACTGAAGGAATGTCTAAACAGCTTAATACTTCCAACAGAGCATTTATGCGACTTTGCGTTGAATCCCCATAGTAGCATCAAGCCGGTGCTCAAAGAAGCGAGTGGAAAGGATGAAGAAGTGTGGTGCAGCGTGCATAACCCAAGTCTCACAGACTACGTAGCAATGGTGTGTCCCAAAAAAAAAGGAGGAGACTACACAGAGTTAGAAACAGTGCCAGCCAACTGCTTCACCAAACATCTCTACTCCCCATATGATTCAGAAGAAAATGAAAAAGACATGGAACTTCTCGAATTAGACCCAAAATTATCCTTCAACAGAACCTTTAACGATTTTGTATTAAAGGTGTTGGTCATCCCAGGGTATTATAAGCACAACAAAACAATCTACTGCCGATGCGACAATAGGAAAACGAAGAAAGGGGAGGACCAAGAAAAAATAGAAGAAGGGAAAGTAGGATTAGTAAAAATCGTCTTGAACAAAAAAGAAAAAAAACCAAGAGGAATCGATTTCACAGAAACTGATGAGTTGGAACAAACAGACATAGTCCAAAATGGAAATGACAAACTGGTGAAGGTGAAGGAAAATGAAACTATTCATTTTAAATTTAACTCCAATCAAAAACTTGAAATTAAGGAATGCGAAAATGTTATTAACATTAAATATGGCTTTCTACAAGAGCACGTTTTAAATTTTAGATTTCCTGCCGTCTTTTTATCCTCAGAAAACTGCACCATAACAGTTAAAGAAAGTGCAAAAACACCTGTAAGGATTATCATAAAGACGCAGAAAACGGAAAACATAGATGGCTGTGATTTTACCAAACCGTCAGGGGAGGGAGATTACCAAGATGGGTTTGCCTTAGAAGAATTAAAGTCAAATGAAAAAATATGTACGATACATATCGGCTCCAGCAAGAAGAAAATTTCTGCAGGTATTAAGTGCCCCTACAAATTAACACCTACCTACTGCTTTAGACACGTCCTATATGAAAAAGACGTCAACGGGGTGAAGTCCTATCACCCCTTCTTGTTGACCGACGTTTTGGGAACCCTCGATGTAGAATTCTACAGCAATGCACAAGAGGGATCCTACATAATTGGGTTGCCAACCAATCCCCAAAAATATTCTGTTGTGAGATGCGTTTGTGAGCATAATGGAAAAGCTGGTATTATGGAACTGAGGATTGCCTCTTCCTCCGGGTGGGCCTTCCTCAGCCTCACCTTGCTGCTTCTCCTCATCGCTCTCCTTTCCGCGTGCTAG
>Brazil_Hap1_4V_NIH
ATGAAGCTACTAACCTTTGCCGCGGCGACCTATGGGTTCCTACTGAAGGAATGTCTAAACAGCTTCATATTTCCAACGAAGCATTTATGCGACTTTGCGTTGAATCCCCATAGTAGCATCAAGCCGGTGCTCAAAGAAGCGAGTGGAAAGGATGAAGAAGTGTGGTGCAGCGTGCATAACCCAAGTCTCACAGACTACGTAGCAATGGTGTGTCCCAAAAAAAAAGGAGGAGACTACACAGAGTTAGAAACAGTGCCAGCCAACTGCTTCACCAAACATCTCTACTCCCCATATGATTCAGAAGAAAATGAAAAAGACATGGAACTTCTCGAATTAGACCCAAAATTATCCTTCAACAGAACCTTTAACGATTTTGTATTAAAGGTGTTGGTCATCCCAGGGTATTATAAGCACAACAAAACAATCTACTGCCGATGCGACAATAGGAAAACGAAGAAAGGGGAGGACCAAGAAAAAATAGAAGAAGGGAAAGTAGGATTAGTAAAAATCGTCTTGAACAAAAAAGAAAAAAAACCAAGAGGAATCGATTTCACAGAAACTGATGAGTTGGAACAAACAGACATAGTCCAAAATGGAAATGACAAACTGGTGAAGGTGAAGGAAAATGAAACTATTCATTTTAAATTTAACTCCAATCAAAAACTTGAAATTAAGGAATGCGAAAATGTTATTAACATGAAATATGGCTTTCTACAAGAGCACGTTTTAAATTTTAGATTTCCTGCCGTCTTTTTATCCTCAGAAAACTGCACCATAACAGTTATAGAAAGTGCAAAAACACCTGTAAGGATTATCATAAAGACGCAGAAAACGGAAAACATAGATGGCTGTGATTTTACCAAACCGTCAGGGGAGGGAGATTACCAAGATGGGTTTGCCTTAGAAGAATTAAAGTCAAATGAAAAAATATGTACGATACATATCGGCTCCAGCAAGAAGAAAATTTCTGCAGGTATTAAGTGCCCCTACAAATTAACACCTACCTACTGCTTTAGACACGTCCTATATGAAAAAGACGTCAACGGGGTGAAGTCCTATCACCCCTTCTTGTTGACCGACGTTTTGGGAACCCTCGATGTAGAATTCTACAGCAATGCACAAGAGGGATCCTACATAATTGGGTTGCCAACCAATCCCCAAAAATATTCTGTTGTGAGATGCGTTTGTGAGCATAATGGAAAAGCTGGTATTATGGAACTGAGGATTGCCTCTTCCTCCGGGTGGGCCTTCCTCAGCCTCACCTTGCTGCTTCTCCTCATCGCTCTCCTTTCCGCGTGCTAG
>Brazil_Hap1_9V_NIH
ATGAAGCTACTAACCTTTGCCGCGGCGACCTATGGGTTCCTACTGAAGGAATGTCTAAACAGCTTCATATTTCCAACGAAGCATTTATGCGACTTTGCGTTGAATCCCCATAGTAGCATCAAGCCGGTGCTCAAAGAAGCGAGTGGAAAGGATGAAGAAGTGTGGTGCAGCGTGCATAACCCAAGTCTCACAGACTACGTAGCAATGGTGTGTCCCAAAAAAAAAGGAGGAGACTACACAGAGTTAGAAACAGTGCCAGCCAACTGCTTCACCAAACATCTCTACTCCCCATATGATTCAGAAGAAAATGAAAAAGACATGGAACTTCTCGAATTAGACCCAAAATTATCCTTCAACAGAACCTTTAACGATTTTGTATTAAAGGTGTTGGTCATCCCAGGGTATTATAAGCACAACAAAACAATCTACTGCCGATGCGACAATAGGAAAACGAAGAAAGGGGAGGACCAAGAAAAAATAGAAGAAGGGAAAGTAGGATTAGTAAAAATCGTCTTGAACAAAAAAGAAAAAAAACCAAGAGGAATCGATTTCACAGAAACTGATGAGTTGGAACAAACAGACATAGTCCAAAATGGAAATGACAAACTGGTGAAGGTGAAGGAAAATGAAACTATTCATTTTAAATTTAACTCCAATCAAAAACTTGAAATTAAGGAATGCGAAAATGTTATTAACATGAAATATGGCTTTCTACAAGAGCACGTTTTAAATTTTAGATTTCCTGCCGTCTTTTTATCCTCAGAAAACTGCACCATAACAGTTATAGAAAGTGCAAAAACACCTGTAAGGATTATCATAAAGACGCAGAAAACGGAAAACATAGATGGCTGTGATTTTACCAAACCGTCAGGGGAGGGAGATTACCAAGATGGGTTTGCCTTAGAAGAATTAAAGTCAAATGAAAAAATATGTACGATACATATCGGCTCCAGCAAGAAGAAAATTTCTGCAGGTATTAAGTGCCCCTACAAATTAACACCTACCTACTGCTTTAGACACGTCCTATATGAAAAAGACGTCAACGGGGTGAAGTCCTATCACCCCTTCTTGTTGACCGACGTTTTGGGAACCCTCGATGTAGAATTCTACAGCAATGCACAAGAGGGATCCTACATAATTGGGTTGCCAACCAATCCCCAAAAATATTCTGTTGTGAGATGCGTTTGTGAGCATAATGGAAAAGCTGGTATTATGGAACTGAGGATTGCCTCTTCCTCCGGGTGGGCCTTCCTCAGCCTCACCTTGCTGCTTCTCCTCATCGCTCTCCTTTCCGCGTGCTAG
>Brazil_Hap1_13V_NIH
ATGAAGCTACTAACCTTTGCCGCGGCGACCTATGGGTTCCTACTGAAGGAATGTCTAAACAGCTTCATATTTCCAACGAAGCATTTATGCGACTTTGCGTTGAATCCCCATAGTAGCATCAAGCCGGTGCTCAAAGAAGCGAGTGGAAAGGATGAAGAAGTGTGGTGCAGCGTGCATAACCCAAGTCTCACAGACTACGTAGCAATGGTGTGTCCCAAAAAAAAAGGAGGAGACTACACAGAGTTAGAAACAGTGCCAGCCAACTGCTTCACCAAACATCTCTACTCCCCATATGATTCAGAAGAAAATGAAAAAGACATGGAACTTCTCGAATTAGACCCAAAATTATCCTTCAACAGAACCTTTAACGATTTTGTATTAAAGGTGTTGGTCATCCCAGGGTATTATAAGCACAACAAAACAATCTACTGCCGATGCGACAATAGGAAAACGAAGAAAGGGGAGGACCAAGAAAAAATAGAAGAAGGGAAAGTAGGATTAGTAAAAATCGTCTTGAACAAAAAAGAAAAAAAACCAAGAGGAATCGATTTCACAGAAACTGATGAGTTGGAACAAACAGACATAGTCCAAAATGGAAATGACAAACTGGTGAAGGTGAAGGAAAATGAAACTATTCATTTTAAATTTAACTCCAATCAAAAACTTGAAATTAAGGAATGCGAAAATGTTATTAACATGAAATATGGCTTTCTACAAGAGCACGTTTTAAATTTTAGATTTCCTGCCGTCTTTTTATCCTCAGAAAACTGCACCATAACAGTTATAGAAAGTGCAAAAACACCTGTAAGGATTATCATAAAGACGCAGAAAACGGAAAACATAGATGGCTGTGATTTTACCAAACCGTCAGGGGAGGGAGATTACCAAGATGGGTTTGCCTTAGAAGAATTAAAGTCAAATGAAAAAATATGTACGATACATATCGGCTCCAGCAAGAAGAAAATTTCTGCAGGTATTAAGTGCCCCTACAAATTAACACCTACCTACTGCTTTAGACACGTCCTATATGAAAAAGACGTCAACGGGGTGAAGTCCTATCACCCCTTCTTGTTGACCGACGTTTTGGGAACCCTCGATGTAGAATTCTACAGCAATGCACAAGAGGGATCCTACATAATTGGGTTGCCAACCAATCCCCAAAAATATTCTGTTGTGAGATGCGTTTGTGAGCATAATGGAAAAGCTGGTATTATGGAACTGAGGATTGCCTCTTCCTCCGGGTGGGCCTTCCTCAGCCTCACCTTGCTGCTTCTCCTCATCGCTCTCCTTTCCGCGTGCTAG
>Brazil_Hap1_55V_NIH
ATGAAGCTACTAACCTTTGCCGCGGCGACCTATGGGTTCCTACTGAAGGAATGTCTAAACAGCTTCATATTTCCAACGAAGCATTTATGCGACTTTGCGTTGAATCCCCATAGTAGCATCAAGCCGGTGCTCAAAGAAGCGAGTGGAAAGGATGAAGAAGTGTGGTGCAGCGTGCATAACCCAAGTCTCACAGACTACGTAGCAATGGTGTGTCCCAAAAAAAAAGGAGGAGACTACACAGAGTTAGAAACAGTGCCAGCCAACTGCTTCACCAAACATCTCTACTCCCCATATGATTCAGAAGAAAATGAAAAAGACATGGAACTTCTCGAATTAGACCCAAAATTATCCTTCAACAGAACCTTTAACGATTTTGTATTAAAGGTGTTGGTCATCCCAGGGTATTATAAGCACAACAAAACAATCTACTGCCGATGCGACAATAGGAAAACGAAGAAAGGGGAGGACCAAGAAAAAATAGAAGAAGGGAAAGTAGGATTAGTAAAAATCGTCTTGAACAAAAAAGAAAAAAAACCAAGAGGAATCGATTTCACAGAAACTGATGAGTTGGAACAAACAGACATAGTCCAAAATGGAAATGACAAACTGGTGAAGGTGAAGGAAAATGAAACTATTCATTTTAAATTTAACTCCAATCAAAAACTTGAAATTAAGGAATGCGAAAATGTTATTAACATGAAATATGGCTTTCTACAAGAGCACGTTTTAAATTTTAGATTTCCTGCCGTCTTTTTATCCTCAGAAAACTGCACCATAACAGTTATAGAAAGTGCAAAAACACCTGTAAGGATTATCATAAAGACGCAGAAAACGGAAAACATAGATGGCTGTGATTTTACCAAACCGTCAGGGGAGGGAGATTACCAAGATGGGTTTGCCTTAGAAGAATTAAAGTCAAATGAAAAAATATGTACGATACATATCGGCTCCAGCAAGAAGAAAATTTCTGCAGGTATTAAGTGCCCCTACAAATTAACACCTACCTACTGCTTTAGACACGTCCTATATGAAAAAGACGTCAACGGGGTGAAGTCCTATCACCCCTTCTTGTTGACCGACGTTTTGGGAACCCTCGATGTAGAATTCTACAGCAATGCACAAGAGGGATCCTACATAATTGGGTTGCCAACCAATCCCCAAAAATATTCTGTTGTGAGATGCGTTTGTGAGCATAATGGAAAAGCTGGTATTATGGAACTGAGGATTGCCTCTTCCTCCGGGTGGGCCTTCCTCAGCCTCACCTTGCTGCTTCTCCTCATCGCTCTCCTTTCCGCGTGCTAG
>Brazil_Hap1_71V_NIH
ATGAAGCTACTAACCTTTGCCGCGGCGACCTATGGGTTCCTACTGAAGGAATGTCTAAACAGCTTCATATTTCCAACGAAGCATTTATGCGACTTTGCGTTGAATCCCCATAGTAGCATCAAGCCGGTGCTCAAAGAAGCGAGTGGAAAGGATGAAGAAGTGTGGTGCAGCGTGCATAACCCAAGTCTCACAGACTACGTAGCAATGGTGTGTCCCAAAAAAAAAGGAGGAGACTACACAGAGTTAGAAACAGTGCCAGCCAACTGCTTCACCAAACATCTCTACTCCCCATATGATTCAGAAGAAAATGAAAAAGACATGGAACTTCTCGAATTAGACCCAAAATTATCCTTCAACAGAACCTTTAACGATTTTGTATTAAAGGTGTTGGTCATCCCAGGGTATTATAAGCACAACAAAACAATCTACTGCCGATGCGACAATAGGAAAACGAAGAAAGGGGAGGACCAAGAAAAAATAGAAGAAGGGAAAGTAGGATTAGTAAAAATCGTCTTGAACAAAAAAGAAAAAAAACCAAGAGGAATCGATTTCACAGAAACTGATGAGTTGGAACAAACAGACATAGTCCAAAATGGAAATGACAAACTGGTGAAGGTGAAGGAAAATGAAACTATTCATTTTAAATTTAACTCCAATCAAAAACTTGAAATTAAGGAATGCGAAAATGTTATTAACATGAAATATGGCTTTCTACAAGAGCACGTTTTAAATTTTAGATTTCCTGCCGTCTTTTTATCCTCAGAAAACTGCACCATAACAGTTATAGAAAGTGCAAAAACACCTGTAAGGATTATCATAAAGACGCAGAAAACGGAAAACATAGATGGCTGTGATTTTACCAAACCGTCAGGGGAGGGAGATTACCAAGATGGGTTTGCCTTAGAAGAATTAAAGTCAAATGAAAAAATATGTACGATACATATCGGCTCCAGCAAGAAGAAAATTTCTGCAGGTATTAAGTGCCCCTACAAATTAACACCTACCTACTGCTTTAGACACGTCCTATATGAAAAAGACGTCAACGGGGTGAAGTCCTATCACCCCTTCTTGTTGACCGACGTTTTGGGAACCCTCGATGTAGAATTCTACAGCAATGCACAAGAGGGATCCTACATAATTGGGTTGCCAACCAATCCCCAAAAATATTCTGTTGTGAGATGCGTTTGTGAGCATAATGGAAAAGCTGGTATTATGGAACTGAGGATTGCCTCTTCCTCCGGGTGGGCCTTCCTCAGCCTCACCTTGCTGCTTCTCCTCATCGCTCTCCTTTCCGCGTGCTAG
>Brazil_Hap1_42V_NIH
ATGAAGCTACTAACCTTTGCCGCGGCGACCTATGGGTTCCTACTGAAGGAATGTCTAAACAGCTTCATATTTCCAACGAAGCATTTATGCGACTTTGCGTTGAATCCCCATAGTAGCATCAAGCCGGTGCTCAAAGAAGCGAGTGGAAAGGATGAAGAAGTGTGGTGCAGCGTGCATAACCCAAGTCTCACAGACTACGTAGCAATGGTGTGTCCCAAAAAAAAAGGAGGAGACTACACAGAGTTAGAAACAGTGCCAGCCAACTGCTTCACCAAACATCTCTACTCCCCATATGATTCAGAAGAAAATGAAAAAGACATGGAACTTCTCGAATTAGACCCAAAATTATCCTTCAACAGAACCTTTAACGATTTTGTATTAAAGGTGTTGGTCATCCCAGGGTATTATAAGCACAACAAAACAATCTACTGCCGATGCGACAATAGGAAAACGAAGAAAGGGGAGGACCAAGAAAAAATAGAAGAAGGGAAAGTAGGATTAGTAAAAATCGTCTTGAACAAAAAAGAAAAAAAACCAAGAGGAATCGATTTCACAGAAACTGATGAGTTGGAACAAACAGACATAGTCCAAAATGGAAATGACAAACTGGTGAAGGTGAAGGAAAATGAAACTATTCATTTTAAATTTAACTCCAATCAAAAACTTGAAATTAAGGAATGCGAAAATGTTATTAACATGAAATATGGCTTTCTACAAGAGCACGTTTTAAATTTTAGATTTCCTGCCGTCTTTTTATCCTCAGAAAACTGCACCATAACAGTTATAGAAAGTGCAAAAACACCTGTAAGGATTATCATAAAGACGCAGAAAACGGAAAACATAGATGGCTGTGATTTTACCAAACCGTCAGGGGAGGGAGATTACCAAGATGGGTTTGCCTTAGAAGAATTAAAGTCAAATGAAAAAATATGTACGATACATATCGGCTCCAGCAAGAAGAAAATTTCTGCAGGTATTAAGTGCCCCTACAAATTAACACCTACCTACTGCTTTAGACACGTCCTATATGAAAAAGACGTCAACGGGGTGAAGTCCTATCACCCCTTCTTGTTGACCGACGTTTTGGGAACCCTCGATGTAGAATTCTACAGCAATGCACAAGAGGGATCCTACATAATTGGGTTGCCAACCAATCCCCAAAAATATTCTGTTGTGAGATGCGTTTGTGAGCATAATGGAAAAGCTGGTATTATGGAACTGAGGATTGCCTCTTCCTCCGGGTGGGCCTTCCTCAGCCTCACCTTGCTGCTTCTCCTCATCGCTCTCCTTTCCGCGTGCTAG
>Brazil_Hap1_73V_NIH
ATGAAGCTACTAACCTTTGCCGCGGCGACCTATGGGTTCCTACTGAAGGAATGTCTAAACAGCTTCATATTTCCAACGAAGCATTTATGCGACTTTGCGTTGAATCCCCATAGTAGCATCAAGCCGGTGCTCAAAGAAGCGAGTGGAAAGGATGAAGAAGTGTGGTGCAGCGTGCATAACCCAAGTCTCACAGACTACGTAGCAATGGTGTGTCCCAAAAAAAAAGGAGGAGACTACACAGAGTTAGAAACAGTGCCAGCCAACTGCTTCACCAAACATCTCTACTCCCCATATGATTCAGAAGAAAATGAAAAAGACATGGAACTTCTCGAATTAGACCCAAAATTATCCTTCAACAGAACCTTTAACGATTTTGTATTAAAGGTGTTGGTCATCCCAGGGTATTATAAGCACAACAAAACAATCTACTGCCGATGCGACAATAGGAAAACGAAGAAAGGGGAGGACCAAGAAAAAATAGAAGAAGGGAAAGTAGGATTAGTAAAAATCGTCTTGAACAAAAAAGAAAAAAAACCAAGAGGAATCGATTTCACAGAAACTGATGAGTTGGAACAAACAGACATAGTCCAAAATGGAAATGACAAACTGGTGAAGGTGAAGGAAAATGAAACTATTCATTTTAAATTTAACTCCAATCAAAAACTTGAAATTAAGGAATGCGAAAATGTTATTAACATGAAATATGGCTTTCTACAAGAGCACGTTTTAAATTTTAGATTTCCTGCCGTCTTTTTATCCTCAGAAAACTGCACCATAACAGTTATAGAAAGTGCAAAAACACCTGTAAGGATTATCATAAAGACGCAGAAAACGGAAAACATAGATGGCTGTGATTTTACCAAACCGTCAGGGGAGGGAGATTACCAAGATGGGTTTGCCTTAGAAGAATTAAAGTCAAATGAAAAAATATGTACGATACATATCGGCTCCAGCAAGAAGAAAATTTCTGCAGGTATTAAGTGCCCCTACAAATTAACACCTACCTACTGCTTTAGACACGTCCTATATGAAAAAGACGTCAACGGGGTGAAGTCCTATCACCCCTTCTTGTTGACCGACGTTTTGGGAACCCTCGATGTAGAATTCTACAGCAATGCACAAGAGGGATCCTACATAATTGGGTTGCCAACCAATCCCCAAAAATATTCTGTTGTGAGATGCGTTTGTGAGCATAATGGAAAAGCTGGTATTATGGAACTGAGGATTGCCTCTTCCTCCGGGTGGGCCTTCCTCAGCCTCACCTTGCTGCTTCTCCTCATCGCTCTCCTTTCCGCGTGCTAG
>Brazil_Hap1_53V_NIH
ATGAAGCTACTAACCTTTGCCGCGGCGACCTATGGGTTCCTACTGAAGGAATGTCTAAACAGCTTCATATTTCCAACGAAGCATTTATGCGACTTTGCGTTGAATCCCCATAGTAGCATCAAGCCGGTGCTCAAAGAAGCGAGTGGAAAGGATGAAGAAGTGTGGTGCAGCGTGCATAACCCAAGTCTCACAGACTACGTAGCAATGGTGTGTCCCAAAAAAAAAGGAGGAGACTACACAGAGTTAGAAACAGTGCCAGCCAACTGCTTCACCAAACATCTCTACTCCCCATATGATTCAGAAGAAAATGAAAAAGACATGGAACTTCTCGAATTAGACCCAAAATTATCCTTCAACAGAACCTTTAACGATTTTGTATTAAAGGTGTTGGTCATCCCAGGGTATTATAAGCACAACAAAACAATCTACTGCCGATGCGACAATAGGAAAACGAAGAAAGGGGAGGACCAAGAAAAAATAGAAGAAGGGAAAGTAGGATTAGTAAAAATCGTCTTGAACAAAAAAGAAAAAAAACCAAGAGGAATCGATTTCACAGAAACTGATGAGTTGGAACAAACAGACATAGTCCAAAATGGAAATGACAAACTGGTGAAGGTGAAGGAAAATGAAACTATTCATTTTAAATTTAACTCCAATCAAAAACTTGAAATTAAGGAATGCGAAAATGTTATTAACATGAAATATGGCTTTCTACAAGAGCACGTTTTAAATTTTAGATTTCCTGCCGTCTTTTTATCCTCAGAAAACTGCACCATAACAGTTATAGAAAGTGCAAAAACACCTGTAAGGATTATCATAAAGACGCAGAAAACGGAAAACATAGATGGCTGTGATTTTACCAAACCGTCAGGGGAGGGAGATTACCAAGATGGGTTTGCCTTAGAAGAATTAAAGTCAAATGAAAAAATATGTACGATACATATCGGCTCCAGCAAGAAGAAAATTTCTGCAGGTATTAAGTGCCCCTACAAATTAACACCTACCTACTGCTTTAGACACGTCCTATATGAAAAAGACGTCAACGGGGTGAAGTCCTATCACCCCTTCTTGTTGACCGACGTTTTGGGAACCCTCGATGTAGAATTCTACAGCAATGCACAAGAGGGATCCTACATAATTGGGTTGCCAACCAATCCCCAAAAATATTCTGTTGTGAGATGCGTTTGTGAGCATAATGGAAAAGCTGGTATTATGGAACTGAGGATTGCCTCTTCCTCCGGGTGGGCCTTCCTCAGCCTCACCTTGCTGCTTCTCCTCATCGCTCTCCTTTCCGCGTGCTAG
>Brazil_Hap1_77V_NIH
ATGAAGCTACTAACCTTTGCCGCGGCGACCTATGGGTTCCTACTGAAGGAATGTCTAAACAGCTTCATATTTCCAACGAAGCATTTATGCGACTTTGCGTTGAATCCCCATAGTAGCATCAAGCCGGTGCTCAAAGAAGCGAGTGGAAAGGATGAAGAAGTGTGGTGCAGCGTGCATAACCCAAGTCTCACAGACTACGTAGCAATGGTGTGTCCCAAAAAAAAAGGAGGAGACTACACAGAGTTAGAAACAGTGCCAGCCAACTGCTTCACCAAACATCTCTACTCCCCATATGATTCAGAAGAAAATGAAAAAGACATGGAACTTCTCGAATTAGACCCAAAATTATCCTTCAACAGAACCTTTAACGATTTTGTATTAAAGGTGTTGGTCATCCCAGGGTATTATAAGCACAACAAAACAATCTACTGCCGATGCGACAATAGGAAAACGAAGAAAGGGGAGGACCAAGAAAAAATAGAAGAAGGGAAAGTAGGATTAGTAAAAATCGTCTTGAACAAAAAAGAAAAAAAACCAAGAGGAATCGATTTCACAGAAACTGATGAGTTGGAACAAACAGACATAGTCCAAAATGGAAATGACAAACTGGTGAAGGTGAAGGAAAATGAAACTATTCATTTTAAATTTAACTCCAATCAAAAACTTGAAATTAAGGAATGCGAAAATGTTATTAACATGAAATATGGCTTTCTACAAGAGCACGTTTTAAATTTTAGATTTCCTGCCGTCTTTTTATCCTCAGAAAACTGCACCATAACAGTTATAGAAAGTGCAAAAACACCTGTAAGGATTATCATAAAGACGCAGAAAACGGAAAACATAGATGGCTGTGATTTTACCAAACCGTCAGGGGAGGGAGATTACCAAGATGGGTTTGCCTTAGAAGAATTAAAGTCAAATGAAAAAATATGTACGATACATATCGGCTCCAGCAAGAAGAAAATTTCTGCAGGTATTAAGTGCCCCTACAAATTAACACCTACCTACTGCTTTAGACACGTCCTATATGAAAAAGACGTCAACGGGGTGAAGTCCTATCACCCCTTCTTGTTGACCGACGTTTTGGGAACCCTCGATGTAGAATTCTACAGCAATGCACAAGAGGGATCCTACATAATTGGGTTGCCAACCAATCCCCAAAAATATTCTGTTGTGAGATGCGTTTGTGAGCATAATGGAAAAGCTGGTATTATGGAACTGAGGATTGCCTCTTCCTCCGGGTGGGCCTTCCTCAGCCTCACCTTGCTGCTTCTCCTCATCGCTCTCCTTTCCGCGTGCTAG
>Brazil_Hap1_74V_NIH
ATGAAGCTACTAACCTTTGCCGCGGCGACCTATGGGTTCCTACTGAAGGAATGTCTAAACAGCTTCATATTTCCAACGAAGCATTTATGCGACTTTGCGTTGAATCCCCATAGTAGCATCAAGCCGGTGCTCAAAGAAGCGAGTGGAAAGGATGAAGAAGTGTGGTGCAGCGTGCATAACCCAAGTCTCACAGACTACGTAGCAATGGTGTGTCCCAAAAAAAAAGGAGGAGACTACACAGAGTTAGAAACAGTGCCAGCCAACTGCTTCACCAAACATCTCTACTCCCCATATGATTCAGAAGAAAATGAAAAAGACATGGAACTTCTCGAATTAGACCCAAAATTATCCTTCAACAGAACCTTTAACGATTTTGTATTAAAGGTGTTGGTCATCCCAGGGTATTATAAGCACAACAAAACAATCTACTGCCGATGCGACAATAGGAAAACGAAGAAAGGGGAGGACCAAGAAAAAATAGAAGAAGGGAAAGTAGGATTAGTAAAAATCGTCTTGAACAAAAAAGAAAAAAAACCAAGAGGAATCGATTTCACAGAAACTGATGAGTTGGAACAAACAGACATAGTCCAAAATGGAAATGACAAACTGGTGAAGGTGAAGGAAAATGAAACTATTCATTTTAAATTTAACTCCAATCAAAAACTTGAAATTAAGGAATGCGAAAATGTTATTAACATGAAATATGGCTTTCTACAAGAGCACGTTTTAAATTTTAGATTTCCTGCCGTCTTTTTATCCTCAGAAAACTGCACCATAACAGTTATAGAAAGTGCAAAAACACCTGTAAGGATTATCATAAAGACGCAGAAAACGGAAAACATAGATGGCTGTGATTTTACCAAACCGTCAGGGGAGGGAGATTACCAAGATGGGTTTGCCTTAGAAGAATTAAAGTCAAATGAAAAAATATGTACGATACATATCGGCTCCAGCAAGAAGAAAATTTCTGCAGGTATTAAGTGCCCCTACAAATTAACACCTACCTACTGCTTTAGACACGTCCTATATGAAAAAGACGTCAACGGGGTGAAGTCCTATCACCCCTTCTTGTTGACCGACGTTTTGGGAACCCTCGATGTAGAATTCTACAGCAATGCACAAGAGGGATCCTACATAATTGGGTTGCCAACCAATCCCCAAAAATATTCTGTTGTGAGATGCGTTTGTGAGCATAATGGAAAAGCTGGTATTATGGAACTGAGGATTGCCTCTTCCTCCGGGTGGGCCTTCCTCAGCCTCACCTTGCTGCTTCTCCTCATCGCTCTCCTTTCCGCGTGCTAG
>Brazil_Hap1_78V_NIH
ATGAAGCTACTAACCTTTGCCGCGGCGACCTATGGGTTCCTACTGAAGGAATGTCTAAACAGCTTCATATTTCCAACGAAGCATTTATGCGACTTTGCGTTGAATCCCCATAGTAGCATCAAGCCGGTGCTCAAAGAAGCGAGTGGAAAGGATGAAGAAGTGTGGTGCAGCGTGCATAACCCAAGTCTCACAGACTACGTAGCAATGGTGTGTCCCAAAAAAAAAGGAGGAGACTACACAGAGTTAGAAACAGTGCCAGCCAACTGCTTCACCAAACATCTCTACTCCCCATATGATTCAGAAGAAAATGAAAAAGACATGGAACTTCTCGAATTAGACCCAAAATTATCCTTCAACAGAACCTTTAACGATTTTGTATTAAAGGTGTTGGTCATCCCAGGGTATTATAAGCACAACAAAACAATCTACTGCCGATGCGACAATAGGAAAACGAAGAAAGGGGAGGACCAAGAAAAAATAGAAGAAGGGAAAGTAGGATTAGTAAAAATCGTCTTGAACAAAAAAGAAAAAAAACCAAGAGGAATCGATTTCACAGAAACTGATGAGTTGGAACAAACAGACATAGTCCAAAATGGAAATGACAAACTGGTGAAGGTGAAGGAAAATGAAACTATTCATTTTAAATTTAACTCCAATCAAAAACTTGAAATTAAGGAATGCGAAAATGTTATTAACATGAAATATGGCTTTCTACAAGAGCACGTTTTAAATTTTAGATTTCCTGCCGTCTTTTTATCCTCAGAAAACTGCACCATAACAGTTATAGAAAGTGCAAAAACACCTGTAAGGATTATCATAAAGACGCAGAAAACGGAAAACATAGATGGCTGTGATTTTACCAAACCGTCAGGGGAGGGAGATTACCAAGATGGGTTTGCCTTAGAAGAATTAAAGTCAAATGAAAAAATATGTACGATACATATCGGCTCCAGCAAGAAGAAAATTTCTGCAGGTATTAAGTGCCCCTACAAATTAACACCTACCTACTGCTTTAGACACGTCCTATATGAAAAAGACGTCAACGGGGTGAAGTCCTATCACCCCTTCTTGTTGACCGACGTTTTGGGAACCCTCGATGTAGAATTCTACAGCAATGCACAAGAGGGATCCTACATAATTGGGTTGCCAACCAATCCCCAAAAATATTCTGTTGTGAGATGCGTTTGTGAGCATAATGGAAAAGCTGGTATTATGGAACTGAGGATTGCCTCTTCCTCCGGGTGGGCCTTCCTCAGCCTCACCTTGCTGCTTCTCCTCATCGCTCTCCTTTCCGCGTGCTAG
>Brazil_Hap1_79V_NIH
ATGAAGCTACTAACCTTTGCCGCGGCGACCTATGGGTTCCTACTGAAGGAATGTCTAAACAGCTTCATATTTCCAACGAAGCATTTATGCGACTTTGCGTTGAATCCCCATAGTAGCATCAAGCCGGTGCTCAAAGAAGCGAGTGGAAAGGATGAAGAAGTGTGGTGCAGCGTGCATAACCCAAGTCTCACAGACTACGTAGCAATGGTGTGTCCCAAAAAAAAAGGAGGAGACTACACAGAGTTAGAAACAGTGCCAGCCAACTGCTTCACCAAACATCTCTACTCCCCATATGATTCAGAAGAAAATGAAAAAGACATGGAACTTCTCGAATTAGACCCAAAATTATCCTTCAACAGAACCTTTAACGATTTTGTATTAAAGGTGTTGGTCATCCCAGGGTATTATAAGCACAACAAAACAATCTACTGCCGATGCGACAATAGGAAAACGAAGAAAGGGGAGGACCAAGAAAAAATAGAAGAAGGGAAAGTAGGATTAGTAAAAATCGTCTTGAACAAAAAAGAAAAAAAACCAAGAGGAATCGATTTCACAGAAACTGATGAGTTGGAACAAACAGACATAGTCCAAAATGGAAATGACAAACTGGTGAAGGTGAAGGAAAATGAAACTATTCATTTTAAATTTAACTCCAATCAAAAACTTGAAATTAAGGAATGCGAAAATGTTATTAACATGAAATATGGCTTTCTACAAGAGCACGTTTTAAATTTTAGATTTCCTGCCGTCTTTTTATCCTCAGAAAACTGCACCATAACAGTTATAGAAAGTGCAAAAACACCTGTAAGGATTATCATAAAGACGCAGAAAACGGAAAACATAGATGGCTGTGATTTTACCAAACCGTCAGGGGAGGGAGATTACCAAGATGGGTTTGCCTTAGAAGAATTAAAGTCAAATGAAAAAATATGTACGATACATATCGGCTCCAGCAAGAAGAAAATTTCTGCAGGTATTAAGTGCCCCTACAAATTAACACCTACCTACTGCTTTAGACACGTCCTATATGAAAAAGACGTCAACGGGGTGAAGTCCTATCACCCCTTCTTGTTGACCGACGTTTTGGGAACCCTCGATGTAGAATTCTACAGCAATGCACAAGAGGGATCCTACATAATTGGGTTGCCAACCAATCCCCAAAAATATTCTGTTGTGAGATGCGTTTGTGAGCATAATGGAAAAGCTGGTATTATGGAACTGAGGATTGCCTCTTCCTCCGGGTGGGCCTTCCTCAGCCTCACCTTGCTGCTTCTCCTCATCGCTCTCCTTTCCGCGTGCTAG
>Brazil_Hap1_33V_NIH
ATGAAGCTACTAACCTTTGCCGCGGCGACCTATGGGTTCCTACTGAAGGAATGTCTAAACAGCTTCATATTTCCAACGAAGCATTTATGCGACTTTGCGTTGAATCCCCATAGTAGCATCAAGCCGGTGCTCAAAGAAGCGAGTGGAAAGGATGAAGAAGTGTGGTGCAGCGTGCATAACCCAAGTCTCACAGACTACGTAGCAATGGTGTGTCCCAAAAAAAAAGGAGGAGACTACACAGAGTTAGAAACAGTGCCAGCCAACTGCTTCACCAAACATCTCTACTCCCCATATGATTCAGAAGAAAATGAAAAAGACATGGAACTTCTCGAATTAGACCCAAAATTATCCTTCAACAGAACCTTTAACGATTTTGTATTAAAGGTGTTGGTCATCCCAGGGTATTATAAGCACAACAAAACAATCTACTGCCGATGCGACAATAGGAAAACGAAGAAAGGGGAGGACCAAGAAAAAATAGAAGAAGGGAAAGTAGGATTAGTAAAAATCGTCTTGAACAAAAAAGAAAAAAAACCAAGAGGAATCGATTTCACAGAAACTGATGAGTTGGAACAAACAGACATAGTCCAAAATGGAAATGACAAACTGGTGAAGGTGAAGGAAAATGAAACTATTCATTTTAAATTTAACTCCAATCAAAAACTTGAAATTAAGGAATGCGAAAATGTTATTAACATGAAATATGGCTTTCTACAAGAGCACGTTTTAAATTTTAGATTTCCTGCCGTCTTTTTATCCTCAGAAAACTGCACCATAACAGTTATAGAAAGTGCAAAAACACCTGTAAGGATTATCATAAAGACGCAGAAAACGGAAAACATAGATGGCTGTGATTTTACCAAACCGTCAGGGGAGGGAGATTACCAAGATGGGTTTGCCTTAGAAGAATTAAAGTCAAATGAAAAAATATGTACGATACATATCGGCTCCAGCAAGAAGAAAATTTCTGCAGGTATTAAGTGCCCCTACAAATTAACACCTACCTACTGCTTTAGACACGTCCTATATGAAAAAGACGTCAACGGGGTGAAGTCCTATCACCCCTTCTTGTTGACCGACGTTTTGGGAACCCTCGATGTAGAATTCTACAGCAATGCACAAGAGGGATCCTACATAATTGGGTTGCCAACCAATCCCCAAAAATATTCTGTTGTGAGATGCGTTTGTGAGCATAATGGAAAAGCTGGTATTATGGAACTGAGGATTGCCTCTTCCTCCGGGTGGGCCTTCCTCAGCCTCACCTTGCTGCTTCTCCTCATCGCTCTCCTTTCCGCGTGCTAG
>Brazil_Hap1_70V_NIH
ATGAAGCTACTAACCTTTGCCGCGGCGACCTATGGGTTCCTACTGAAGGAATGTCTAAACAGCTTCATATTTCCAACGAAGCATTTATGCGACTTTGCGTTGAATCCCCATAGTAGCATCAAGCCGGTGCTCAAAGAAGCGAGTGGAAAGGATGAAGAAGTGTGGTGCAGCGTGCATAACCCAAGTCTCACAGACTACGTAGCAATGGTGTGTCCCAAAAAAAAAGGAGGAGACTACACAGAGTTAGAAACAGTGCCAGCCAACTGCTTCACCAAACATCTCTACTCCCCATATGATTCAGAAGAAAATGAAAAAGACATGGAACTTCTCGAATTAGACCCAAAATTATCCTTCAACAGAACCTTTAACGATTTTGTATTAAAGGTGTTGGTCATCCCAGGGTATTATAAGCACAACAAAACAATCTACTGCCGATGCGACAATAGGAAAACGAAGAAAGGGGAGGACCAAGAAAAAATAGAAGAAGGGAAAGTAGGATTAGTAAAAATCGTCTTGAACAAAAAAGAAAAAAAACCAAGAGGAATCGATTTCACAGAAACTGATGAGTTGGAACAAACAGACATAGTCCAAAATGGAAATGACAAACTGGTGAAGGTGAAGGAAAATGAAACTATTCATTTTAAATTTAACTCCAATCAAAAACTTGAAATTAAGGAATGCGAAAATGTTATTAACATGAAATATGGCTTTCTACAAGAGCACGTTTTAAATTTTAGATTTCCTGCCGTCTTTTTATCCTCAGAAAACTGCACCATAACAGTTATAGAAAGTGCAAAAACACCTGTAAGGATTATCATAAAGACGCAGAAAACGGAAAACATAGATGGCTGTGATTTTACCAAACCGTCAGGGGAGGGAGATTACCAAGATGGGTTTGCCTTAGAAGAATTAAAGTCAAATGAAAAAATATGTACGATACATATCGGCTCCAGCAAGAAGAAAATTTCTGCAGGTATTAAGTGCCCCTACAAATTAACACCTACCTACTGCTTTAGACACGTCCTATATGAAAAAGACGTCAACGGGGTGAAGTCCTATCACCCCTTCTTGTTGACCGACGTTTTGGGAACCCTCGATGTAGAATTCTACAGCAATGCACAAGAGGGATCCTACATAATTGGGTTGCCAACCAATCCCCAAAAATATTCTGTTGTGAGATGCGTTTGTGAGCATAATGGAAAAGCTGGTATTATGGAACTGAGGATTGCCTCTTCCTCCGGGTGGGCCTTCCTCAGCCTCACCTTGCTGCTTCTCCTCATCGCTCTCCTTTCCGCGTGCTAG
>Brazil_Hap1_48V_NIH
ATGAAGCTACTAACCTTTGCCGCGGCGACCTATGGGTTCCTACTGAAGGAATGTCTAAACAGCTTCATATTTCCAACGAAGCATTTATGCGACTTTGCGTTGAATCCCCATAGTAGCATCAAGCCGGTGCTCAAAGAAGCGAGTGGAAAGGATGAAGAAGTGTGGTGCAGCGTGCATAACCCAAGTCTCACAGACTACGTAGCAATGGTGTGTCCCAAAAAAAAAGGAGGAGACTACACAGAGTTAGAAACAGTGCCAGCCAACTGCTTCACCAAACATCTCTACTCCCCATATGATTCAGAAGAAAATGAAAAAGACATGGAACTTCTCGAATTAGACCCAAAATTATCCTTCAACAGAACCTTTAACGATTTTGTATTAAAGGTGTTGGTCATCCCAGGGTATTATAAGCACAACAAAACAATCTACTGCCGATGCGACAATAGGAAAACGAAGAAAGGGGAGGACCAAGAAAAAATAGAAGAAGGGAAAGTAGGATTAGTAAAAATCGTCTTGAACAAAAAAGAAAAAAAACCAAGAGGAATCGATTTCACAGAAACTGATGAGTTGGAACAAACAGACATAGTCCAAAATGGAAATGACAAACTGGTGAAGGTGAAGGAAAATGAAACTATTCATTTTAAATTTAACTCCAATCAAAAACTTGAAATTAAGGAATGCGAAAATGTTATTAACATGAAATATGGCTTTCTACAAGAGCACGTTTTAAATTTTAGATTTCCTGCCGTCTTTTTATCCTCAGAAAACTGCACCATAACAGTTATAGAAAGTGCAAAAACACCTGTAAGGATTATCATAAAGACGCAGAAAACGGAAAACATAGATGGCTGTGATTTTACCAAACCGTCAGGGGAGGGAGATTACCAAGATGGGTTTGCCTTAGAAGAATTAAAGTCAAATGAAAAAATATGTACGATACATATCGGCTCCAGCAAGAAGAAAATTTCTGCAGGTATTAAGTGCCCCTACAAATTAACACCTACCTACTGCTTTAGACACGTCCTATATGAAAAAGACGTCAACGGGGTGAAGTCCTATCACCCCTTCTTGTTGACCGACGTTTTGGGAACCCTCGATGTAGAATTCTACAGCAATGCACAAGAGGGATCCTACATAATTGGGTTGCCAACCAATCCCCAAAAATATTCTGTTGTGAGATGCGTTTGTGAGCATAATGGAAAAGCTGGTATTATGGAACTGAGGATTGCCTCTTCCTCCGGGTGGGCCTTCCTCAGCCTCACCTTGCTGCTTCTCCTCATCGCTCTCCTTTCCGCGTGCTAG
>Brazil_Hap1_72V_NIH
ATGAAGCTACTAACCTTTGCCGCGGCGACCTATGGGTTCCTACTGAAGGAATGTCTAAACAGCTTCATATTTCCAACGAAGCATTTATGCGACTTTGCGTTGAATCCCCATAGTAGCATCAAGCCGGTGCTCAAAGAAGCGAGTGGAAAGGATGAAGAAGTGTGGTGCAGCGTGCATAACCCAAGTCTCACAGACTACGTAGCAATGGTGTGTCCCAAAAAAAAAGGAGGAGACTACACAGAGTTAGAAACAGTGCCAGCCAACTGCTTCACCAAACATCTCTACTCCCCATATGATTCAGAAGAAAATGAAAAAGACATGGAACTTCTCGAATTAGACCCAAAATTATCCTTCAACAGAACCTTTAACGATTTTGTATTAAAGGTGTTGGTCATCCCAGGGTATTATAAGCACAACAAAACAATCTACTGCCGATGCGACAATAGGAAAACGAAGAAAGGGGAGGACCAAGAAAAAATAGAAGAAGGGAAAGTAGGATTAGTAAAAATCGTCTTGAACAAAAAAGAAAAAAAACCAAGAGGAATCGATTTCACAGAAACTGATGAGTTGGAACAAACAGACATAGTCCAAAATGGAAATGACAAACTGGTGAAGGTGAAGGAAAATGAAACTATTCATTTTAAATTTAACTCCAATCAAAAACTTGAAATTAAGGAATGCGAAAATGTTATTAACATGAAATATGGCTTTCTACAAGAGCACGTTTTAAATTTTAGATTTCCTGCCGTCTTTTTATCCTCAGAAAACTGCACCATAACAGTTATAGAAAGTGCAAAAACACCTGTAAGGATTATCATAAAGACGCAGAAAACGGAAAACATAGATGGCTGTGATTTTACCAAACCGTCAGGGGAGGGAGATTACCAAGATGGGTTTGCCTTAGAAGAATTAAAGTCAAATGAAAAAATATGTACGATACATATCGGCTCCAGCAAGAAGAAAATTTCTGCAGGTATTAAGTGCCCCTACAAATTAACACCTACCTACTGCTTTAGACACGTCCTATATGAAAAAGACGTCAACGGGGTGAAGTCCTATCACCCCTTCTTGTTGACCGACGTTTTGGGAACCCTCGATGTAGAATTCTACAGCAATGCACAAGAGGGATCCTACATAATTGGGTTGCCAACCAATCCCCAAAAATATTCTGTTGTGAGATGCGTTTGTGAGCATAATGGAAAAGCTGGTATTATGGAACTGAGGATTGCCTCTTCCTCCGGGTGGGCCTTCCTCAGCCTCACCTTGCTGCTTCTCCTCATCGCTCTCCTTTCCGCGTGCTAG
>Brazil_Hap1_80V_NIH
ATGAAGCTACTAACCTTTGCCGCGGCGACCTATGGGTTCCTACTGAAGGAATGTCTAAACAGCTTCATATTTCCAACGAAGCATTTATGCGACTTTGCGTTGAATCCCCATAGTAGCATCAAGCCGGTGCTCAAAGAAGCGAGTGGAAAGGATGAAGAAGTGTGGTGCAGCGTGCATAACCCAAGTCTCACAGACTACGTAGCAATGGTGTGTCCCAAAAAAAAAGGAGGAGACTACACAGAGTTAGAAACAGTGCCAGCCAACTGCTTCACCAAACATCTCTACTCCCCATATGATTCAGAAGAAAATGAAAAAGACATGGAACTTCTCGAATTAGACCCAAAATTATCCTTCAACAGAACCTTTAACGATTTTGTATTAAAGGTGTTGGTCATCCCAGGGTATTATAAGCACAACAAAACAATCTACTGCCGATGCGACAATAGGAAAACGAAGAAAGGGGAGGACCAAGAAAAAATAGAAGAAGGGAAAGTAGGATTAGTAAAAATCGTCTTGAACAAAAAAGAAAAAAAACCAAGAGGAATCGATTTCACAGAAACTGATGAGTTGGAACAAACAGACATAGTCCAAAATGGAAATGACAAACTGGTGAAGGTGAAGGAAAATGAAACTATTCATTTTAAATTTAACTCCAATCAAAAACTTGAAATTAAGGAATGCGAAAATGTTATTAACATGAAATATGGCTTTCTACAAGAGCACGTTTTAAATTTTAGATTTCCTGCCGTCTTTTTATCCTCAGAAAACTGCACCATAACAGTTATAGAAAGTGCAAAAACACCTGTAAGGATTATCATAAAGACGCAGAAAACGGAAAACATAGATGGCTGTGATTTTACCAAACCGTCAGGGGAGGGAGATTACCAAGATGGGTTTGCCTTAGAAGAATTAAAGTCAAATGAAAAAATATGTACGATACATATCGGCTCCAGCAAGAAGAAAATTTCTGCAGGTATTAAGTGCCCCTACAAATTAACACCTACCTACTGCTTTAGACACGTCCTATATGAAAAAGACGTCAACGGGGTGAAGTCCTATCACCCCTTCTTGTTGACCGACGTTTTGGGAACCCTCGATGTAGAATTCTACAGCAATGCACAAGAGGGATCCTACATAATTGGGTTGCCAACCAATCCCCAAAAATATTCTGTTGTGAGATGCGTTTGTGAGCATAATGGAAAAGCTGGTATTATGGAACTGAGGATTGCCTCTTCCTCCGGGTGGGCCTTCCTCAGCCTCACCTTGCTGCTTCTCCTCATCGCTCTCCTTTCCGCGTGCTAG
>Brazil_Hap1_1V_NIH
ATGAAGCTACTAACCTTTGCCGCGGCGACCTATGGGTTCCTACTGAAGGAATGTCTAAACAGCTTCATATTTCCAACGAAGCATTTATGCGACTTTGCGTTGAATCCCCATAGTAGCATCAAGCCGGTGCTCAAAGAAGCGAGTGGAAAGGATGAAGAAGTGTGGTGCAGCGTGCATAACCCAAGTCTCACAGACTACGTAGCAATGGTGTGTCCCAAAAAAAAAGGAGGAGACTACACAGAGTTAGAAACAGTGCCAGCCAACTGCTTCACCAAACATCTCTACTCCCCATATGATTCAGAAGAAAATGAAAAAGACATGGAACTTCTCGAATTAGACCCAAAATTATCCTTCAACAGAACCTTTAACGATTTTGTATTAAAGGTGTTGGTCATCCCAGGGTATTATAAGCACAACAAAACAATCTACTGCCGATGCGACAATAGGAAAACGAAGAAAGGGGAGGACCAAGAAAAAATAGAAGAAGGGAAAGTAGGATTAGTAAAAATCGTCTTGAACAAAAAAGAAAAAAAACCAAGAGGAATCGATTTCACAGAAACTGATGAGTTGGAACAAACAGACATAGTCCAAAATGGAAATGACAAACTGGTGAAGGTGAAGGAAAATGAAACTATTCATTTTAAATTTAACTCCAATCAAAAACTTGAAATTAAGGAATGCGAAAATGTTATTAACATGAAATATGGCTTTCTACAAGAGCACGTTTTAAATTTTAGATTTCCTGCCGTCTTTTTATCCTCAGAAAACTGCACCATAACAGTTATAGAAAGTGCAAAAACACCTGTAAGGATTATCATAAAGACGCAGAAAACGGAAAACATAGATGGCTGTGATTTTACCAAACCGTCAGGGGAGGGAGATTACCAAGATGGGTTTGCCTTAGAAGAATTAAAGTCAAATGAAAAAATATGTACGATACATATCGGCTCCAGCAAGAAGAAAATTTCTGCAGGTATTAAGTGCCCCTACAAATTAACACCTACCTACTGCTTTAGACACGTCCTATATGAAAAAGACGTCAACGGGGTGAAGTCCTATCACCCCTTCTTGTTGACCGACGTTTTGGGAACCCTCGATGTAGAATTCTACAGCAATGCACAAGAGGGATCCTACATAATTGGGTTGCCAACCAATCCCCAAAAATATTCTGTTGTGAGATGCGTTTGTGAGCATAATGGAAAAGCTGGTATTATGGAACTGAGGATTGCCTCTTCCTCCGGGTGGGCCTTCCTCAGCCTCACCTTGCTGCTTCTCCTCATCGCTCTCCTTTCCGCGTGCTAG
>Brazil_Hap1_24V_NIH
ATGAAGCTACTAACCTTTGCCGCGGCGACCTATGGGTTCCTACTGAAGGAATGTCTAAACAGCTTCATATTTCCAACGAAGCATTTATGCGACTTTGCGTTGAATCCCCATAGTAGCATCAAGCCGGTGCTCAAAGAAGCGAGTGGAAAGGATGAAGAAGTGTGGTGCAGCGTGCATAACCCAAGTCTCACAGACTACGTAGCAATGGTGTGTCCCAAAAAAAAAGGAGGAGACTACACAGAGTTAGAAACAGTGCCAGCCAACTGCTTCACCAAACATCTCTACTCCCCATATGATTCAGAAGAAAATGAAAAAGACATGGAACTTCTCGAATTAGACCCAAAATTATCCTTCAACAGAACCTTTAACGATTTTGTATTAAAGGTGTTGGTCATCCCAGGGTATTATAAGCACAACAAAACAATCTACTGCCGATGCGACAATAGGAAAACGAAGAAAGGGGAGGACCAAGAAAAAATAGAAGAAGGGAAAGTAGGATTAGTAAAAATCGTCTTGAACAAAAAAGAAAAAAAACCAAGAGGAATCGATTTCACAGAAACTGATGAGTTGGAACAAACAGACATAGTCCAAAATGGAAATGACAAACTGGTGAAGGTGAAGGAAAATGAAACTATTCATTTTAAATTTAACTCCAATCAAAAACTTGAAATTAAGGAATGCGAAAATGTTATTAACATGAAATATGGCTTTCTACAAGAGCACGTTTTAAATTTTAGATTTCCTGCCGTCTTTTTATCCTCAGAAAACTGCACCATAACAGTTATAGAAAGTGCAAAAACACCTGTAAGGATTATCATAAAGACGCAGAAAACGGAAAACATAGATGGCTGTGATTTTACCAAACCGTCAGGGGAGGGAGATTACCAAGATGGGTTTGCCTTAGAAGAATTAAAGTCAAATGAAAAAATATGTACGATACATATCGGCTCCAGCAAGAAGAAAATTTCTGCAGGTATTAAGTGCCCCTACAAATTAACACCTACCTACTGCTTTAGACACGTCCTATATGAAAAAGACGTCAACGGGGTGAAGTCCTATCACCCCTTCTTGTTGACCGACGTTTTGGGAACCCTCGATGTAGAATTCTACAGCAATGCACAAGAGGGATCCTACATAATTGGGTTGCCAACCAATCCCCAAAAATATTCTGTTGTGAGATGCGTTTGTGAGCATAATGGAAAAGCTGGTATTATGGAACTGAGGATTGCCTCTTCCTCCGGGTGGGCCTTCCTCAGCCTCACCTTGCTGCTTCTCCTCATCGCTCTCCTTTCCGCGTGCTAG
>Brazil_Hap1_61V_NIH
ATGAAGCTACTAACCTTTGCCGCGGCGACCTATGGGTTCCTACTGAAGGAATGTCTAAACAGCTTCATATTTCCAACGAAGCATTTATGCGACTTTGCGTTGAATCCCCATAGTAGCATCAAGCCGGTGCTCAAAGAAGCGAGTGGAAAGGATGAAGAAGTGTGGTGCAGCGTGCATAACCCAAGTCTCACAGACTACGTAGCAATGGTGTGTCCCAAAAAAAAAGGAGGAGACTACACAGAGTTAGAAACAGTGCCAGCCAACTGCTTCACCAAACATCTCTACTCCCCATATGATTCAGAAGAAAATGAAAAAGACATGGAACTTCTCGAATTAGACCCAAAATTATCCTTCAACAGAACCTTTAACGATTTTGTATTAAAGGTGTTGGTCATCCCAGGGTATTATAAGCACAACAAAACAATCTACTGCCGATGCGACAATAGGAAAACGAAGAAAGGGGAGGACCAAGAAAAAATAGAAGAAGGGAAAGTAGGATTAGTAAAAATCGTCTTGAACAAAAAAGAAAAAAAACCAAGAGGAATCGATTTCACAGAAACTGATGAGTTGGAACAAACAGACATAGTCCAAAATGGAAATGACAAACTGGTGAAGGTGAAGGAAAATGAAACTATTCATTTTAAATTTAACTCCAATCAAAAACTTGAAATTAAGGAATGCGAAAATGTTATTAACATGAAATATGGCTTTCTACAAGAGCACGTTTTAAATTTTAGATTTCCTGCCGTCTTTTTATCCTCAGAAAACTGCACCATAACAGTTATAGAAAGTGCAAAAACACCTGTAAGGATTATCATAAAGACGCAGAAAACGGAAAACATAGATGGCTGTGATTTTACCAAACCGTCAGGGGAGGGAGATTACCAAGATGGGTTTGCCTTAGAAGAATTAAAGTCAAATGAAAAAATATGTACGATACATATCGGCTCCAGCAAGAAGAAAATTTCTGCAGGTATTAAGTGCCCCTACAAATTAACACCTACCTACTGCTTTAGACACGTCCTATATGAAAAAGACGTCAACGGGGTGAAGTCCTATCACCCCTTCTTGTTGACCGACGTTTTGGGAACCCTCGATGTAGAATTCTACAGCAATGCACAAGAGGGATCCTACATAATTGGGTTGCCAACCAATCCCCAAAAATATTCTGTTGTGAGATGCGTTTGTGAGCATAATGGAAAAGCTGGTATTATGGAACTGAGGATTGCCTCTTCCTCCGGGTGGGCCTTCCTCAGCCTCACCTTGCTGCTTCTCCTCATCGCTCTCCTTTCCGCGTGCTAG
>Brazil_Hap1_20V_NIH
ATGAAGCTACTAACCTTTGCCGCGGCGACCTATGGGTTCCTACTGAAGGAATGTCTAAACAGCTTCATATTTCCAACGAAGCATTTATGCGACTTTGCGTTGAATCCCCATAGTAGCATCAAGCCGGTGCTCAAAGAAGCGAGTGGAAAGGATGAAGAAGTGTGGTGCAGCGTGCATAACCCAAGTCTCACAGACTACGTAGCAATGGTGTGTCCCAAAAAAAAAGGAGGAGACTACACAGAGTTAGAAACAGTGCCAGCCAACTGCTTCACCAAACATCTCTACTCCCCATATGATTCAGAAGAAAATGAAAAAGACATGGAACTTCTCGAATTAGACCCAAAATTATCCTTCAACAGAACCTTTAACGATTTTGTATTAAAGGTGTTGGTCATCCCAGGGTATTATAAGCACAACAAAACAATCTACTGCCGATGCGACAATAGGAAAACGAAGAAAGGGGAGGACCAAGAAAAAATAGAAGAAGGGAAAGTAGGATTAGTAAAAATCGTCTTGAACAAAAAAGAAAAAAAACCAAGAGGAATCGATTTCACAGAAACTGATGAGTTGGAACAAACAGACATAGTCCAAAATGGAAATGACAAACTGGTGAAGGTGAAGGAAAATGAAACTATTCATTTTAAATTTAACTCCAATCAAAAACTTGAAATTAAGGAATGCGAAAATGTTATTAACATGAAATATGGCTTTCTACAAGAGCACGTTTTAAATTTTAGATTTCCTGCCGTCTTTTTATCCTCAGAAAACTGCACCATAACAGTTATAGAAAGTGCAAAAACACCTGTAAGGATTATCATAAAGACGCAGAAAACGGAAAACATAGATGGCTGTGATTTTACCAAACCGTCAGGGGAGGGAGATTACCAAGATGGGTTTGCCTTAGAAGAATTAAAGTCAAATGAAAAAATATGTACGATACATATCGGCTCCAGCAAGAAGAAAATTTCTGCAGGTATTAAGTGCCCCTACAAATTAACACCTACCTACTGCTTTAGACACGTCCTATATGAAAAAGACGTCAACGGGGTGAAGTCCTATCACCCCTTCTTGTTGACCGACGTTTTGGGAACCCTCGATGTAGAATTCTACAGCAATGCACAAGAGGGATCCTACATAATTGGGTTGCCAACCAATCCCCAAAAATATTCTGTTGTGAGATGCGTTTGTGAGCATAATGGAAAAGCTGGTATTATGGAACTGAGGATTGCCTCTTCCTCCGGGTGGGCCTTCCTCAGCCTCACCTTGCTGCTTCTCCTCATCGCTCTCCTTTCCGCGTGCTAG
>Brazil_Hap1_63V_NIH
ATGAAGCTACTAACCTTTGCCGCGGCGACCTATGGGTTCCTACTGAAGGAATGTCTAAACAGCTTCATATTTCCAACGAAGCATTTATGCGACTTTGCGTTGAATCCCCATAGTAGCATCAAGCCGGTGCTCAAAGAAGCGAGTGGAAAGGATGAAGAAGTGTGGTGCAGCGTGCATAACCCAAGTCTCACAGACTACGTAGCAATGGTGTGTCCCAAAAAAAAAGGAGGAGACTACACAGAGTTAGAAACAGTGCCAGCCAACTGCTTCACCAAACATCTCTACTCCCCATATGATTCAGAAGAAAATGAAAAAGACATGGAACTTCTCGAATTAGACCCAAAATTATCCTTCAACAGAACCTTTAACGATTTTGTATTAAAGGTGTTGGTCATCCCAGGGTATTATAAGCACAACAAAACAATCTACTGCCGATGCGACAATAGGAAAACGAAGAAAGGGGAGGACCAAGAAAAAATAGAAGAAGGGAAAGTAGGATTAGTAAAAATCGTCTTGAACAAAAAAGAAAAAAAACCAAGAGGAATCGATTTCACAGAAACTGATGAGTTGGAACAAACAGACATAGTCCAAAATGGAAATGACAAACTGGTGAAGGTGAAGGAAAATGAAACTATTCATTTTAAATTTAACTCCAATCAAAAACTTGAAATTAAGGAATGCGAAAATGTTATTAACATGAAATATGGCTTTCTACAAGAGCACGTTTTAAATTTTAGATTTCCTGCCGTCTTTTTATCCTCAGAAAACTGCACCATAACAGTTATAGAAAGTGCAAAAACACCTGTAAGGATTATCATAAAGACGCAGAAAACGGAAAACATAGATGGCTGTGATTTTACCAAACCGTCAGGGGAGGGAGATTACCAAGATGGGTTTGCCTTAGAAGAATTAAAGTCAAATGAAAAAATATGTACGATACATATCGGCTCCAGCAAGAAGAAAATTTCTGCAGGTATTAAGTGCCCCTACAAATTAACACCTACCTACTGCTTTAGACACGTCCTATATGAAAAAGACGTCAACGGGGTGAAGTCCTATCACCCCTTCTTGTTGACCGACGTTTTGGGAACCCTCGATGTAGAATTCTACAGCAATGCACAAGAGGGATCCTACATAATTGGGTTGCCAACCAATCCCCAAAAATATTCTGTTGTGAGATGCGTTTGTGAGCATAATGGAAAAGCTGGTATTATGGAACTGAGGATTGCCTCTTCCTCCGGGTGGGCCTTCCTCAGCCTCACCTTGCTGCTTCTCCTCATCGCTCTCCTTTCCGCGTGCTAG
>Brazil_Hap1_25V_NIH
ATGAAGCTACTAACCTTTGCCGCGGCGACCTATGGGTTCCTACTGAAGGAATGTCTAAACAGCTTCATATTTCCAACGAAGCATTTATGCGACTTTGCGTTGAATCCCCATAGTAGCATCAAGCCGGTGCTCAAAGAAGCGAGTGGAAAGGATGAAGAAGTGTGGTGCAGCGTGCATAACCCAAGTCTCACAGACTACGTAGCAATGGTGTGTCCCAAAAAAAAAGGAGGAGACTACACAGAGTTAGAAACAGTGCCAGCCAACTGCTTCACCAAACATCTCTACTCCCCATATGATTCAGAAGAAAATGAAAAAGACATGGAACTTCTCGAATTAGACCCAAAATTATCCTTCAACAGAACCTTTAACGATTTTGTATTAAAGGTGTTGGTCATCCCAGGGTATTATAAGCACAACAAAACAATCTACTGCCGATGCGACAATAGGAAAACGAAGAAAGGGGAGGACCAAGAAAAAATAGAAGAAGGGAAAGTAGGATTAGTAAAAATCGTCTTGAACAAAAAAGAAAAAAAACCAAGAGGAATCGATTTCACAGAAACTGATGAGTTGGAACAAACAGACATAGTCCAAAATGGAAATGACAAACTGGTGAAGGTGAAGGAAAATGAAACTATTCATTTTAAATTTAACTCCAATCAAAAACTTGAAATTAAGGAATGCGAAAATGTTATTAACATGAAATATGGCTTTCTACAAGAGCACGTTTTAAATTTTAGATTTCCTGCCGTCTTTTTATCCTCAGAAAACTGCACCATAACAGTTATAGAAAGTGCAAAAACACCTGTAAGGATTATCATAAAGACGCAGAAAACGGAAAACATAGATGGCTGTGATTTTACCAAACCGTCAGGGGAGGGAGATTACCAAGATGGGTTTGCCTTAGAAGAATTAAAGTCAAATGAAAAAATATGTACGATACATATCGGCTCCAGCAAGAAGAAAATTTCTGCAGGTATTAAGTGCCCCTACAAATTAACACCTACCTACTGCTTTAGACACGTCCTATATGAAAAAGACGTCAACGGGGTGAAGTCCTATCACCCCTTCTTGTTGACCGACGTTTTGGGAACCCTCGATGTAGAATTCTACAGCAATGCACAAGAGGGATCCTACATAATTGGGTTGCCAACCAATCCCCAAAAATATTCTGTTGTGAGATGCGTTTGTGAGCATAATGGAAAAGCTGGTATTATGGAACTGAGGATTGCCTCTTCCTCCGGGTGGGCCTTCCTCAGCCTCACCTTGCTGCTTCTCCTCATCGCTCTCCTTTCCGCGTGCTAG
>Brazil_Hap1_31V_NIH
ATGAAGCTACTAACCTTTGCCGCGGCGACCTATGGGTTCCTACTGAAGGAATGTCTAAACAGCTTCATATTTCCAACGAAGCATTTATGCGACTTTGCGTTGAATCCCCATAGTAGCATCAAGCCGGTGCTCAAAGAAGCGAGTGGAAAGGATGAAGAAGTGTGGTGCAGCGTGCATAACCCAAGTCTCACAGACTACGTAGCAATGGTGTGTCCCAAAAAAAAAGGAGGAGACTACACAGAGTTAGAAACAGTGCCAGCCAACTGCTTCACCAAACATCTCTACTCCCCATATGATTCAGAAGAAAATGAAAAAGACATGGAACTTCTCGAATTAGACCCAAAATTATCCTTCAACAGAACCTTTAACGATTTTGTATTAAAGGTGTTGGTCATCCCAGGGTATTATAAGCACAACAAAACAATCTACTGCCGATGCGACAATAGGAAAACGAAGAAAGGGGAGGACCAAGAAAAAATAGAAGAAGGGAAAGTAGGATTAGTAAAAATCGTCTTGAACAAAAAAGAAAAAAAACCAAGAGGAATCGATTTCACAGAAACTGATGAGTTGGAACAAACAGACATAGTCCAAAATGGAAATGACAAACTGGTGAAGGTGAAGGAAAATGAAACTATTCATTTTAAATTTAACTCCAATCAAAAACTTGAAATTAAGGAATGCGAAAATGTTATTAACATGAAATATGGCTTTCTACAAGAGCACGTTTTAAATTTTAGATTTCCTGCCGTCTTTTTATCCTCAGAAAACTGCACCATAACAGTTATAGAAAGTGCAAAAACACCTGTAAGGATTATCATAAAGACGCAGAAAACGGAAAACATAGATGGCTGTGATTTTACCAAACCGTCAGGGGAGGGAGATTACCAAGATGGGTTTGCCTTAGAAGAATTAAAGTCAAATGAAAAAATATGTACGATACATATCGGCTCCAGCAAGAAGAAAATTTCTGCAGGTATTAAGTGCCCCTACAAATTAACACCTACCTACTGCTTTAGACACGTCCTATATGAAAAAGACGTCAACGGGGTGAAGTCCTATCACCCCTTCTTGTTGACCGACGTTTTGGGAACCCTCGATGTAGAATTCTACAGCAATGCACAAGAGGGATCCTACATAATTGGGTTGCCAACCAATCCCCAAAAATATTCTGTTGTGAGATGCGTTTGTGAGCATAATGGAAAAGCTGGTATTATGGAACTGAGGATTGCCTCTTCCTCCGGGTGGGCCTTCCTCAGCCTCACCTTGCTGCTTCTCCTCATCGCTCTCCTTTCCGCGTGCTAG
>Brazil_Hap1_45V_NIH
ATGAAGCTACTAACCTTTGCCGCGGCGACCTATGGGTTCCTACTGAAGGAATGTCTAAACAGCTTCATATTTCCAACGAAGCATTTATGCGACTTTGCGTTGAATCCCCATAGTAGCATCAAGCCGGTGCTCAAAGAAGCGAGTGGAAAGGATGAAGAAGTGTGGTGCAGCGTGCATAACCCAAGTCTCACAGACTACGTAGCAATGGTGTGTCCCAAAAAAAAAGGAGGAGACTACACAGAGTTAGAAACAGTGCCAGCCAACTGCTTCACCAAACATCTCTACTCCCCATATGATTCAGAAGAAAATGAAAAAGACATGGAACTTCTCGAATTAGACCCAAAATTATCCTTCAACAGAACCTTTAACGATTTTGTATTAAAGGTGTTGGTCATCCCAGGGTATTATAAGCACAACAAAACAATCTACTGCCGATGCGACAATAGGAAAACGAAGAAAGGGGAGGACCAAGAAAAAATAGAAGAAGGGAAAGTAGGATTAGTAAAAATCGTCTTGAACAAAAAAGAAAAAAAACCAAGAGGAATCGATTTCACAGAAACTGATGAGTTGGAACAAACAGACATAGTCCAAAATGGAAATGACAAACTGGTGAAGGTGAAGGAAAATGAAACTATTCATTTTAAATTTAACTCCAATCAAAAACTTGAAATTAAGGAATGCGAAAATGTTATTAACATGAAATATGGCTTTCTACAAGAGCACGTTTTAAATTTTAGATTTCCTGCCGTCTTTTTATCCTCAGAAAACTGCACCATAACAGTTATAGAAAGTGCAAAAACACCTGTAAGGATTATCATAAAGACGCAGAAAACGGAAAACATAGATGGCTGTGATTTTACCAAACCGTCAGGGGAGGGAGATTACCAAGATGGGTTTGCCTTAGAAGAATTAAAGTCAAATGAAAAAATATGTACGATACATATCGGCTCCAGCAAGAAGAAAATTTCTGCAGGTATTAAGTGCCCCTACAAATTAACACCTACCTACTGCTTTAGACACGTCCTATATGAAAAAGACGTCAACGGGGTGAAGTCCTATCACCCCTTCTTGTTGACCGACGTTTTGGGAACCCTCGATGTAGAATTCTACAGCAATGCACAAGAGGGATCCTACATAATTGGGTTGCCAACCAATCCCCAAAAATATTCTGTTGTGAGATGCGTTTGTGAGCATAATGGAAAAGCTGGTATTATGGAACTGAGGATTGCCTCTTCCTCCGGGTGGGCCTTCCTCAGCCTCACCTTGCTGCTTCTCCTCATCGCTCTCCTTTCCGCGTGCTAG
>Brazil_Hap1_26V_NIH
ATGAAGCTACTAACCTTTGCCGCGGCGACCTATGGGTTCCTACTGAAGGAATGTCTAAACAGCTTCATATTTCCAACGAAGCATTTATGCGACTTTGCGTTGAATCCCCATAGTAGCATCAAGCCGGTGCTCAAAGAAGCGAGTGGAAAGGATGAAGAAGTGTGGTGCAGCGTGCATAACCCAAGTCTCACAGACTACGTAGCAATGGTGTGTCCCAAAAAAAAAGGAGGAGACTACACAGAGTTAGAAACAGTGCCAGCCAACTGCTTCACCAAACATCTCTACTCCCCATATGATTCAGAAGAAAATGAAAAAGACATGGAACTTCTCGAATTAGACCCAAAATTATCCTTCAACAGAACCTTTAACGATTTTGTATTAAAGGTGTTGGTCATCCCAGGGTATTATAAGCACAACAAAACAATCTACTGCCGATGCGACAATAGGAAAACGAAGAAAGGGGAGGACCAAGAAAAAATAGAAGAAGGGAAAGTAGGATTAGTAAAAATCGTCTTGAACAAAAAAGAAAAAAAACCAAGAGGAATCGATTTCACAGAAACTGATGAGTTGGAACAAACAGACATAGTCCAAAATGGAAATGACAAACTGGTGAAGGTGAAGGAAAATGAAACTATTCATTTTAAATTTAACTCCAATCAAAAACTTGAAATTAAGGAATGCGAAAATGTTATTAACATGAAATATGGCTTTCTACAAGAGCACGTTTTAAATTTTAGATTTCCTGCCGTCTTTTTATCCTCAGAAAACTGCACCATAACAGTTATAGAAAGTGCAAAAACACCTGTAAGGATTATCATAAAGACGCAGAAAACGGAAAACATAGATGGCTGTGATTTTACCAAACCGTCAGGGGAGGGAGATTACCAAGATGGGTTTGCCTTAGAAGAATTAAAGTCAAATGAAAAAATATGTACGATACATATCGGCTCCAGCAAGAAGAAAATTTCTGCAGGTATTAAGTGCCCCTACAAATTAACACCTACCTACTGCTTTAGACACGTCCTATATGAAAAAGACGTCAACGGGGTGAAGTCCTATCACCCCTTCTTGTTGACCGACGTTTTGGGAACCCTCGATGTAGAATTCTACAGCAATGCACAAGAGGGATCCTACATAATTGGGTTGCCAACCAATCCCCAAAAATATTCTGTTGTGAGATGCGTTTGTGAGCATAATGGAAAAGCTGGTATTATGGAACTGAGGATTGCCTCTTCCTCCGGGTGGGCCTTCCTCAGCCTCACCTTGCTGCTTCTCCTCATCGCTCTCCTTTCCGCGTGCTAG
>Brazil_Hap1_16V_NIH
ATGAAGCTACTAACCTTTGCCGCGGCGACCTATGGGTTCCTACTGAAGGAATGTCTAAACAGCTTCATATTTCCAACGAAGCATTTATGCGACTTTGCGTTGAATCCCCATAGTAGCATCAAGCCGGTGCTCAAAGAAGCGAGTGGAAAGGATGAAGAAGTGTGGTGCAGCGTGCATAACCCAAGTCTCACAGACTACGTAGCAATGGTGTGTCCCAAAAAAAAAGGAGGAGACTACACAGAGTTAGAAACAGTGCCAGCCAACTGCTTCACCAAACATCTCTACTCCCCATATGATTCAGAAGAAAATGAAAAAGACATGGAACTTCTCGAATTAGACCCAAAATTATCCTTCAACAGAACCTTTAACGATTTTGTATTAAAGGTGTTGGTCATCCCAGGGTATTATAAGCACAACAAAACAATCTACTGCCGATGCGACAATAGGAAAACGAAGAAAGGGGAGGACCAAGAAAAAATAGAAGAAGGGAAAGTAGGATTAGTAAAAATCGTCTTGAACAAAAAAGAAAAAAAACCAAGAGGAATCGATTTCACAGAAACTGATGAGTTGGAACAAACAGACATAGTCCAAAATGGAAATGACAAACTGGTGAAGGTGAAGGAAAATGAAACTATTCATTTTAAATTTAACTCCAATCAAAAACTTGAAATTAAGGAATGCGAAAATGTTATTAACATGAAATATGGCTTTCTACAAGAGCACGTTTTAAATTTTAGATTTCCTGCCGTCTTTTTATCCTCAGAAAACTGCACCATAACAGTTATAGAAAGTGCAAAAACACCTGTAAGGATTATCATAAAGACGCAGAAAACGGAAAACATAGATGGCTGTGATTTTACCAAACCGTCAGGGGAGGGAGATTACCAAGATGGGTTTGCCTTAGAAGAATTAAAGTCAAATGAAAAAATATGTACGATACATATCGGCTCCAGCAAGAAGAAAATTTCTGCAGGTATTAAGTGCCCCTACAAATTAACACCTACCTACTGCTTTAGACACGTCCTATATGAAAAAGACGTCAACGGGGTGAAGTCCTATCACCCCTTCTTGTTGACCGACGTTTTGGGAACCCTCGATGTAGAATTCTACAGCAATGCACAAGAGGGATCCTACATAATTGGGTTGCCAACCAATCCCCAAAAATATTCTGTTGTGAGATGCGTTTGTGAGCATAATGGAAAAGCTGGTATTATGGAACTGAGGATTGCCTCTTCCTCCGGGTGGGCCTTCCTCAGCCTCACCTTGCTGCTTCTCCTCATCGCTCTCCTTTCCGCGTGCTAG
>Brazil_Hap2_21V_NIH
ATGAAGCTACTAACCTTTGCCGCGGCGACCTATGGGTTCCTACTGAAGGAATGTCTAAACAGCTTCATATTTCCAACGAAGCATATATGCGACTTTGCGTTGAATCCCCATAGTAGCATCAAGCCGGTGCTCAAAGAAGCGAGTGGAAAGGATGAAGAAGTGTGGTGCAGCGTGCATAACCCAAGTCTCACAGACTACGTAGCAATGGTGTGTCCCAAAAAAAAAGGAGGAGACTACACAGAGTTAGAAACAGTGCCAGCCAACTGCTTCACCAAACATCTCTACTCCCCATATGATTCAGAAGAAAATGAAAAAGACATGGAACTTCTCGAATTAGACCCAAAATTATCCTTCAACAGAACCTTTAACGATTTTGTATTAAAGGTGTTGGTCATCCCAGGGTATTATAAGCACAACAAAACAATCTACTGCCGATGCGACAATAGGAAAACGAAGAAAGGGGAGGACCAAGAAAAAATAGAAGAAGGGAAAGTAGGATTAGTAAAAATCGTCTTGAACAAAAAAGAAAAAAAACCAAGAGGAATCGATTTCACAGAAACTGATGAGTTGGAACAAACAGACATAGTCCAAAATGGAAATGACAAACTGGTGAAGGTGAAGGAAAATGAAACTATTCATTTTAAATTTAACTCCAATCAAAAACTTGAAATTAAGGAATGCGAAAATGTTATTAACATGAAATATGGCTTTCTACAAGAGCACGTTTTAAATTTTAGATTTCCTGCCGTCTTTTTATCCTCAGAAAACTGCACCATAACAGTTATAGAAAGTGCAAAAACACCTGTAAGGATTATCATAAAGACGCAGAAAACGGAAAACATAGATGGCTGTGATTTTACCAAACCGTCAGGGGAGGGAGATTACCAAGATGGGTTTGCCTTAGAAGAATTAAAGTCAAATGAAAAAATATGTACGATACATATCGGCTCCAGCAAGAAGAAAATTTCTGCAGGTATTAAGTGCCCCTACAAATTAACACCTACCTACTGCTTTAGACACGTCCTATATGAAAAAGACGTCAACGGGGTGAAGTCCTATCACCCCTTCTTGTTGACCGACGTTTTGGGAACCCTCGATGTAGAATTCTACAGCAATGCACAAGAGGGATCCTACATAATTGGGTTGCCAACCAATCCCCAAAAATATTCTGTTGTGAGATGCGTTTGTGAGCATAATGGAAAAGCTGGTATTATGGAACTGAGGATTGCCTCTTCCTCCGGGTGGGCCTTCCTCAGCCTCACCTTGCTGCTTCTCCTCATCGCTCTCCTTTCCGCGTGCTAG
>Brazil_35_Plasmodb
ATGAAGCTACTAACCTTTGCCGCGGCGACCTATGGGTTCCTACTGAAGGAATGTCTAAACAGCTTCATATTTCCAACGAAGCATTTATGCGACTTTGCGTTGAATCCCCATAGTAGCATCAAGCCGGTGCTCAAAGAAGCGAGTGGAAAGGATGAAGAAGTGTGGTGCAGCGTGCATAACCCAAGTCTCACAGACTACGTAGCAATGGTGTGTCCCAAAAAAAAAGGAGGAGACTACACAGAGTTAGAAACAGTGCCAGCCAACTGCTTCACCAAACATCTCTACTCCCCATATGATTCAGAAGAAAATGAAAAAGACATGGAACTTCTCGAATTAGACCCAAAATTATCCTTCAACAGAACCTTTAACGATTTTGTATTAAAGGTGTTGGTCATCCCAGGGTATTATAAGCACAACAAAACAATCTACTGCCGATGCGACAATAGGAAAACGAAGAAAGGGGAGGACCAAGAAAAAATAGAAGAAGGGAAAGTAGGATTAGTAAAAATCGTCTTGAACAAAAAAGAAAAAAAACCAAGAGGAATCGATTTCACAGAAACTGATGAGTTGGAACAAACAGACATAGTCCAAAATGGAAATGACAAACTGGTGAAGGTGAAGGAAAATGAAACTATTCATTTTAAATTTAACTCCAATCAAAAACTTGAAATTAAGGAATGCGAAAATGTTATTAACATGAAATATGGCTTTCTACAAGAGCACGTTTTAAATTTTAGATTTCCTGCCGTCTTTTTATCCTCAGAAAACTGCACCATAACAGTTATAGAAAGTGCAAAAACACCTGTAAGGATTATCATAAAGACGCAGAAAACGGAAAACATAGATGGCTGTGATTTTACCAAACCGTCAGGGGAGGGAGATTACCAAGATGGGTTTGCCTTAGAAGAATTAAAGTCAAATGAAAAAATATGTACGATACATATCGGCTCCAGCAAGAAGAAAATTTCTGCAGGTATTAAGTGCCCCTACAAATTAACACCTACCTACTGCTTTAGACACGTCCTATATGAAAAAGACGTCAACGGGGTGAAGTCCTATCACCCCTTCTTGTTGACCGACGTTTTGGGAACCCTCGATGTAGAATTCTACAGCAATGCACAAGAGGGATCCTACATAATTGGGTTGCCAACCAATCCCCAAAAATATTCTGTTGTGAGATGCGTTTGTGAGCATAATGGAAAAGCTGGTATTATGGAACTGAGGATTGCCTCTTCCTCCGGGTGGGCCTTCCTCAGCCTCACCTTGCTGCTTCTCCTCATCGCTCTCCTTTCCGCGTGCTAG
>Brazil_I_Plasmodb
ATGAAGCTACTAACCTTTGCCGCGGCGACCTATGGGTTCCTACTGAAGGAATGTCTAAACAGCTTCATATTTCCAACGAAGCATTTATGCGACTTTGCGTTGAATCCCCATAGTAGCATCAAGCCGGTGCTCAAAGAAGCGAGTGGAAAGGATGAAGAAGTGTGGTGCAGCGTGCATAACCCAAGTCTCACAGACTACGTAGCAATGGTGTGTCCCAAAAAAAAAGGAGGAGACTACACAGAGTTAGAAACAGTGCCAGCCAACTGCTTCACCAAACATCTCTACTCCCCATATGATTCAGAAGAAAATGAAAAAGACATGGAACTTCTCGAATTAGACCCAAAATTATCCTTCAACAGAACCTTTAACGATTTTGTATTAAAGGTGTTGGTCATCCCAGGGTATTATAAGCACAACAAAACAATCTACTGCCGATGCGACAATAGGAAAACGAAGAAAGGGGAGGACCAAGAAAAAATAGAAGAAGGGAAAGTAGGATTAGTAAAAATCGTCTTGAACAAAAAAGAAAAAAAACCAAGAGGAATCGATTTCACAGAAACTGATGAGTTGGAACAAACAGACATAGTCCAAAATGGAAATGACAAACTGGTGAAGGTGAAGGAAAATGAAACTATTCATTTTAAATTTAACTCCAATCAAAAACTTGAAATTAAGGAATGCGAAAATGTTATTAACATGAAATATGGCTTTCTACAAGAGCACGTTTTAAATTTTAGATTTCCTGCCGTCTTTTTATCCTCAGAAAACTGCACCATAACAGTTATAGAAAGTGCAAAAACACCTGTAAGGATTATCATAAAGACGCAGAAAACGGAAAACATAGATGGCTGTGATTTTACCAAACCGTCAGGGGAGGGAGATTACCAAGATGGGTTTGCCTTAGAAGAATTAAAGTCAAATGAAAAAATATGTACGATACATATCGGCTCCAGCAAGAAGAAAATTTCTGCAGGTATTAAGTGCCCCTACAAATTAACACCTACCTACTGCTTTAGACACGTCCTATATGAAAAAGACGTCAACGGGGTGAAGTCCTATCACCCCTTCTTGTTGACCGACGTTTTGGGAACCCTCGATGTAGAATTCTACAGCAATGCACAAGAGGGATCCTACATAATTGGGTTGCCAACCAATCCCCAAAAATATTCTGTTGTGAGATGCGTTTGTGAGCATAATGGAAAAGCTGGTATTATGGAACTGAGGATTGCCTCTTCCTCCGGGTGGGCCTTCCTCAGCCTCACCTTGCTGCTTCTCCTCATCGCTCTCCTTTCCGCGTGCTAG
>Brazil_LABSQRLMONKEY_Belem_Plasmodb
ATGAAGCTACTAACCTTTGCCGCGGCGACCTATGGGTTCCTACTGAAGGAATGTCTAAACAGCTTCATATTTCCAACGAAGCATTTATGCGACTTTGCGTTGAATCCCCATAGTAGCATCAAGCCGGTGCTCAAAGAAGCGAGTGGAAAGGATGAAGAAGTGTGGTGCAGCGTGCATAACCCAAGTCTCACAGACTACGTAGCAATGGTGTGTCCCAAAAAAAAAGGAGGAGACTACACAGAGTTAGAAACAGTGCCAGCCAACTGCTTCACCAAACATCTCTACTCCCCATATGATTCAGAAGAAAATGAAAAAGACATGGAACTTCTCGAATTAGACCCAAAATTATCCTTCAACAGAACCTTTAACGATTTTGTATTAAAGGTGTTGGTCATCCCAGGGTATTATAAGCACAACAAAACAATCTACTGCCGATGCGACAATAGGAAAACGAAGAAAGGGGAGGACCAAGAAAAAATAGAAGAAGGGAAAGTAGGATTAGTAAAAATCGTCTTGAACAAAAAAGAAAAAAAACCAAGAGGAATCGATTTCACAGAAACTGATGAGTTGGAACAAACAGACATAGTCCAAAATGGAAATGACAAACTGGTGAAGGTGAAGGAAAATGAAACTATTCATTTTAAATTTAACTCCAATCAAAAACTTGAAATTAAGGAATGCGAAAATGTTATTAACATGAAATATGGCTTTCTACAAGAGCACGTTTTAAATTTTAGATTTCCTGCCGTCTTTTTATCCTCAGAAAACTGCACCATAACAGTTATAGAAAGTGCAAAAACACCTGTAAGGATTATCATAAAGACGCAGAAAACGGAAAACATAGATGGCTGTGATTTTACCAAACCGTCAGGGGAGGGAGATTACCAAGATGGGTTTGCCTTAGAAGAATTAAAGTCAAATGAAAAAATATGTACGATACATATCGGCTCCAGCAAGAAGAAAATTTCTGCAGGTATTAAGTGCCCCTACAAATTAACACCTACCTACTGCTTTAGACACGTCCTATATGAAAAAGACGTCAACGGGGTGAAGTCCTATCACCCCTTCTTGTTGACCGACGTTTTGGGAACCCTCGATGTAGAATTCTACAGCAATGCACAAGAGGGATCCTACATAATTGGGTTGCCAACCAATCCCCAAAAATATTCTGTTGTGAGATGCGTTTGTGAGCATAATGGAAAAGCTGGTATTATGGAACTGAGGATTGCCTCTTCCTCCGGGTGGGCCTTCCTCAGCCTCACCTTGCTGCTTCTCCTCATCGCTCTCCTTTCCGCGTGCTAG
>Brazil_PQ0002-C_MalariaGen
ATGAAGCTACTAACCTTTGCCGCGGCGACCTATGGGTTCCTACTGAAGGAATGTCTAAACAGCTTCATATTTCCAACGAAGCATTTATGCGACTTTGCGTTGAATCCCCATAGTAGCATCAAGCCGGTGCTCAAAGAAGCGAGTGGAAAGGATGAAGAAGTGTGGTGCAGCGTGCATAACCCAAGTCTCACAGACTACGTAGCAATGGTGTGTCCCAAAAAAAAAGGAGGAGACTACACAGAGTTAGAAACAGTGCCAGCCAACTGCTTCACCAAACATCTCTACTCCCCATATGATTCAGAAGAAAATGAAAAAGACATGGAACTTCTCGAATTAGACCCAAAATTATCCTTCAACAGAACCTTTAACGATTTTGTATTAAAGGTGTTGGTCATCCCAGGGTATTATAAGCACAACAAAACAATCTACTGCCGATGCGACAATAGGAAAACGAAGAAAGGGGAGGACCAAGAAAAAATAGAAGAAGGGAAAGTAGGATTAGTAAAAATCGTCTTGAACAAAAAAGAAAAAAAACCAAGAGGAATCGATTTCACAGAAACTGATGAGTTGGAACAAACAGACATAGTCCAAAATGGAAATGACAAACTGGTGAAGGTGAAGGAAAATGAAACTATTCATTTTAAATTTAACTCCAATCAAAAACTTGAAATTAAGGAATGCGAAAATGTTATTAACATGAAATATGGCTTTCTACAAGAGCACGTTTTAAATTTTAGATTTCCTGCCGTCTTTTTATCCTCAGAAAACTGCACCATAACAGTTATAGAAAGTGCAAAAACACCTGTAAGGATTATCATAAAGACGCAGAAAACGGAAAACATAGATGGCTGTGATTTTACCAAACCGTCAGGGGAGGGAGATTACCAAGATGGGTTTGCCTTAGAAGAATTAAAGTCAAATGAAAAAATATGTACGATACATATCGGCTCCAGCAAGAAGAAAATTTCTGCAGGTATTAAGTGCCCCTACAAATTAACACCTACCTACTGCTTTAGACACGTCCTATATGAAAAAGACGTCAACGGGGTGAAGTCCTATCACCCCTTCTTGTTGACCGACGTTTTGGGAACCCTCGATGTAGAATTCTACAGCAATGCACAAGAGGGATCCTACATAATTGGGTTGCCAACCAATCCCCAAAAATATTCTGTTGTGAGATGCGTTTGTGAGCATAATGGAAAAGCTGGTATTATGGAACTGAGGATTGCCTCTTCCTCCGGGTGGGCCTTCCTCAGCCTCACCTTGCTGCTTCTCCTCATCGCTCTCCTTTCCGCGTGCTAG
>Brazil_MW561043.1:1-1302_Plasmodium_vivax_isolate_761MT_s47_gene_complete_cds_GenBank
ATGAAGCTACTAACCTTTGCCGCGGCGACCTATGGGTTCCTACTGAAGGAATGTCTAAACAGCTTCATATTTCCAACGAAGCATTTATGCGACTTTGCGTTGAATCCCCATAGTAGCATCAAGCCGGTGCTCAAAGAAGCGAGTGGAAAGGATGAAGAAGTGTGGTGCAGCGTGCATAACCCAAGTCTCACAGACTACGTAGCAATGGTGTGTCCCAAAAAAAAAGGAGGAGACTACACAGAGTTAGAAACAGTGCCAGCCAACTGCTTCACCAAACATCTCTACTCCCCATATGATTCAGAAGAAAATGAAAAAGACATGGAACTTCTCGAATTAGACCCAAAATTATCCTTCAACAGAACCTTTAACGATTTTGTATTAAAGGTGTTGGTCATCCCAGGGTATTATAAGCACAACAAAACAATCTACTGCCGATGCGACAATAGGAAAACGAAGAAAGGGGAGGACCAAGAAAAAATAGAAGAAGGGAAAGTAGGATTAGTAAAAATCGTCTTGAACAAAAAAGAAAAAAAACCAAGAGGAATCGATTTCACAGAAACTGATGAGTTGGAACAAACAGACATAGTCCAAAATGGAAATGACAAACTGGTGAAGGTGAAGGAAAATGAAACTATTCATTTTAAATTTAACTCCAATCAAAAACTTGAAATTAAGGAATGCGAAAATGTTATTAACATGAAATATGGCTTTCTACAAGAGCACGTTTTAAATTTTAGATTTCCTGCCGTCTTTTTATCCTCAGAAAACTGCACCATAACAGTTATAGAAAGTGCAAAAACACCTGTAAGGATTATCATAAAGACGCAGAAAACGGAAAACATAGATGGCTGTGATTTTACCAAACCGTCAGGGGAGGGAGATTACCAAGATGGGTTTGCCTTAGAAGAATTAAAGTCAAATGAAAAAATATGTACGATACATATCGGCTCCAGCAAGAAGAAAATTTCTGCAGGTATTAAGTGCCCCTACAAATTAACACCTACCTACTGCTTTAGACACGTCCTATATGAAAAAGACGTCAACGGGGTGAAGTCCTATCACCCCTTCTTGTTGACCGACGTTTTGGGAACCCTCGATGTAGAATTCTACAGCAATGCACAAGAGGGATCCTACATAATTGGGTTGCCAACCAATCCCCAAAAATATTCTGTTGTGAGATGCGTTTGTGAGCATAATGGAAAAGCTGGTATTATGGAACTGAGGATTGCCTCTTCCTCCGGGTGGGCCTTCCTCAGCCTCACCTTGCTGCTTCTCCTCATCGCTCTCCTTTCCGCGTGCTAG
>Brazil_MW561019.1:1-1302_Plasmodium_vivax_isolate_1.65_s47_gene_complete_cds_GenBank
ATGAAGCTACTAACCTTTGCCGCGGCGACCTATGGGTTCCTACTGAAGGAATGTCTAAACAGCTTCATATTTCCAACGAAGCATTTATGCGACTTTGCGTTGAATCCCCATAGTAGCATCAAGCCGGTGCTCAAAGAAGCGAGTGGAAAGGATGAAGAAGTGTGGTGCAGCGTGCATAACCCAAGTCTCACAGACTACGTAGCAATGGTGTGTCCCAAAAAAAAAGGAGGAGACTACACAGAGTTAGAAACAGTGCCAGCCAACTGCTTCACCAAACATCTCTACTCCCCATATGATTCAGAAGAAAATGAAAAAGACATGGAACTTCTCGAATTAGACCCAAAATTATCCTTCAACAGAACCTTTAACGATTTTGTATTAAAGGTGTTGGTCATCCCAGGGTATTATAAGCACAACAAAACAATCTACTGCCGATGCGACAATAGGAAAACGAAGAAAGGGGAGGACCAAGAAAAAATAGAAGAAGGGAAAGTAGGATTAGTAAAAATCGTCTTGAACAAAAAAGAAAAAAAACCAAGAGGAATCGATTTCACAGAAACTGATGAGTTGGAACAAACAGACATAGTCCAAAATGGAAATGACAAACTGGTGAAGGTGAAGGAAAATGAAACTATTCATTTTAAATTTAACTCCAATCAAAAACTTGAAATTAAGGAATGCGAAAATGTTATTAACATGAAATATGGCTTTCTACAAGAGCACGTTTTAAATTTTAGATTTCCTGCCGTCTTTTTATCCTCAGAAAACTGCACCATAACAGTTATAGAAAGTGCAAAAACACCTGTAAGGATTATCATAAAGACGCAGAAAACGGAAAACATAGATGGCTGTGATTTTACCAAACCGTCAGGGGAGGGAGATTACCAAGATGGGTTTGCCTTAGAAGAATTAAAGTCAAATGAAAAAATATGTACGATACATATCGGCTCCAGCAAGAAGAAAATTTCTGCAGGTATTAAGTGCCCCTACAAATTAACACCTACCTACTGCTTTAGACACGTCCTATATGAAAAAGACGTCAACGGGGTGAAGTCCTATCACCCCTTCTTGTTGACCGACGTTTTGGGAACCCTCGATGTAGAATTCTACAGCAATGCACAAGAGGGATCCTACATAATTGGGTTGCCAACCAATCCCCAAAAATATTCTGTTGTGAGATGCGTTTGTGAGCATAATGGAAAAGCTGGTATTATGGAACTGAGGATTGCCTCTTCCTCCGGGTGGGCCTTCCTCAGCCTCACCTTGCTGCTTCTCCTCATCGCTCTCCTTTCCGCGTGCTAG
>Brazil_MW561017.1:1-1302_Plasmodium_vivax_isolate_1.54_s47_gene_complete_cds_GenBank
ATGAAGCTACTAACCTTTGCCGCGGCGACCTATGGGTTCCTACTGAAGGAATGTCTAAACAGCTTCATATTTCCAACGAAGCATTTATGCGACTTTGCGTTGAATCCCCATAGTAGCATCAAGCCGGTGCTCAAAGAAGCGAGTGGAAAGGATGAAGAAGTGTGGTGCAGCGTGCATAACCCAAGTCTCACAGACTACGTAGCAATGGTGTGTCCCAAAAAAAAAGGAGGAGACTACACAGAGTTAGAAACAGTGCCAGCCAACTGCTTCACCAAACATCTCTACTCCCCATATGATTCAGAAGAAAATGAAAAAGACATGGAACTTCTCGAATTAGACCCAAAATTATCCTTCAACAGAACCTTTAACGATTTTGTATTAAAGGTGTTGGTCATCCCAGGGTATTATAAGCACAACAAAACAATCTACTGCCGATGCGACAATAGGAAAACGAAGAAAGGGGAGGACCAAGAAAAAATAGAAGAAGGGAAAGTAGGATTAGTAAAAATCGTCTTGAACAAAAAAGAAAAAAAACCAAGAGGAATCGATTTCACAGAAACTGATGAGTTGGAACAAACAGACATAGTCCAAAATGGAAATGACAAACTGGTGAAGGTGAAGGAAAATGAAACTATTCATTTTAAATTTAACTCCAATCAAAAACTTGAAATTAAGGAATGCGAAAATGTTATTAACATGAAATATGGCTTTCTACAAGAGCACGTTTTAAATTTTAGATTTCCTGCCGTCTTTTTATCCTCAGAAAACTGCACCATAACAGTTATAGAAAGTGCAAAAACACCTGTAAGGATTATCATAAAGACGCAGAAAACGGAAAACATAGATGGCTGTGATTTTACCAAACCGTCAGGGGAGGGAGATTACCAAGATGGGTTTGCCTTAGAAGAATTAAAGTCAAATGAAAAAATATGTACGATACATATCGGCTCCAGCAAGAAGAAAATTTCTGCAGGTATTAAGTGCCCCTACAAATTAACACCTACCTACTGCTTTAGACACGTCCTATATGAAAAAGACGTCAACGGGGTGAAGTCCTATCACCCCTTCTTGTTGACCGACGTTTTGGGAACCCTCGATGTAGAATTCTACAGCAATGCACAAGAGGGATCCTACATAATTGGGTTGCCAACCAATCCCCAAAAATATTCTGTTGTGAGATGCGTTTGTGAGCATAATGGAAAAGCTGGTATTATGGAACTGAGGATTGCCTCTTCCTCCGGGTGGGCCTTCCTCAGCCTCACCTTGCTGCTTCTCCTCATCGCTCTCCTTTCCGCGTGCTAG
>Brazil_MW561015.1:1-1302_Plasmodium_vivax_isolate_1.44_s47_gene_complete_cds_GenBank
ATGAAGCTACTAACCTTTGCCGCGGCGACCTATGGGTTCCTACTGAAGGAATGTCTAAACAGCTTCATATTTCCAACGAAGCATTTATGCGACTTTGCGTTGAATCCCCATAGTAGCATCAAGCCGGTGCTCAAAGAAGCGAGTGGAAAGGATGAAGAAGTGTGGTGCAGCGTGCATAACCCAAGTCTCACAGACTACGTAGCAATGGTGTGTCCCAAAAAAAAAGGAGGAGACTACACAGAGTTAGAAACAGTGCCAGCCAACTGCTTCACCAAACATCTCTACTCCCCATATGATTCAGAAGAAAATGAAAAAGACATGGAACTTCTCGAATTAGACCCAAAATTATCCTTCAACAGAACCTTTAACGATTTTGTATTAAAGGTGTTGGTCATCCCAGGGTATTATAAGCACAACAAAACAATCTACTGCCGATGCGACAATAGGAAAACGAAGAAAGGGGAGGACCAAGAAAAAATAGAAGAAGGGAAAGTAGGATTAGTAAAAATCGTCTTGAACAAAAAAGAAAAAAAACCAAGAGGAATCGATTTCACAGAAACTGATGAGTTGGAACAAACAGACATAGTCCAAAATGGAAATGACAAACTGGTGAAGGTGAAGGAAAATGAAACTATTCATTTTAAATTTAACTCCAATCAAAAACTTGAAATTAAGGAATGCGAAAATGTTATTAACATGAAATATGGCTTTCTACAAGAGCACGTTTTAAATTTTAGATTTCCTGCCGTCTTTTTATCCTCAGAAAACTGCACCATAACAGTTATAGAAAGTGCAAAAACACCTGTAAGGATTATCATAAAGACGCAGAAAACGGAAAACATAGATGGCTGTGATTTTACCAAACCGTCAGGGGAGGGAGATTACCAAGATGGGTTTGCCTTAGAAGAATTAAAGTCAAATGAAAAAATATGTACGATACATATCGGCTCCAGCAAGAAGAAAATTTCTGCAGGTATTAAGTGCCCCTACAAATTAACACCTACCTACTGCTTTAGACACGTCCTATATGAAAAAGACGTCAACGGGGTGAAGTCCTATCACCCCTTCTTGTTGACCGACGTTTTGGGAACCCTCGATGTAGAATTCTACAGCAATGCACAAGAGGGATCCTACATAATTGGGTTGCCAACCAATCCCCAAAAATATTCTGTTGTGAGATGCGTTTGTGAGCATAATGGAAAAGCTGGTATTATGGAACTGAGGATTGCCTCTTCCTCCGGGTGGGCCTTCCTCAGCCTCACCTTGCTGCTTCTCCTCATCGCTCTCCTTTCCGCGTGCTAG
>Brazil_MW561012.1:1-1302_Plasmodium_vivax_isolate_1.26_s47_gene_complete_cds_GenBank
ATGAAGCTACTAACCTTTGCCGCGGCGACCTATGGGTTCCTACTGAAGGAATGTCTAAACAGCTTCATATTTCCAACGAAGCATTTATGCGACTTTGCGTTGAATCCCCATAGTAGCATCAAGCCGGTGCTCAAAGAAGCGAGTGGAAAGGATGAAGAAGTGTGGTGCAGCGTGCATAACCCAAGTCTCACAGACTACGTAGCAATGGTGTGTCCCAAAAAAAAAGGAGGAGACTACACAGAGTTAGAAACAGTGCCAGCCAACTGCTTCACCAAACATCTCTACTCCCCATATGATTCAGAAGAAAATGAAAAAGACATGGAACTTCTCGAATTAGACCCAAAATTATCCTTCAACAGAACCTTTAACGATTTTGTATTAAAGGTGTTGGTCATCCCAGGGTATTATAAGCACAACAAAACAATCTACTGCCGATGCGACAATAGGAAAACGAAGAAAGGGGAGGACCAAGAAAAAATAGAAGAAGGGAAAGTAGGATTAGTAAAAATCGTCTTGAACAAAAAAGAAAAAAAACCAAGAGGAATCGATTTCACAGAAACTGATGAGTTGGAACAAACAGACATAGTCCAAAATGGAAATGACAAACTGGTGAAGGTGAAGGAAAATGAAACTATTCATTTTAAATTTAACTCCAATCAAAAACTTGAAATTAAGGAATGCGAAAATGTTATTAACATGAAATATGGCTTTCTACAAGAGCACGTTTTAAATTTTAGATTTCCTGCCGTCTTTTTATCCTCAGAAAACTGCACCATAACAGTTATAGAAAGTGCAAAAACACCTGTAAGGATTATCATAAAGACGCAGAAAACGGAAAACATAGATGGCTGTGATTTTACCAAACCGTCAGGGGAGGGAGATTACCAAGATGGGTTTGCCTTAGAAGAATTAAAGTCAAATGAAAAAATATGTACGATACATATCGGCTCCAGCAAGAAGAAAATTTCTGCAGGTATTAAGTGCCCCTACAAATTAACACCTACCTACTGCTTTAGACACGTCCTATATGAAAAAGACGTCAACGGGGTGAAGTCCTATCACCCCTTCTTGTTGACCGACGTTTTGGGAACCCTCGATGTAGAATTCTACAGCAATGCACAAGAGGGATCCTACATAATTGGGTTGCCAACCAATCCCCAAAAATATTCTGTTGTGAGATGCGTTTGTGAGCATAATGGAAAAGCTGGTATTATGGAACTGAGGATTGCCTCTTCCTCCGGGTGGGCCTTCCTCAGCCTCACCTTGCTGCTTCTCCTCATCGCTCTCCTTTCCGCGTGCTAG
>Brazil_MW561011.1:1-1302_Plasmodium_vivax_isolate_1.15_s47_gene_complete_cds_GenBank
ATGAAGCTACTAACCTTTGCCGCGGCGACCTATGGGTTCCTACTGAAGGAATGTCTAAACAGCTTCATATTTCCAACGAAGCATTTATGCGACTTTGCGTTGAATCCCCATAGTAGCATCAAGCCGGTGCTCAAAGAAGCGAGTGGAAAGGATGAAGAAGTGTGGTGCAGCGTGCATAACCCAAGTCTCACAGACTACGTAGCAATGGTGTGTCCCAAAAAAAAAGGAGGAGACTACACAGAGTTAGAAACAGTGCCAGCCAACTGCTTCACCAAACATCTCTACTCCCCATATGATTCAGAAGAAAATGAAAAAGACATGGAACTTCTCGAATTAGACCCAAAATTATCCTTCAACAGAACCTTTAACGATTTTGTATTAAAGGTGTTGGTCATCCCAGGGTATTATAAGCACAACAAAACAATCTACTGCCGATGCGACAATAGGAAAACGAAGAAAGGGGAGGACCAAGAAAAAATAGAAGAAGGGAAAGTAGGATTAGTAAAAATCGTCTTGAACAAAAAAGAAAAAAAACCAAGAGGAATCGATTTCACAGAAACTGATGAGTTGGAACAAACAGACATAGTCCAAAATGGAAATGACAAACTGGTGAAGGTGAAGGAAAATGAAACTATTCATTTTAAATTTAACTCCAATCAAAAACTTGAAATTAAGGAATGCGAAAATGTTATTAACATGAAATATGGCTTTCTACAAGAGCACGTTTTAAATTTTAGATTTCCTGCCGTCTTTTTATCCTCAGAAAACTGCACCATAACAGTTATAGAAAGTGCAAAAACACCTGTAAGGATTATCATAAAGACGCAGAAAACGGAAAACATAGATGGCTGTGATTTTACCAAACCGTCAGGGGAGGGAGATTACCAAGATGGGTTTGCCTTAGAAGAATTAAAGTCAAATGAAAAAATATGTACGATACATATCGGCTCCAGCAAGAAGAAAATTTCTGCAGGTATTAAGTGCCCCTACAAATTAACACCTACCTACTGCTTTAGACACGTCCTATATGAAAAAGACGTCAACGGGGTGAAGTCCTATCACCCCTTCTTGTTGACCGACGTTTTGGGAACCCTCGATGTAGAATTCTACAGCAATGCACAAGAGGGATCCTACATAATTGGGTTGCCAACCAATCCCCAAAAATATTCTGTTGTGAGATGCGTTTGTGAGCATAATGGAAAAGCTGGTATTATGGAACTGAGGATTGCCTCTTCCTCCGGGTGGGCCTTCCTCAGCCTCACCTTGCTGCTTCTCCTCATCGCTCTCCTTTCCGCGTGCTAG
>Brazil_MW561028.1:1-1302_Plasmodium_vivax_isolate_2.45_s47_gene_complete_cds_GenBank
ATGAAGCTACTAACCTTTGCCGCGGCGACCTATGGGTTCCTACTGAAGGAATGTCTAAACAGCTTCATATTTCCAACGAAGCATTTATGCGACTTTGCGTTGAATCCCCATAGTAGCATCAAGCCGGTGCTCAAAGAAGCGAGTGGAAAGGATGAAGAAGTGTGGTGCAGCGTGCATAACCCAAGTCTCACAGACTACGTAGCAATGGTGTGTCCCAAAAAAAAAGGAGGAGACTACACAGAGTTAGAAACAGTGCCAGCCAACTGCTTCACCAAACATCTCTACTCCCCATATGATTCAGAAGAAAATGAAAAAGACATGGAACTTCTCGAATTAGACCCAAAATTATCCTTCAACAGAACCTTTAACGATTTTGTATTAAAGGTGTTGGTCATCCCAGGGTATTATAAGCACAACAAAACAATCTACTGCCGATGCGACAATAGGAAAACGAAGAAAGGGGAGGACCAAGAAAAAATAGAAGAAGGGAAAGTAGGATTAGTAAAAATCGTCTTGAACAAAAAAGAAAAAAAACCAAGAGGAATCGATTTCACAGAAACTGATGAGTTGGAACAAACAGACATAGTCCAAAATGGAAATGACAAACTGGTGAAGGTGAAGGAAAATGAAACTATTCATTTTAAATTTAACTCCAATCAAAAACTTGAAATTAAGGAATGCGAAAATGTTATTAACATTAAATATGGCTTTCTACAAGAGCACGTTTTAAATTTTAGATTTCCTGCCGTCTTTTTATCCTCAGAAAACTGCACCATAACAGTTATAGAAAGTGCAAAAACACCTGTAAGGATTATCATAAAGACGCAGAAAACGGAAAACATAGATGGCTGTGATTTTACCAAACCGTCAGGGGAGGGAGATTACCAAGATGGGTTTGCCTTAGAAGAATTAAAGTCAAATGAAAAAATATGTACGATACATATCGGCTCCAGCAAGAAGAAAATTTCTGCAGGTATTAAGTGCCCCTACAAATTAACACCTACCTACTGCTTTAGACACGTCCTATATGAAAAAGACGTCAACGGGGTGAAGTCCTATCACCCCTTCTTGTTGACCGACGTTTTGGGAACCCTCGATGTAGAATTCTACAGCAATGCACAAGAGGGATCCTACATAATTGGGTTGCCAACCAATCCCCAAAAATATTCTGTTGTGAGATGCGTTTGTGAGCATAATGGAAAAGCTGGTATTATGGAACTGAGGATTGCCTCTTCCTCCGGGTGGGCCTTCCTCAGCCTCACCTTGCTGCTTCTCCTCATCGCTCTCCTTTCCGCGTGCTAG
>Brazil_MW561025.1:1-1302_Plasmodium_vivax_isolate_2.29_s47_gene_complete_cds_GenBank
ATGAAGCTACTAACCTTTGCCGCGGCGACCTATGGGTTCCTACTGAAGGAATGTCTAAACAGCTTCATATTTCCAACGAAGCATTTATGCGACTTTGCGTTGAATCCCCATAGTAGCATCAAGCCGGTGCTCAAAGAAGCGAGTGGAAAGGATGAAGAAGTGTGGTGCAGCGTGCATAACCCAAGTCTCACAGACTACGTAGCAATGGTGTGTCCCAAAAAAAAAGGAGGAGACTACACAGAGTTAGAAACAGTGCCAGCCAACTGCTTCACCAAACATCTCTACTCCCCATATGATTCAGAAGAAAATGAAAAAGACATGGAACTTCTCGAATTAGACCCAAAATTATCCTTCAACAGAACCTTTAACGATTTTGTATTAAAGGTGTTGGTCATCCCAGGGTATTATAAGCACAACAAAACAATCTACTGCCGATGCGACAATAGGAAAACGAAGAAAGGGGAGGACCAAGAAAAAATAGAAGAAGGGAAAGTAGGATTAGTAAAAATCGTCTTGAACAAAAAAGAAAAAAAACCAAGAGGAATCGATTTCACAGAAACTGATGAGTTGGAACAAACAGACATAGTCCAAAATGGAAATGACAAACTGGTGAAGGTGAAGGAAAATGAAACTATTCATTTTAAATTTAACTCCAATCAAAAACTTGAAATTAAGGAATGCGAAAATGTTATTAACATTAAATATGGCTTTCTACAAGAGCACGTTTTAAATTTTAGATTTCCTGCCGTCTTTTTATCCTCAGAAAACTGCACCATAACAGTTATAGAAAGTGCAAAAACACCTGTAAGGATTATCATAAAGACGCAGAAAACGGAAAACATAGATGGCTGTGATTTTACCAAACCGTCAGGGGAGGGAGATTACCAAGATGGGTTTGCCTTAGAAGAATTAAAGTCAAATGAAAAAATATGTACGATACATATCGGCTCCAGCAAGAAGAAAATTTCTGCAGGTATTAAGTGCCCCTACAAATTAACACCTACCTACTGCTTTAGACACGTCCTATATGAAAAAGACGTCAACGGGGTGAAGTCCTATCACCCCTTCTTGTTGACCGACGTTTTGGGAACCCTCGATGTAGAATTCTACAGCAATGCACAAGAGGGATCCTACATAATTGGGTTGCCAACCAATCCCCAAAAATATTCTGTTGTGAGATGCGTTTGTGAGCATAATGGAAAAGCTGGTATTATGGAACTGAGGATTGCCTCTTCCTCCGGGTGGGCCTTCCTCAGCCTCACCTTGCTGCTTCTCCTCATCGCTCTCCTTTCCGCGTGCTAG
>Brazil_MW561013.1:1-1302_Plasmodium_vivax_isolate_1.30_s47_gene_complete_cds_GenBank
ATGAAGCTACTAACCTTTGCCGCGGCGACCTATGGGTTCCTACTGAAGGAATGTCTAAACAGCTTAATATTTCCAACGAAGCATTTATGCGACTTTGCGTTGAATCCCCATAGTAGCATCAAGCCGGTGCTCAAAGAAGCGAGTGGAAAGGATGAAGAAGTGTGGTGCAGCGTGCATAACCCAAGTCTCACAGACTACGTAGCAATGGTGTGTCCCAAAAAAAAAGGAGGAGACTACACAGAGTTAGAAACAGTGCCAGCCAACTGCTTCACCAAACATCTCTACTCCCCATATGATTCAGAAGAAAATGAAAAAGACATGGAACTTCTCGAATTAGACCCAAAATTATCCTTCAACAGAACCTTTAACGATTTTGTATTAAAGGTGTTGGTCATCCCAGGGTATTATAAGCACAACAAAACAATCTACTGCCGATGCGACAATAGGAAAACGAAGAAAGGGGAGGACCAAGAAAAAATAGAAGAAGGGAAAGTAGGATTAGTAAAAATCGTCTTGAACAAAAAAGAAAAAAAACCAAGAGGAATCGATTTCACAGAAACTGATGAGTTGGAACAAACAGACATAGTCCAAAATGGAAATGACAAACTGGTGAAGGTGAAGGAAAATGAAACTATTCATTTTAAATTTAACTCCAATCAAAAACTTGAAATTAAGGAATGCGAAAATGTTATTAACATGAAATATGGCTTTCTACAAGAGCACGTTTTAAATTTTAGATTTCCTGCCGTCTTTTTATCCTCAGAAAACTGCACCATAACAGTTATAGAAAGTGCAAAAACACCTGTAAGGATTATCATAAAGACGCAGAAAACGGAAAACATAGATGGCTGTGATTTTACCAAACCGTCAGGGGAGGGAGATTACCAAGATGGGTTTGCCTTAGAAGAATTAAAGTCAAATGAAAAAATATGTACGATACATATCGGCTCCAGCAAGAAGAAAATTTCTGCAGGTATTAAGTGCCCCTACAAATTAACACCTACCTACTGCTTTAGACACGTCCTATATGAAAAAGACGTCAACGGGGTGAAGTCCTATCACCCCTTCTTGTTGACCGACGTTTTGGGAACCCTCGATGTAGAATTCTACAGCAATGCACAAGAGGGATCCTACATAATTGGGTTGCCAACCAATCCCCAAAAATATTCTGTTGTGAGATGCGTTTGTGAGCATAATGGAAAAGCTGGTATTATGGAACTGAGGATTGCCTCTTCCTCCGGGTGGGCCTTCCTCAGCCTCACCTTGCTGCTTCTCCTCATCGCTCTCCTTTCCGCGTGCTAG
>Brazil_MW561027.1:1-1302_Plasmodium_vivax_isolate_2.43_s47_gene_complete_cds_GenBank
ATGAAGCTACTAACCTTTGCCGCGGCGACCTATGGGTTCCTACTGAAGGAATGTCTAAACAGCTTAATATTTCCAACGAAGCATATATGCGACTTTGCGTTGAATCCCCATAGTAGCATCAAGCCGGTGCTCAAAGAAGCGAGTGGAAAGGATGAAGAAGTGTGGTGCAGCGTGCATAACCCAAGTCTCACAGACTACGTAGCAATGGTGTGTCCCAAAAAAAAAGGAGGAGACTACACAGAGTTAGAAACAGTGCCAGCCAACTGCTTCACCAAACATCTCTACTCCCCATATGATTCAGAAGAAAATGAAAAAGACATGGAACTTCTCGAATTAGACCCAAAATTATCCTTCAACAGAACCTTTAACGATTTTGTATTAAAGGTGTTGGTCATCCCAGGGTATTATAAGCACAACAAAACAATCTACTGCCGATGCGACAATAGGAAAACGAAGAAAGGGGAGGACCAAGAAAAAATAGAAGAAGGGAAAGTAGGATTAGTAAAAATCGTCTTGAACAAAAAAGAAAAAAAACCAAGAGGAATCGATTTCACAGAAACTGATGAGTTGGAACAAACAGACATAGTCCAAAATGGAAATGACAAACTGGTGAAGGTGAAGGAAAATGAAACTATTCATTTTAAATTTAACTCCAATCAAAAACTTGAAATTAAGGAATGCGAAAATGTTATTAACATGAAATATGGCTTTCTACAAGAGCACGTTTTAAATTTTAGATTTCCTGCCGTCTTTTTATCCTCAGAAAACTGCACCATAACAGTTATAGAAAGTGCAAAAACACCTGTAAGGATTATCATAAAGACGCAGAAAACGGAAAACATAGATGGCTGTGATTTTACCAAACCGTCAGGGGAGGGAGATTACCAAGATGGGTTTGCCTTAGAAGAATTAAAGTCAAATGAAAAAATATGTACGATACATATCGGCTCCAGCAAGAAGAAAATTTCTGCAGGTATTAAGTGCCCCTACAAATTAACACCTACCTACTGCTTTAGACACGTCCTATATGAAAAAGACGTCAACGGGGTGAAGTCCTATCACCCCTTCTTGTTGACCGACGTTTTGGGAACCCTCGATGTAGAATTCTACAGCAATGCACAAGAGGGATCCTACATAATTGGGTTGCCAACCAATCCCCAAAAATATTCTGTTGTGAGATGCGTTTGTGAGCATAATGGAAAAGCTGGTATTATGGAACTGAGGATTGCCTCTTCCTCCGGGTGGGCCTTCCTCAGCCTCACCTTGCTGCTTCTCCTCATCGCTCTCCTTTCCGCGTGCTAG
>Brazil_MW561026.1:1-1302_Plasmodium_vivax_isolate_2.4_s47_gene_complete_cds_GenBank
ATGAAGCTACTAACCTTTGCCGCGGCGACCTATGGGTTCCTACTGAAGGAATGTCTAAACAGCTTCATATTTCCAACAGAGCATTTATGCGACTTTGCGTTGAATCCCCATAGTAGCATCAAGCCGGTGCTCAAAGAAGCGAGTGGAAAGGATGAAGAAGTGTGGTGCAGCGTGCATAACCCAAGTCTCACAGACTACGTAGCAATGGTGTGTCCCAAAAAAAAAGGAGGAGACTACACAGAGTTAGAAACAGTGCCAGCCAACTGCTTCACCAAACATCTCTACTCCCCATATGATTCAGAAGAAAATGAAAAAGACATGGAACTTCTCGAATTAGACCCAAAATTATCCTTCAACAGAACCTTTAACGATTTTGTATTAAAGGTGTTGGTCATCCCAGGGTATTATAAGCACAACAAAACAATCTACTGCCGATGCGACAATAGGAAAACGAAGAAAGGGGAGGACCAAGAAAAAATAGAAGAAGGGAAAGTAGGATTAGTAAAAATCGTCTTGAACAAAAAAGAAAAAAAACCAAGAGGAATCGATTTCACAGAAACTGATGAGTTGGAACAAACAGACATAGTCCAAAATGGAAATGACAAACTGGTGAAGGTGAAGGAAAATGAAACTATTCATTTTAAATTTAACTCCAATCAAAAACTTGAAATTAAGGAATGCGAAAATGTTATTAACATGAAATATGGCTTTCTACAAGAGCACGTTTTAAATTTTAGATTTCCTGCCGTCTTTTTATCCTCAGAAAACTGCACCATAACAGTTATAGAAAGTGCAAAAACACCTGTAAGGATTATCATAAAGACGCAGAAAACGGAAAACATAGATGGCTGTGATTTTACCAAACCGTCAGGGGAGGGAGATTACCAAGATGGGTTTGCCTTAGAAGAATTAAAGTCAAATGAAAAAATATGTACGATACATATCGGCTCCAGCAAGAAGAAAATTTCTGCAGGTATTAAGTGCCCCTACAAATTAACACCTACCTACTGCTTTAGACACGTCCTATATGAAAAAGACGTCAACGGGGTGAAGTCCTATCACCCCTTCTTGTTGACCGACGTTTTGGGAACCCTCGATGTAGAATTCTACAGCAATGCACAAGAGGGATCCTACATAATTGGGTTGCCAACCAATCCCCAAAAATATTCTGTTGTGAGATGCGTTTGTGAGCATAATGGAAAAGCTGGTATTATGGAACTGAGGATTGCCTCTTCCTCCGGGTGGGCCTTCCTCAGCCTCACCTTGCTGCTTCTCCTCATCGCTCTCCTTTCCGCGTGCTAG
>Brazil_MW561018.1:1-1302_Plasmodium_vivax_isolate_1.58_s47_gene_complete_cds_GenBank
ATGAAGCTACTAACCTTTGCCGCGGCGACCTATGGGTTCCTACTGAAGGAATGTCTAAACAGCTTCATATTTCCAACGAAGCATTTATGCGACTTTGCGTTGAATCCCCATAGTAGCATCAAGCCGGTGCTCAAAGAAGCGAGTGGAAAGGATGAAGAAGTGTGGTGCAGCGTGCATAACCCAAGTCTCACAGACTACGTAGCAATGGTGTGTCCCAAAAAAAAAGGAGGAGACTACACAGAGTTAGAAACAGTGCCAGCCAACTGCTTCACCAAACATCTCTACTCCCCATATGATTCAGAAGAAAATGAAAAAGACATGGAACTTCTCGAATTAGACCCAAAATTATCCTTCAACAGAACCTTTAACGATTTTGTATTAAAGGTGTTGGTCATCCCAGGGTATTATAAGCACAACAAAACAATCTACTGCCGATGCGACAATAGGAAAACGAAGAAAGGGGAGGACCAAGAAAAAATAGAAGAAGGGAAAGTAGGATTAGTAAAAATCGTCTTGAACAAAAAAGAAAAAAAACCAAGAGGAATCGATTTCACAGAAACTGATGAGTTGGAACAAACAGACATAGTCCAAAATGGAAATGACAAACTGGTGAAGGTGAAGGAAAATGAAACTATTCATTTTAAATTTAACTCCAATCAAAAACTTGAAATTAAGGAATGCGAAAATGTTATTAACATTAAATATGGCTTTCTACAAGAGCACGTTTTAAATTTTAGATTTCCTGCCGTCTTTTTATCCTCAGAAAACTGCACCATAACAGTTAAAGAAAGTGCAAAAACACCTGTAAGGATTATCATAAAGACGCAGAAAACGGAAAACATAGATGGCTGTGATTTTACCAAACCGTCAGGGGAGGGAGATTACCAAGATGGGTTTGCCTTAGAAGAATTAAAGTCAAATGAAAAAATATGTACGATACATATCGGCTCCAGCAAGAAGAAAATTTCTGCAGGTATTAAGTGCCCCTACAAATTAACACCTACCTACTGCTTTAGACACGTCCTATATGAAAAAGACGTCAACGGGGTGAAGTCCTATCACCCCTTCTTGTTGACCGACGTTTTGGGAACCCTCGATGTAGAATTCTACAGCAATGCACAAGAGGGATCCTACATAATTGGGTTGCCAACCAATCCCCAAAAATATTCTGTTGTGAGATGCGTTTGTGAGCATAATGGAAAAGCTGGTATTATGGAACTGAGGATTGCCTCTTCCTCCGGGTGGGCCTTCCTCAGCCTCACCTTGCTGCTTCTCCTCATCGCTCTCCTTTCCGCGTGCTAG
>Brazil_MW561014.1:1-1302_Plasmodium_vivax_isolate_1.35_s47_gene_complete_cds_GenBank
ATGAAGCTACTAACCTTTGCCGCGGCGACCTATGGGTTCCTACTGAAGGAATGTCTAAACAGCTTCATATTTCCAACAGAGCATTTATGCGACTTTGCGTTGAATCCCCATAGTAGCATCAAGCCGGTGCTCAAAGAAGCGAGTGGAAAGGATGAAGAAGTGTGGTGCAGCGTGCATAACCCAAGTCTCACAGACTACGTAGCAATGGTGTGTCCCAAAAAAAAAGGAGGAGACTACACAGAGTTAGAAACAGTGCCAGCCAACTGCTTCACCAAACATCTCTACTCCCCATATGATTCAGAAGAAAATGAAAAAGACATGGAACTTCTCGAATTAGACCCAAAATTATCCTTCAACAGAACCTTTAACGATTTTGTATTAAAGGTGTTGGTCATCCCAGGGTATTATAAGCACAACAAAACAATCTACTGCCGATGCGACAATAGGAAAACGAAGAAAGGGGAGGACCAAGAAAAAATAGAAGAAGGGAAAGTAGGATTAGTAAAAATCGTCTTGAACAAAAAAGAAAAAAAACCAAGAGGAATCGATTTCACAGAAACTGATGAGTTGGAACAAACAGACATAGTCCAAAATGGAAATGACAAACTGGTGAAGGTGAAGGAAAATGAAACTATTCATTTTAAATTTAACTCCAATCAAAAACTTGAAATTAAGGAATGCGAAAATGTTATTAACATGAAATATGGCTTTCTACAAGAGCACGTTTTAAATTTTAGATTTCCTGCCGTCTTTTTATCCTCAGAAAACTGCACCATAACAGTTATAGAAAGTGCAAAAACACCTGTAAGGATTATCATAAAGACGCAGAAAACGGAAAACATAGATGGCTGTGATTTTACCAAACCGTCAGGGGAGGGAGATTACCAAGATGGGTTTGCCTTAGAAGAATTAAAGTCAAATGAAAAAATATGTACGATACATATCGGCTCCAGCAAGAAGAAAATTTCTGCAGGTATTAAGTGCCCCTACAAATTAACACCTACCTACTGCTTTAGACACGTCCTATATGAAAAAGACGTCAACGGGGTGAAGTCCTATCACCCCTTCTTGTTGACCGACGTTTTGGGAACCCTCGATGTAGAATTCTACAGCAATGCACAAGAGGGATCCTACATAATTGGGTTGCCAACCAATCCCCAAAAATATTCTGTTGTGAGATGCGTTTGTGAGCATAATGGAAAAGCTGGTATTATGGAACTGAGGATTGCCTCTTCCTCCGGGTGGGCCTTCCTCAGCCTCACCTTGCTGCTTCTCCTCATCGCTCTCCTTTCCGCGTGCTAG
>Brazil_MW561042.1:1-1302_Plasmodium_vivax_isolate_111MT_s47_gene_complete_cds_GenBank
ATGAAGCTACTAACCTTTGCCGCGGCGACCTATGGGTTCCTACTGAAGGAATGTCTAAACAGCTTAATATTTCCAACGAAGCATTTATGCGACTTTGCGTTGAATCCCCATAGTAGCATCAAGCCGGTGCTCAAAGAAGCGAGTGGAAAGGATGAAGAAGTGTGGTGCAGCGTGCATAACCCAAGTCTCACAGACTACGTAGCAATGGTGTGTCCCAAAAAAAAAGGAGGAGACTACACAGAGTTAGAAACAGTGCCAGCCAACTGCTTCACCAAACATCTCTACTCCCCATATGATTCAGAAGAAAATGAAAAAGACATGGAACTTCTCGAATTAGACCCAAAATTATCCTTCAACAGAACCTTTAACGATTTTGTATTAAAGTTGTTGGTCATCCCAGGGTATTATAAGCACAACAAAACAATCTACTGCCGATGCGACAATAGGAAAACGAAGAAAGGGGAGGACCAAGAAAAAATAGAAGAAGGGAAAGTAGGATTAGTAAAAATCGTCTTGAACAAAAAAGAAAAAAAACCAAGAGGAATCGATTTCACAGAAACTGATGAGTTGGAACAAACAGGCATAGTCCAAAATGGAAATGACAAACTGGTGAAGGTGAAGGAAAATGAAACTATTCATTTTAAATTTAACTCCAATCAAAAACTTGAAATTAAGGAATGCGAAAATGTTATTAACATGAAATATGGCTTTCTACAAGAGCACGTTTTAAATTTTAGATTTCCTGCCGTCTTTTTATCCTCAGAAAACTGCACCATAACAGTTATAGAAAGTGCAAAAACACCTGTAAGGATTATCATAAAGACGCAGAAAACGGAAAACATAGATGGCTGTGATTTTACCAAACCGTCAGGGGAGGGAGATTACCAAGATGGGTTTGCCTTAGAAGAATTAAAGTCAAATGAAAAAATATGTACGATACATATCGGCTCCAGCAAGAAGAAAATTTCTGCAGGTATTAAGTGCCCCTACAAATTAACACCTACCTACTGCTTTAGACACGTCCTATATGAAAAAGACGTCAACGGGGTGAAGTCCTATCACCCCTTCTTGTTGACCGACGTTTTGGGAACCCTCGATGTAGAATTCTACAGCAATGCACAAGAGGGATCCTACATAATTGGGTTGCCAACCAATCCCCAAAAATATTCTGTTGTGAGATGCGTTTGTGAGCATAATGGAAAAGCTGGTATTATGGAACTGAGGATTGCCTCTTCCTCCGGGTGGGCCTTCCTCAGCCTCACCTTGCTGCTTCTCCTCATCGCTCTCCTTTCCGCGTGCTAG
>Brazil_MW561040.1:1-1302_Plasmodium_vivax_isolate_ALNL54_s47_gene_complete_cds_GenBank
ATGAAGCTACTAACCTTTGCCGCGGCGACCTATGGGTTCCTACTGAAGGAATGTCTAAACAGCTTAATATTTCCAACGAAGCATTTATGCGACTTTGCGTTGAATCCCCATAGTAGCATCAAGCCGGTGCTCAAAGAAGCGAGTGGAAAGGATGAAGAAGTGTGGTGCAGCGTGCATAACCCAAGTCTCACAGACTACGTAGCAATGGTGTGTCCCAAAAAAAAAGGAGGAGACTACACAGAGTTAGAAACAGTGCCAGCCAACTGCTTCACCAAACATCTCTACTCCCCATATGATTCAGAAGAAAATGAAAAAGACATGGAACTTCTCGAATTAGACCCAAAATTATCCTTCAACAGAACCTTTAACGATTTTGTATTAAAGTTGTTGGTCATCCCAGGGTATTATAAGCACAACAAAACAATCTACTGCCGATGCGACAATAGGAAAACGAAGAAAGGGGAGGACCAAGAAAAAATAGAAGAAGGGAAAGTAGGATTAGTAAAAATCGTCTTGAACAAAAAAGAAAAAAAACCAAGAGGAATCGATTTCACAGAAACTGATGAGTTGGAACAAACAGGCATAGTCCAAAATGGAAATGACAAACTGGTGAAGGTGAAGGAAAATGAAACTATTCATTTTAAATTTAACTCCAATCAAAAACTTGAAATTAAGGAATGCGAAAATGTTATTAACATGAAATATGGCTTTCTACAAGAGCACGTTTTAAATTTTAGATTTCCTGCCGTCTTTTTATCCTCAGAAAACTGCACCATAACAGTTATAGAAAGTGCAAAAACACCTGTAAGGATTATCATAAAGACGCAGAAAACGGAAAACATAGATGGCTGTGATTTTACCAAACCGTCAGGGGAGGGAGATTACCAAGATGGGTTTGCCTTAGAAGAATTAAAGTCAAATGAAAAAATATGTACGATACATATCGGCTCCAGCAAGAAGAAAATTTCTGCAGGTATTAAGTGCCCCTACAAATTAACACCTACCTACTGCTTTAGACACGTCCTATATGAAAAAGACGTCAACGGGGTGAAGTCCTATCACCCCTTCTTGTTGACCGACGTTTTGGGAACCCTCGATGTAGAATTCTACAGCAATGCACAAGAGGGATCCTACATAATTGGGTTGCCAACCAATCCCCAAAAATATTCTGTTGTGAGATGCGTTTGTGAGCATAATGGAAAAGCTGGTATTATGGAACTGAGGATTGCCTCTTCCTCCGGGTGGGCCTTCCTCAGCCTCACCTTGCTGCTTCTCCTCATCGCTCTCCTTTCCGCGTGCTAG
>Brazil_MW561039.1:1-1302_Plasmodium_vivax_isolate_1312MT_s47_gene_complete_cds_GenBank
ATGAAGCTACTAACCTTTGCCGCGGCGACCTATGGGTTCCTACTGAAGGAATGTCTAAACAGCTTAATATTTCCAACGAAGCATTTATGCGACTTTGCGTTGAATCCCCATAGTAGCATCAAGCCGGTGCTCAAAGAAGCGAGTGGAAAGGATGAAGAAGTGTGGTGCAGCGTGCATAACCCAAGTCTCACAGACTACGTAGCAATGGTGTGTCCCAAAAAAAAAGGAGGAGACTACACAGAGTTAGAAACAGTGCCAGCCAACTGCTTCACCAAACATCTCTACTCCCCATATGATTCAGAAGAAAATGAAAAAGACATGGAACTTCTCGAATTAGACCCAAAATTATCCTTCAACAGAACCTTTAACGATTTTGTATTAAAGTTGTTGGTCATCCCAGGGTATTATAAGCACAACAAAACAATCTACTGCCGATGCGACAATAGGAAAACGAAGAAAGGGGAGGACCAAGAAAAAATAGAAGAAGGGAAAGTAGGATTAGTAAAAATCGTCTTGAACAAAAAAGAAAAAAAACCAAGAGGAATCGATTTCACAGAAACTGATGAGTTGGAACAAACAGGCATAGTCCAAAATGGAAATGACAAACTGGTGAAGGTGAAGGAAAATGAAACTATTCATTTTAAATTTAACTCCAATCAAAAACTTGAAATTAAGGAATGCGAAAATGTTATTAACATGAAATATGGCTTTCTACAAGAGCACGTTTTAAATTTTAGATTTCCTGCCGTCTTTTTATCCTCAGAAAACTGCACCATAACAGTTATAGAAAGTGCAAAAACACCTGTAAGGATTATCATAAAGACGCAGAAAACGGAAAACATAGATGGCTGTGATTTTACCAAACCGTCAGGGGAGGGAGATTACCAAGATGGGTTTGCCTTAGAAGAATTAAAGTCAAATGAAAAAATATGTACGATACATATCGGCTCCAGCAAGAAGAAAATTTCTGCAGGTATTAAGTGCCCCTACAAATTAACACCTACCTACTGCTTTAGACACGTCCTATATGAAAAAGACGTCAACGGGGTGAAGTCCTATCACCCCTTCTTGTTGACCGACGTTTTGGGAACCCTCGATGTAGAATTCTACAGCAATGCACAAGAGGGATCCTACATAATTGGGTTGCCAACCAATCCCCAAAAATATTCTGTTGTGAGATGCGTTTGTGAGCATAATGGAAAAGCTGGTATTATGGAACTGAGGATTGCCTCTTCCTCCGGGTGGGCCTTCCTCAGCCTCACCTTGCTGCTTCTCCTCATCGCTCTCCTTTCCGCGTGCTAG
>Brazil_MW561037.1:1-1302_Plasmodium_vivax_isolate_GAB847_s47_gene_complete_cds_GenBank
ATGAAGCTACTAACCTTTGCCGCGGCGACCTATGGGTTCCTACTGAAGGAATGTCTAAACAGCTTAATATTTCCAACGAAGCATTTATGCGACTTTGCGTTGAATCCCCATAGTAGCATCAAGCCGGTGCTCAAAGAAGCGAGTGGAAAGGATGAAGAAGTGTGGTGCAGCGTGCATAACCCAAGTCTCACAGACTACGTAGCAATGGTGTGTCCCAAAAAAAAAGGAGGAGACTACACAGAGTTAGAAACAGTGCCAGCCAACTGCTTCACCAAACATCTCTACTCCCCATATGATTCAGAAGAAAATGAAAAAGACATGGAACTTCTCGAATTAGACCCAAAATTATCCTTCAACAGAACCTTTAACGATTTTGTATTAAAGTTGTTGGTCATCCCAGGGTATTATAAGCACAACAAAACAATCTACTGCCGATGCGACAATAGGAAAACGAAGAAAGGGGAGGACCAAGAAAAAATAGAAGAAGGGAAAGTAGGATTAGTAAAAATCGTCTTGAACAAAAAAGAAAAAAAACCAAGAGGAATCGATTTCACAGAAACTGATGAGTTGGAACAAACAGGCATAGTCCAAAATGGAAATGACAAACTGGTGAAGGTGAAGGAAAATGAAACTATTCATTTTAAATTTAACTCCAATCAAAAACTTGAAATTAAGGAATGCGAAAATGTTATTAACATGAAATATGGCTTTCTACAAGAGCACGTTTTAAATTTTAGATTTCCTGCCGTCTTTTTATCCTCAGAAAACTGCACCATAACAGTTATAGAAAGTGCAAAAACACCTGTAAGGATTATCATAAAGACGCAGAAAACGGAAAACATAGATGGCTGTGATTTTACCAAACCGTCAGGGGAGGGAGATTACCAAGATGGGTTTGCCTTAGAAGAATTAAAGTCAAATGAAAAAATATGTACGATACATATCGGCTCCAGCAAGAAGAAAATTTCTGCAGGTATTAAGTGCCCCTACAAATTAACACCTACCTACTGCTTTAGACACGTCCTATATGAAAAAGACGTCAACGGGGTGAAGTCCTATCACCCCTTCTTGTTGACCGACGTTTTGGGAACCCTCGATGTAGAATTCTACAGCAATGCACAAGAGGGATCCTACATAATTGGGTTGCCAACCAATCCCCAAAAATATTCTGTTGTGAGATGCGTTTGTGAGCATAATGGAAAAGCTGGTATTATGGAACTGAGGATTGCCTCTTCCTCCGGGTGGGCCTTCCTCAGCCTCACCTTGCTGCTTCTCCTCATCGCTCTCCTTTCCGCGTGCTAG
>Brazil_MW561024.1:1-1302_Plasmodium_vivax_isolate_2.2_s47_gene_complete_cds_GenBank
ATGAAGCTACTAACCTTTGCCGCGGCGACCTATGGGTTCCTACTGAAGGAATGTCTAAACAGCTTAATATTTCCAACGAGGCATTTATGCGACTTTGCGTTGAATCCCCATAGTAGCATCAAGCCGGTGCTCAAAGAAGCGAGTGGAAAGGATGAAGAAGTGTGGTGCAGCGTGCATAACCCAAGTCTCACAGACTACGTAGCAATGGTGTGTCCCAAAAAAAAAGGAGGAGACTACACAGAGTTAGAAACAGTGCCAGCCAACTGCTTCACCAAACATCTCTACTCCCCATATGATTCAGAAGAAAATGAAAAAGACATGGAACTTCTCGAATTAGACCCAAAATTATCCTTCAACAGAACCTTTAACGATTTTGTATTAAAGGTGTTGGTCATCCCAGGGTATTATAAGCACAACAAAACAATCTACTGCCGATGCGACAATAGGAAAACGAAGAAAGGGGAGGACCAAGAAAAAATAGAAGAAGGGAAAGTAGGATTAGTAAAAATCGTCTTGAACAAAAAAGAAAAAAAACCAAGAGGAATCGATTTCACAGAAACTGATGAGTTGGAACAAACAGACATAGTCCAAAATGGAAATGACAAACTGGTGAAGGTGAAGGAAAATGAAACTATTCATTTTAAATTTAACTCCAATCAAAAACTTGAAATTAAGGAATGCGAAAATGTTATTAACATTAAATATGGCTTTCTACAAGAGCACGTTTTAAATTTTAGATTTCCTGCCGTCTTTTTATCCTCAGAAAACTGCACCATAACAGTTATAGAAAGTGCAAAAACACCTGTAAGGATTATCATAAAGACGCAGAAAACGGAAAACATAGATGGCTGTGATTTTACCAAACCGTCAGGGGAGGGAGATTACCAAGATGGGTTTGCCTTAGAAGAATTAAAGTCAAATGAAAAAATATGTACGATACATATCGGCTCCAGCAAGAAGAAAATTTCTGCAGGTATTAAGTGCCCCTACAAATTAACACCTACCTACTGCTTTAGACACGTCCTATATGAAAAAGACGTCAACGGGGTGAAGTCCTATCACCCCTTCTTGTTGACCGACGTTTTGGGAACCCTCGATGTAGAATTCTACAGCAATGCACAAGAGGGATCCTACATAATTGGGTTGCCAACCAATCCCCAAAAATATTCTGTTGTGAGATGCGTTTGTGAGCATAATGGAAAAGCTGGTATTATGGAACTGAGGATTGCCTCTTCCTCCGGGTGGGCCTTCCTCAGCCTCACCTTGCTGCTTCTCCTCATCGCTCTCCTTTCCGCGTGCTAG
>Brazil_MW561023.1:1-1302_Plasmodium_vivax_isolate_2.1_s47_gene_complete_cds_GenBank
ATGAAGCTACTAACCTTTGCCGCGGCGACCTATGGGTTCCTACTGAAGGAATGTCTAAACAGCTTCATATTTCCAACAGAGCATTTATGCGACTTTGCGTTGAATCCCCATAGTAGCATCAAGCCGGTGCTCAAAGAAGCGAGTGGAAAGGATGAAGAAGTGTGGTGCAGCGTGCATAACCCAAGTCTCACAGACTACGTAGCAATGGTGTGTCCCAAAAAAAAAGGAGGAGACTACACAGAGTTAGAAACAGTGCCAGCCAACTGCTTCACCAAACATCTCTACTCCCCATATGATTCAGAAGAAAATGAAAAAGACATGGAACTTCTCGAATTAGACCCAAAATTATCCTTCAACAGAACCTTTAACGATTTTGTATTAAAGGTGTTGGTCATCCCAGGGTATTATAAGCACAACAAAACAATCTACTGCCGATGCGACAATAGGAAAACGAAGAAAGGGGAGGACCAAGAAAAAATAGAAGAAGGGAAAGTAGGATTAGTAAAAATCGTCTTGAACAAAAAAGAAAAAAAACCAAGAGGAATCGATTTCACAGAAACTGATGAGTTGGAACAAACAGACATAGTCCAAAATGGAAATGACAAACTGGTGAAGGTGAAGGAAAATGAAACTATTCATTTTAAATTTAACTCCAATCAAAAACTTGAAATTAAGGAATGCGAAAATGTTATTAACATGAAATATGGCTTTCTACAAGAGCACGTTTTAAATTTTAGATTTCCTGCCGTCTTTTTATCCTCAGAAAACTGCACCATAACAGTTAAAGAAAGTGCAAAAACACCTGTAAGGATTATCATAAAGACGCAGAAAACGGAAAACATAGATGGCTGTGATTTTACCAAACCGTCAGGGGAGGGAGATTACCAAGATGGGTTTGCCTTAGAAGAATTAAAGTCAAATGAAAAAATATGTACGATACATATCGGCTCCAGCAAGAAGAAAATTTCTGCAGGTATTAAGTGCCCCTACAAATTAACACCTACCTACTGCTTTAGACACGTCCTATATGAAAAAGACGTCAACGGGGTGAAGTCCTATCACCCCTTCTTGTTGACCGACGTTTTGGGAACCCTCGATGTAGAATTCTACAGCAATGCACAAGAGGGATCCTACATAATTGGGTTGCCAACCAATCCCCAAAAATATTCTGTTGTGAGATGCGTTTGTGAGCATAATGGAAAAGCTGGTATTATGGAACTGAGGATTGCCTCTTCCTCCGGGTGGGCCTTCCTCAGCCTCACCTTGCTGCTTCTCCTCATCGCTCTCCTTTCCGCGTGCTAG
>Brazil_MW561022.1:1-1302_Plasmodium_vivax_isolate_1.86_s47_gene_complete_cds_GenBank
ATGAAGCTACTAACCTTTGCCGCGGCGACCTATGGGTTCCTACTGAAGGAATGTCTAAACAGCTTCATATTTCCAACAAGGCATTTATGCGACTTTGCGTTGAATCCCCATAGTAGCATCAAGCCGGTGCTCAAAGAAGCGAGTGGAAAGGATGAAGAAGTGTGGTGCAGCGTGCATAACCCAAGTCTCACAGACTACGTAGCAATGGTGTGTCCCAAAAAAAAAGGAGGAGACTACACAGAGTTAGAAACAGTGCCAGCCAACTGCTTCACCAAACATCTCTACTCCCCATATGATTCAGAAGAAAATGAAAAAGACATGGAACTTCTCGAATTAGACCCAAAATTATCCTTCAACAGAACCTTTAACGATTTTGTATTAAAGGTGTTGGTCATCCCAGGGTATTATAAGCACAACAAAACAATCTACTGCCGATGCGACAATAGGAAAACGAAGAAAGGGGAGGACCAAGAAAAAATAGAAGAAGGGAAAGTAGGATTAGTAAAAATCGTCTTGAACAAAAAAGAAAAAAAACCAAGAGGAATCGATTTCACAGAAACTGATGAGTTGGAACAAACAGACATAGTCCAAAATGGAAATGACAAACTGGTGAAGGTGAAGGAAAATGAAACTATTCATTTTAAATTTAACTCCAATCAAAAACTTGAAATTAAGGAATGCGAAAATGTTATTAACATTAAATATGGCTTTCTACAAGAGCACGTTTTAAATTTTAGATTTCCTGCCGTCTTTTTATCCTCAGAAAACTGCACCATAACAGTTATAGAAAGTGCAAAAACACCTGTAAGGATTATCATAAAGACGCAGAAAACGGAAAACATAGATGGCTGTGATTTTACCAAACCGTCAGGGGAGGGAGATTACCAAGATGGGTTTGCCTTAGAAGAATTAAAGTCAAATGAAAAAATATGTACGATACATATCGGCTCCAGCAAGAAGAAAATTTCTGCAGGTATTAAGTGCCCCTACAAATTAACACCTACCTACTGCTTTAGACACGTCCTATATGAAAAAGACGTCAACGGGGTGAAGTCCTATCACCCCTTCTTGTTGACCGACGTTTTGGGAACCCTCGATGTAGAATTCTACAGCAATGCACAAGAGGGATCCTACATAATTGGGTTGCCAACCAATCCCCAAAAATATTCTGTTGTGAGATGCGTTTGTGAGCATAATGGAAAAGCTGGTATTATGGAACTGAGGATTGCCTCTTCCTCCGGGTGGGCCTTCCTCAGCCTCACCTTGCTGCTTCTCCTCATCGCTCTCCTTTCCGCGTGCTAG
>Brazil_MW561021.1:1-1302_Plasmodium_vivax_isolate_1.70_s47_gene_complete_cds_GenBank
ATGAAGCTACTAACCTTTGCCGCGGCGACCTATGGGTTCCTACTGAAGGAATGTCTAAACAGCTTCATATTTCCAACAGAGCATATATGCGACTTTGCGTTGAATCCCCATAGTAGCATCAAGCCGGTGCTCAAAGAAGCGAGTGGAAAGGATGAAGAAGTGTGGTGCAGCGTGCATAACCCAAGTCTCACAGACTACGTAGCAATGGTGTGTCCCAAAAAAAAAGGAGGAGACTACACAGAGTTAGAAACAGTGCCAGCCAACTGCTTCACCAAACATCTCTACTCCCCATATGATTCAGAAGAAAATGAAAAAGACATGGAACTTCTCGAATTAGACCCAAAATTATCCTTCAACAGAACCTTTAACGATTTTGTATTAAAGGTGTTGGTCATCCCAGGGTATTATAAGCACAACAAAACAATCTACTGCCGATGCGACAATAGGAAAACGAAGAAAGGGGAGGACCAAGAAAAAATAGAAGAAGGGAAAGTAGGATTAGTAAAAATCGTCTTGAACAAAAAAGAAAAAAAACCAAGAGGAATCGATTTCACAGAAACTGATGAGTTGGAACAAACAGACATAGTCCAAAATGGAAATGACAAACTGGTGAAGGTGAAGGAAAATGAAACTATTCATTTTAAATTTAACTCCAATCAAAAACTTGAAATTAAGGAATGCGAAAATGTTATTAACATGAAATATGGCTTTCTACAAGAGCACGTTTTAAATTTTAGATTTCCTGCCGTCTTTTTATCCTCAGAAAACTGCACCATAACAGTTATAGAAAGTGCAAAAACACCTGTAAGGATTATCATAAAGACGCAGAAAACGGAAAACATAGATGGCTGTGATTTTACCAAACCGTCAGGGGAGGGAGATTACCAAGATGGGTTTGCCTTAGAAGAATTAAAGTCAAATGAAAAAATATGTACGATACATATCGGCTCCAGCAAGAAGAAAATTTCTGCAGGTATTAAGTGCCCCTACAAATTAACACCTACCTACTGCTTTAGACACGTCCTATATGAAAAAGACGTCAACGGGGTGAAGTCCTATCACCCCTTCTTGTTGACCGACGTTTTGGGAACCCTCGATGTAGAATTCTACAGCAATGCACAAGAGGGATCCTACATAATTGGGTTGCCAACCAATCCCCAAAAATATTCTGTTGTGAGATGCGTTTGTGAGCATAATGGAAAAGCTGGTATTATGGAACTGAGGATTGCCTCTTCCTCCGGGTGGGCCTTCCTCAGCCTCACCTTGCTGCTTCTCCTCATCGCTCTCCTTTCCGCGTGCTAG
>Brazil_MW561020.1:1-1302_Plasmodium_vivax_isolate_1.67_s47_gene_complete_cds_GenBank
ATGAAGCTACTAACCTTTGCCGCGGCGACCTATGGGTTCCTACTGAAGGAATGTCTAAACAGCTTCATATTTCCAACAGAGCATTTATGCGACTTTGCGTTGAATCCCCATAGTAGCATCAAGCCGGTGCTCAAAGAAGCGAGTGGAAAGGATGAAGAAGTGTGGTGCAGCGTGCATAACCCAAGTCTCACAGACTACGTAGCAATGGTGTGTCCCAAAAAAAAAGGAGGAGACTACACAGAGTTAGAAACAGTGCCAGCCAACTGCTTCACCAAACATCTCTACTCCCCATATGATTCAGAAGAAAATGAAAAAGACATGGAACTTCTCGAATTAGACCCAAAATTATCCTTCAACAGAACCTTTAACGATTTTGTATTAAAGGTGTTGGTCATCCCAGGGTATTATAAGCACAACAAAACAATCTACTGCCGATGCGACAATAGGAAAACGAAGAAAGGGGAGGACCAAGAAAAAATAGAAGAAGGGAAAGTAGGATTAGTAAAAATCGTCTTGAACAAAAAAGAAAAAAAACCAAGAGGAATCGATTTCACAGAAACTGATGAGTTGGAACAAACAGACATAGTCCAAAATGGAAATGACAAACTGGTGAAGGTGAAGGAAAATGAAACTATTCATTTTAAATTTAACTCCAATCAAAAACTTGAAATTAAGGAATGCGAAAATGTTATTAACATGAAATATGGCTTTCTACAAGAGCACGTTTTAAATTTTAGATTTCCTGCCGTCTTTTTATCCTCAGAAAACTGCACCATAACAGTTAAAGAAAGTGCAAAAACACCTGTAAGGATTATCATAAAGACGCAGAAAACGGAAAACATAGATGGCTGTGATTTTACCAAACCGTCAGGGGAGGGAGATTACCAAGATGGGTTTGCCTTAGAAGAATTAAAGTCAAATGAAAAAATATGTACGATACATATCGGCTCCAGCAAGAAGAAAATTTCTGCAGGTATTAAGTGCCCCTACAAATTAACACCTACCTACTGCTTTAGACACGTCCTATATGAAAAAGACGTCAACGGGGTGAAGTCCTATCACCCCTTCTTGTTGACCGACGTTTTGGGAACCCTCGATGTAGAATTCTACAGCAATGCACAAGAGGGATCCTACATAATTGGGTTGCCAACCAATCCCCAAAAATATTCTGTTGTGAGATGCGTTTGTGAGCATAATGGAAAAGCTGGTATTATGGAACTGAGGATTGCCTCTTCCTCCGGGTGGGCCTTCCTCAGCCTCACCTTGCTGCTTCTCCTCATCGCTCTCCTTTCCGCGTGCTAG
>Brazil_MW561041.1:1-1302_Plasmodium_vivax_isolate_143MT_s47_gene_complete_cds_GenBank
ATGAAGCTACTAACCTTTGCCGCGGCGACCTATGGGTTCCTACTGAAGGAATGTCTAAACAGCTTAATATTTCCAACGAAGCATTTATGCGACTTTGCGTTGAATCCCCATAGTAGCATCAAGCCGGTGCTCAAAGAAGCGAGTGGAAAGGATGAAGAAGTGTGGTGCAGCGTGCATAACCCAAGTCTCACAGACTACGTAGCAATGGTGTGTCCCAAAAAAAAAAAAGGAGACTACACAGAGTTAGAAACAGTGCCAGCCAACTGCTTCACCAAACATCTCTACTCCCCATATGATTCAGAAGAAAATGAAAAAGACATGGAACTTCTCGAATTAGACCCAAAATTATCCTTCAACAGAACCTTTAACGATTTTGTATTAAAGTTGTTGGTCATCCCAGGGTATTATAAGCACAACAAAACAATCTACTGCCGATGCGACAATAGGAAAACGAAGAAAGGGGAGGACCAAGAAAAAATAGAAGAAGGGAAAGTAGGATTAGTAAAAATCGTCTTGAACAAAAAAGAAAAAAAACCAAGAGGAATCGATTTCACAGAAACTGATGAGTTGGAACAAACAGGCATAGTCCAAAATGGAAATGACAAACTGGTGAAGGTGAAGGAAAATGAAACTATTCATTTTAAATTTAACTCCAATCAAAAACTTGAAATTAAGGAATGCGAAAATGTTATTAACATGAAATATGGCTTTCTACAAGAGCACGTTTTAAATTTTAGATTTCCTGCCGTCTTTTTATCCTCAGAAAACTGCACCATAACAGTTATAGAAAGTGCAAAAACACCTGTAAGGATTATCATAAAGACGCAGAAAACGGAAAACATAGATGGCTGTGATTTTACCAAACCGTCAGGGGAGGGAGATTACCAAGATGGGTTTGCCTTAGAAGAATTAAAGTCAAATGAAAAAATATGTACGATACATATCGGCTCCAGCAAGAAGAAAATTTCTGCAGGTATTAAGTGCCCCTACAAATTAACACCTACCTACTGCTTTAGACACGTCCTATATGAAAAAGACGTCAACGGGGTGAAGTCCTATCACCCCTTCTTGTTGACCGACGTTTTGGGAACCCTCGATGTAGAATTCTACAGCAATGCACAAGAGGGATCCTACATAATTGGGTTGCCAACCAATCCCCAAAAATATTCTGTTGTGAGATGCGTTTGTGAGCATAATGGAAAAGCTGGTATTATGGAACTGAGGATTGCCTCTTCCTCCGGGTGGGCCTTCCTCAGCCTCACCTTGCTGCTTCTCCTCATCGCTCTCCTTTCCGCGTGCTAG
>Brazil_MW561038.1:1-1302_Plasmodium_vivax_isolate_1272MT_s47_gene_complete_cds_GenBank
ATGAAGCTACTAACCTTTGCCGCGGCGACCTATGGGTTCCTACTGAAGGAATGTCTAAACAGCTTAATATTTCCAACGAAGCATTTATGCGACTTTGCGTTGAATCCCCATAGTAGCATCAAGCCGGTGCTCAAAGAAGCGAGTGGAAAGGATGAAGAAGTGTGGTGCAGCGTGCATAACCCAAGTCTCACAGACTACGTAGCAATGGTGTGTCCCAAAAAAAAAAAAGGAGACTACACAGAGTTAGAAACAGTGCCAGCCAACTGCTTCACCAAACATCTCTACTCCCCATATGATTCAGAAGAAAATGAAAAAGACATGGAACTTCTCGAATTAGACCCAAAATTATCCTTCAACAGAACCTTTAACGATTTTGTATTAAAGTTGTTGGTCATCCCAGGGTATTATAAGCACAACAAAACAATCTACTGCCGATGCGACAATAGGAAAACGAAGAAAGGGGAGGACCAAGAAAAAATAGAAGAAGGGAAAGTAGGATTAGTAAAAATCGTCTTGAACAAAAAAGAAAAAAAACCAAGAGGAATCGATTTCACAGAAACTGATGAGTTGGAACAAACAGGCATAGTCCAAAATGGAAATGACAAACTGGTGAAGGTGAAGGAAAATGAAACTATTCATTTTAAATTTAACTCCAATCAAAAACTTGAAATTAAGGAATGCGAAAATGTTATTAACATGAAATATGGCTTTCTACAAGAGCACGTTTTAAATTTTAGATTTCCTGCCGTCTTTTTATCCTCAGAAAACTGCACCATAACAGTTATAGAAAGTGCAAAAACACCTGTAAGGATTATCATAAAGACGCAGAAAACGGAAAACATAGATGGCTGTGATTTTACCAAACCGTCAGGGGAGGGAGATTACCAAGATGGGTTTGCCTTAGAAGAATTAAAGTCAAATGAAAAAATATGTACGATACATATCGGCTCCAGCAAGAAGAAAATTTCTGCAGGTATTAAGTGCCCCTACAAATTAACACCTACCTACTGCTTTAGACACGTCCTATATGAAAAAGACGTCAACGGGGTGAAGTCCTATCACCCCTTCTTGTTGACCGACGTTTTGGGAACCCTCGATGTAGAATTCTACAGCAATGCACAAGAGGGATCCTACATAATTGGGTTGCCAACCAATCCCCAAAAATATTCTGTTGTGAGATGCGTTTGTGAGCATAATGGAAAAGCTGGTATTATGGAACTGAGGATTGCCTCTTCCTCCGGGTGGGCCTTCCTCAGCCTCACCTTGCTGCTTCTCCTCATCGCTCTCCTTTCCGCGTGCTAG
>Brazil_MW561036.1:1-1302_Plasmodium_vivax_isolate_JSB62_s47_gene_complete_cds_GenBank
ATGAAGCTACTAACCTTTGCCGCGGCGACCTATGGGTTCCTACTGAAGGAATGTCTAAACAGCTTAATACTTCCAACAGAGCATTTATGCGACTTTGCGTTGAATCCCCATAGTAGCATCAAGCCGGTGCTCAAAGAAGCGAGTGGAAAGGATGAAGAAGTGTGGTGCAGCGTGCATAACCCAAGTCTCACAGACTACGTAGCAATGGTGTGTCCCAAAAAAAAAGGAGGAGACTACACAGAGTTAGAAACAGTGCCAGCCAACTGCTTCACCAAACATCTCTACTCCCCATATGATTCAGAAGAAAATGAAAAAGACATGGAACTTCTCGAATTAGACCCAAAATTATCCTTCAACAGAACCTTTAACGATTTTGTATTAAAGTTGTTGGTCATCCCAGGGTATTATAAGCACAACAAAACAATCTACTGCCGATGCGACAATAGGAAAACGAAGAAAGGGGAGGACCAAGAAAAAATAGAAGAAGGGAAAGTAGGATTAGTAAAAATCGTCTTGAACAAAAAAGAAAAAAAACCAAGAGGAATCGATTTCACAGAAACTGATGAGTTGGAACAAACAGACATAGTCCAAAATGGAAATGACAAACTGGTGAAGGTGAAGGAAAATGAAACTATTCATTTTAAATTTAACTCCAATCAAAAACTTGAAATTAAGGAATGCGAAAATGTTATTAACATGAAATATGGCTTTCTACAAGAGCACGTTTTAAATTTTAGATTTCCTGCCGTCTTTTTATCCTCAGAAAACTGCACCATAACAGTTATAGAAAGTGCAAAAACACCTGTAAGGATTATCATAAAGACGCAGAAAACGGAAAACATAGATGGCTGTGATTTTACCAAACCGTCAGGGGAGGGAGATTACCAAGATGGGTTTGCCTTAGAAGAATTAAAGTCAAATGAAAAAATATGTACGATACATATCGGCTCCAGCAAGAAGAAAATTTCTGCAGGTATTAAGTGCCCCTACAAATTAACACCTACCTACTGCTTTAGACACGTCCTATATGAAAAAGACGTCAACGGGGTGAAGTCCTATCACCCCTTCTTGTTGACCGACGTTTTGGGAACCCTCGATGTAGAATTCTACAGCAATGCACAAGAGGGATCCTACATAATTGGGTTGCCAACCAATCCCCAAAAATATTCTGTTGTGAGATGCGTTTGTGAGCATAATGGAAAAGCTGGTATTATGGAACTGAGGATTGCCTCTTCCTCCGGGTGGGCCTTCCTCAGCCTCACCTTGCTGCTTCTCCTCATCGCTCTCCTTTCCGCGTGCTAG
>Brazil_MW561016.1:1-1302_Plasmodium_vivax_isolate_1.50_s47_gene_complete_cds_GenBank
ATGAAGCTACTAACCTTTGCCGCGGCGACCTATGGGTTCCTACTGAAGGAATGTCTAAACAGCTTAATACTTCCAACAGAGCATTTATGCGACTTTGCGTTGAATCCCCATAGTAGCATCAAGCCGGTGCTCAAAGAAGCGAGTGGAAAGGATGAAGAAGTGTGGTGCAGCGTGCATAACCCAAGTCTCACAGACTACGTAGCAATGGTGTGTCCCAAAAAAAAAGGAGGAGACTACACAGAGTTAGAAACAGTGCCAGCCAACTGCTTCACCAAACATCTCTACTCCCCATATGATTCAGAAGAAAATGAAAAAGACATGGAACTTCTCGAATTAGACCCAAAATTATCCTTCAACAGAACCTTTAACGATTTTGTATTAAAGGTGTTGGTCATCCCAGGGTATTATAAGCACAACAAAACAATCTACTGCCGATGCGACAATAGGAAAACGAAGAAAGGGGAGGACCAAGAAAAAATAGAAGAAGGGAAAGTAGGATTAGTAAAAATCGTCTTGAACAAAAAAGAAAAAAAACCAAGAGGAATCGATTTCACAGAAACTGATGAGTTGGAACAAACAGACATAGTCCAAAATGGAAATGACAAACTGGTGAAGGTGAAGGAAAATGAAACTATTCATTTTAAATTTAACTCCAATCAAAAACTTGAAATTAAGGAATGCGAAAATGTTATTAACATGAAATATGGCTTTCTACAAGAGCACGTTTTAAATTTTAGATTTCCTGCCGTCTTTTTATCCTCAGAAAACTGCACCATAACAGTTAAAGAAAGTGCAAAAACACCTGTAAGGATTATCATAAAGACGCAGAAAACGGAAAACATAGATGGCTGTGATTTTACCAAACCGTCAGGGGAGGGAGATTACCAAGATGGGTTTGCCTTAGAAGAATTAAAGTCAAATGAAAAAATATGTACGATACATATCGGCTCCAGCAAGAAGAAAATTTCTGCAGGTATTAAGTGCCCCTACAAATTAACACCTACCTACTGCTTTAGACACGTCCTATATGAAAAAGACGTCAACGGGGTGAAGTCCTATCACCCCTTCTTGTTGACCGACGTTTTGGGAACCCTCGATGTAGAATTCTACAGCAATGCACAAGAGGGATCCTACATAATTGGGTTGCCAACCAATCCCCAAAAATATTCTGTTGTGAGATGCGTTTGTGAGCATAATGGAAAAGCTGGTATTATGGAACTGAGGATTGCCTCTTCCTCCGGGTGGGCCTTCCTCAGCCTCACCTTGCTGCTTCTCCTCATCGCTCTCCTTTCCGCGTGCTAG
>Brazil17_allele1_MalariaGen
[truncated: 1,209,030 more chars]
