# Supplementary material for: Worldwide genetic diversity of Plasmodium vivax Pv47 is consistent with natural selection by anopheline mosquitoes
Source: Nat Commun. 2025 Aug 9;16:7363. doi: 10.1038/s41467-025-62680-3 (PMC12335571; doi:10.1038/s41467-025-62680-3)
Supplement: Supplementary file 5 — Supplementary Data 2 [file 41467_2025_62680_MOESM5_ESM.txt]

>Hap_1
ATGAAGCTACTAACCTTTGCCGCGGCGACCTATGGGTTCCTACTGAAGGAATGTCTAAAC
AGCTTCATATTTCCAACGAAGCATTTATGCGACTTTGCGTTGAATCCCCATAGTAGCATC
AAGCCGGTGCTCAAAGAAGCGAGTGGAAAGGATGAAGAAGTGTGGTGCAGCGTGCATAAC
CCAAGTCTCACAGACTACGTAGCAATGGTGTGTCCCAAAAAAAAAGGAGGAGACTACACA
GAGTTAGAAACAGTGCCAGCCAACTGCTTCACCAAACATCTCTACTCCCCATATGATTCA
GAAGAAAATGAAAAAGACATGGAACTTCTCGAATTAGACCCAAAATTATCCTTCAACAGA
ACCTTTAACGATTTTGTATTAAAGGTGTTGGTCATCCCAGGGTATTATAAGCACAACAAA
ACAATCTACTGCCGATGCGACAATAGGAAAACGAAGAAAGGGGAGGACCAAGAAAAAATA
GAAGAAGGGAAAGTAGGATTAGTAAAAATCGTCTTGAACAAAAAAGAAAAAAAACCAAGA
GGAATCGATTTCACAGAAACTGATGAGTTGGAACAAACAGACATAGTCCAAAATGGAAAT
GACAAACTGGTGAAGGTGAAGGAAAATGAAACTATTCATTTTAAATTTAACTCCAATCAA
AAACTTGAAATTAAGGAATGCGAAAATGTTATTAACATGAAATATGGCTTTCTACAAGAG
CACGTTTTAAATTTTAGATTTCCTGCCGTCTTTTTATCCTCAGAAAACTGCACCATAACA
GTTATAGAAAGTGCAAAAACACCTGTAAGGATTATCATAAAGACGCAGAAAACGGAAAAC
ATAGATGGCTGTGATTTTACCAAACCGTCAGGGGAGGGAGATTACCAAGATGGGTTTGCC
TTAGAAGAATTAAAGTCAAATGAAAAAATATGTACGATACATATCGGCTCCAGCAAGAAG
AAAATTTCTGCAGGTATTAAGTGCCCCTACAAATTAACACCTACCTACTGCTTTAGACAC
GTCCTATATGAAAAAGACGTCAACGGGGTGAAGTCCTATCACCCCTTCTTGTTGACCGAC
GTTTTGGGAACCCTCGATGTAGAATTCTACAGCAATGCACAAGAGGGATCCTACATAATT
GGGTTGCCAACCAATCCCCAAAAATATTCTGTTGTGAGATGCGTTTGTGAGCATAATGGA
AAAGCTGGTATTATGGAACTGAGGATTGCCTCTTCCTCCGGGTGGGCCTTCCTCAGCCTC
ACCTTGCTGCTTCTCCTCATCGCTCTCCTTTCCGCGTGCTAG
>Hap_2
ATGAAGCTACTAACCTTTGCCGCGGCGACCTATGGGTTCCTACTGAAGGAATGTCTAAAC
AGCTTAATATTTCCAACGGAGCATTTATGCGACTTTGCGTTGAATCCCCATAGTAGCATC
AAGCCGGTGCTCAAAGAAGCGAGTGGAAAGGATGAAGAAGTGTGGTGCAGCGTGCATAAC
CCAAGTCTCACAGACTACGTAGCAATGGTGTGTCCCAAAAAAAAAGGAGGAGACTACACA
GAGTTAGAAACAGTGCCAGCCAACTGCTTCACCAAACATCTCTACTCCCCATATGATTCA
GAAGAAAATGAAAAAGACATGGAACTTCTCGAATTAGACCCAAAATTATCCTTCAACAGA
ACCTTTAACGATTTTGTATTAAAGGTGTTGGTCATCCCAGGGTATTATAAGCACAACAAA
ACAATCTACTGCCGATGCGACAATAGGAAAACGAAGAAAGGGGAGGACCAAGAAAAAATA
GAAGAAGGGAAAGTAGGATTAGTAAAAATCGTCTTGAACAAAAAAGAAAAAAAACCAAGA
GGAATCGATTTCACAGAAACTGATGAGTTGGAACAAACAGACATAGTCCAAAATGGAAAT
GACAAACTGGTGAAGGTGAAGGAAAATGAAACTATTCATTTTAAATTTAACTCCAATCAA
AAACTTGAAATTAAGGAATGCGAAAATGTTATTAACATGAAATATGGCTTTCTACAAGAG
CACGTTTTAAATTTTAGATTTCCTGCCGTCTTTTTATCCTCAGAAAACTGCACCATAACA
GTTATAGAAAGTGCAAAAACACCTGTAAGGATTATCATAAAGACGCAGAAAACGGAAAAC
ATAGATGGCTGTGATTTTACCAAACCGTCAGGGGAGGGAGATTACCAAGATGGGTTTGCC
TTAGAAGAATTAAAGTCAAATGAAAAAATATGTACGATACATATCGGCTCCAGCAAGAAG
AAAATTTCTGCAGGTATTAAGTGCCCCTACAAATTAACACCTACCTACTGCTTTAGACAC
GTCCTATATGAAAAAGACGTCAACGGGGTGAAGTCCTATCACCCCTTCTTGTTGACCGAC
GTTTTGGGAACCCTCGATGTAGAATTCTACAGCAATGCACAAGAGGGATCCTACATAATT
GGGTTGCCAACCAATCCCCAAAAATATTCTGTTGTGAGATGCGTTTGTGAGCATAATGGA
AAAGCTGGTATTATGGAACTGAGGATTGCCTCTTCCTCCGGGTGGGCCTTCCTCAGCCTC
ACCTTGCTGCTTCTCCTCATCGCTCTCCTTTCCGCGTGCTAG
>Hap_3
ATGAAGCTACTAACCTTTGCCGCGGCGACCTATGGGTTCCTACTGAAGGAATGTCTAAAC
AGCTTAATATTTCCAACGAAGCATTTATGCGACTTTGCGTTGAATCCCCATAGTAGCATC
AAGCCGGTGCTCAAAGAAGCGAGTGGAAAGGATGAAGAAGTGTGGTGCAGCGTGCATAAC
CCAAGTCTCACAGACTACGTAGCAATGGTGTGTCCCAAAAAAAAAGGAGGAGACTACACA
GAGTTAGAAACAGTGCCAGCCAACTGCTTCACCAAACATCTCTACTCCCCATATGATTCA
GAAGAAAATGAAAAAGACATGGAACTTCTCGAATTAGACCCAAAATTATCCTTCAACAGA
ACCTTTAACGATTTTGTATTAAAGGTGTTGGTCATCCCAGGGTATTATAAGCACAACAAA
ACAATCTACTGCCGATGCGACAATAGGAAAACGAAGAAAGGGGAGGACCAAGAAAAAATA
GAAGAAGGGAAAGTAGGATTAGTAAAAATCGTCTTGAACAAAAAAGAAAAAAAACCAAGA
GGAATCGATTTCACAGAAACTGATGAGTTGGAACAAACAGACATAGTCCAAAATGGAAAT
GACAAACTGGTGAAGGTGAAGGAAAATGAAACTATTCATTTTAAATTTAACTCCAATCAA
AAACTTGAAATTAAGGAATGCGAAAATGTTATTAACATGAAATATGGCTTTCTACAAGAG
CACGTTTTAAATTTTAGATTTCCTGCCGTCTTTTTATCCTCAGAAAACTGCACCATAACA
GTTATAGAAAGTGCAAAAACACCTGTAAGGATTATCATAAAGACGCAGAAAACGGAAAAC
ATAGATGGCTGTGATTTTACCAAACCGTCAGGGGAGGGAGATTACCAAGATGGGTTTGCC
TTAGAAGAATTAAAGTCAAATGAAAAAATATGTACGATACATATCGGCTCCAGCAAGAAG
AAAATTTCTGCAGGTATTAAGTGCCCCTACAAATTAACACCTACCTACTGCTTTAGACAC
GTCCTATATGAAAAAGACGTCAACGGGGTGAAGTCCTATCACCCCTTCTTGTTGACCGAC
GTTTTGGGAACCCTCGATGTAGAATTCTACAGCAATGCACAAGAGGGATCCTACATAATT
GGGTTGCCAACCAATCCCCAAAAATATTCTGTTGTGAGATGCGTTTGTGAGCATAATGGA
AAAGCTGGTATTATGGAACTGAGGATTGCCTCTTCCTCCGGGTGGGCCTTCCTCAGCCTC
ACCTTGCTGCTTCTCCTCATCGCTCTCCTTTCCGCGTGCTAG
>Hap_4
ATGAAGCTACTAACCTTTGCCGCGGCGACCTATGGGTTCCTACTGAAGGAATGTCTAAAC
AGCTTCATATTTCCAACGAAGCATTTATGCGACTTTGCGTTGAATCCCCATAGTAGCATC
AAGCCGGTGCTCAAAGAAGCGAGTGGAAAGGATGAAGAAGTGTGGTGCAGCGTGCATAAC
CCAAGTCTCACAGACTACGTAGCAATGGTGTGTCCCAAAAAAAAAGGAGGAGACTACACA
GAGTTAGAAACAGTGCCAGCCAACTGCTTCACCAAACATCTCTACTCCCCATATGATTCA
GAAGAAAATGAAAAAGACATGGAACTTCTCGAATTAGACCCAAAATTATCCTTCAACAGA
ACCTTTAACGATTTTGTATTAAAGGTGTTGGTCATCCCAGGGTATTATAAGCACAACAAA
ACAATCTACTGCCGATGCGACAATAGGAAAACGAAGAAAGGGGAGGACCAAGAAAAAATA
GAAGAAGGGAAAGTAGGATTAGTAAAAATCGTCTTGAACAAAAAAGAAAAAAAACCAAGA
GGAATCGATTTCACAGAAACTGATGAGTTGGAACAAACAGACATAGTCCAAAATGGAAAT
GACAAACTGGTGAAGGTGAAGGAAAATGAAACTATTCATTTTAAATTTAACTCCAATCAA
AAACTTGAAATTAAGGAATGCGAAAATGTTATTAACATGAAATATGGCTTTCTACAAGAG
CACGTTTTAAATTTTAGATTTCCTGCCGTCTTTTTATCCTCAGAAAACTGCACCATAACA
GTTATAGAAAGTGCAAAAACACCTGTAAGGATTATCATAAAGACGCAGAAAACGGAAAAC
ATAGATGGCTGTGATTTTACCAAACCGTCAGGGGAGGGAGATTACCAAGATGGGTTTGCC
TTAGAAGAATTAAAGTCAAATGAAAAAATATGTACGATACATATCGGCTCCAGCAAGAAG
AAAATTTCTGCAGGTATTAAGTGCCCCTACAAATTAACACCTACCTACTGCTTTAGACAC
GTCCTATATGAAAAAGACGTCAACGGGGTGAAGTCCTATCACCCCTTCTTGTTGACCGAC
GTTTTGGGAACCCTCGATGTAGAATTCTACAGCAATGCACAAGAGGGATCCTACATAATT
GGGTTGCCAACCAATCCCCAAAAATATTCTGTTGTGAGATGCGTTTGTGAGCATAATGGA
AAAGCTGGTATTATGGAACTGAGGATTGCCTCTTCCTCCGGGTGGGCCTTCCTCAGCCTC
ACCTTGCTGCTTCTCCTCATCACTCTCCTTTCCGCGTGCTAG
>Hap_5
ATGAAGCTACTAACCTTTGCCGCGGCGACCTATGGGTTCCTACTGAAGGAATGTCTAAAC
AGCTTCATATTTCCAACGAAGCATTTATGCGACTTTGCGTTGAATCCCCATAGTAGCATC
AAGCCGGTGCTCAAAGAAGCGAGTGGAAAGGATGAAGAAGTGTGGTGCAGCGTGCATAAC
CCAAGTCTCACAGACTACGTAGCAATGGTGTGTCCCAAAAAAAAAGGAGGAGACTACACA
GAGTTAGAAACAGTGCCAGCCAACTGCTTCACCAAACATCTCTACTCCCCATATGATTCA
GAAGAAAATGAAAAAGACATGGAACTTCTCGAATTAAACCCAAAATTATCCTTCAACAGA
ACCTTTAACGATTTTGTATTAAAGGTGTTGGTCATCCCAGGGTATTATAAGCACAACAAA
ACAATCTACTGCCGATGCGACAATAGGAAAACGAAGAAAGGGGAGGACCAAGAAAAAATA
GAAGAAGGGAAAGTAGGATTAGTAAAAATCGTCTTGAACAAAAAAGAAAAAAAACCAAGA
GGAATCGATTTCACAGAAACTGATGAGTTGGAACAAACAGACATAGTCCAAAATGGAAAT
GACAAACTGGTGAAGGTGAAGGAAAATGAAACTATTCATTTTAAATTTAACTCCAATCAA
AAACTTGAAATTAAGGAATGCGAAAATGTTATTAACATGAAATATGGCTTTCTACAAGAG
CACGTTTTAAATTTTAGATTTCCTGCCGTCTTTTTATCCTCAGAAAACTGCACCATAACA
GTTATAGAAAGTGCAAAAACACCTGTAAGGATTATCATAAAGACGCAGAAAACGGAAAAC
ATAGATGGCTGTGATTTTACCAAACCGTCAGGGGAGGGAGATTACCAAGATGGGTTTGCC
TTAGAAGAATTAAAGTCAAATGAAAAAATATGTACGATACATATCGGCTCCAGCAAGAAG
AAAATTTCTGCAGGTATTAAGTGCCCCTACAAATTAACACCTACCTACTGCTTTAGACAC
GTCCTATATGAAAAAGACGTCAACGGGGTGAAGTCCTATCACCCCTTCTTGTTGACCGAC
GTTTTGGGAACCCTCGATGTAGAATTCTACAGCAATGCACAAGAGGGATCCTACATAATT
GGGTTGCCAACCAATCCCCAAAAATATTCTGTTGTGAGATGCGTTTGTGAGCATAATGGA
AAAGCTGGTATTATGGAACTGAGGATTGCCTCTTCCTCCGGGTGGGCCTTCCTCAGCCTC
ACCTTGCTGCTTCTCCTCATCGCTCTCCTTTCCGCGTGCTAG
>Hap_6
ATGAAGCTACTAACCTTTGCCGCGGCGACCTATGGGTTCCTACTGAAGGAATGTCTAAAC
AGCTTAATATTTCCAACGGAGCATTTATGCGACTTTGCGTTGAATCCCCATAGTAGCATC
AAGCCGGTGCTCAAAGAAGCGAGTGGAAAGGATGAAGAAGTGTGGTGCAGCGTGCATAAC
CCAAGTCTCACAGACTACGTAGCAATGGTGTGTCCCAAAAAAAAAGGAGGAGACTACACA
GAGTTAGAAACAGTACCAGCCAACTGCTTCACCAAACATCTCTACTCCCCATATGATTCA
GAAGAAAATGAAAAAGACATGGAACTTCTCGAATTAGACCCAAAATTATCCTTCAACAGA
ACCTTTAACGATTTTGTATTAAAGGTGTTGGTCATCCCAGGGTATTATAAGCACAACAAA
ACAATCTACTGCCGATGCGACAATAGGAAAACGAAGAAAGGGGAGGACCAAGAAAAAATA
GAAGAAGGGAAAGTAGGATTAGTAAAAATCGTCTTGAACAAAAAAGAAAAAAAACCAAGA
GGAATCGATTTCACAGAAACTGATGAGTTGGAACAAACAGACATAGTCCAAAATGGAAAT
GACAAACTGGTGAAGGTGAAGGAAAATGAAACTATTCATTTTAAATTTAACTCCAATCAA
AAACTTGAAATTAAGGAATGCGAAAATGTTATTAACATGAAATATGGCTTTCTACAAGAG
CACGTTTTAAATTTTAGATTTCCTGCCGTCTTTTTATCCTCAGAAAACTGCACCATAACA
GTTATAGAAAGTGCAAAAACACCTGTAAGGATTATCATAAAGACGCAGAAAACGGAAAAC
ATAGATGGCTGTGATTTTACCAAACCGTCAGGGGAGGGAGATTACCAAGATGGGTTTGCC
TTAGAAGAATTAAAGTCAAATGAAAAAATATGTACGATACATATCGGCTCCAGCAAGAAG
AAAATTTCTGCAGGTATTAAGTGCCCCTACAAATTAACACCTACCTACTGCTTTAGACAC
GTCCTATATGAAAAAGACGTCAACGGGGTGAAGTCCTATCACCCCTTCTTGTTGACCGAC
GTTTTGGGAACCCTCGATGTAGAATTCTACAGCAATGCACAAGAGGGATCCTACATAATT
GGGTTGCCAACCAATCCCCAAAAATATTCTGTTGTGAGATGCGTTTGTGAGCATAATGGA
AAAGCTGGTATTATGGAACTGAGGATTGCCTCTTCCTCCGGGTGGGCCTTCCTCAGCCTC
ACCTTGCTGCTTCTCCTCATCGCTCTCCTTTCCGCGTGCTAG
>Hap_7
ATGAAGCTACTAACCTTTGCCGCGGCGACCTATGGGTTCCTACTGAAGGAATGTCTAAAC
AGCTTAATATTTCCAACGGAGCATTTATGCGACTTTGCGTTGAATCCCCATAGTAGCATC
AAGCCGGTGCTCAAAGAAGCGAGTGGAAAGGATGAAGAAGTGTGGTGCAGCGTGCATAAC
CCAAGTCTCACAGACTACGTAGCAATGGTGTGTCCCAAAAAAAAAGGAGGAGACTACACA
GAGTTAGAAACAGTGCCAGCCAACTGCTTCACCAAACATCTCTACTCCCCATATGATTCA
GAAGAAAATGAAAAAGACATGGAACTTCTCGAATTAGACCCAAAATTATCCTTCAACAGA
ACCTTTAACGATTTTGTATTAAAGGTGTTGGTCATCCCAGGGTATTATAAGCACAACAAA
ACAATCTACTGCCGATGCGACAATAGGAAAACGAAGAAAGGGGAGGACCAAGAAAAAATA
GAAGAAGGGAAAGTAGGATTAGTAAAAATCGTCTTGAACAAAAAAGAAAAAAAACCAAGA
GGAATCGATTTCACAGAAACTGATGAGTTGGAACAAACAGACATAGTCCAAAATGGAAAT
GACAAACTGGTGAAGGTGAAGGAAAATGAAACTATTCATTTTAAATTTAACTCCAATCAA
AAACTTGAAATTAAGGAATGCGAAAATGTTATTAACATGAAATATGGCTTTCTACAAGAG
CACGTTTTAAATTTTAGATTTCCTGCCGTCTTTTTATCCTCAGAAAACTGCACCATAACA
GTTATAGAAAGTGCAAAAACACCTGTAAGGATTATCATAAAGACGCAGAAAACGGAAAAC
ATAGATGGCTGTGATTTTACCAAACCGTCAGGGGAGGGAGATTACCAAGATGGGTTTGCC
TTAGAAGAATTAAAGTCAAATGAAAAAATATGTACGATACATATCGGCTCCAGCAAGAAG
AAAATTTCTGCAGGTATTAAGTGCCCCTACAAATTAACACCTACCTACTGCTTTAGACAC
GTCCTATATGAAAAAGACGTCAACGGGGTGAAGTCCTATCACCCCTTCTTGTTGACCGAC
GTTTTGGGAACCCTCGATGTAGAATTCTACAGCAATGCACAAGAGGGATCCTACATAATT
GGGTTGCCAACCAATCCCCAAAAATATTCTGTTGTGAGATGCGTTTGTAAGCATAATGGA
AAAGCTGGTATTATGGAACTGAGGATTGCCTCTTCCTCCGGGTGGGCCTTCCTCAGCCTC
ACCTTGCTGCTTCTCCTCATCGCTCTCCTTTCCGCGTGCTAG
>Hap_8
ATGAAGCTACTAACCTTTGCCGCGGCGACCTATGGGTTCCTACTGAAGGAATGTCTAAAC
AGCTTAATATTTCCAACGGAGCATTTATGCGACTTTGCGTTGAATCCCCATAGTAGCATC
AAGCCGGTGCTCAAAGAAGCGAGTGGAAAGGATGAAGAAGTGTGGTGCAGCGTGCATAAC
CCAAGTCTCACAGACTACGTAGCAATGGTGTGTCCCAAAAAAAAAGGAGGAGACTACACA
GAGTTAGAAACAGTGCCAGCCAACTGCTTCACCAAACATCTCTACTCCCCATATGATTCA
GAAGAAAATGAAAAAGACATGGAACTTCTCGAATTAGACCCAAAATTATCCTTCAACAGA
ACCTTTAACGATTTTGTATTAAAGGTGTTGGTCATCCCAGGGTATTATAAGCACAACAAA
ACAATCTACTGCCGATGCGACAATAGGAAAACGAAGAAAGGGGAGGACCAAGAAAAAATA
GAAGAAGGGAAAGTAGGATTAGTAAAAATCGTCTTGAACAAAAAAGAAAAAAAACCAAGA
GGAATCGATTTCACAGAAACTGATGAGTTGGAACAAACAGACATAGTCCAAAATGGAAAT
GACAAACTGGTGAAGGTGAAGGAAAATGAAACTATTCATTTTAAATTTAACTCCAATCAA
AAACTTGAAATTAAGGAATGCGAAAATGTTATTAACATGAAATATGGCTTTCTACAAGAG
CACGTTTTAAATTTTAGATTTCCTGCCGTCTTTTTATCCTCAGAAAACTGCACCATAACA
GTTACAGAAAGTGCAAAAACACCTGTAAGGATTATCATAAAGACGCAGAAAACGGAAAAC
ATAGATGGCTGTGATTTTACCAAACCGTCAGGGGAGGGAGATTACCAAGATGGGTTTGCC
TTAGAAGAATTAAAGTCAAATGAAAAAATATGTACGATACATATCGGCTCCAGCAAGAAG
AAAATTTCTGCAGGTATTAAGTGCCCCTACAAATTAACACCTACCTACTGCTTTAGACAC
GTCCTATATGAAAAAGACGTCAACGGGGTGAAGTCCTATCACCCCTTCTTGTTGACCGAC
GTTTTGGGAACCCTCGATGTAGAATTCTACAGCAATGCACAAGAGGGATCCTACATAATT
GGGTTGCCAACCAATCCCCAAAAATATTCTGTTGTGAGATGCGTTTGTGAGCATAATGGA
AAAGCTGGTATTATGGAACTGAGGATTGCCTCTTCCTCCGGGTGGGCCTTCCTCAGCCTC
ACCTTGCTGCTTCTCCTCATCGCTCTCCTTTCCGCGTGCTAG
>Hap_9
ATGAAGCTACTAACCTTTGCCGCGGCGACCTATGGGTTCCTACTGAAGGAATGTCTAAAC
AGCTTAATATTTCCAACGGAGCATTTATGCGACTTTGCGTTGAATCCCCATAGTAGCATC
AAGCCGGTGCTCAAAGAAGCGAGTGGAAAGGATGAAGAAGTGTGGTGCAGCGTGCATAAC
CCAAGTCTCACAGACTACGTAGCAATGGTGTGTCCCAAAAAAAAAGGAGGAGACTACACA
GAGTTAGAAACAGTGCCAGCCAACTGCTTCACCAAACATCTCTACTCCCCATATGATTCA
GAAGAAAATGAAAAAGACATGGAACTTCTCGAATTAGACCCAAAATTATCCTTCAACAGA
ACCTTTAACGATTTTGTATTAAAGGTGTTGGTCATCCCAGGGTATTATAAGCACAACAAA
ACAATCTACTGCCGATGCGACAATAGGAAAACGAAGAAAGGGGAGGACCAAGAAAAAATA
GAAGAAGGGAAAGTAGGATTAGTAAAAATCGTCTTGAACAAAAAAGAAAAAAAACCAAGA
GGAATCGATTTCACAGAAACTGATGAGTTGGAACAAACAGACATAGTCCAAAATGGAAAT
GACAAACTGGTGAAGGTGAAGGAAAATGAAACTATTCATTTTAAATTTAACTCCAATCAA
AAACTTGAAATTAAGGAATGCGAAAATGTTATTAACATGAAATATGGCTTTCTACAAGAG
CACGTTTTAAATTTTAGATTTCCTGCCGTCTTTTTATCCTCAGAAAACTGCACCATAACA
GTTATAGAAAGTGCAAAAACACCTGTAAGGATTATCATAAAGACGCAGAAAACGGAAAAC
ATAGATGGCTGTGATTTTACCAAACCGTCAGGGGAGGGAGATTACCAAGATGGGTTTGCC
TTAGAAGAATTAAAGTCAAATGAAAAAATATGTACGATACATATCGGCTCCAGCAAGAAG
AAAATTTCTGCAGGTATTAAGTGCCCCTACAAATTAACACCTACCTACTGCTTTAGACAC
GTCCTATATGAAAAAGACGTCAACGGGGTGAAGTCCTATCACCCCTTCTTGTTGACCGAC
GTTTTGGGAACCCTCGATGTAGAATTCTACAGCAATGTACAAGAGGGATCCTACATAATT
GGGTTGCCAACCAATCCCCAAAAATATTCTGTTGTGAGATGCGTTTGTGAGCATAATGGA
AAAGCTGGTATTATGGAACTGAGGATTGCCTCTTCCTCCGGGTGGGCCTTCCTCAGCCTC
ACCTTGCTGCTTCTCCTCATCGCTCTCCTTTCCGCGTGCTAG
>Hap_10
ATGAAGCTACTAACCTTTGCCGCGGCGACCTATGGGTTCCTACTGAAGGAATGTCTAAAC
AGCTTCATATTTCCAACGAAGCATATATGCGACTTTGCGTTGAATCCCCATAGTAGCATC
AAGCCGGTGCTCAAAGAAGCGAGTGGAAAGGATGAAGAAGTGTGGTGCAGCGTGCATAAC
CCAAGTCTCACAGACTACGTAGCAATGGTGTGTCCCAAAAAAAAAGGAGGAGACTACACA
GAGTTAGAAACAGTGCCAGCCAACTGCTTCACCAAACATCTCTACTCCCCATATGATTCA
GAAGAAAATGAAAAAGACATGGAACTTCTCGAATTAGACCCAAAATTATCCTTCAACAGA
ACCTTTAACGATTTTGTATTAAAGGTGTTGGTCATCCCAGGGTATTATAAGCACAACAAA
ACAATCTACTGCCGATGCGACAATAGGAAAACGAAGAAAGGGGAGGACCAAGAAAAAATA
GAAGAAGGGAAAGTAGGATTAGTAAAAATCGTCTTGAACAAAAAAGAAAAAAAACCAAGA
GGAATCGATTTCACAGAAACTGATGAGTTGGAACAAACAGACATAGTCCAAAATGGAAAT
GACAAACTGGTGAAGGTGAAGGAAAATGAAACTATTCATTTTAAATTTAACTCCAATCAA
AAACTTGAAATTAAGGAATGCGAAAATGTTATTAACATGAAATATGGCTTTCTACAAGAG
CACGTTTTAAATTTTAGATTTCCTGCCGTCTTTTTATCCTCAGAAAACTGCACCATAACA
GTTATAGAAAGTGCAAAAACACCTGTAAGGATTATCATAAAGACGCAGAAAACGGAAAAC
ATAGATGGCTGTGATTTTACCAAACCGTCAGGGGAGGGAGATTACCAAGATGGGTTTGCC
TTAGAAGAATTAAAGTCAAATGAAAAAATATGTACGATACATATCGGCTCCAGCAAGAAG
AAAATTTCTGCAGGTATTAAGTGCCCCTACAAATTAACACCTACCTACTGCTTTAGACAC
GTCCTATATGAAAAAGACGTCAACGGGGTGAAGTCCTATCACCCCTTCTTGTTGACCGAC
GTTTTGGGAACCCTCGATGTAGAATTCTACAGCAATGCACAAGAGGGATCCTACATAATT
GGGTTGCCAACCAATCCCCAAAAATATTCTGTTGTGAGATGCGTTTGTGAGCATAATGGA
AAAGCTGGTATTATGGAACTGAGGATTGCCTCTTCCTCCGGGTGGGCCTTCCTCAGCCTC
ACCTTGCTGCTTCTCCTCATCGCTCTCCTTTCCGCGTGCTAG
>Hap_11
ATGAAGCTACTAACCTTTGCCGCGGCGACCTATGGGTTCCTACTGAAGGAATGTCTAAAC
AGCTTCATATTTCCAACGAAGCATTTATGCGACTTTGCGTTGAATCCCCATAGTAGCATC
AAGCCGGTGCTCAAAGAAGCGAGTGGAAAGGATGAAGAAGTGTGGTGCAGCGTGCATAAC
CCAAGTCTCACAGACTACGTAGCAATGGTGTGTCCCAAAAAAAAAGGAGGAGACTACACA
GAGTTAGAAACAGTGCCAGCCAACTGCTTCACCAAACATCTCTACTCCCCATATGATTCA
GAAGAAAATGAAAAAGACATGGAACTTCTCGAATTAGACCCAAAATTATCCTTCAACAGA
ACCTTTAACGATTTTGTATTAAAGGTGTTGGTCATCCCAGGGTATTATAAGCACAACAAA
ACAATCTACTGCCGATGCGACAATAGGAAAACGAAGAAAGGGGAGGACCAAGAAAAAATA
GAAGAAGGGAAAGTAGGATTAGTAAAAATCGTCTTGAACAAAAAAGAAAAAAAACCAAGA
GGAATCGATTTCACAGAAACTGATGAGTTGGAACAAACAGACATAGTCCAAAATGGAAAT
GACAAACTGGTGAAGGTGAAGGAAAATGAAACTATTCATTTTAAATTTAACTCCAATCAA
AAACTTGAAATTAAGGAATGCGAAAATGTTATTAACATGAAATATGGCTTTCTACAAGAG
CACGTTTTAAATTTTAGATTTCCTGCCGTCTTTTTATCCTCAGAAAACTGCACCATAACA
GTTATAGAAAGTGCAAAAACACCTGTAAGGATTATCATGAAGACGCAGAAAACGGAAAAC
ATAGATGGCTGTGATTTTACCAAACCGTCAGGGGAGGGAGATTACCAAGATGGGTTTGCC
TTAGAAGAATTAAAGTCAAATGAAAAAATATGTACGATACATATCGGCTCCAGCAAGAAG
AAAATTTCTGCAGGTATTAAGTGCCCCTACAAATTAACACCTACCTACTGCTTTAGACAC
GTCCTATATGAAAAAGACGTCAACGGGGTGAAGTCCTATCACCCCTTCTTGTTGACCGAC
GTTTTGGGAACCCTCGATGTAGAATTCTACAGCAATGCACAAGAGGGATCCTACATAATT
GGGTTGCCAACCAATCCCCAAAAATATTCTGTTGTGAGATGCGTTTGTGAGCATAATGGA
AAAGCTGGTATTATGGAACTGAGGATTGCCTCTTCCTCCGGGTGGGCCTTCCTCAGCCTC
ACCTTGCTGCTTCTCCTCATCGCTCTCCTTTCCGCGTGCTAG
>Hap_12
ATGAAGCTACTAACCTTTGCCGCGGCGACCTATGGGTTCCTACTGAAGGAATGTCTAAAC
AGCTTCATATTTCCAACGAAGCATTTATGCGACTTTGCGTTGAATCCCCATAGTAGCATC
AAGCCGGTGCTCAAAGAAGCGAGTGGAAAGGATGAAGAAGTGTGGTGCAGCGTGCATAAC
CCAAGTCTCACAGACTACGTAGCAATGGTGTGTCCCAAAAAAAAAGGAGGAGACTACACA
GAGTTAGAAACAGTGCCAGCCAACTGCTTCACCAAACATCTCTACTCCCCATATGATTCA
GAAGAAAATGAAAAAGACATGGAACTTCTCGAATTAGACCCAAAATTATCCTTCAACAGA
ACCTTTAACGATTTTGTATTAAAGGTGTTGGTCATCCCAGGGTATTATAAGCACAACAAA
ACAATCTACTGCCGATGCGACAATAGGAAAACGAAGAAAGGGGAGGACCAAGAAAAAATA
GAAGAAGGGAAAGTAGGATTAGTAAAAATCGTCTTGAACAAAAAAGAAAAAAAACCAAGA
GGAATCGATTTCACAGAAACTGATGAGTTGGAACAAACAGACATAGTCCAAAATGGAAAT
GACAAACTGGTGAAGGTGAAGGAAAATGAAACTATTCATTTTAAATTTAACTCCAATCAA
AAACTTGAAATTAAGGAATGCGAAAATGTTATTAACATGAAATATGGCTTTCTACAAGAG
CACGTTTTAAATTTTAGATTTCCTGCCGTCTTTTTATCCTCAGAAAACTGCACCATAACA
GTTATAGAAAGTGCAAAAACACCTGTAAGGATTATCATAAAGACGCAGAAAACGGAAAAC
ATAGATGGCTGTGATTTTACCAAACCGTCAGGGGAGGGAGATTACCAAGATGGGTTTGCC
TTAGAAGAATTAAAGTCAAATGAAAAAATATGTACGATACATATCGGCTCCAGCAAGAAG
AAAATTTCTGCAGGTATTAAGTGCCCCTACAAATTAACACCTACCTACTGCTTTAGACAC
GTCCTATATGAAAAAGACGTCAACGGGGTGAAGTCCTATCACCCCTTCTTGTTGACCGAC
GTTTTGGGAACCCTCGATGTAGAATTCTACAGCAATGCACAAGAGGGATCCTACATAATT
GGGTTGCCAACCAATCCCCAAAAATATTCTGTTGTGAGATGTGTTTGTGAGCATAATGGA
AAAGCTGGTATTATGGAACTGAGGATTGCCTCTTCCTCCGGGTGGGCCTTCCTCAGCCTC
ACCTTGCTGCTTCTCCTCATCGCTCTCCTTTCCGCGTGCTAG
>Hap_13
ATGAAGCTACTAACCTTTGCCGCGGCGACCTATGGGTTCCTACTGAAGGAATGTCTAAAC
AGCTTCATATTTCCAACGAAGCATTTATGCGACTTTGCGTTGAATCCCCATAGTAGCATC
AAGCCGGTGCTCAAAGAAGCGAGTGGAAAGGATGAAGAAGTGTGGTGCAGCGTGCATAAC
CCAAGTCTCACAGACTACGTAGCAATGGTGTGTCCCAAAAAAAAAAAGGGAGACTACACA
CAGGTAGAAACAGTGCCAGCCAACTGCTTCACCAAACATCTCTACTCCCCATATGATTCA
GAAGAACATGAAAAAGACATGGAACTTCTCGAATTAGACCCAAAATTATCCTTCAACAGA
ACCTTTAACGATTTTGTATTAAAGGTGTTGGTCATCCCAGGGTATTATAAGCACAACAAA
ACAATCTACTGCCGATGCGACAATAGGAAAACGAAGAAAGGGGAGGACCAAGAAAAAATA
GAAGAAGGGAAAGTAGGATTAGTAAAAATCGTCTTGAACAAAAAAGAAAAAAAACCAAGA
GGAATCGATTTCACAGAAACTGATGAGTTGGAACAAACAGACATAGTCCAAAATGGAAAT
GACAAACTGGTGAAGGTGAAGGAAAATGAAACTATTCATTTTAAATTTAACTCCAATCAA
AAACTTGAAATTAAGGAATGCGAAAATGTTATTAACATGAAATATGGCTTTCTACAAGAG
CACGTTTTAAATTTTAGATTTCCTGCCGTCTTTTTATCCTCAGAAAACTGCACCATAACA
GTTATAGAAAGTGCAAAAACACCTGTAAGGATTATCATAAAGACGCAGAAAACGGAAAAC
ATAGATGGCTGTGATTTTACCAAACCGTCAGGGGAGGGAGATTACCAAGATGGGTTTGCC
TTAGAAGAATTAAAGTCAAATGAAAAAATATGTACGATACATATCGGCTCCAGCAAGAAG
AAAATTTCTGCAGGTATTAAGTGCCCCTACAAATTAACACCTACCTACTGCTTTAGACAC
GTCCTATATGAAAAAGACGTCAACGGGGTGAAGTCCTATCACCCCTTCTTGTTGACCGAC
GTTTTGGGAACCCTCGATGTAGAATTCTACAGCAATGCACAAGAGGGATCCTACATAATT
GGGTTGCCAACCAATCCCCAAAAATATTCTGTTGTGAGATGCGTTTGTGAGCATAATGGA
AAAGCTGGTATTATGGAACTGAGGATTGCCTCTTCCTCCGGGTGGGCCTTCCTCAGCCTC
ACCTTGCTGCTTCTCCTCATCGCTCTCCTTTCCGCGTGCTAG
>Hap_14
ATGAAGCTACTAACCTTTGCCGCGGCGACCTATGGGTTCCTACTGAAGGAATGTCTAAAC
AGCTTCATATTTCCAACGAAGCATTTATGCGACTTTGCGTTGAATCCCCATAGTAGCATC
AAGCCGGTGCTCAAAGAAGCGAGTGGAAAGGATGAAGAAGTGTGGTGCAGCGTGCATAAC
CCAAGTCTCACAGACTACGTAGCAATGGTGTGTCCCAAAAAAAAAAAGGGAGACTACACA
CAGGTAGAAACAGTGCCAGCCAACTGCTTCACCAAACATCTCTACTCCCCATATGATTCA
GAAGAACATGAAAAAGACATGGAACTTCTCGAATTAGACCCAAAATTATCCTTCAACAGA
ACCTTTAACGATTTTGTATTAAAGGTGTTGGTCATCCCAGGGTATTATAAGCACAACAAA
ACAATCTACTGCCGATGCGACAATAGGAAAACGAAGAAAGGGGAGGACCAAGAAAAAATA
GAAGAAGGGAAAGTAGGATTAGTAAAAATCGTCTTGAACAAAAAAGAAAAAAAACCAAGA
GGAATCGATTTCACAGAAACTGATGAGTTGGAACAAACAGACATAGTCCAAAATGGAAAT
GACAAACTGGTGAAGGTGAAGGAAAATGAAACTATTCATTTTAAATTTAACTCCAATCAA
AAACTTGAAATTAAGGAATGCGAAAATGTTATTAACATGAAATATGGCTTTCTACAAGAG
CACGTTTTAAATTTTAGATTTCCTGCCGTCTTTTTATCCTCAGAAAACTGCACCATAACA
GTTATAGAAAGTGCAAAAACACCTGTAAGGATTATCATAAAGACGCAGAAAACGGAAAAC
ATAGATGGCTGTGATTTTACCAAACCGTCAGGGGAGGGAGATTACCAAGATGGGTTTGCC
TTAGAAGAATTAAAGTCAAATGAAAAAATATGTACGATACATATCGGCTCCAGCAAGAAG
AAAATCTCTGCAGGTATTAAGTGCCCCTACAAATTAACACCTACCTACTGCTTTAGACAC
GTCCTATATGAAAAAGACGTCAACGGGGTGAAGTCCTATCACCCCTTCTTGTTGACCGAC
GTTTTGGGAACCCTCGATGTAGAATTCTACAGCAATGCACAAGAGGGATCCTACATAATT
GGGTTGCCAACCAATCCCCAAAAATATTCTGTTGTGAGATGCGTTTGTGAGCATAATGGA
AAAGCTGGTATTATGGAACTGAGGATTGCCTCTTCCTCCGGGTGGGCCTTCCTCAGCCTC
ACCTTGCTGCTTCTCCTCATCGCTCTCCTTTCCGCGTGCTAG
>Hap_15
ATGAAGCTACTAACCTTTGCCGCGGCGACCTATGGGTTCCTACTGAAGGAATGTCTAAAC
AGCTTCATATTTCCAACGAAGCATTTATGCGACTTTGCGTTGAATCCCCATAGTAGCATC
AAGCCGGTGCTCAAAGAAGCGAGTGGAAAGGATGAAGAAGTGTGGTGCAGCGTGCATAAC
CCAAGTCTCACAGACTACGTAGCAATGGTGTGTCCCAAAAAAAAAGGAGGAGACTACACA
GAGTTAGAAACAGTGCCAGCCAACTGCTTCACCAAACATCTCTACTCCCCATATGATTCA
GAAGAAAATGAAAAAGACATGGAACTTCTCGAATTAGACCCAAAATTATCCTTCAACAGA
ACCTTTAACGATTTTGTATTAAAGGTGTTGGTCATCCCAGGGTATTATAAGCACAACAAA
ACAATCTACTGCCGATGCGACAATAGGAAAACGAAGAAAGGGGAGGACCAAGAAAAAATA
GAAGAAGGGAAAGTAGGATTAGTAAAAATCGTCTTGAACAAAAAAGAAAAAAAACCAAGA
GGAATCGATTTCACAGAAACTGATGAGTTGGAACAAACAGACATAGTCCAAAATGGAAAT
GACAAACTGGTGAAGGTGAAGGAAAATGAAACTATTCATTTTAAATTTAACTCCAATCAA
AAACTTGAAATTAAGGAATGCGAAAATGTTATTAACATGAAATATGGCTTTCTACAAGAG
CACGTTTTAAATTTTAGATTTCCTGCCGTCTTTTTATCCTCAGAAAACTGCACCATAACA
GTTACAGAAAGTGCAAAAACACCTGTAAGGATTATCATAAAGACGCAGAAAACGGAAAAC
ATAGATGGCTGTGATTTTACCAAACCGTCAGGGGAGGGAGATTACCAAGATGGGTTTGCC
TTAGAAGAATTAAAGTCAAATGAAAAAATATGTACGATACATATCGGCTCCAGCAAGAAG
AAAATTTCTGCAGGTATTAAGTGCCCCTACAAATTAACACCTACCTACTGCTTTAGACAC
GTCCTATATGAAAAAGACGTCAACGGGGTGAAGTCCTATCACCCCTTCTTGTTGACCGAC
GTTTTGGGAACCCTCGATGTAGAATTCTACAGCAATGCACAAGAGGGATCCTACATAATT
GGGTTGCCAACCAATCCCCAAAAATATTCTGTTGTGAGATGCGTTTGTGAGCATAATGGA
AAAGCTGGTATTATGGAACTGAGGATTGCCTCTTCCTCCGGGTGGGCCTTCCTCAGCCTC
ACCTTGCTGCTTCTCCTCATCGCTCTCCTTTCCGCGTGCTAG
>Hap_16
ATGAAGCTACTAACCTTTGCCGCGGCGACCTATGGGTTCCTACTGAAGGAATGTCTAAAC
AGCTTCATATTTCCAACGAAGCATTTATGCGACTTTGCGTTGAATCCCCATAGTAGCATC
AAGCCGGTGCTCAAAGAAGCGAGTGGAAAGGATGAAGAAGTGTGGTGCAGCGTGCATAAC
CCAAGTCTCACAGACTACGTAGCAATGGTGTGTCCCAAAAAAAAAGGAGGAGACTACACA
GAGTTAGAAACAGTGCCAGCCAACTGCTTCACCAAACATCTCTACTCCCCATATGATTCA
GAAGAAAATGAAAAAGACATGGAACTTCTCGAATTAGACCCAAAATTATCCTTCAACAGA
ACCTTTAACGATTTTGTATTAAAGGTGTTGGTCATCCCAGGGTATTATAAGCACAACAAA
ACAATCTACTGCCGATGCGACAATAGGAAAACGAAGAAAGGGGAGGACCAAGAAAAAATA
GAAGAAGGGAAAGTAGGATTAGTAAAAATCGTCTTGAACAAAAAAGAAAAAAAACCAAGA
GGAATCGATTTCACAGAAACTGATGAGTTGGAACAAACAGACATAGTCCAAAATGGAAAT
GACAAACTGGTGAAGGTGAAGGAAAATGAAACTATTCATTTTAAATTTAACTCCAATCAA
AAACTTGAAATTAAGGAATGCGAAAATGTTATTAACATGAAATATGGCTTTCTACAAGAG
CACGTTTTAAATTTTAGATTTCCTGCCGTCTTTTTATCCTCAGAAAACTGCACCATAACA
GTTATAGAAAGTGCAAAAACACCTGTAAGGATTATCATAAAGACGCAGAAAACGGAAAAC
ATAGATGGCTGTGATTTTACCAAACCGTCAGGGGAGGGAGATTACCAAGATGGGTTTGCC
TTAGAAGAATTAAAGTCAAATGAAAAAATATGTACGATACATATCGGCTCCAGCAAGAAG
AAAATTTCTGCAGGTATTAAGTGCCCCTACAAATTAACACCTACCTACTGCTTTAGACAC
GTCCTATATGAAAAAGACGTCAACGGGGTGAAGTCCTATCACCCCTTCTTGTTGACCGAC
GTTTTGGGAACCCTCGATGTAGAATTCTACAGCAATGTACAAGAGGGATCCTACATAATT
GGGTTGCCAACCAATCCCCAAAAATATTCTGTTGTGAGATGCGTTTGTGAGCATAATGGA
AAAGCTGGTATTATGGAACTGAGGATTGCCTCTTCCTCCGGGTGGGCCTTCCTCAGCCTC
ACCTTGCTGCTTCTCCTCATCGCTCTCCTTTCCGCGTGCTAG
>Hap_17
ATGAAGCTACTAACCTTTGCCGCGGCGACCTATGGGTTCCTACTGAAGGAATGTCTAAAC
AGCTTCATATTTCCAACGAAGCATTTATGCGACTTTGCGTTGAATCCCCATAGTAGCATC
AAGCCGGTGCTCAAAGAAGCGAGTGGAAAGGATGAAGAAGTGTGGTGCAGCGTGCATAAC
CCAAGTCTCACAGACTACGTAGCAATGGTGTGTCCCAAAAAAAAAGGAGGAGACTACACA
GAGTTAGAAACAGTGCCAGCCAACTGCTTCACCAAACATCTCTACTCCCCATATGATTCA
GAAGAAAATGAAAAAGACATGGAACTTCTCGAATTAGACCCAAAATTATCCTTCAACAGA
ACCTTTAACGATTTTGTATTAAAGGTGTTGGTCATCCCAGGGTATTATAAGCACAACAAA
ACAATCTACTGCCGATGCGACAATAGGAAAACGAAGAAAGGGGAGGACCAAGAAAAAATA
GAAGAAGGGAAAGTAGGATTAGTAAAAATCGTCTTGAACAAAAAAGAAAAAAAACCAAGA
GGAATCGATTTCACAGAAACTGATGAGTTGGAACAAACAGACATAGTCCAAAATGGAAAT
GACAAACTGGTGAAGGTGAAGGAAAATGAAACTATTCATTTTAAATTTAACTCCAATCAA
AAACTTGAAATTAAGGAATGCGAAAATGTTATTAACATGAAATATGGCTTTCTACAAGAG
CACGTTTTAAATTTTAGATTTCCTGCCGTCTTTTTATTTTCAGAAAACTGCACCATAACA
GTTATAGAAAGTGCAAAAACACCTGTAAGGATTATCATAAAGACGCAGAAAACGGAAAAC
ATAGATGGCTGTGATTTTACCAAACCGTCAGGGGAGGGAGATTACCAAGATGGGTTTGCC
TTAGAAGAATTAAAGTCAAATGAAAAAATATGTACGATACATATCGGCTCCAGCAAGAAG
AAAATTTCTGCAGGTATTAAGTGCCCCTACAAATTAACACCTACCTACTGCTTTAGACAC
GTCCTATATGAAAAAGACGTCAACGGGGTGAAGTCCTATCACCCCTTCTTGTTGACCGAC
GTTTTGGGAACCCTCGATGTAGAATTCTACAGCAATGCACAAGAGGGATCCTACATAATT
GGGTTGCCAACCAATCCCCAAAAATATTCTGTTGTGAGATGCGTTTGTGAGCATAATGGA
AAAGCTGGTATTATGGAACTGAGGATTGCCTCTTCCTCCGGGTGGGCCTTCCTCAGCCTC
ACCTTGCTGCTTCTCCTCATCGCTCTCCTTTCCGCGTGCTAG
>Hap_18
ATGAAGCTACTAACCTTTGCCGCGGCGACCTATGGGTTCCTACTGAAGGAATGTCTAAAC
AGCTTCATATTTCCAACGAAGCATTTATGCGACTTTGCGTTGAATCCCCATAGTAGCATC
AAGCCGGTGCTCAAAGAAGCGAGTGGAAAGGATGAAGAAGTGTGGTGCACCGTGCATAAC
CCAAGTCTCACAGACTACGTAGCAATGGTGTGTCCCAAAAAAAAAGGAGGAGACTACACA
GAGTTAGAAACAGTGCCAGCCAACTGCTTCACCAAACATCTCTACTCCCCATATGATTCA
GAAGAAAATGAAAAAGACATGGAACTTCTCGAATTAGACCCAAAATTATCCTTCAACAGA
ACCTTTAACGATTTTGTATTAAAGGTGTTGGTCATCCCAGGGTATTATAAGCACAACAAA
ACAATCTACTGCCGATGCGACAATAGGAAAACGAAGAAAGGGGAGGACCAAGAAAAAATA
GAAGAAGGGAAAGTAGGATTAGTAAAAATCGTCTTGAACAAAAAAGAAAAAAAACCAAGA
GGAATCGATTTCACAGAAACTGATGAGTTGGAACAAACAGACATAGTCCAAAATGGAAAT
GACAAACTGGTGAAGGTGAAGGAAAATGAAACTATTCATTTTAAATTTAACTCCAATCAA
AAACTTGAAATTAAGGAATGCGAAAATGTTATTAACATGAAATATGGCTTTCTACAAGAG
CACGTTTTAAATTTTAGATTTCCTGCCGTCTTTTTATCCTCAGAAAACTGCACCATAACA
GTTATAGAAAGTGCAAAAACACCTGTAAGGATTATCATAAAGACGCAGAAAACGGAAAAC
ATAGATGGCTGTGATTTTACCAAACCGTCAGGGGAGGGAGATTACCAAGATGGGTTTGCC
TTAGAAGAATTAAAGTCAAATGAAAAAATATGTACGATACATATCGGCTCCAGCAAGAAG
AAAATTTCTGCAGGTATTAAGTGCCCCTACAAATTAACACCTACCTACTGCTTTAGACAC
GTCCTATATGAAAAAGACGTCAACGGGGTGAAGTCCTATCACCCCTTCTTGTTGACCGAC
GTTTTGGGAACCCTCGATGTAGAATTCTACAGCAATGCACAAGAGGGATCCTACATAATT
GGGTTGCCAACCAATCCCCAAAAATATTCTGTTGTGAGATGCGTTTGTGAGCATAATGGA
AAAGCTGGTATTATGGAACTGAGGATTGCCTCTTCCTCCGGGTGGGCCTTCCTCAGCCTC
ACCTTGCTGCTTCTCCTCATCGCTCTCCTTTCCGCGTGCTAG
>Hap_19
ATGAAGCTACTAACCTTTGCCGCGGCGACCTATGGGTTCCTACTGAAGGAATGTCTAAAC
AGCTTCATATTTCCAACGAAGCATTTATGCGACTTTGCGTTGAATCCCCATAGTAGCATC
AAGCCGGTGCTCAAAGAAGCGAGTGGAAAGGATGAAGAAGTGTGGTGCAGCGTGCATAAC
CCAAGTCTCACAGACTACGTAGCAATGGTGTGTCCCAAAAAAAAAGGAGGAGACTACACA
GAGTTAGAAACAGTGCCAGCCAACTGCTTCACCAAACATCTCTACTCCCCATATGATTCA
GAAGAAAATGAAAAAGACATGGAACTTCTCGAATTAGACCCAAAATTATCCTTCAACAGA
ACCTTTAACGATTTTGTATTAAAGGTGTTGGTCATCCCAGGGTATTATAAGCACAACAAA
ACAATCTACTGCCGATGCGACAATAGGAAAACGAAGAAAGGGGAGGACCAAGAAAAAATA
GAAGAAGGGAAAGTAGGATTAGTAAAAATCGTCTTGAACAAAAAAGAAAAAAAACCAAGA
GGAATCGATTTCACAGAAACTGATGAGTTGGAACAAACAGACATAGTCCAAAATGGAAAT
GACAAACTGGTGAAGGTGAAGGAAAATGAAACTATTCATTTTAAATTTAACTCCAATCAA
AAACTTGAAATTAAGGAATGCGAAAATGTTATTAACATGAAATATGGCTTTCTACAAGAG
CACGTTTTAAATTTTAGATTTCCTGCCGTCTTTTTATCCTCAGAAAACTGCACCATAACA
GTTATAGAAAGTGCAAAAACACCTGTAAGGATTATCATAAAGACGCAGAAAACGGAAAAC
ATAGATGGCTGTGATTTTACCAAACCGTCAGGGGAGGGAGATTACCAAGATGGGTTTGCC
TTAGAAGAATTAAAGTCAAATGAAAAAATATGTACGATACATATCGGCTCCAGCAAGAAG
AAAATCTCTGCAGGTATTAAGTGCCCCTACAAATTAACACCTACCTACTGCTTTAGACAC
GTCCTATATGAAAAAGACGTCAACGGGGTGAAGTCCTATCACCCCTTCTTGTTGACCGAC
GTTTTGGGAACCCTCGATGTAGAATTCTACAGCAATGCACAAGAGGGATCCTACATAATT
GGGTTGCCAACCAATCCCCAAAAATATTCTGTTGTGAGATGCGTTTGTGAGCATAATGGA
AAAGCTGGTATTATGGAACTGAGGATTGCCTCTTCCTCCGGGTGGGCCTTCCTCAGCCTC
ACCTTGCTGCTTCTCCTCATCGCTCTCCTTTCCGCGTGCTAG
>Hap_20
ATGAAGCTACTAACCTTTGCCGCGGCGACCTATGGGTTCCTACTGAAGGAATGTCTAAAC
AGCTTCATATTTCCAACGAAGCATTTATGCGACTTTGCGTTGAATCCCCATAGTAGCATC
AAGCCGGTGCTCAAAGAAGCGAGTGGAAAGGATGAAGAAGTGTGGTGCAGCGTGCATAAC
CCAAGTCTCACAGACTACGTAGCAATGGTGTGTCCCAAAAAAAAAGGAGGAGACTACACA
GAGTTAGAAACAGTGCCAGCCAACTGCTTCACCAAACATCTCTACTCCCCATATGATTCA
GAAGAAAATGAAAAAGACATGGAACTTCTCGAATTAGACCCAAAATTATCCTTCAACAGA
ACCTTTAACGATTTTGTATTAAAGGTGTTGGTCATCCCAGGGTATTATAAGCACAACAAA
ACAATCTACTGCCGATGCGACAATAGGAAAACGAAGAAAGGGGAGGACCAAGAAAAAATA
GAAGAAGGGAAAGTAGGATTAGTAAAAATCGTCTTGAACAAAAAAGAAAAAAAACCAAGA
GGAATCGATTTCACAGAAACTGATGAGTTGGAACAAACAGACATAGTCCAAAATGGAAAT
GACAAACTGGTGAAGGTGAAGGAAAATGAAACTATTCATTTTAAATTTAACTCCAATCAA
AAACTTGAAATTAAGGAATGCGAAAATGTTATTAACATGAAATATGGCTTTCTACAAGAG
CACGTTTTAAATTTTAGATTTCCTGCCGTCTTTTTATCCTCAGAAAACTGCACCATAACA
GTTATAGAAAGTGCAAAAACACCTGTAAGGATTATCATAAAGACGCAGAAAACGGAAAAC
ATAGATGGCTGTGATTTTACCAAACCGTCAGGGGAGGGAGATTACCAAGATGGGTTTGCC
TTAGAAGAATTAAAGTCAAATGAAAAAATATGTACGATACATATCGGCTCCAGCAAGAAG
AAAATTTCTGCAGGTATTAAGTGCCCCTACAAATTAACACCTACCTACTGCTTTAGACAC
GTCCTATATGAAAAAGACGTCAACGGGGTGAAGTCCTATCACCCCTTCTTGTTGACCGAC
GTTTTGGGAACCCTCGATGTAGAATTTTACAGCAATGCACAAGAGGGATCCTACATAATT
GGGTTGCCAACCAATCCCCAAAAATATTCTGTTGTGAGATGCGTTTGTGAGCATAATGGA
AAAGCTGGTATTATGGAACTGAGGATTGCCTCTTCCTCCGGGTGGGCCTTCCTCAGCCTC
ACCTTGCTGCTTCTCCTCATCGCTCTCCTTTCCGCGTGCTAG
>Hap_21
ATGAAGCTACTAACCGTTGCCGCGGCGACCTATGGGTTCCTACTGAAGGAATGTCTAAAC
AGCTTCATATTTCCAACGAAGCATATATGCGACTTTGCGTTGAATCCCCATAGTAGCATC
AAGCCGGTGCTCAAAGAAGCGAGTGGAAAGGATGAAGAAGTGTGGTGCAGCGTGCATAAC
CCAAGTCTCACAGACTACGTAGCAATGGTGTGTCCCAAAAAAAAAGGAGGAGACTACACA
GAGTTAGAAACAGTGCCAGCCAACTGCTTCACCAAACATCTCTACTCCCCATATGATTCA
GAAGAAAATGAAAAAGACATGGAACTTCTCGAATTAGACCCAAAATTATCCTTCAACAGA
ACCTTTAACGATTTTGTATTAAAGGTGTTGGTCATCCCAGGGTATTATAAGCACAACAAA
ACAATCTACTGCCGATGCGACAATAGGAAAACGAAGAAAGGGGAGGACCAAGAAAAAATA
GAAGAAGGGAAAGTAGGATTAGTAAAAATCGTCTTGAACAAAAAAGAAAAAAAACCAAGA
GGAATCGATTTCACAGAAACTGATGAGTTGGAACAAACAGACATAGTCCAAAATGGAAAT
GACAAACTGGTGAAGGTGAAGGAAAATGAAACTATTCATTTTAAATTTAACTCCAATCAA
AAACTTGAAATTAAGGAATGCGAAAATGTTATTAACATGAAATATGGCTTTCTACAAGAG
CACGTTTTAAATTTTAGATTTCCTGCCGTCTTTTTATCCTCAGAAAACTGCACCATAACA
GTTATAGAAAGTGCAAAAACACCTGTAAGGATTATCATAAAGACGCAGAAAACGGAAAAC
ATAGATGGCTGTGATTTTACCAAACCGTCAGGGGAGGGAGATTACCAAGATGGGTTTGCC
TTAGAAGAATTAAAGTCAAATGAAAAAATATGTACGATACATATCGGCTCCAGCAAGAAG
AAAATTTCTGCAGGTATTAAGTGCCCCTACAAATTAACACCTACCTACTGCTTTAGACAC
GTCCTATATGAAAAAGACGTCAACGGGGTGAAGTCCTATCACCCCTTCTTGTTGACCGAC
GTTTTGGGAACCCTCGATGTAGAATTCTACAGCAATGCACAAGAGGGATCCTACATAATT
GGGTTGCCAACCAATCCCCAAAAATATTCTGTTGTGAGATGCGTTTGTGAGCATAATGGA
AAAGCTGGTATTATGGAACTGAGGATTGCCTCTTCCTCCGGGTGGGCCTTCCTCAGCCTC
ACCTTGCTGCTTCTCCTCATCGCTCTCCTTTCCGCGTGCTAG
>Hap_22
ATGAAGCTACTAACCTTTGCCGCGGCGACCTATGGGTTCCTACTGAAGGAATGTCTAAAC
AGCTTCATATTTCCAACGAAGCATTTATGCGACTTTGCGTTGAATCCCCATAGTAGCATC
AAGCCGGTGCTCAAAGAAGCGAGTGGAAAGGATGAAGAAGTGTGGTGCAGCGTGCATAAC
CCAAGTCTCACAGACTACGTAGCAATGGTGTGTCCCAAAAAAAAAGGAGGAGACTACACA
GAGTTAGAAACAGTGCCAGCCAACTGCTTCACCAAACATCTCTACTCCCCATATGATTCA
GAAGAAAATGAAAAAGACATGGAACTTCTCGAATTAGACCCAAAATTATCCTTCAACAGA
ACCTTTAACGATTTTGTATTAAAGGTGTTGGTCATCCCAGGGTATTATAAGCACAACAAA
ACAATCTACTGCCGATGCGACAATAGGAAAACGAAGAAAGGGGAGGACCAAGAAAAAATA
GAAGAAGGGAAAGTAGGATTAGTAAAAATCGTCTTGAACAAAAAAGAAAAAAAACCAAGA
GGAATCGATTTCACAGAAACTGATGAGTTGGAACAAACAGACATAGTCCAAAATGGAAAT
GACAAACTGGTGAAGGTGAAGGAAAATGAAACTATTCATTTTAAATTTAACTCCAATCAA
AAACTTGAAATTAAGGAATGCGAAAATGTTATTAACATGAAATATGGCTTTCTACAAGAG
CACGTTTTAAATTTTAGATTTCCTGCCGTCTTTTTATCCTCAGAAAACTGCACCATAACA
GTTAAAGAAAGTGCAAAAACACCTGTAAGGATTATCATAAAGACGCAGAAAACGGAAAAC
ATAGATGGCTGTGATTTTACCAAACCGTCAGGGGAGGGAGATTACCAAGATGGGTTTGCC
TTAGAAGAATTAAAGTCAAATGAAAAAATATGTACGATACATATCGGCTCCAGCAAGAAG
AAAATTTCTGCAGGTATTAAGTGCCCCTACAAATTAACACCTACCTACTGCTTTAGACAC
GTCCTATATGAAAAAGACGTCAACGGGGTGAAGTCCTATCACCCCTTCTTGTTGACCGAC
GTTTTGGGAACCCTCGATGTAGAATTCTACAGCAATGCACAAGAGGGATCCTACATAATT
GGGTTGCCAACCAATCCCCAAAAATATTCTGTTGTGAGATGCGTTTGTGAGCATAATGGA
AAAGCTGGTATTATGGAACTGAGGATTGCCTCTTCCTCCGGGTGGGCCTTCCTCAGCCTC
ACCTTGCTGCTTCTCCTCATCGCTCTCCTTTCCGCGTGCTAG
>Hap_23
ATGAAGCTACTAACCTTTGCCGCGGCGACCTATGGGTTCCTACTGAAGGAATGTCTAAAC
AGCTTCATATTTCCAACGAAGCATTTATGCGACTTTGCGTTGAATCCCCATAGTAGCATC
AAGCCGGTGCTCAAAGAAGCGAGTGGAAAGGATGAAGAAGTGTGGTGCAGCGTGCATAAC
CCAAGTCTCACAGACTACGTAGCAATGGTGTGTCCCAAAAAAAAAAAGGGAGACTACACA
GAGTTAGAAACAGTGCCAGCCAACTGCTTCACCAAACATCTCTACTCCCCATATGATTCA
GAAGAAAATGAAAAAGACATGGAACTTCTCGAATTAGACCCAAAATTATCCTTCAACAGA
ACCTTTAACGATTTTGTATTAAAGGTGTTGGTCATCCCAGGGTATTATAAGCACAACAAA
ACAATCTACTGCCGATGCGACAATAGGAAAACGAAGAAAGGGGAGGACCAAGAAAAAATA
GAAGAAGGGAAAGTAGGATTAGTAAAAATCGTCTTGAACAAAAAAGAAAAAAAACCAAGA
GGAATCGATTTCACAGAAACTGATGAGTTGGAACAAACAGACATAGTCCAAAATGGAAAT
GACAAACTGGTGAAGGTGAAGGAAAATGAAACTATTCATTTTAAATTTAACTCCAATCAA
AAACTTGAAATTAAGGAATGCGAAAATGTTATTAACATGAAATATGGCTTTCTACAAGAG
CACGTTTTAAATTTTAGATTTCCTGCCGTCTTTTTATCCTCAGAAAACTGCACCATAACA
GTTATAGAAAGTGCAAAAACACCTGTAAGGATTATCATAAAGACGCAGAAAACGGAAAAC
ATAGATGGCTGTGATTTTACCAAACCGTCAGGGGAGGGAGATTACCAAGATGGGTTTGCC
TTAGAAGAATTAAAGTCAAATGAAAAAATATGTACGATACATATCGGCTCCAGCAAGAAG
AAAATTTCTGCAGGTATTAAGTGCCCCTACAAATTAACACCTACCTACTGCTTTAGACAC
GTCCTATATGAAAAAGACGTCAACGGGGTGAAGTCCTATCACCCCTTCTTGTTGACCGAC
GTTTTGGGAACCCTCGATGTAGAATTCTACAGCAATGCACAAGAGGGATCCTACATAATT
GGGTTGCCAACCAATCCCCAAAAATATTCTGTTGTGAGATGCGTTTGTGAGCATAATGGA
AAAGCTGGTATTATGGAACTGAGGATTGCCTCTTCCTCCGGGTGGGCCTTCCTCAGCCTC
ACCTTGCTGCTTCTCCTCATCGCTCTCCTTTCCGCGTGCTAG
>Hap_24
ATGAAGCTACTAACCTTTGCCGCGGCGACCTATGGGTTCCTACTGAAGGAATGTCTAAAC
AACTTCATATTTCCAACGAAGCATATATGCGACTTTGCGTTGAATCCCCATAGTAGCATC
AAGCCGGTGCTCAAAGAAGCGAGTGGAAAGGATGAAGAAGTGTGGTGCAGCGTGCATAAC
CCAAGTCTCACAGACTACGTAGCAATGGTGTGTCCCAAAAAAAAAGGAGGAGACTACACA
GAGTTAGAAACAGTGCCAGCCAACTGCTTCACCAAACATCTCTACTCCCCATATGATTCA
GAAGAAAATGAAAAAGACATGGAACTTCTCGAATTAGACCCAAAATTATCCTTCAACAGA
ACCTTTAACGATTTTGTATTAAAGGTGTTAATCATCCCAGGGTATTACAAGTACAACAAA
ACAATCTACTGCCGATGCGACAATAGGAAAACGAAGAAAGGGGAGGACCAAGAAAAAATA
GAAGAAGGGAAAGTAGGATTAGTAAAAATCGTCTTGAACAAAAAAGAAAAAAAACCAAGA
GGAATCGATTTCACAGAAACTGATGAGTTGGAACAAACAGACATAGTCCAAAATGGAAAT
GACAAACTGGTGAAGGTGAAGGAAAATGAAACTATTCATTTTAAATTTAACTCCAATCAA
AAACTTGAAATTAAGGAATGCGAAAATGTTATTAACATGAAATATGGCTTTCTACAAGAG
CACGTTTTAAATTTTAGATTTCCTGCCGTCTTTTTATCCTCAGAAAACTGCACCATAACA
GTTATAGAAAGTGCAAAAACACCTGTAAGGATTATCATAAAGACGCAGAAAACGGAAAAC
ATAGATGGCTGTGATTTTACCAAACCGTCAGGGGAGGGAGATTACCAAGATGGGTTTGCC
TTAGAAGAATTAAAGTCAAATGAAAAAATATGTACGATACATATCGGCTCCAGCAAGAAG
AAAATTTCTGCAGGTATTAAGTGCCCCTACAAATTAACACCTACCTACTGCTTTAGACAC
GTCCTATATGAAAAAGACGTCAACGGGGTGAAGTCCTATCACCCCTTCTTGTTGACCGAC
GTTTTGGGAACCCTCGATGTAGAATTCTACAGCAATGCACAAGAGGGATCCTACATAATT
GGGTTGCCAACCAATCCCCAAAAATATTCTGTTGTGAGATGCGTTTGTGAGCATAATGGA
AAAGCTGGTATTATGGAACTGAGGATTGCCTCTTCCTCCGGGTGGGCCTTCCTCAGCCTC
ACCTTGCTGCTTCTCCTCATCGCTCTCCTTTCCGCGTGCTAG
>Hap_25
ATGAAGCTACTAACCTTTGCCGCGGCGACCTATGGGTTCCTACTGAAGGAATGTCTAAAC
AGCTTCATATTTCCAACGAAGCATTTATGCGACTTTGCGTTGAATCCCCATAGTAGCATC
AAGCCGGTGCTCAAAGAAGCGAGTGGAAAGGATGAAGAAGTGTGGTGCAGCGTGCATAAC
CCAAGTCTCACAGACTACGTAGCAATGGTGTGTCCCAAAAAAAAAGGAGGAGACTACACA
GAGTTAGAAACAGTGCCAGCCAACTGCTTCACCAAACATCTCTACTCCCCATATGATTCA
GAAGAAAATGAAAAAGACATGGAACTTCTCGAATTAGACCCAAAATTATCCTTCAACAGA
ACCTTTAACGATTTTGTATTAAAGGTGTTGGTCATCCCAGGGTATTATAAGCACAACAAA
ACAATCTACTGCCGATGCGACAATAGGAAAACGAAGAAAGGGGAGGGCCAAGAAAAAATA
GAAGAAGGGAAAGTAGGATTAGTAAAAATCGTCTTGAACAAAAAAGAAAAAAAACCAAGA
GGAATCGATTTCACAGAAACTGATGAGTTGGAACAAACAGACATAGTCCAAAATGGAAAT
GACAAACTGGTGAAGGTGAAGGAAAATGAAACTATTCATTTTAAATTTAACTCCAATCAA
AAACTTGAAATTAAGGAATGCGAAAATGTTATTAACATGAAATATGGCTTTCTACAAGAG
CACGTTTTAAATTTTAGATTTCCTGCCGTCTTTTTATCCTCAGAAAACTGCACCATAACA
GTTATAGAAAGTGCAAAAACACCTGTAAGGATTATCATAAAGACGCAGAAAACGGAAAAC
ATAGATGGCTGTGATTTTACCAAACCGTCAGGGGAGGGAGATTACCAAGATGGGTTTGCC
TTAGAAGAATTAAAGTCAAATGAAAAAATATGTACGATACATATCGGCTCCAGCAAGAAG
AAAATTTCTGCAGGTATTAAGTGCCCCTACAAATTAACACCTACCTACTGCTTTAGACAC
GTCCTATATGAAAAAGACGTCAACGGGGTGAAGTCCTATCACCCCTTCTTGTTGACCGAC
GTTTTGGGAACCCTCGATGTAGAATTCTACAGCAATGCACAAGAGGGATCCTACATAATT
GGGTTGCCAACCAATCCCCAAAAATATTCTGTTGTGAGATGCGTTTGTGAGCATAATGGA
AAAGCTGGTATTATGGAACTGAGGATTGCCTCTTCCTCCGGGTGGGCCTTCCTCAGCCTC
ACCTTGCTGCTTCTCCTCATCGCTCTCCTTTCCGCGTGCTAG
>Hap_26
ATGAAGCTACTAACCTTTGCCGCGGCGACCTATGGGTTCCTACTGAAGGAATGTCTAAAC
AACTTCATATTTCCAACGAAGCATTTATGCGACTTTGCGTTGAATCCCCATAGTAGCATC
AAGCCGGTGCTCAAAGAAGCGAGTGGAAAGGATGAAGAAGTGTGGTGCAGCGTGCATAAC
CCAAGTCTCACAGACTACGTAGCAATGGTGTGTCCCAAAAAAAAAGGAGGAGACTACACA
GAGTTAGAAACAGTGCCAGCCAACTGCTTCACCAAACATCTCTACTCCCCATATGATTCA
GAAGAAAATGAAAAAGACATGGAACTTCTCGAATTAGACCCAAAATTATCCTTCAACAGA
ACCTTTAACGATTTTGTATTAAAGGTGTTGGTCATCCCAGGGTATTATAAGCACAACAAA
ACAATCTACTGCCGATGCGACAATAGGAAAACGAAGAAAGGGGAGGACCAAGAAAAAATA
GAAGAAGGGAAAGTAGGATTAGTAAAAATCGTCTTGAACAAAAAAGAAAAAAAACCAAGA
GGAATCGATTTCACAGAAACTGATGAGTTGGAACAAACAGACATAGTCCAAAATGGAAAT
GACAAACTGGTGAAGGTGAAGGAAAATGAAACTATTCATTTTAAATTTAACTCCAATCAA
AAACTTGAAATTAAGGAATGCGAAAATGTTATTAACATGAAATATGGCTTTCTACAAGAG
CACGTTTTAAATTTTAGATTTCCTGCCGTCTTTTTATCCTCAGAAAACTGCACCATAACA
GTTATAGAAAGTGCAAAAACACCTGTAAGGATTATCATAAAGACGCAGAAAACGGAAAAC
ATAGATGGCTGTGATTTTACCAAACCGTCAGGGGAGGGAGATTACCAAGATGGGTTTGCC
TTAGAAGAATTAAAGTCAAATGAAAAAATATGTACGATACATATCGGCTCCAGCAAGAAG
AAAATTTCTGCAGGTATTAAGTGCCCCTACAAATTAACACCTACCTACTGCTTTAGACAC
GTCCTATATGAAAAAGACGTCAACGGGGTGAAGTCCTATCACCCCTTCTTGTTGACCGAC
GTTTTGGGAACCCTCGATGTAGAATTCTACAGCAATGCACAAGAGGGATCCTACATAATT
GGGTTGCCAACCAATCCCCAAAAATATTCTGTTGTGAGATGCGTTTGTGAGCATAATGGA
AAAGCTGGTATTATGGAACTGAGGATTGCCTCTTCCTCCGGGTGGGCCTTCCTCAGCCTC
ACCTTGCTGCTTCTCCTCATCGCTCTCCTTTCCGCGTGCTAG
>Hap_27
ATGAAGCTACTAACCGTTGCCGCGGCGACCTATGGGTTCCTACTGAAGGAATGTCTAAAC
AGCTTCATATTTCCAACGAAGCATTTATGCGACTTTGCGTTGAATCCCCATAGTAGCATC
AAGCCGGTGCTCAAAGAAGCGAGTGGAAAGGATGAAGAAGTGTGGTGCAGCGTGCATAAC
CCAAGTCTCACAGACTACGTAGCAATGGTGTGTCCCAAAAAAAAAGGAGGAGACTACACA
GAGTTAGAAACAGTGCCAGCCAACTGCTTCACCAAACATCTCTACTCCCCATATGATTCA
GAAGAAAATGAAAAAGACATGGAACTTCTCGAATTAGACCCAAAATTATCCTTCAACAGA
ACCTTTAACGATTTTGTATTAAAGGTGTTGGTCATCCCAGGGTATTATAAGCACAACAAA
ACAATCTACTGCCGATGCGACAATAGGAAAACGAAGAAAGGGGAGGACCAAGAAAAAATA
GAAGAAGGGAAAGTAGGATTAGTAAAAATCGTCTTGAACAAAAAAGAAAAAAAACCAAGA
GGAATCGATTTCACAGAAACTGATGAGTTGGAACAAACAGACATAGTCCAAAATGGAAAT
GACAAACTGGTGAAGGTGAAGGAAAATGAAACTATTCATTTTAAATTTAACTCCAATCAA
AAACTTGAAATTAAGGAATGCGAAAATGTTATTAACATGAAATATGGCTTTCTACAAGAG
CACGTTTTAAATTTTAGATTTCCTGCCGTCTTTTTATCCTCAGAAAACTGCACCATAACA
GTTATAGAAAGTGCAAAAACACCTGTAAGGATTATCATAAAGACGCAGAAAACGGAAAAC
ATAGATGGCTGTGATTTTACCAAACCGTCAGGGGAGGGAGATTACCAAGATGGGTTTGCC
TTAGAAGAATTAAAGTCAAATGAAAAAATATGTACGATACATATCGGCTCCAGCAAGAAG
AAAATTTCTGCAGGTATTAAGTGCCCCTACAAATTAACACCTACCTACTGCTTTAGACAC
GTCCTATATGAAAAAGACGTCAACGGGGTGAAGTCCTATCACCCCTTCTTGTTGACCGAC
GTTTTGGGAACCCTCGATGTAGAATTCTACAGCAATGCACAAGAGGGATCCTACATAATT
GGGTTGCCAACCAATCCCCAAAAATATTCTGTTGTGAGATGCGTTTGTGAGCATAATGGA
AAAGCTGGTATTATGGAACTGAGGATTGCCTCTTCCTCCGGGTGGGCCTTCCTCAGCCTC
ACCTTGCTGCTTCTCCTCATCGCTCTCCTTTCCGCGTGCTAG
>Hap_28
ATGAAGCTACTAACCTTTGCCGCGGCGACCTATGGGTTCCTACTGAAGGAATGTCTAAAC
AGCTTAATACTTCCAACAGAGCATTTATGCGACTTTGCGTTGAATCCCCATAGTAGCATC
AAGCCGGTGCTCAAAGAAGCGAGTGGAAAGGATGAAGAAGTGTGGTGCAGCGTGCATAAC
CCAAGTCTCACAGACTACGTAGCAATGGTGTGTCCCAAAAAAAAAGGAGGAGACTACACA
GAGTTAGAAACAGTGCCAGCCAACTGCTTCACCAAACATCTCTACTCCCCATATGATTCA
GAAGAAAATGAAAAAGACATGGAACTTCTCGAATTAGACCCAAAATTATCCTTCAACAGA
ACCTTTAACGATTTTGTATTAAAGGTGTTGGTCATCCCAGGGTATTATAAGCACAACAAA
ACAATCTACTGCCGATGCGACAATAGGAAAACGAAGAAAGGGGAGGACCAAGAAAAAATA
GAAGAAGGGAAAGTAGGATTAGTAAAAATCGTCTTGAACAAAAAAGAAAAAAAACCAAGA
GGAATCGATTTCACAGAAACTGATGAGTTGGAACAAACAGACATAGTCCAAAATGGAAAT
GACAAACTGGTGAAGGTGAAGGAAAATGAAACTATTCATTTTAAATTTAACTCCAATCAA
AAACTTGAAATTAAGGAATGCGAAAATGTTATTAACATTAAATATGGCTTTCTACAAGAG
CACGTTTTAAATTTTAGATTTCCTGCCGTCTTTTTATCCTCAGAAAACTGCACCATAACA
GTTAAAGAAAGTGCAAAAACACCTGTAAGGATTATCATAAAGACGCAGAAAACGGAAAAC
ATAGATGGCTGTGATTTTACCAAACCGTCAGGGGAGGGAGATTACCAAGATGGGTTTGCC
TTAGAAGAATTAAAGTCAAATGAAAAAATATGTACGATACATATCGGCTCCAGCAAGAAG
AAAATTTCTGCAGGTATTAAGTGCCCCTACAAATTAACACCTACCTACTGCTTTAGACAC
GTCCTATATGAAAAAGACGTCAACGGGGTGAAGTCCTATCACCCCTTCTTGTTGACCGAC
GTTTTGGGAACCCTCGATGTAGAATTCTACAGCAATGCACAAGAGGGATCCTACATAATT
GGGTTGCCAACCAATCCCCAAAAATATTCTGTTGTGAGATGCGTTTGTGAGCATAATGGA
AAAGCTGGTATTATGGAACTGAGGATTGCCTCTTCCTCCGGGTGGGCCTTCCTCAGCCTC
ACCTTGCTGCTTCTCCTCATCGCTCTCCTTTCCGCGTGCTAG
>Hap_29
ATGAAGCTACTAACCTTTGCCGCGGCGACCTATGGGTTCCTACTGAAGGAATGTCTAAAC
AGCTTCATATTTCCAACGAAGCATTTATGCGACTTTGCGTTGAATCCCCATAGTAGCATC
AAGCCGGTGCTCAAAGAAGCGAGTGGAAAGGATGAAGAAGTGTGGTGCAGCGTGCATAAC
CCAAGTCTCACAGACTACGTAGCAATGGTGTGTCCCAAAAAAAAAGGAGGAGACTACACA
GAGTTAGAAACAGTGCCAGCCAACTGCTTCACCAAACATCTCTACTCCCCATATGATTCA
GAAGAAAATGAAAAAGACATGGAACTTCTCGAATTAGACCCAAAATTATCCTTCAACAGA
ACCTTTAACGATTTTGTATTAAAGGTGTTGGTCATCCCAGGGTATTATAAGCACAACAAA
ACAATCTACTGCCGATGCGACAATAGGAAAACGAAGAAAGGGGAGGACCAAGAAAAAATA
GAAGAAGGGAAAGTAGGATTAGTAAAAATCGTCTTGAACAAAAAAGAAAAAAAACCAAGA
GGAATCGATTTCACAGAAACTGATGAGTTGGAACAAACAGACATAGTCCAAAATGGAAAT
GACAAACTGGTGAAGGTGAAGGAAAATGAAACTATTCATTTTAAATTTAACTCCAATCAA
AAACTTGAAATTAAGGAATGCGAAAATGTTATTAACATTAAATATGGCTTTCTACAAGAG
CACGTTTTAAATTTTAGATTTCCTGCCGTCTTTTTATCCTCAGAAAACTGCACCATAACA
GTTATAGAAAGTGCAAAAACACCTGTAAGGATTATCATAAAGACGCAGAAAACGGAAAAC
ATAGATGGCTGTGATTTTACCAAACCGTCAGGGGAGGGAGATTACCAAGATGGGTTTGCC
TTAGAAGAATTAAAGTCAAATGAAAAAATATGTACGATACATATCGGCTCCAGCAAGAAG
AAAATTTCTGCAGGTATTAAGTGCCCCTACAAATTAACACCTACCTACTGCTTTAGACAC
GTCCTATATGAAAAAGACGTCAACGGGGTGAAGTCCTATCACCCCTTCTTGTTGACCGAC
GTTTTGGGAACCCTCGATGTAGAATTCTACAGCAATGCACAAGAGGGATCCTACATAATT
GGGTTGCCAACCAATCCCCAAAAATATTCTGTTGTGAGATGCGTTTGTGAGCATAATGGA
AAAGCTGGTATTATGGAACTGAGGATTGCCTCTTCCTCCGGGTGGGCCTTCCTCAGCCTC
ACCTTGCTGCTTCTCCTCATCGCTCTCCTTTCCGCGTGCTAG
>Hap_30
ATGAAGCTACTAACCTTTGCCGCGGCGACCTATGGGTTCCTACTGAAGGAATGTCTAAAC
AGCTTAATATTTCCAACGAAGCATATATGCGACTTTGCGTTGAATCCCCATAGTAGCATC
AAGCCGGTGCTCAAAGAAGCGAGTGGAAAGGATGAAGAAGTGTGGTGCAGCGTGCATAAC
CCAAGTCTCACAGACTACGTAGCAATGGTGTGTCCCAAAAAAAAAGGAGGAGACTACACA
GAGTTAGAAACAGTGCCAGCCAACTGCTTCACCAAACATCTCTACTCCCCATATGATTCA
GAAGAAAATGAAAAAGACATGGAACTTCTCGAATTAGACCCAAAATTATCCTTCAACAGA
ACCTTTAACGATTTTGTATTAAAGGTGTTGGTCATCCCAGGGTATTATAAGCACAACAAA
ACAATCTACTGCCGATGCGACAATAGGAAAACGAAGAAAGGGGAGGACCAAGAAAAAATA
GAAGAAGGGAAAGTAGGATTAGTAAAAATCGTCTTGAACAAAAAAGAAAAAAAACCAAGA
GGAATCGATTTCACAGAAACTGATGAGTTGGAACAAACAGACATAGTCCAAAATGGAAAT
GACAAACTGGTGAAGGTGAAGGAAAATGAAACTATTCATTTTAAATTTAACTCCAATCAA
AAACTTGAAATTAAGGAATGCGAAAATGTTATTAACATGAAATATGGCTTTCTACAAGAG
CACGTTTTAAATTTTAGATTTCCTGCCGTCTTTTTATCCTCAGAAAACTGCACCATAACA
GTTATAGAAAGTGCAAAAACACCTGTAAGGATTATCATAAAGACGCAGAAAACGGAAAAC
ATAGATGGCTGTGATTTTACCAAACCGTCAGGGGAGGGAGATTACCAAGATGGGTTTGCC
TTAGAAGAATTAAAGTCAAATGAAAAAATATGTACGATACATATCGGCTCCAGCAAGAAG
AAAATTTCTGCAGGTATTAAGTGCCCCTACAAATTAACACCTACCTACTGCTTTAGACAC
GTCCTATATGAAAAAGACGTCAACGGGGTGAAGTCCTATCACCCCTTCTTGTTGACCGAC
GTTTTGGGAACCCTCGATGTAGAATTCTACAGCAATGCACAAGAGGGATCCTACATAATT
GGGTTGCCAACCAATCCCCAAAAATATTCTGTTGTGAGATGCGTTTGTGAGCATAATGGA
AAAGCTGGTATTATGGAACTGAGGATTGCCTCTTCCTCCGGGTGGGCCTTCCTCAGCCTC
ACCTTGCTGCTTCTCCTCATCGCTCTCCTTTCCGCGTGCTAG
>Hap_31
ATGAAGCTACTAACCTTTGCCGCGGCGACCTATGGGTTCCTACTGAAGGAATGTCTAAAC
AGCTTCATATTTCCAACAGAGCATTTATGCGACTTTGCGTTGAATCCCCATAGTAGCATC
AAGCCGGTGCTCAAAGAAGCGAGTGGAAAGGATGAAGAAGTGTGGTGCAGCGTGCATAAC
CCAAGTCTCACAGACTACGTAGCAATGGTGTGTCCCAAAAAAAAAGGAGGAGACTACACA
GAGTTAGAAACAGTGCCAGCCAACTGCTTCACCAAACATCTCTACTCCCCATATGATTCA
GAAGAAAATGAAAAAGACATGGAACTTCTCGAATTAGACCCAAAATTATCCTTCAACAGA
ACCTTTAACGATTTTGTATTAAAGGTGTTGGTCATCCCAGGGTATTATAAGCACAACAAA
ACAATCTACTGCCGATGCGACAATAGGAAAACGAAGAAAGGGGAGGACCAAGAAAAAATA
GAAGAAGGGAAAGTAGGATTAGTAAAAATCGTCTTGAACAAAAAAGAAAAAAAACCAAGA
GGAATCGATTTCACAGAAACTGATGAGTTGGAACAAACAGACATAGTCCAAAATGGAAAT
GACAAACTGGTGAAGGTGAAGGAAAATGAAACTATTCATTTTAAATTTAACTCCAATCAA
AAACTTGAAATTAAGGAATGCGAAAATGTTATTAACATGAAATATGGCTTTCTACAAGAG
CACGTTTTAAATTTTAGATTTCCTGCCGTCTTTTTATCCTCAGAAAACTGCACCATAACA
GTTATAGAAAGTGCAAAAACACCTGTAAGGATTATCATAAAGACGCAGAAAACGGAAAAC
ATAGATGGCTGTGATTTTACCAAACCGTCAGGGGAGGGAGATTACCAAGATGGGTTTGCC
TTAGAAGAATTAAAGTCAAATGAAAAAATATGTACGATACATATCGGCTCCAGCAAGAAG
AAAATTTCTGCAGGTATTAAGTGCCCCTACAAATTAACACCTACCTACTGCTTTAGACAC
GTCCTATATGAAAAAGACGTCAACGGGGTGAAGTCCTATCACCCCTTCTTGTTGACCGAC
GTTTTGGGAACCCTCGATGTAGAATTCTACAGCAATGCACAAGAGGGATCCTACATAATT
GGGTTGCCAACCAATCCCCAAAAATATTCTGTTGTGAGATGCGTTTGTGAGCATAATGGA
AAAGCTGGTATTATGGAACTGAGGATTGCCTCTTCCTCCGGGTGGGCCTTCCTCAGCCTC
ACCTTGCTGCTTCTCCTCATCGCTCTCCTTTCCGCGTGCTAG
>Hap_32
ATGAAGCTACTAACCTTTGCCGCGGCGACCTATGGGTTCCTACTGAAGGAATGTCTAAAC
AGCTTCATATTTCCAACGAAGCATTTATGCGACTTTGCGTTGAATCCCCATAGTAGCATC
AAGCCGGTGCTCAAAGAAGCGAGTGGAAAGGATGAAGAAGTGTGGTGCAGCGTGCATAAC
CCAAGTCTCACAGACTACGTAGCAATGGTGTGTCCCAAAAAAAAAGGAGGAGACTACACA
GAGTTAGAAACAGTGCCAGCCAACTGCTTCACCAAACATCTCTACTCCCCATATGATTCA
GAAGAAAATGAAAAAGACATGGAACTTCTCGAATTAGACCCAAAATTATCCTTCAACAGA
ACCTTTAACGATTTTGTATTAAAGGTGTTGGTCATCCCAGGGTATTATAAGCACAACAAA
ACAATCTACTGCCGATGCGACAATAGGAAAACGAAGAAAGGGGAGGACCAAGAAAAAATA
GAAGAAGGGAAAGTAGGATTAGTAAAAATCGTCTTGAACAAAAAAGAAAAAAAACCAAGA
GGAATCGATTTCACAGAAACTGATGAGTTGGAACAAACAGACATAGTCCAAAATGGAAAT
GACAAACTGGTGAAGGTGAAGGAAAATGAAACTATTCATTTTAAATTTAACTCCAATCAA
AAACTTGAAATTAAGGAATGCGAAAATGTTATTAACATTAAATATGGCTTTCTACAAGAG
CACGTTTTAAATTTTAGATTTCCTGCCGTCTTTTTATCCTCAGAAAACTGCACCATAACA
GTTAAAGAAAGTGCAAAAACACCTGTAAGGATTATCATAAAGACGCAGAAAACGGAAAAC
ATAGATGGCTGTGATTTTACCAAACCGTCAGGGGAGGGAGATTACCAAGATGGGTTTGCC
TTAGAAGAATTAAAGTCAAATGAAAAAATATGTACGATACATATCGGCTCCAGCAAGAAG
AAAATTTCTGCAGGTATTAAGTGCCCCTACAAATTAACACCTACCTACTGCTTTAGACAC
GTCCTATATGAAAAAGACGTCAACGGGGTGAAGTCCTATCACCCCTTCTTGTTGACCGAC
GTTTTGGGAACCCTCGATGTAGAATTCTACAGCAATGCACAAGAGGGATCCTACATAATT
GGGTTGCCAACCAATCCCCAAAAATATTCTGTTGTGAGATGCGTTTGTGAGCATAATGGA
AAAGCTGGTATTATGGAACTGAGGATTGCCTCTTCCTCCGGGTGGGCCTTCCTCAGCCTC
ACCTTGCTGCTTCTCCTCATCGCTCTCCTTTCCGCGTGCTAG
>Hap_33
ATGAAGCTACTAACCTTTGCCGCGGCGACCTATGGGTTCCTACTGAAGGAATGTCTAAAC
AGCTTAATATTTCCAACGAAGCATTTATGCGACTTTGCGTTGAATCCCCATAGTAGCATC
AAGCCGGTGCTCAAAGAAGCGAGTGGAAAGGATGAAGAAGTGTGGTGCAGCGTGCATAAC
CCAAGTCTCACAGACTACGTAGCAATGGTGTGTCCCAAAAAAAAAGGAGGAGACTACACA
GAGTTAGAAACAGTGCCAGCCAACTGCTTCACCAAACATCTCTACTCCCCATATGATTCA
GAAGAAAATGAAAAAGACATGGAACTTCTCGAATTAGACCCAAAATTATCCTTCAACAGA
ACCTTTAACGATTTTGTATTAAAGTTGTTGGTCATCCCAGGGTATTATAAGCACAACAAA
ACAATCTACTGCCGATGCGACAATAGGAAAACGAAGAAAGGGGAGGACCAAGAAAAAATA
GAAGAAGGGAAAGTAGGATTAGTAAAAATCGTCTTGAACAAAAAAGAAAAAAAACCAAGA
GGAATCGATTTCACAGAAACTGATGAGTTGGAACAAACAGGCATAGTCCAAAATGGAAAT
GACAAACTGGTGAAGGTGAAGGAAAATGAAACTATTCATTTTAAATTTAACTCCAATCAA
AAACTTGAAATTAAGGAATGCGAAAATGTTATTAACATGAAATATGGCTTTCTACAAGAG
CACGTTTTAAATTTTAGATTTCCTGCCGTCTTTTTATCCTCAGAAAACTGCACCATAACA
GTTATAGAAAGTGCAAAAACACCTGTAAGGATTATCATAAAGACGCAGAAAACGGAAAAC
ATAGATGGCTGTGATTTTACCAAACCGTCAGGGGAGGGAGATTACCAAGATGGGTTTGCC
TTAGAAGAATTAAAGTCAAATGAAAAAATATGTACGATACATATCGGCTCCAGCAAGAAG
AAAATTTCTGCAGGTATTAAGTGCCCCTACAAATTAACACCTACCTACTGCTTTAGACAC
GTCCTATATGAAAAAGACGTCAACGGGGTGAAGTCCTATCACCCCTTCTTGTTGACCGAC
GTTTTGGGAACCCTCGATGTAGAATTCTACAGCAATGCACAAGAGGGATCCTACATAATT
GGGTTGCCAACCAATCCCCAAAAATATTCTGTTGTGAGATGCGTTTGTGAGCATAATGGA
AAAGCTGGTATTATGGAACTGAGGATTGCCTCTTCCTCCGGGTGGGCCTTCCTCAGCCTC
ACCTTGCTGCTTCTCCTCATCGCTCTCCTTTCCGCGTGCTAG
>Hap_34
ATGAAGCTACTAACCTTTGCCGCGGCGACCTATGGGTTCCTACTGAAGGAATGTCTAAAC
AGCTTAATATTTCCAACGAGGCATTTATGCGACTTTGCGTTGAATCCCCATAGTAGCATC
AAGCCGGTGCTCAAAGAAGCGAGTGGAAAGGATGAAGAAGTGTGGTGCAGCGTGCATAAC
CCAAGTCTCACAGACTACGTAGCAATGGTGTGTCCCAAAAAAAAAGGAGGAGACTACACA
GAGTTAGAAACAGTGCCAGCCAACTGCTTCACCAAACATCTCTACTCCCCATATGATTCA
GAAGAAAATGAAAAAGACATGGAACTTCTCGAATTAGACCCAAAATTATCCTTCAACAGA
ACCTTTAACGATTTTGTATTAAAGGTGTTGGTCATCCCAGGGTATTATAAGCACAACAAA
ACAATCTACTGCCGATGCGACAATAGGAAAACGAAGAAAGGGGAGGACCAAGAAAAAATA
GAAGAAGGGAAAGTAGGATTAGTAAAAATCGTCTTGAACAAAAAAGAAAAAAAACCAAGA
GGAATCGATTTCACAGAAACTGATGAGTTGGAACAAACAGACATAGTCCAAAATGGAAAT
GACAAACTGGTGAAGGTGAAGGAAAATGAAACTATTCATTTTAAATTTAACTCCAATCAA
AAACTTGAAATTAAGGAATGCGAAAATGTTATTAACATTAAATATGGCTTTCTACAAGAG
CACGTTTTAAATTTTAGATTTCCTGCCGTCTTTTTATCCTCAGAAAACTGCACCATAACA
GTTATAGAAAGTGCAAAAACACCTGTAAGGATTATCATAAAGACGCAGAAAACGGAAAAC
ATAGATGGCTGTGATTTTACCAAACCGTCAGGGGAGGGAGATTACCAAGATGGGTTTGCC
TTAGAAGAATTAAAGTCAAATGAAAAAATATGTACGATACATATCGGCTCCAGCAAGAAG
AAAATTTCTGCAGGTATTAAGTGCCCCTACAAATTAACACCTACCTACTGCTTTAGACAC
GTCCTATATGAAAAAGACGTCAACGGGGTGAAGTCCTATCACCCCTTCTTGTTGACCGAC
GTTTTGGGAACCCTCGATGTAGAATTCTACAGCAATGCACAAGAGGGATCCTACATAATT
GGGTTGCCAACCAATCCCCAAAAATATTCTGTTGTGAGATGCGTTTGTGAGCATAATGGA
AAAGCTGGTATTATGGAACTGAGGATTGCCTCTTCCTCCGGGTGGGCCTTCCTCAGCCTC
ACCTTGCTGCTTCTCCTCATCGCTCTCCTTTCCGCGTGCTAG
>Hap_35
ATGAAGCTACTAACCTTTGCCGCGGCGACCTATGGGTTCCTACTGAAGGAATGTCTAAAC
AGCTTCATATTTCCAACAGAGCATTTATGCGACTTTGCGTTGAATCCCCATAGTAGCATC
AAGCCGGTGCTCAAAGAAGCGAGTGGAAAGGATGAAGAAGTGTGGTGCAGCGTGCATAAC
CCAAGTCTCACAGACTACGTAGCAATGGTGTGTCCCAAAAAAAAAGGAGGAGACTACACA
GAGTTAGAAACAGTGCCAGCCAACTGCTTCACCAAACATCTCTACTCCCCATATGATTCA
GAAGAAAATGAAAAAGACATGGAACTTCTCGAATTAGACCCAAAATTATCCTTCAACAGA
ACCTTTAACGATTTTGTATTAAAGGTGTTGGTCATCCCAGGGTATTATAAGCACAACAAA
ACAATCTACTGCCGATGCGACAATAGGAAAACGAAGAAAGGGGAGGACCAAGAAAAAATA
GAAGAAGGGAAAGTAGGATTAGTAAAAATCGTCTTGAACAAAAAAGAAAAAAAACCAAGA
GGAATCGATTTCACAGAAACTGATGAGTTGGAACAAACAGACATAGTCCAAAATGGAAAT
GACAAACTGGTGAAGGTGAAGGAAAATGAAACTATTCATTTTAAATTTAACTCCAATCAA
AAACTTGAAATTAAGGAATGCGAAAATGTTATTAACATGAAATATGGCTTTCTACAAGAG
CACGTTTTAAATTTTAGATTTCCTGCCGTCTTTTTATCCTCAGAAAACTGCACCATAACA
GTTAAAGAAAGTGCAAAAACACCTGTAAGGATTATCATAAAGACGCAGAAAACGGAAAAC
ATAGATGGCTGTGATTTTACCAAACCGTCAGGGGAGGGAGATTACCAAGATGGGTTTGCC
TTAGAAGAATTAAAGTCAAATGAAAAAATATGTACGATACATATCGGCTCCAGCAAGAAG
AAAATTTCTGCAGGTATTAAGTGCCCCTACAAATTAACACCTACCTACTGCTTTAGACAC
GTCCTATATGAAAAAGACGTCAACGGGGTGAAGTCCTATCACCCCTTCTTGTTGACCGAC
GTTTTGGGAACCCTCGATGTAGAATTCTACAGCAATGCACAAGAGGGATCCTACATAATT
GGGTTGCCAACCAATCCCCAAAAATATTCTGTTGTGAGATGCGTTTGTGAGCATAATGGA
AAAGCTGGTATTATGGAACTGAGGATTGCCTCTTCCTCCGGGTGGGCCTTCCTCAGCCTC
ACCTTGCTGCTTCTCCTCATCGCTCTCCTTTCCGCGTGCTAG
>Hap_36
ATGAAGCTACTAACCTTTGCCGCGGCGACCTATGGGTTCCTACTGAAGGAATGTCTAAAC
AGCTTCATATTTCCAACAAGGCATTTATGCGACTTTGCGTTGAATCCCCATAGTAGCATC
AAGCCGGTGCTCAAAGAAGCGAGTGGAAAGGATGAAGAAGTGTGGTGCAGCGTGCATAAC
CCAAGTCTCACAGACTACGTAGCAATGGTGTGTCCCAAAAAAAAAGGAGGAGACTACACA
GAGTTAGAAACAGTGCCAGCCAACTGCTTCACCAAACATCTCTACTCCCCATATGATTCA
GAAGAAAATGAAAAAGACATGGAACTTCTCGAATTAGACCCAAAATTATCCTTCAACAGA
ACCTTTAACGATTTTGTATTAAAGGTGTTGGTCATCCCAGGGTATTATAAGCACAACAAA
ACAATCTACTGCCGATGCGACAATAGGAAAACGAAGAAAGGGGAGGACCAAGAAAAAATA
GAAGAAGGGAAAGTAGGATTAGTAAAAATCGTCTTGAACAAAAAAGAAAAAAAACCAAGA
GGAATCGATTTCACAGAAACTGATGAGTTGGAACAAACAGACATAGTCCAAAATGGAAAT
GACAAACTGGTGAAGGTGAAGGAAAATGAAACTATTCATTTTAAATTTAACTCCAATCAA
AAACTTGAAATTAAGGAATGCGAAAATGTTATTAACATTAAATATGGCTTTCTACAAGAG
CACGTTTTAAATTTTAGATTTCCTGCCGTCTTTTTATCCTCAGAAAACTGCACCATAACA
GTTATAGAAAGTGCAAAAACACCTGTAAGGATTATCATAAAGACGCAGAAAACGGAAAAC
ATAGATGGCTGTGATTTTACCAAACCGTCAGGGGAGGGAGATTACCAAGATGGGTTTGCC
TTAGAAGAATTAAAGTCAAATGAAAAAATATGTACGATACATATCGGCTCCAGCAAGAAG
AAAATTTCTGCAGGTATTAAGTGCCCCTACAAATTAACACCTACCTACTGCTTTAGACAC
GTCCTATATGAAAAAGACGTCAACGGGGTGAAGTCCTATCACCCCTTCTTGTTGACCGAC
GTTTTGGGAACCCTCGATGTAGAATTCTACAGCAATGCACAAGAGGGATCCTACATAATT
GGGTTGCCAACCAATCCCCAAAAATATTCTGTTGTGAGATGCGTTTGTGAGCATAATGGA
AAAGCTGGTATTATGGAACTGAGGATTGCCTCTTCCTCCGGGTGGGCCTTCCTCAGCCTC
ACCTTGCTGCTTCTCCTCATCGCTCTCCTTTCCGCGTGCTAG
>Hap_37
ATGAAGCTACTAACCTTTGCCGCGGCGACCTATGGGTTCCTACTGAAGGAATGTCTAAAC
AGCTTCATATTTCCAACAGAGCATATATGCGACTTTGCGTTGAATCCCCATAGTAGCATC
AAGCCGGTGCTCAAAGAAGCGAGTGGAAAGGATGAAGAAGTGTGGTGCAGCGTGCATAAC
CCAAGTCTCACAGACTACGTAGCAATGGTGTGTCCCAAAAAAAAAGGAGGAGACTACACA
GAGTTAGAAACAGTGCCAGCCAACTGCTTCACCAAACATCTCTACTCCCCATATGATTCA
GAAGAAAATGAAAAAGACATGGAACTTCTCGAATTAGACCCAAAATTATCCTTCAACAGA
ACCTTTAACGATTTTGTATTAAAGGTGTTGGTCATCCCAGGGTATTATAAGCACAACAAA
ACAATCTACTGCCGATGCGACAATAGGAAAACGAAGAAAGGGGAGGACCAAGAAAAAATA
GAAGAAGGGAAAGTAGGATTAGTAAAAATCGTCTTGAACAAAAAAGAAAAAAAACCAAGA
GGAATCGATTTCACAGAAACTGATGAGTTGGAACAAACAGACATAGTCCAAAATGGAAAT
GACAAACTGGTGAAGGTGAAGGAAAATGAAACTATTCATTTTAAATTTAACTCCAATCAA
AAACTTGAAATTAAGGAATGCGAAAATGTTATTAACATGAAATATGGCTTTCTACAAGAG
CACGTTTTAAATTTTAGATTTCCTGCCGTCTTTTTATCCTCAGAAAACTGCACCATAACA
GTTATAGAAAGTGCAAAAACACCTGTAAGGATTATCATAAAGACGCAGAAAACGGAAAAC
ATAGATGGCTGTGATTTTACCAAACCGTCAGGGGAGGGAGATTACCAAGATGGGTTTGCC
TTAGAAGAATTAAAGTCAAATGAAAAAATATGTACGATACATATCGGCTCCAGCAAGAAG
AAAATTTCTGCAGGTATTAAGTGCCCCTACAAATTAACACCTACCTACTGCTTTAGACAC
GTCCTATATGAAAAAGACGTCAACGGGGTGAAGTCCTATCACCCCTTCTTGTTGACCGAC
GTTTTGGGAACCCTCGATGTAGAATTCTACAGCAATGCACAAGAGGGATCCTACATAATT
GGGTTGCCAACCAATCCCCAAAAATATTCTGTTGTGAGATGCGTTTGTGAGCATAATGGA
AAAGCTGGTATTATGGAACTGAGGATTGCCTCTTCCTCCGGGTGGGCCTTCCTCAGCCTC
ACCTTGCTGCTTCTCCTCATCGCTCTCCTTTCCGCGTGCTAG
>Hap_38
ATGAAGCTACTAACCTTTGCCGCGGCGACCTATGGGTTCCTACTGAAGGAATGTCTAAAC
AGCTTAATATTTCCAACGAAGCATTTATGCGACTTTGCGTTGAATCCCCATAGTAGCATC
AAGCCGGTGCTCAAAGAAGCGAGTGGAAAGGATGAAGAAGTGTGGTGCAGCGTGCATAAC
CCAAGTCTCACAGACTACGTAGCAATGGTGTGTCCCAAAAAAAAAAAAGGAGACTACACA
GAGTTAGAAACAGTGCCAGCCAACTGCTTCACCAAACATCTCTACTCCCCATATGATTCA
GAAGAAAATGAAAAAGACATGGAACTTCTCGAATTAGACCCAAAATTATCCTTCAACAGA
ACCTTTAACGATTTTGTATTAAAGTTGTTGGTCATCCCAGGGTATTATAAGCACAACAAA
ACAATCTACTGCCGATGCGACAATAGGAAAACGAAGAAAGGGGAGGACCAAGAAAAAATA
GAAGAAGGGAAAGTAGGATTAGTAAAAATCGTCTTGAACAAAAAAGAAAAAAAACCAAGA
GGAATCGATTTCACAGAAACTGATGAGTTGGAACAAACAGGCATAGTCCAAAATGGAAAT
GACAAACTGGTGAAGGTGAAGGAAAATGAAACTATTCATTTTAAATTTAACTCCAATCAA
AAACTTGAAATTAAGGAATGCGAAAATGTTATTAACATGAAATATGGCTTTCTACAAGAG
CACGTTTTAAATTTTAGATTTCCTGCCGTCTTTTTATCCTCAGAAAACTGCACCATAACA
GTTATAGAAAGTGCAAAAACACCTGTAAGGATTATCATAAAGACGCAGAAAACGGAAAAC
ATAGATGGCTGTGATTTTACCAAACCGTCAGGGGAGGGAGATTACCAAGATGGGTTTGCC
TTAGAAGAATTAAAGTCAAATGAAAAAATATGTACGATACATATCGGCTCCAGCAAGAAG
AAAATTTCTGCAGGTATTAAGTGCCCCTACAAATTAACACCTACCTACTGCTTTAGACAC
GTCCTATATGAAAAAGACGTCAACGGGGTGAAGTCCTATCACCCCTTCTTGTTGACCGAC
GTTTTGGGAACCCTCGATGTAGAATTCTACAGCAATGCACAAGAGGGATCCTACATAATT
GGGTTGCCAACCAATCCCCAAAAATATTCTGTTGTGAGATGCGTTTGTGAGCATAATGGA
AAAGCTGGTATTATGGAACTGAGGATTGCCTCTTCCTCCGGGTGGGCCTTCCTCAGCCTC
ACCTTGCTGCTTCTCCTCATCGCTCTCCTTTCCGCGTGCTAG
>Hap_39
ATGAAGCTACTAACCTTTGCCGCGGCGACCTATGGGTTCCTACTGAAGGAATGTCTAAAC
AGCTTAATACTTCCAACAGAGCATTTATGCGACTTTGCGTTGAATCCCCATAGTAGCATC
AAGCCGGTGCTCAAAGAAGCGAGTGGAAAGGATGAAGAAGTGTGGTGCAGCGTGCATAAC
CCAAGTCTCACAGACTACGTAGCAATGGTGTGTCCCAAAAAAAAAGGAGGAGACTACACA
GAGTTAGAAACAGTGCCAGCCAACTGCTTCACCAAACATCTCTACTCCCCATATGATTCA
GAAGAAAATGAAAAAGACATGGAACTTCTCGAATTAGACCCAAAATTATCCTTCAACAGA
ACCTTTAACGATTTTGTATTAAAGTTGTTGGTCATCCCAGGGTATTATAAGCACAACAAA
ACAATCTACTGCCGATGCGACAATAGGAAAACGAAGAAAGGGGAGGACCAAGAAAAAATA
GAAGAAGGGAAAGTAGGATTAGTAAAAATCGTCTTGAACAAAAAAGAAAAAAAACCAAGA
GGAATCGATTTCACAGAAACTGATGAGTTGGAACAAACAGACATAGTCCAAAATGGAAAT
GACAAACTGGTGAAGGTGAAGGAAAATGAAACTATTCATTTTAAATTTAACTCCAATCAA
AAACTTGAAATTAAGGAATGCGAAAATGTTATTAACATGAAATATGGCTTTCTACAAGAG
CACGTTTTAAATTTTAGATTTCCTGCCGTCTTTTTATCCTCAGAAAACTGCACCATAACA
GTTATAGAAAGTGCAAAAACACCTGTAAGGATTATCATAAAGACGCAGAAAACGGAAAAC
ATAGATGGCTGTGATTTTACCAAACCGTCAGGGGAGGGAGATTACCAAGATGGGTTTGCC
TTAGAAGAATTAAAGTCAAATGAAAAAATATGTACGATACATATCGGCTCCAGCAAGAAG
AAAATTTCTGCAGGTATTAAGTGCCCCTACAAATTAACACCTACCTACTGCTTTAGACAC
GTCCTATATGAAAAAGACGTCAACGGGGTGAAGTCCTATCACCCCTTCTTGTTGACCGAC
GTTTTGGGAACCCTCGATGTAGAATTCTACAGCAATGCACAAGAGGGATCCTACATAATT
GGGTTGCCAACCAATCCCCAAAAATATTCTGTTGTGAGATGCGTTTGTGAGCATAATGGA
AAAGCTGGTATTATGGAACTGAGGATTGCCTCTTCCTCCGGGTGGGCCTTCCTCAGCCTC
ACCTTGCTGCTTCTCCTCATCGCTCTCCTTTCCGCGTGCTAG
>Hap_40
ATGAAGCTACTAACCTTTGCCGCGGCGACCTATGGGTTCCTACTGAAGGAATGTCTAAAC
AGCTTAATACTTCCAACAGAGCATTTATGCGACTTTGCGTTGAATCCCCATAGTAGCATC
AAGCCGGTGCTCAAAGAAGCGAGTGGAAAGGATGAAGAAGTGTGGTGCAGCGTGCATAAC
CCAAGTCTCACAGACTACGTAGCAATGGTGTGTCCCAAAAAAAAAGGAGGAGACTACACA
GAGTTAGAAACAGTGCCAGCCAACTGCTTCACCAAACATCTCTACTCCCCATATGATTCA
GAAGAAAATGAAAAAGACATGGAACTTCTCGAATTAGACCCAAAATTATCCTTCAACAGA
ACCTTTAACGATTTTGTATTAAAGGTGTTGGTCATCCCAGGGTATTATAAGCACAACAAA
ACAATCTACTGCCGATGCGACAATAGGAAAACGAAGAAAGGGGAGGACCAAGAAAAAATA
GAAGAAGGGAAAGTAGGATTAGTAAAAATCGTCTTGAACAAAAAAGAAAAAAAACCAAGA
GGAATCGATTTCACAGAAACTGATGAGTTGGAACAAACAGACATAGTCCAAAATGGAAAT
GACAAACTGGTGAAGGTGAAGGAAAATGAAACTATTCATTTTAAATTTAACTCCAATCAA
AAACTTGAAATTAAGGAATGCGAAAATGTTATTAACATGAAATATGGCTTTCTACAAGAG
CACGTTTTAAATTTTAGATTTCCTGCCGTCTTTTTATCCTCAGAAAACTGCACCATAACA
GTTAAAGAAAGTGCAAAAACACCTGTAAGGATTATCATAAAGACGCAGAAAACGGAAAAC
ATAGATGGCTGTGATTTTACCAAACCGTCAGGGGAGGGAGATTACCAAGATGGGTTTGCC
TTAGAAGAATTAAAGTCAAATGAAAAAATATGTACGATACATATCGGCTCCAGCAAGAAG
AAAATTTCTGCAGGTATTAAGTGCCCCTACAAATTAACACCTACCTACTGCTTTAGACAC
GTCCTATATGAAAAAGACGTCAACGGGGTGAAGTCCTATCACCCCTTCTTGTTGACCGAC
GTTTTGGGAACCCTCGATGTAGAATTCTACAGCAATGCACAAGAGGGATCCTACATAATT
GGGTTGCCAACCAATCCCCAAAAATATTCTGTTGTGAGATGCGTTTGTGAGCATAATGGA
AAAGCTGGTATTATGGAACTGAGGATTGCCTCTTCCTCCGGGTGGGCCTTCCTCAGCCTC
ACCTTGCTGCTTCTCCTCATCGCTCTCCTTTCCGCGTGCTAG
>Hap_41
ATGAAGCTACTAACCTTTGCCGCGGCGACCTATGGGTTCCTACTGAAGGAATGTCTAAAC
AGCTTCATATTTCCAACGAAGCATTTATGCGACTTTGCGTTGAATCCCCATAGTAGCATC
AAGCCGGTGCTCAAAGAAGCGAGTGGAAAGGATGAAGAAGTGTGGTGCAGCGTGCATAAC
CCAAGTCTCACAGACTACGTAGCAATGGTGTGTCCCAAAAAAAAAGGAGGAGACTACACA
GAGTTAGAAACAGTGCCAGCCAACTGCTTCACCAAACATCTCTACTCCCCATATGATTCA
GAAGAAAATGAAAAAGACATGGAACTTCTCGAATTAGACCCAAAATTATCCTTCAACAGA
ACCTTTAACGATTTTGTATTAAAGGTGTTGGTCATCCCAGGGTATTATAAGCACAACAAA
ACAATCTACTGCCGATGCGACAATAGGAAAACGAAGAAAGGGGAGGACCAAGAAAAAATA
GAAGAAGGGAAAGTAGGATTAGTAAAAATCGTCTTGAACAAAAAAGAAAAAAAACCAAGA
GGAATCGATTTCACAGAAACTGATGAGTTGGAACAAACAGACATAGTCCAAAATGGAAAT
GACAAACTGGTGAAGGTGAAGGAAAATGAAACTATTCATTTTAAATTTAACTCCAATCAA
AAACTTGAAATTAAGGAATGCGAAAATGTTATTAACATGAAATATGGCTTTCTACAAGAG
CACGTTTTAAATTTTAGATTTCCTGCCGTCTTTTTATCCTCAGAAAACTGCACCATAACA
GTTATAGAAAGTGCAAAAACACCTGTAAGGATTATCGTAAAGACGCAGAAAACGGAAAAC
ATAGATGGTTGTGATTTTACCAAACCGTCAGGGGAGGGAGATTACCAAGATGGGTTTGCC
TTAGAAGAATTAAAGTCAAATGAAAAAATATGTACGATACATATCGGCTCCAGCAAGAAG
AAAATTTCTGCAGGTATTAAGTGCCCCTACAAATTAACACCTACCTACTGCTTTAGACAC
GTCCTATATGAAAAAGACGTCAACGGGGTGAAGTCCTATCACCCCTTCTTGTTGACCGAC
GTTTTGGGAACCCTCGATGTAGAATTCTACAGCAATGCACAAGAGGGATCCTACATAATT
GGGTTGCCAACCAATCCCCAAAAATATTCTGTTGTGAGATGCGTTTGTGAGCATAATGGA
AAAGCTGGTATTATGGAACTGAGGATTGCCTCTTCCTCCGGGTGGGCCTTCCTCAGCCTC
ACCTTGCTGCTTCTCCTCATCGCTCTCCTTTCCGCGTGCTAG
>Hap_42
ATGAAGCTACTAACCTTTGCCGCGGCGACCTATGGGTTCCTACTGAAGGAATGTCTAAAC
AGCTTCATATTTCCAACGAAGCATTTATGCGACTTTGCGTTGAATCCCCATAGTAGCATC
AAGCCGGTGCTCAAAGAAGCGAGTGGAAAGGATGAAGAAGTGTGGTGCAGCGTGCATAAC
CCAAGTCTCACAGACTACGTAGCAATGGTGTGTCCCAAAAAAAAAGGAGGAGACTACACA
GAGTTAGAAACAGTGCCAGCCAACTGCTTCACCAAACATCTCTACTCCCCATATGATTCA
GAAGAAAATGAAAAAGACATGGAACTTCTCGAATTAGACCCAAAATTATCCTTCAACAGA
ACCTTTAACGATTTTGTATTAAAGGTGTTGGTCATCCCAGGGTATTATAAGCACAACAAA
ACAATCTACTGCCGATGCGACAATAGGAAAACGAAGAAAGGGGAGGACCAAGAAAAAATA
GAAGAAGGGAAAGTAGGATTAGTAAAAATCGTCTTGAACAAAAAAGAAAAAAAACCAAGA
GGAATCGATTTCACAGAAACTGATGAGTTGGAACAAACAGACATAGTCCAAAATGGAAAT
GACAAACTGGTGAAGGTGAAGGAAAATGAAACTATTCATTTTAAATTTAACTCCAATCAA
AAACTTGAAATTAAGGAATGCGAAAATGTTATTAACATGAAATATGGCTTTCTACAAGAG
CACGTTTTAAATTTTAGATTTCCTGCCGTCTTTTTATCCTCAGAAAACTGCACCATAACA
GTTATAGAAAGTGCAAAAACACCTGTAAGGATTATCATAAAGACGCAGAAAACGGAAAAC
ATAGATGGTTGTGATTTTACCAAACCGTCAGGGGAGGGAGATTACCAAGATGGGTTTGCC
TTAGAAGAATTAAAGTCAAATGAAAAAATATGTACGATACATATCGGCTCCAGCAAGAAG
AAAATTTCTGCAGGTATTAAGTGCCCCTACAAATTAACACCTACCTACTGCTTTAGACAC
GTCCTATATGAAAAAGACGTCAACGGGGTGAAGTCCTATCACCCCTTCTTGTTGACCGAC
GTTTTGGGAACCCTCGATGTAGAATTCTACAGCAATGCACAAGAGGGATCCTACATAATT
GGGTTGCCAACCAATCCCCAAAAATATTCTGTTGTGAGATGCGTTTGTGAGCATAATGGA
AAAGCTGGTATTATGGAACTGAGGATTGCCTCTTCCTCCGGGTGGGCCTTCCTCAGCCTC
ACCTTGCTGCTTCTCCTCATCGCTCTCCTTTCCGCGTGCTAG
>Hap_43
ATGAAGCTACTAACCTTTGCCGCGGCGACCTATGGGTTCCTACTGAAGGAATGTCTAAAC
AGCTTAATACTTCCAACAGAGCATTTATGCGACTTTGCGTTGAATCCCCATAGTAGCATC
AAGCCGGTGCTCAAAGAAGCGAGTGGAAAGGATGAAGAAGTGTGGTGCAGCGTGCATAAC
CCAAGTCTCACAGACTACGTAGCAATGGTGTGTCCCAAAAAAAAAGGAGGAGACTACACA
GAGTTAGAAACAGTGCCAGCCAACTGCTTCACCAAACATCTCTACTCCCCATATGATTCA
GAAGAAAATGAAAAAGACATGGAACTTCTCGAATTAGACCCAAAATTATCCTTCAACAGA
ACCTTTAACGATTTTGTATTAAAGGTGTTGGTCATCCCAGGGTATTATAAGCACAACAAA
ACAATCTACTGCCGATGCGACAATAGGAAAACGAAGAAAGGGGAGGACCAAGAAAAAATA
GAAGAAGGGAAAGTAGGATTAGTAAAAATCGTCTTGAACAAAAAAGAAAAAAAACCAAGA
GGAATCGATTTCACAGAAACTGATGAGTTGGAACAAACAGACATAGTCCAAAATGGAAAT
GACAAACTGGTGAAGGTGAAGGAAAATGAAACTATTCATTTTAAATTTAACTCCAATCAA
AAACTTGAAATTAAGGAATGCGAAAATGTTATTAACATTAAATATGGCATTCTACAAGAG
CACGTTTTAAATTTTAGATTTCCTGCCGTCTTTTTATCCTCAGAAAACTGCACCATAACA
GTTACAGAAAGTGCAAAAACACCTGTAAGGATTATCATAAAGACGCAGAAAACGGAAAAC
ATAGATGGCTGTGATTTTACCAAACCGTCAGGGGAGGGAGATTACCAAGATGGGTTTGCC
TTAGAAGAATTAAAGTCAAATGAAAAAATATGTACGATACATATCGGCTCCAGCAAGAAG
AAAATTTCTGCAGGTATTAAGTGCCCCTACAAATTAACACCTACCTACTGCTTTAGACAC
GTCCTATATGAAAAAGACGTCAACGGGGTGAAGTCCTATCACCCCTTCTTGTTGACCGAC
GTTTTGGGAACCCTCGATGTAGAATTCTACAGCAATGCACAAGAGGGATCCTACATAATT
GGGTTGCCAACCAATCCCCAAAAATATTCTGTTGTGAGATGCGTTTGTGAGCATAATGGA
AAAGCTGGTATTATGGAACTGAGGATTGCCTCTTCCTCCGGGTGGGCCTTCCTCAGCCTC
ACCTTGCTGCTTCTCCTCATCGCTCTCCTTTCCGCGTGCTAG
>Hap_44
ATGAAGCTACTAACCTTTGCCGCGGCGACCTATGGGTTCCTACTGAAGGAATGTCTAAAC
AGCTTCATATTTCCAACGAAGCATTTATGCGACTTTGCGTTGAATCCCCATAGTAGCATC
AAGCCGGTGCTCAAAGAAGCGAGTGGAAAGGATGAAGAAGTGTGGTGCAGCGTGCATAAC
CCAAGTCTCACAGACTACGTAGCAATGGTGTGTCCCAAAAAAAAAGGAGGAGACTACACA
GAGTTAGAAACAGTGCCAGCCAACTGCTTCACCAAACATCTCTACTCCCCATATGATTCA
GAAGAAAATGAAAAAGACATGGAACTTCTCGAATTAGACCCAAAATTATCCTTCAACAGA
ACCTTTAACGATTTTGTATTAAAGGTGTTGGTCATCCCAGGGTATTATAAGCACAACAAA
ACAATCTACTGCCGATGCGACAATAGGAAAACGAAGAAAGGGGAGGACCAAGAAAAAATA
GAAGAAGGGAAAGTAGGATTAGTAAAAATCGTCTTGAACAAAAAAGAAAAAAAACCAAGA
GGAATCGATTTCACAGAAACTGATGAGTTGGAACAAACAGACATAGTCCAAAATGGAAAT
GACAAACTGGTGAAGGTGAAGGAAAATGAAACTATTCATTTTAAATTTAACTCCAATCAA
AAACTTGAAATTAAGGAATGCGAAAATGTTATTAACATGAAATATGGCTTTCTACAAGAG
CACGTTTTAAATTTTAGATTTCCTGCCGTCTTTTTATCCTCAGAAAACTGCACCATAACA
GTTATAGAAAGTGCAAAAACACCTGTAAGGATTATCATAAAGACGCAGAAAACGGAAAAC
ATAGATGGCTGTGATTTTACCAAACCGTCAGGGGAGGGAGATTACCAAGATGGGTTTGCC
TTAGAAGAATTAAAGTCAAATGAAAAAATATGTACGATACATATCGGCTCCAGCAAGAAG
AAAATTTCTGCAGGTATTAAGTGCCCCTACAAATTAACACCTACCTACTGCTTTAGACAC
GTCCTATATGAAAAAGACGTCAACGGGGTGAAGTCCTATCACCCCTTCTTGTTGACCGAC
GTTTTGGGAACCCTCGATGTAGAATTCTACAGCAATGCACAAGAGGGATCCTACATAATT
GGGTTGCCAACCAATCCCCAAAAATATTCTGTTGTGAGATGCGTTTGTGAGCATAATGGA
AAAGCTGGTATTATGGAACTGAGGATTGCCTCTTCCTCCGGGTGGGCCTTCCTCAGCCTC
ACCTTGCTGCTTCTCCTCATCGCTCTCCTTTCCGCGTGCTAA
>Hap_45
ATGAAGCTACTAACCTTTGCCGCGGCGACCTATGGGTTCCTACTGAAGGAATGTCTAAAC
AGCTTAATACTTCCAACAGAGCATTTATGCGACTTTGCGTTGAATCCCCATAGTAGCATC
AAGCCGGTGCTCAAAGAAGCGAGTGGAAAGGATGAAGAAGTGTGGTGCAGCGTGCATAAC
CCAAGTCTCACAGACTACGTAGCAATGGTGTGTCCCAAAAAAAAAGGAGGAGACTACACA
GAGTTAGAAACAGTGCCAGCCAACTGCTTCACCAAACATCTCTACTCCCCATATGATTCA
GAAGAAAATGAAAAAGACATGGAACTTCTCGAATTAGACCCAAAATTATCCTTCAACAGA
ACCTTTAACGATTTTGTATTAAAGGTGTTGGTCATCCCAGGGTATTATAAGCACAACAAA
ACAATCTACTGCCGATGCGACAATAGGAAAACGAAGAAAGGGGAGGACCAAGAAAAAATA
GAAGAAGGGAAAGTAGGATTAGTAAAAATCGTCTTGAACAAAAAAGAAAAAAAACCAAGA
GGAATCGATTTCACAGAAACTGATGAGTTGGAACAAACAGACATAGTCCAAAATGGAAAT
GACAAACTGGTGAAGGTGAAGGAAAATGAAACTATTCATTTTAAATTTAACTCCAATCAA
AAACTTGAAATTAAGGAATGCGAAAATGTTATTAACATGAAATATGGCTTTCTACAAGAG
CACGTTTTAAATTTTAGATTTCCTGCCGTCTTTTTATCCTCAGAAAACTGCACCATAACA
GTTATAGAAAGTGCAAAAACACCTGTAAGGATTATCATAAAGACGCAGAAAACGGAAAAC
ATAGATGGCTGTGATTTTACCAAACCGTCAGGGGAGGGAGATTACCAAGATGGGTTTGCC
TTAGAAGAATTAAAGTCAAATGAAAAAATATGTACGATACATATCGGCTCCAGCAAGAAG
AAAATTTCTGCAGGTATTAAGTGCCCCTACAAATTAACACCTACCTACTGCTTTAGACAC
GTCCTATATGAAAAAGACGTCAACGGGGTGAAGTCCTATCACCCCTTCTTGTTGACCGAC
GTTTTGGGAACCCTCGATGTAGAATTCTACAGCAATGCACAAGAGGGATCCTACATAATT
GGGTTGCCAACCAATCCCCAAAAATATTCTGTTGTGAGATGCGTTTGTGAGCATAATGGA
AAAGCTGGTATTATGGAACTGAGGATTGCCTCTTCCTCCGGGTGGGCCTTCCTCAGCCTC
ACCTTGCTGCTTCTCCTCATCGCTCTCCTTTCCGCGTGCTAG
>Hap_46
ATGAAGCTACTAACCTTTGCCGCGGCGACCTATGGGTTCCTACTGAAGGAATGTCTAAAC
AGCTTAATACTTCCAACAGAGCATTTATGCGACTTTGCGTTGAATCCCCATAGTAGCATC
AAGCCGGTGCTCAAAGAAGCGAGTGGAAAGGATGAAGAAGTGTGGTGCAGCGTGCATAAC
CCAAGTCTCACAGACTACGTAGCAATGGTGTGTCCCAAAAAAAAAGGAGGAGACTACACA
GAGTTAGAAACAGTGCCAGCCAACTGCTTCACCAAACATCTCTACTCCCCATATGATTCA
GAAGAAAATGAAAAAGACATGGAACTTCTCGAATTAGACCCAAAATTATCCTTCAACAGA
ACCTTTAACGATTTTGTATTAAAGGTGTTGGTCATCCCAGGGTATTATAAGCACAACAAA
ACAATCTACTGCCGATGCGACAATAGGAAAACGAAGAAAGGGGAGGACCAAGAAAAAATA
GAAGAAGGGAAAGTAGGATTAGTAAAAATCGTCTTGAACAAAAAAGAAAAAAAACCAAGA
GGAATCGATTTCACAGAAACTGATGAGTTGGAACAAACAGACATAGTCCAAAATGGAAAT
GACAAACTGGTGAAGGTGAAGGAAAATGAAACTATTCATTTTAAATTTAACTCCAATCAA
AAACTTGAAATTAAGGAATGCGAAAATGTTATTAACATGAAATATGGCTTTCTACAAGAG
CACGTTTTAAATTTTAGATTTCCTGCCGTCTTTTTATCCTCAGAAAACTGCACCATAACA
GTTAAAGAAAGTGCAAAAACACCTGTAAGGATTATCATAAAGACGCAGAAAACGGAAAAC
ATAGATGGCTGTGATTTTACCAAACCGTCAGGGGAGGGAGATTACCAAGATGGGTTTGCC
TTAGAAGAATTAAAGTCAAATGAAAAAATATGTACGATACATATCGGCTCCAGCAAGAAG
AAAATTTCTGCAGGTATTAAGTGCCCCTACAAATTAACACCTACCTACTGCTTTAGACAC
GTCCTATATGAAAAAGACGTCAACGGGGTGAAGTCCTATCACCCCTTCTTGTTGACCGAC
GTTTTGGGAACCCTCGATGTAGAATTCTACAGCAATGTACAAGAGGGATCCTACATAATT
GGGTTGCCAACCAATCCCCAAAAATATTCTGTTGTGAGATGCGTTTGTGAGCATAATGGA
AAAGCTGGTATTATGGAACTGAGGATTGCCTCTTCCTCCGGGTGGGCCTTCCTCAGCCTC
ACCTTGCTGCTTCTCCTCATCGCTCTCCTTTCCGCGTGCTAG
>Hap_47
ATGAAGCTACTAACCTTTGCCGCGGCGACCTATGGGTTCCTACTGAAGGAATGTCTAAAC
AGCTTAATACTTCCAACAGAGCATTTATGCGACTTTGCGTTGAATCCCCATAGTAGCATC
AAGCCGGTGCTCAAAGAAGCGAGTGGAAAGGATGAAGAAGTGTGGTGCAGCGTGCATAAC
CCAAGTCTCACAGACTACGTAGCAATGGTGTGTCCCAAAAAAAAAGGAGGAGACTACACA
GAGTTAGAAACAGTGCCAGCCAACTGCTTCACCAAACATCTCTACTCCCCATATGATTCA
GAAGAAAATGAAAAAGACATGGAACTTCTCGAATTAGACCCAAAATTATCCTTCAACAGA
ACCTTTAACGATTTTGTATTAAAGGTGTTGGTCATCCCAGGGTATTATAAGCACAACAAA
ACAATCTACTGCCGATGCGACAATAGGAAAACGAAGAAAGGGGAGGACCAAGAAAAAATA
GAAGAAGGGAAAGTAGGATTAGTAAAAATCGTCTTGAACAAAAAAGAAAAAAAACCAAGA
GGAATCGATTTCACAGAAACTGATGAGTTGGAACAAACAGACATAGTCCAAAATGGAAAT
GACAAACTGGTGAAGGTGAAGGAAAATGAAACTATTCATTTTAAATTTAACTCCAATCAA
AAACTTGAAATTAAGGAATGCGAAAATATTATTAACATTAAATATGGCTTTCTACAAGAG
CACGTTTTAAATTTTAGATTTCCTGCCGTCTTTTTATCCTCAGAAAACTGCACCATAACA
GTTAAAGAAAGTGCAAAAACACCTGTAAGGATTATCATAAAGACGCAGAAAACGGAAAAC
ATAGATGGCTGTGATTTTACCAAACCGTCAGGGGAGGGAGATTACCAAGATGGGTTTGCC
TTAGAAGAATTAAAGTCAAATGAAAAAATATGTACGATACATATCGGCTCCAGCAAGAAG
AAAATTTCTGCAGGTATTAAGTGCCCCTACAAATTAACACCTACCTACTGCTTTAGACAC
GTCCTATATGAAAAAGACGTCAACGGGGTGAAGTCCTATCACCCCTTCTTGTTGACCGAC
GTTTTGGGAACCCTCGATGTAGAATTCTACAGCAATGCACAAGAGGGATCCTACATAATT
GGGTTGCCAACCAATCCCCAAAAATATTCTGTTGTGAGATGCGTTTGTGAGCATAATGGA
AAAGCTGGTATTATGGAACTGAGGATTGCCTCTTCCTCCGGGTGGGCCTTCCTCAGCCTC
ACCTTGCTGCTTCTCCTCATCGCTCTCCTTTCCGCGTGCTAG
>Hap_48
ATGAAGCTACTAACCTTTGCCGCGGCGACCTATGGGTTCCTACTGAAGGAATGTCTAAAC
AGCTTAATACTTCCAACAGAGCATTTATGCGACTTTGCGTTGAATCCCCATAGTAGCATC
AAGCCGGTGCTCAAAGAAGCGAGTGGAAAGGATGAAGAAGTGTGGTGCAGCGTGCATAAC
CCAAGTCTCACAGACTACGTAGCAATGGTGTGTCCCAAAAAAAAAGGAGGAGACTACACA
GAGTTAGAAACAGTGCCAGCCAACTGCTTCACCAAACATCTCTACTCCCCATATGATTCA
GAAGAAAATGAAAAAGACATGGAACTTCTCGAATTAGACCCAAAATTATCCTTCAACAGA
ACCTTTAACGATTTTGTATTAAAGGTGTTGGTCATCCCAGGGTATTATAAGCACAACAAA
ACAATCTACTGCCGATGCGACAATAGGAAAACGAAGAAAGGGGAGGACCAAGAAAAAATA
GAAGAAGGGAAAGTAGGATTAGTAAAAATCGTCTTGAACAAAAAAGAAAAAAAACCAAGA
GGAATCGATTTCACAGAAACTGATGAGTTGGAACAAACAGACATAGTCCAAAATGGAAAT
GACAAACTGGTGAAGGTGAAGGAAAATGAAACTATTCATTTTAAATTTAACTCCAATCAA
AAACTTGAAATTAAGGAATGCGAAAATGTTATTAACATGAAATATGGCTTTCTACAAGAG
CACGTTTTAAATTTTAGATTTCCTGCCGTCTTTTTATCCTCAGAAAACTGCACCATAACA
GTTAAAGAAAGTGCAAAAACACCTGTAAGGATTATCATGAAGACGCAGAAAACGGAAAAC
ATAGATGGCTGTGATTTTACCAAACCGTCAGGGGAGGGAGATTACCAAGATGGGTTTGCC
TTAGAAGAATTAAAGTCAAATGAAAAAATATGTACGATACATATCGGCTCCAGCAAGAAG
AAAATTTCTGCAGGTATTAAGTGCCCCTACAAATTAACACCTACCTACTGCTTTAGACAC
GTCCTATATGAAAAAGACGTCAACGGGGTGAAGTCCTATCACCCCTTCTTGTTGACCGAC
GTTTTGGGAACCCTCGATGTAGAATTCTACAGCAATGCACAAGAGGGATCCTACATAATT
GGGTTGCCAACCAATCCCCAAAAATATTCTGTTGTGAGATGCGTTTGTGAGCATAATGGA
AAAGCTGGTATTATGGAACTGAGGATTGCCTCTTCCTCCGGGTGGGCCTTCCTCAGCCTC
ACCTTGCTGCTTCTCCTCATCGCTCTCCTTTCCGCGTGCTAG
>Hap_49
ATGAAGCTACTAACCTTTGCCGCGGCGACCTATGGGTTCCTACTGAAGGAATGTCTAAAC
AGCTTAATACTTCCAACAGAGCATTTATGCGACTTTGCGTTGAATCCCCATAGTAGCATC
AAGCCGGTGCTCAAAGAAGCGAGTGGAAAGGATGAAGAAGTGTGGTGCACCGTGCATAAC
CCAAGTCTCACAGACTACGTAGCAATGGTGTGTCCCAAAAAAAAAGGAGGAGACTACACA
GAGTTAGAAACAGTGCCAGCCAACTGCTTCACCAAACATCTCTACTCCCCATATGATTCA
GAAGAAAATGAAAAAGACATGGAACTTCTCGAATTAGACCCAAAATTATCCTTCAACAGA
ACCTTTAACGATTTTGTATTAAAGGTGTTGGTCATCCCAGGGTATTATAAGCACAACAAA
ACAATCTACTGCCGATGCGACAATAGGAAAACGAAGAAAGGGGAGGACCAAGAAAAAATA
GAAGAAGGGAAAGTAGGATTAGTAAAAATCGTCTTGAACAAAAAAGAAAAAAAACCAAGA
GGAATCGATTTCACAGAAACTGATGAGTTGGAACAAACAGACATAGTCCAAAATGGAAAT
GACAAACTGGTGAAGGTGAAGGAAAATGAAACTATTCATTTTAAATTTAACTCCAATCAA
AAACTTGAAATTAAGGAATGCGAAAATGTTATTAACATTAAATATGGCTTTCTACAAGAG
CACGTTTTAAATTTTAGATTTCCTGCCGTCTTTTTATCCTCAGAAAACTGCACCATAACA
GTTAAAGAAAGTGCAAAAACACCTGTAAGGATTATCATAAAGACGCAGAAAACGGAAAAC
ATAGATGGCTGTGATTTTACCAAACCGTCAGGGGAGGGAGATTACCAAGATGGGTTTGCC
TTAGAAGAATTAAAGTCAAATGAAAAAATATGTACGATACATATCGGCTCCAGCAAGAAG
AAAATTTCTGCAGGTATTAAGTGCCCCTACAAATTAACACCTACCTACTGCTTTAGACAC
GTCCTATATGAAAAAGACGTCAACGGGGTGAAGTCCTATCACCCCTTCTTGTTGACCGAC
GTTTTGGGAACCCTCGATGTAGAATTCTACAGCAATGCACAAGAGGGATCCTACATAATT
GGGTTGCCAACCAATCCCCAAAAATATTCTGTTGTGAGATGCGTTTGTGAGCATAATGGA
AAAGCTGGTATTATGGAACTGAGGATTGCCTCTTCCTCCGGGTGGGCCTTCCTCAGCCTC
ACCTTGCTGCTTCTCCTCATCGCTCTCCTTTCCGCGTGCTAG
>Hap_50
ATGAAGCTACTAACCTTTGCCGCGGCGACCTATGGGTTCCTACTGAAGGAATGTCTAAAC
AGCTTAATACTTCCAACAGAGCATTTATGCGACTTTGCGTTGAATCCCCATAGTAGCATC
AAGCCGGTGCTCAAAGAAGCGAGTGGAAAGGATGAAGAAGTGTGGTGCACCGTGCATAAC
CCAAGTCTCACAGACTACGTAGCAATGGTGTGTCCCAAAAAAAAAGGAGGAGACTACACA
GAGTTAGAAACAGTGCCAGCCAACTGCTTCACCAAACATCTCTACTCCCCATATGATTCA
GAAGAAAATGAAAAAGACATGGAACTTCTCGAATTAGACCCAAAATTATCCTTCAACAGA
ACCTTTAACGATTTTGTATTAAAGGTGTTGGTCATCCCAGGGTATTATAAGCACAACAAA
ACAATCTACTGCCGATGCGACAATAGGAAAACGAAGAAAGGGGAGGACCAAGAAAAAATA
GAAGAAGGGAAAGTAGGATTAGTAAAAATCGTCTTGAACAAAAAAGAAAAAAAACCAAGA
GGAATCGATTTCACAGAAACTGATGAGTTGGAACAAACAGACATAGTCCAAAATGGAAAT
GACAAACTGGTGAAGGTGAAGGAAAATGAAACTATTCATTTTAAATTTAACTCCAATCAA
AAACTTGAAATTAAGGAATGCGAAAATGTTATTAACATTAAATATGGCTTTCTACAAGAG
CACGTTTTAAATTTTAGATTTCCTGCCGTCTTTTTATCCTCAGAAAACTGCACCATAACA
GTTACAGAAAGTGCAAAAACACCTGTAAGGATTATCATAAAGACGCAGAAAACGGAAAAC
ATAGATGGCTGTGATTTTACCAAACCGTCAGGGGAGGGAGATTACCAAGATGGGTTTGCC
TTAGAAGAATTAAAGTCAAATGAAAAAATATGTACGATACATATCGGCTCCAGCAAGAAG
AAAATTTCTGCAGGTATTAAGTGCCCCTACAAATTAACACCTACCTACTGCTTTAGACAC
GTCCTATATGAAAAAGACGTCAACGGGGTGAAGTCCTATCACCCCTTCTTGTTGACCGAC
GTTTTGGGAACCCTCGATGTAGAATTCTACAGCAATGCACAAGAGGGATCCTACATAATT
GGGTTGCCAACCAATCCCCAAAAATATTCTGTTGTGAGATGCGTTTGTGAGCATAATGGA
AAAGCTGGTATTATGGAACTGAGGATTGCCTCTTCCTCCGGGTGGGCCTTCCTCAGCCTC
ACCTTGCTGCTTCTCCTCATCGCTCTCCTTTCCGCGTGCTAG
>Hap_51
ATGAAGCTACTAACCTTTGCCGCGGCGACCTATGGGTTCCTACTGAAGGAATGTCTAAAC
AGCTTAATACTTCCAACAGAGCATTTATGCGACTTTGCGTTGAATCCCCATAGTAGCATC
AAGCCGGTGCTCAAAGAAGCGAGTGGAAAGGATGAAGAAGTGTGGTGCAGCGTGCATAAC
CCAAGTCTCACAGACTACGTAGCAATGGTGTGTCCCAAAAAAAAAGGAGGAGACTACACA
GAGTTAGAAACAGTGCCAGCCAACTGCTTCACCAAACATCTCTACTCCCCATATGATTCA
GAAGAAAATGAAAAAGACATGGAACTTCTCGAATTAGACCCAAAATTATCCTTCAACAGA
ACCTTTAACGATTTTGTATTAAAGGTGTTGGTCATCCCAGGGTATTATAAGCACAACAAA
ACAATCTACTGCCGATGCGACAATAGGAAAACGAAGAAAGGGGAGGACCAAGAAAAAATA
GAAGAAGGGAAAGTAGGATTAGTAAAAATCGTCTTGAACAAAAAAGAAAAAAAACCAAGA
GGAATCGATTTCACAGAAACTGATGAGTTGGAACAAACAGACATAGTCCAAAATGGAAAT
GACAAACTGGTGAAGGTGAAGGAAAATGAAACTATTCATTTTAAATTTAACTCCAATCAA
AAACTTGAAATTAAGGAATGCGAAAATGTTATTAACATGAAATATGGCTTTCTACAAGAG
CACGTTTTAAATTTTAGATTTCCTGCCGTCTTTTTATCCTCAGAAAACTGCACCATAACA
GTTACAGAAAGTGCAAAAACACCTGTAAGGATTATCATGAAGACGCAGAAAACGGAAAAC
ATAGATGGCTGTGATTTTACCAAACCGTCAGGGGAGGGAGATTACCAAGATGGGTTTGCC
TTAGAAGAATTAAAGTCAAATGAAAAAATATGTACGATACATATCGGCTCCAGCAAGAAG
AAAATTTCTGCAGGTATTAAGTGCCCCTACAAATTAACACCTACCTACTGCTTTAGACAC
GTCCTATATGAAAAAGACGTCAACGGGGTGAAGTCCTATCACCCCTTCTTGTTGACCGAC
GTTTTGGGAACCCTCGATGTAGAATTCTACAGCAATGTACAAGAGGGATCCTACATAATT
GGGTTGCCAACCAATCCCCAAAAATATTCTGTTGTGAGATGCGTTTGTGAGCATAATGGA
AAAGCTGGTATTATGGAACTGAGGATTGCCTCTTCCTCCGGGTGGGCCTTCCTCAGCCTC
ACCTTGCTGCTTCTCCTCATCGCTCTCCTTTCCGCGTGCTAG
>Hap_52
ATGAAGCTACTAACCTTTGCCGCGGCGACCTATGGGTTCCTACTGAAGGAATGTCTAAAC
AGCTTAATACTTCCAACAGAGCATTTATGCGACTTTGCGTTGAATCCCCATAGTAGCATC
AAGCCGGTGCTCAAAGAAGCGAGTGGAAAGGATGAAGAAGTGTGGTGCAGCGTGCATAAC
CCAAGTCTCACAGACTACGTAGCAATGGTGTGTCCCAAAAAAAAAGGAGGAGACTACACA
GAGTTAGAAACAGTGCCAGCCAACTGCTTCACCAAACATCTCTACTCCCCATATGATTCA
GAAGAAAATGAAAAAGACATGGAACTTCTCGAATTAGACCCAAAATTATCCTTCAACAGA
ACCTTTAACGATTTTGTATTAAAGGTGTTGGTCATCCCAGGGTATTATAAGCACAACAAA
ACAATCTACTGCCGATGCGACAATAGGAAAACGAAGAAAGGGGAGGACCAAGAAAAAATA
GAAGAAGGGAAAGTAGGATTAGTAAAAATCGTCTTGAACAAAAAAGAAAAAAAACCAAGA
GGAATCGATTTCACAGAAACTGATGAGTTGGAACAAACAGACATAGTCCAAAATGGAAAT
GACAAACTGGTGAAGGTGAAGGAAAATGAAACTATTCATTTTAAATTTAACTCCAATCAA
AAACTTGAAATTAAGGAATGCGAAAATGTTATTAACATGAAATATGGCTTTCTACAAGAG
CACGTTTTAAATTTTAGATTTCCTGCCGTCTTTTTATCCTCAGAAAACTGCACCATAACA
GTTACAGAAAGTGCAAAAACACCTGTAAGGATTATCATGAAGACGCAGAAAACGGAAAAC
ATAGATGGCTGTGATTTTACCAAACCGTCAGGGGAGGGAGATTACCAAGATGGGTTTGCC
TTAGAAGAATTAAAGTCAAATGAAAAAATATGTACGATACATATCGGCTCCAGCAAGAAG
AAAATTTCTGCAGGTATTAAGTGCCCCTACAAATTAACACCTACCTACTGCTTTAGACAC
GTCCTATATGAAAAAGACGTCAACGGGGTGAAGTCCTATCACCCCTTCTTGTTGACCGAC
GTTTTGGGAACCCTCGATGTAGAATTCTACAGCAATGCACAAGAGGGATCCTACATAATT
GGGTTGCCAACCAATCCCCAAAAATATTCTGTTGTGAGATGCGTTTGTGAGCATAATGGA
AAAGCTGGTATTATGGAACTGAGGATTGCCTCTTCCTCCGGGTGGGCCTTCCTCAGCCTC
ACCTTGCTGCTTCTCCTCATCGCTCTCCTTTCCGCGTGCTAG
>Hap_53
ATGAAGCTACTAACCTTTGCCGCGGCGACCTATGGGTTCCTACTGAAGGAATGTCTAAAC
AGCTTAATACTTCCAACAGAGCATTTATGCGACTTTGCGTTGAATCCCCATAGTAGCATC
AAGCCGGTGCTCAAAGAAGCGAGTGGAAAGGATGAAGAAGTGTGGTGCACCGTGCATAAC
CCAAGTCTCACAGACTACGTAGCAATGGTGTGTCCCAAAAAAAAAGGAGGAGACTACACA
GAGTTAGAAACAGTGCCAGCCAACTGCTTCACCAAACATCTCTACTCCCCATATGATTCA
GAAGAAAATGAAAAAGACATGGAACTTCTCGAATTAGACCCAAAATTATCCTTCAACAGA
ACCTTTAACGATTTTGTATTAAAGGTGTTGGTCATCCCAGGGTATTATAAGCACAACAAA
ACAATCTACTGCCGATGCGACAATAGGAAAACGAAGAAAGGGGAGGACCAAGAAAAAATA
GAAGAAGGGAAAGTAGGATTAGTAAAAATCGTCTTGAACAAAAAAGAAAAAAAACCAAGA
GGAATCGATTTCACAGAAACTGATGAGTTGGAACAAACAGACATAGTCCAAAATGGAAAT
GACAAACTGGTGAAGGTGAAGGAAAATGAAACTATTCATTTTAAATTTAACTCCAATCAA
AAACTTGAAATTAAGGAATGCGAAAATGTTATTAACATGAAATATGGCTTTCTACAAGAG
CACGTTTTAAATTTTAGATTTCCTGCCGTCTTTTTATCCTCAGAAAACTGCACCATAACA
GTTAAAGAAAGTGCAAAAACACCTGTAAGGATTATCATAAAGACGCAGAAAACGGAAAAC
ATAGATGGCTGTGATTTTACCAAACCGTCAGGGGAGGGAGATTACCAAGATGGGTTTGCC
TTAGAAGAATTAAAGTCAAATGAAAAAATATGTACGATACATATCGGCTCCAGCAAGAAG
AAAATTTCTGCAGGTATTAAGTGCCCCTACAAATTAACACCTACCTACTGCTTTAGACAC
GTCCTATATGAAAAAGACGTCAACGGGGTGAAGTCCTATCACCCCTTCTTGTTGACCGAC
GTTTTGGGAACCCTCGATGTAGAATTCTACAGCAATGCACAAGAGGGATCCTACATAATT
GGGTTGCCAACCAATCCCCAAAAATATTCTGTTGTGAGATGCGTTTGTGAGCATAATGGA
AAAGCTGGTATTATGGAACTGAGGATTGCCTCTTCCTCCGGGTGGGCCTTCCTCAGCCTC
ACCTTGCTGCTTCTCCTCATCGCTCTCCTTTCCGCGTGCTAG
>Hap_54
ATGAAGCTACTAACCTTTGCCGCGGCGACCTATGGGTTCCTACTGAAGGAATGTCTAAAC
AGCTTAATACTTCCAACAGAGCATTTATGCGACTTTGCGTTGAATCCCCATAGTAGCATC
AAGCCGGTGCTCAAAGAAGCGAGTGGAAAGGATGAAGAAGTGTGGTGCAGCGTGCATAAC
CCAAGTCTCACAGACTACGTAGCAATGGTGTGTCCCAAAAAAAAAGGAGGAGACTACACA
GAGTTAGAAACAGTGCCAGCCAACTGCTTCACCAAACATCTCTACTCCCCATATGATTCA
GAAGAAAATGAAAAAGACATGGAACTTCTCGAATTAGACCCAAAATTATCCTTCAACAGA
ACCTTTAACGATTTTGTATTAAAGGTGTTGGTCATCCCAGGGTATTATAAGCACAACAAA
ACAATCTACTGCCGATGCGACAATAGGAAAACGAAGAAAGGGGAGGACCAAGAAAAAATA
GAAGAAGGGAAAGTAGGATTAGTAAAAATCGTCTTGAACAAAAAAGAAAAAAAACCAAGA
GGAATCGATTTCACAGAAACTGATGAGTTGGAACAAACAGACATAGTCCAAAATGGAAAT
GACAAACTGGTGAAGGTGAAGGAAAATGAAACTATTCATTTTAAATTTAACTCCAATCAA
AAACTTGAAATTAAGGAATGCGAAAATGTTATTAACATGAAATATGGCTTTCTACAAGAG
CACGTTTTAAATTTTAGATTTCCTGCCGTCTTTTTATCCTCAGAAAACTGCACCATAACA
GTTACAGAAAGTGCAAAAACACCTGTAAGGATTATCATAAAGACGCAGAAAACGGAAAAC
ATAGATGGCTGTGATTTTACCAAACCGTCAGGGGAGGGAGATTACCAAGATGGGTTTGCC
TTAGAAGAATTAAAGTCAAATGAAAAAATATGTACGATACATATCGGCTCCAGCAAGAAG
AAAATTTCTGCAGGTATTAAGTGCCCCTACAAATTAACACCTACCTACTGCTTTAGACAC
GTCCTATATGAAAAAGACGTCAACGGGGTGAAGTCCTATCACCCCTTCTTGTTGACCGAC
GTTTTGGGAACCCTCGATGTAGAATTCTACAGCAATGTACAAGAGGGATCCTACATAATT
GGGTTGCCAACCAATCCCCAAAAATATTCTGTTGTGAGATGCGTTTGTGAGCATAATGGA
AAAGCTGGTATTATGGAACTGAGGATTGCCTCTTCCTCCGGGTGGGCCTTCCTCAGCCTC
ACCTTGCTGCTTCTCCTCATCGCTCTCCTTTCCGCGTGCTAG
>Hap_55
ATGAAGCTACTAACCTTTGCCGCGGCGACCTATGGGTTCCTACTGAAGGAATGTCTAAAC
AGCTTAATACTTCCAACAGAGCATTTATGCGACTTTGCGTTGAATCCCCATAGTAGCATC
AAGCCGGTGCTCAAAGAAGCGAGTGGAAAGGATGAAGAAGTGTGGTGCAGCGTGCATAAC
CCAAGTCTCACAGACTACGTAGCAATGGTGTGTCCCAAAAAAAAAGGAGGAGACTACACA
GAGTTAGAAACAGTGCCAGCCAACTGCTTCACCAAACATCTCTACTCCCCATATGATTCA
GAAGAAAATGAAAAAGACATGGAACTTCTCGAATTAGACCCAAAATTATCCTTCAACAGA
ACCTTTAACGATTTTGTATTAAAGGTGTTGGTCATCCCAGGGTATTATAAGCACAACAAA
ACAATCTACTGCCGATGCGACAATAGGAAAACGAAGAAAGGGGAGGACCAAGAAAAAATA
GAAGAAGGGAAAGTAGGATTAGTAAAAATCGTCTTGAACAAAAAAGAAAAAAAACCAAGA
GGAATCGATTTCACAGAAACTGATGAGTTGGAACAAACAGACATAGTCCAAAATGGAAAT
GACAAACTGGTGAAGGTGAAGGAAAATGAAACTATTCATTTTAAATTTAACTCCAATCAA
AAACTTGAAATTAAGGAATGCGAAAATGTTATTAACATGAAATATGGCTTTCTACAAGAG
CACGTTTTAAATTTTAGATTTCCTGCCGTCTTTTTATCCTCAGAAAACTGCACCATAACA
GTTAAAGAAAGTGCAAAAACACCTGTAAGGATTATCATGAAGACGCAGAAAACGGAAAAC
ATAGATGGCTGTGATTTTACCAAACCGTCAGGGGAGGGAGATTACCAAGATGGGTTTGCC
TTAGAAGAATTAAAGTCAAATGAAAAAATATGTACGATACATATCGGCTCCAGCAAGAAG
AAAATTTCTGCAGGTATTAAGTGCCCCTACAAATTAACACCTACCTACTGCTTTAGACAC
GTCCTATATGAAAAAGACGTCAACGGGGTGAAGTCCTATCACCCCTTCTTGTTGACCGAC
GTTTTGGGAACCCTCGATGTAGAATTCTACAGCAATGTACAAGAGGGATCCTACATAATT
GGGTTGCCAACCAATCCCCAAAAATATTCTGTTGTGAGATGCGTTTGTGAGCATAATGGA
AAAGCTGGTATTATGGAACTGAGGATTGCCTCTTCCTCCGGGTGGGCCTTCCTCAGCCTC
ACCTTGCTGCTTCTCCTCATCGCTCTCCTTTCCGCGTGCTAG
>Hap_56
ATGAAGCTACTAACCTTTGCCGCGGCGACCTATGGGTTCCTACTGAAGGAATGTCTAAAC
AGCTTAATACTTCCAACAGAGCATTTATGCGACTTTGCGTTGAATCCCCATAGTAGCATC
AAGCCGGTGCTCAAAGAAGCGAGTGGAAAGGATGAAGAAGTGTGGTGCAGCGTGCATAAC
CCAAGTCTCACAGACTACGTAGCAATGGTGTGTCCCAAAAAAAAAGGAGGAGACTACACA
GAGTTAGAAACAGTGCCAGCCAACTGCTTCACCAAACATCTCTACTCCCCATATGATTCA
GAAGAAAATGAAAAAGACATGGAACTTCTCGAATTAGACCCAAAATTATCCTTCAACAGC
ACCTTTAACGATTTTGTATTAAAGGTGTTGGTCATCCCAGGGTATTATAAGCACAACAAA
ACAATCTACTGCCGATGCGACAATAGGAAAACGAAGAAAGGGGAGGACCAAGAAAAAATA
GAAGAAGGGAAAGTAGGATTAGTAAAAATCGTCTTGAACAAAAAAGAAAAAAAACCAAGA
GGAATCGATTTCACAGAAACTGATGAGTTGGAACAAACAGACATAGTCCAAAATGGAAAT
GACAAACTGGTGAAGGTGAAGGAAAATGAAACTATTCATTTTAAATTTAACTCCAATCAA
AAACTTGAAATTAAGGAATGCGAAAATGTTATTAACATGAAATATGGCTTTCTACAAGAG
CACGTTTTAAATTTTAGATTTCCTGCCGTCTTTTTATCCTCAGAAAACTGCACCATAACA
GTTAAAGAAAGTGCAAAAACACCTGTAAGGATTATCATGAAGACGCAGAAAACGGAAAAC
ATAGATGGCTGTGATTTTACCAAACCGTCAGGGGAGGGAGATTACCAAGATGGGTTTGCC
TTAGAAGAATTAAAGTCAAATGAAAAAATATGTACGATACATATCGGCTCCAGCAAGAAG
AAAATTTCTGCAGGTATTAAGTGCCCCTACAAATTAACACCTACCTACTGCTTTAGACAC
GTCCTATATGAAAAAGACGTCAACGGGGTGAAGTCCTATCACCCCTTCTTGTTGACCGAC
GTTTTGGGAACCCTCGATGTAGAATTCTACAGCAATGTACAAGAGGGATCCTACATAATT
GGGTTGCCAACCAATCCCCAAAAATATTCTGTTGTGAGATGCGTTTGTGAGCATAATGGA
AAAGCTGGTATTATGGAACTGAGGATTGCCTCTTCCTCCGGGTGGGCCTTCCTCAGCCTC
ACCTTGCTGCTTCTCCTCATCGCTCTCCTTTCCGCGTGCTAG
>Hap_57
ATGAAGCTACTAACCTTTGCCGCGGCGACCTATGGGTTCCTACTGAAGGAATGTCTAAAC
AGCTTCATATTTCCAACGAAGCATATATGCGACTTTGCGTTGAATCCCCATAGTAGCATC
AAGCCGGTGCTCAAAGAAGCGAGTGGAAAGGATGAAGAAGTGTGGTGCAGCGTGCATAAC
CCAAGTCTCACAGACTACGTAGCAATGGTGTGTCCCAAAAAAAAAGGGGGAGACTACACA
GAGTTAGAAACAGTGCCAGCCAACTGCTTCACCAAACATCTCTACTCCCCATATGATTCA
GAAGAAAATGAAAAAGACATGGAACTTCTCGAATTAGACCCAAAATTATCCTTCAACAGA
ACCTTTAACGATTTTGTATTAAAGGTGTTGGTCATCCCAGGGTATTATAAGCACAACAAA
ACAATCTACTGCCGATGCGACAATAGGAAAACGAAGAAAGGGGAGGACCAAGAAAAAATA
GAAGAAGGGAAAGTAGGATTAGTAAAAATCGTCTTGAACAAAAAAGAAAAAAAACCAAGA
GGAATCGATTTCACAGAAACTGATGAGTTGGAACAAACAGACATAGTCCAAAATGGAAAT
GACAAACTGGTGAAGGTGAAGGAAAATGAAACTATTCATTTTAAATTTAACTCCAATCAA
AAACTTGAAATTAAGGAATGCGAAAATGTTATTAACATGAAATATGGCATTCTACAAGAT
CACTTTTTAAATTTTAGATTTCCTGCCGTCTTTTTATCCTCAGAAAACTGCACCATAACA
GTTAAAAAAAATGCAAAAACACCTGTAAGGATTATCATAAAGACGCAGAAAACGGAAAAC
ATAGATGGCTGTGATTTTACCAAACCGTCAGGGGAGGGAGATTACCAAGATGGGTTTGCC
TTAGAAGAATTAAAGTCAAATGAAAAAATATGTACGATACATATCGGCTCCAGCAAGAAG
AAAATTTCTGCAGGTATTAAGTGTCCCTACAAATTAACACCTACCTACTGCTTTAGACAC
GTCCTATATGAAAAAGACGTCAACGGGGTAAAGTCCTATCTCCCCTTTTTGTTGACAGAC
GTTTTGGGAACCCTCGATGTAGAATTCTACAGCAATGCACAAGAGGGATCCTACATAATT
GGGTTGCCAACCAATCCCCAAAAATATTCTGTTGTGAGATGCGTTTGTGAGCATAATGGA
AAAGCTGGTATTATGGAACTGAGGATTGCCTCTTCCTCCGGGTGGGCCTTCCTCAGCCTC
ACCTTGCTGCTTCTCCTCATCGCTCTCCTTTCCGCGTGCTAG
>Hap_58
ATGAAGCTACTAACCTTTGCCGCGGCGACCTATGGGTTCCTACTGAAGGAATGTCTAAAC
AGCTTAATACTTCCAACAGAGCATTTATGCGACTTTGCGTTGAATCCCCATAGTAGCATC
AAGCCGGTGCTCAAAGAAGCGAGTGGAAAGGATGAAGAAGTGTGGTGCAGCGTGCATAAC
CCAAGTCTCACAGACTACGTAGCAATGGTGTGTCCCAAAAAAAAAGGAGGAGACTACACA
GAGTTAGAAACAGTGCCAGCCAACTGCTTCACCAAACATCTCTACTCCCCATATGATTCA
GAAGAAAATGAAAAAGACATGGAACTTCTCGAATTAGACCCAAAATTATCCTTCAACAGA
ACCTTTAACGATTTTGTATTAAAGGTGTTGGTCATCCCAGGGTATTATAAGCACAACAAA
ACAATCTACTGCCGATGCGACAATAGGAAAACGAAGAAAGGGGAGGACCAAGAAAAAATA
GAAGAAGGGAAAGTAGGATTAGTAAAAATCGTCTTGAACAAAAAAGAAAAAAAACCAAGA
GGAATCGATTTCACAGAAACTGATGAGTTGGAACAAATAGACATAGTCCAAAATGGAAAT
GACAAACTGGTGAAGGTGAAGGAAAATGAAACTATTCATTTTAAATTTAACTCCAATCAA
AAACTTGAAATTAAGGAATGCGAAAATGTTATTAACATGAAATATGGCTTTCTACAAGAG
CACGTTTTAAATTTTAGATTTCCTGCCGTCTTTTTATCCTCAGAAAACTGCACCATAACA
GTTAAAGAAAGTGCAAAAACACCTGTAAGGATTATCATAAAGACGCAGAAAACGGAAAAC
ATAGATGGCTGTGATTTTACCAAACCGTCAGGGGAGGGAGATTACCAAGATGGGTTTGCC
TTAGAAGAATTAAAGTCAAATGAAAAAATATGTACGATACATATCGGCTCCAGCAAGAAG
AAAATTTCTGCAGGTATTAAGTGCCCCTACAAATTAACACCTACCTACTGCTTTAGACAC
GTCCTATATGAAAAAGACGTCAACGGGGTGAAGTCCTATCACCCCTTCTTGTTGACCGAC
GTTTTGGGAACCCTCGATGTAGAATTCTACAGCAATGCACAAGAGGGATCCTACATAATT
GGGTTGCCAACCAATCCCCAAAAATATTCTGTTGTGAGATGCGTTTGTGAGCATAATGGA
AAAGCTGGTATTATGGAACTGAGGATTGCCTCTTCCTCCGGGTGGGCCTTCCTCAGCCTC
ACCTTGCTGCTTCTCCTCATCGCTCTCCTTTCCGCGTGCTAG
>Hap_59
ATGAAGCTACTAACCTTTGCCGCGGCGACCTATGGGTTCCTACTGAAGGAATGTCTAAAC
AGCTTAATACTTCCAACAGAGCATTTATGCGACTTTGCGTTGAATCCCCATAGTAGCATC
AAGCCGGTGCTCAAAGAAGCGAGTGGAAAGGATGAAGAAGTGTGGTGCAGCGTGCATAAC
CCAAGTCTCACAGACTACGTAGCAATGGTGTGTCCCAAAAAAAAAGGAGGAGACTACACA
GAGTTAGAAACAGTGCCAGCCAACTGCTTCACCAAACATCTCTACTCCCCATATGATTCA
GAAGAAAATGAAAAAGACATGGAACTTCTCGAATTAGACCCAAAATTATCCTTCAACAGA
ACCTTTAACGATTTTGTATTAAAGGTGTTGGTCATCCCAGGGTATTATAAGCACAACAAA
ACAATCTACTGCCGATGCGACAATAGGAAAACGAAGAAAGGGGAGGACCAAGAAAAAATA
GAAGAAGGGAAAGTAGGATTAGTAAAAATCGTCTTGAACAAAAAAGAAAAAAAACCAAGA
GGAATCGATTTCACAGAAACTGATGAGTTGGAACAAACAGACATAGTCCAAAATGGAAAT
GACAAACTGGTGAAGGTGAAGGAAAATGAAACTATTCATTTTAAATTTAACTCCAATCAA
AAACTTGAAATTAAGGAATGCGAAAATGTTATTAACATGAAATATGGCTTTCTACAAGAG
CACGTTTTAAATTTTAGATTTCCTGCCGTCTTTTTATCCTCAGAAAACTGCACCATAACA
GTTAAAGAAAGTGCAAAAACACCTGTAAGGATTATCATAAAGACGCAGAAAACGGAAAAC
ATAGATGGCTGTGATTTTACCAAACCGTCAGGGGAGGGAGATTACCAAGATGGGTTTGCC
TTAGAAGAATTAAAGTCAAATGAAAAAATATGTACGATACATATCGGCTCCAGCAAGAAG
AAAATTTCTGCAGGTATTAAGTGCCCCTACAAATTAACACCTACCTACTGCTTTAGACAC
GTCCTATATGAAAAAGACGTCAACGGGGTGAAGTCCTATCACCCCTTTTTGTTGACCGAC
GTTTTGGGAACCCTCGATGTAGAATTCTACAGCAATGTACAAGAGGGATCCTACATAATT
GGGTTGCCAACCAATCCCCAAAAATATTCTGTTGTGAGATGCGTTTGTGAGCATAATGGA
AAAGCTGGTATTATGGAACTGAGGATTGCCTCTTCCTCCGGGTGGGCCTTCCTCAGCCTC
ACCTTGCTGCTTCTCCTCATCGCTCTCCTTTCCGCGTGCTAG
>Hap_60
ATGAAGCTACTAACCTTTGCCGCGGCGACCTATGGGTTCCTACTGAAGGAATGTCTAAAC
AGCTTAATACTTCCAACAGAGCATTTATGCGACTTTGCGTTGAATCCCCATAGTAGCATC
AAGCCGGTGCTCAAAGAAGCGAGTGGAAAGGATGAAGAAGTGTGGTGCAGCGTGCATAAC
CCAAGTCTCACAGACTACGTAGCAATGGTGTGTCCCAAAAAAAAAGGAGGAGACTACACA
CAGGTAGAAACAGTGCCAGCCAACTGCTTCACCAAACATCTCTACTCCCCATATGATTCA
GAAGAAAATGAAAAAGACATGGAACTTCTCGAATTAGACCCAAAATTATCCTTCAACAGA
ACCTTTAACGATTTTGTATTAAAGGTGTTGGTCATCCCAGGGTATTATAAGCACAACAAA
ACAATCTACTGCCGATGCGACAATAGGAAAACGAAGAAAGGGGAGGACCAAGAAAAAATA
GAAGAAGGGAAAGTAGGATTAGTAAAAATCGTCTTGAACAAAAAAGAAAAAAAACCAAGA
GGAATCGATTTCACAGAAACTGATGAGTTGGAACAAACAGACATAGTCCAAAATGGAAAT
GACAAACTGGTGAAGGTGAAGGAAAATGAAACTATTCATTTTAAATTTAACTCCAATCAA
AAACTTGAAATTAAGGAATGCGAAAATGTTATTAACATGAAATATGGCTTTCTACAAGAG
CACGTTTTAAATTTTAGATTTCCTGCCGTCTTTTTATCCTCAGAAAACTGCACCATAACA
GTTAAAGAAAGTGCAAAAACACCTGTAAGGATTATCATAAAGACGCAGAAAACGGAAAAC
ATAGATGGCTGTGATTTTACCAAACCGTCAGGGGAGGGAGATTACCAAGATGGGTTTGCC
TTAGAAGAATTAAAGTCAAATGAAAAAATATGTACGATACATATCGGCTCCAGCAAGAAG
AAAATTTCTGCAGGTATTAAGTGCCCCTACAAATTAACACCTACCTACTGCTTTAGACAC
GTCCTATATGAAAAAGACGTCAACGGGGTGAAGTCCTATCACCCCTTCTTGTTGACCGAC
GTTTTGGGAACCCTCGATGTAGAATTCTACAGCAATGCACAAGAGGGATCCTACATAATT
GGGTTGCCAACCAATCCCCAAAAATATTCTGTTGTGAGATGCGTTTGTGAGCATAATGGA
AAAGCTGGTATTATGGAACTGAGGATTGCCTCTTCCTCCGGGTGGGCCTTCCTCAGCCTC
ACCTTGCTGCTTCTCCTCATCGCTCTCCTTTCCGCGTGCTAG
>Hap_61
ATGAAGCTACTAACCGTTGCCGCGGCGACCTATGGGTTCCTACTGAAGGAATGTCTAAAC
AGCTTAATACTTCCAACAGAGCATTTATGCGACTTTGCGTTGAATCCCCATAGTAGCATC
AAGCCGGTGCTCAAAGAAGCGAGTGGAAAGGATGAAGAAGTGTGGTGCAGCGTGCATAAC
CCAAGTCTCACAGACTACGTAGCAATGGTGTGTCCCAAAAAAAAAGGAGGAGACTACACA
GAGTTAGAAACAGTGCCAGCCAACTGCTTCACCAAACATCTCTACTCCCCATATGATTCA
GAAGAAAATGAAAAAGACATGGAACTTCTCGAATTAGACCCAAAATTATCCTTCAACAGA
ACCTTTAACGATTTTGTATTAAAGGTGTTGGTCATCCCAGGGTATTATAAGCACAACAAA
ACAATCTACTGCCGATGCGACAATAGGAAAACGAAGAAAGGGGAGGACCAAGAAAAAATA
GAAGAAGGGAAAGTAGGATTAGTAAAAATCGTCTTGAACAAAAAAGAAAAAAAACCAAGA
GGAATCGATTTCACAGAAACTGATGAGTTGGAACAAACAGACATAGTCCAAAATGGAAAT
GACAAACTGGTGAAGGTGAAGGAAAATGAAACTATTCATTTTAAATTTAACTCCAATCAA
AAACTTGAAATTAAGGAATGCGAAAATATTATTAACATTAAATATGGCTTTCTACAAGAG
CACGTTTTAAATTTTAGATTTCCTGCCGTCTTTTTATCCTCAGAAAACTGCACCATAACA
GTTAAAGAAAGTGCAAAAACACCTGTAAGGATTATCATAAAGACGCAGAAAACGGAAAAC
ATAGATGGCTGTGATTTTACCAAACCGTCAGGGGAGGGAGATTACCAAGATGGGTTTGCC
TTAGAAGAATTAAAGTCAAATGAAAAAATATGTACGATACATATCGGCTCCAGCAAGAAG
AAAATTTCTGCAGGTATTAAGTGCCCCTACAAATTAACACCTACCTACTGCTTTAGACAC
GTCCTATATGAAAAAGACGTCAACGGGGTGAAGTCCTATCACCCCTTCTTGTTGACCGAC
GTTTTGGGAACCCTCGATGTAGAATTCTACAGCAATGTACAAGAGGGATCCTACATAATT
GGGTTGCCAACCAATCCCCAAAAATATTCTGTTGTGAGATGCGTTTGTGAGCATAATGGA
AAAGCTGGTATTATGGAACTGAGGATTGCCTCTTCCTCCGGGTGGGCCTTCCTCAGCCTC
ACCTTGCTGCTTCTCCTCATCGCTCTCCTTTCCGCGTGCTAG
>Hap_62
ATGAAGCTACTAACCTTTGCCGCGGCGACCTATGGGTTCCTACTGAAGGAATGTCTAAAC
AGCTTAATACTTCCAACAGAGCATTTATGCGACTTTGCGTTGAATCCCCATAGTAGCATC
AAGCCGGTGCTCAAAGAAGCGAGTGGAAAGGATGAAGAAGTGTGGTGCAGCGTGCATAAC
CCAAGTCTCACAGACTACGTAGCAATGGTGTGTCCCAAAAAAAAAGGAGGAGACTACACA
GAGTTAGAAACAGTGCCAGCCAACTGCTTCACCAAACATCTCTACTCCCCATATGATTCA
GAAGAAAATGAAAAAGACATGGAACTTCTCGAATTAGACCCAAAATTATCCTTCAACAGA
ACCTTTAACGATTTTGTATTAAAGGTGTTGGTCATCCCAGGGTATTATAAGCACAACAAA
ACAATCTACTGCCGATGCGACAATAGGAAAACGAAGAAAGGGGAGGACCAAGAAAAAATA
GAAGAAGGGAAAGTAGGATTAGTAAAAATCGTCTTGAACAAAAAAGAAAAAAAACCAAGA
GGAATCGATTTCACAGAAACTGATGAGTTGGAACAAACAGACATAGTCCAAAATGGAAAT
GACAAACTGGTGAAGGTGAAGGAAAATGAAACTATTCATTTTAAATTTAACTCCAATCAA
AAACTTGAAATTAAGGAATGCGAAAATGTTATTAACATTAAATATGGCATTCTACAAGAG
CACGTTTTAAATTTTAGATTTCCTGCCGTCTTTTTATCCTCAGAAAACTGCACCATAACA
GTTAAAGAAAGTGCAAAAACACCTGTAAGGATTATCATAAAGACGCAGAAAACGGAAAAC
ATAGATGGCTGTGATTTTACCAAACCGTCAGGGGAGGGAGATTACCAAGATGGGTTTGCC
TTAGAAGAATTAAAGTCAAATGAAAAAATATGTACGATACATATCGGCTCCAGCAAGAAG
AAAATTTCTGCAGGTATTAAGTGCCCCTACAAATTAACACCTACCTACTGCTTTAGACAC
GTCCTATATGAAAAAGACGTCAACGGGGTGAAGTCCTATCACCCCTTCTTGTTGACCGAC
GTTTTGGGAACCCTCGATGTAGAATTCTACAGCAATGTACAAGAGGGATCCTACATAATT
GGGTTGCCAACCAATCCCCAAAAATATTCTGTTGTGAGATGCGTTTGTGAGCATAATGGA
AAAGCTGGTATTATGGAACTGAGGATTGCCTCTTCCTCCGGGTGGGCCTTCCTCAGCCTC
ACCTTGCTGCTTCTCCTCATCGCTCTCCTTTCCGCGTGCTAG
>Hap_63
ATGAAGCTACTAACCTTTGCCGCGGCGACCTATGGGTTCCTACTGAAGGAATGTCTAAAC
AGCTTAATACTTCCAACAGAGCATTTATGCGACTTTGCGTTGAATCCCCATAGTAGCATC
AAGCCGGTGCTCAAAGAAGCGAGTGGAAAGGATGAAGAAGTGTGGTGCAGCGTGCATAAC
CCAAGTCTCACAGACTACGTAGCAATGGTGTGTCCCAAAAAAAAAGGAGGAGACTACACA
GAGTTAGAAACAGTGCCAGCCAACTGCTTCACCAAACATCTCTACTCCCCATATGATTCA
GAAGAAAATGAAAAAGACATGGAACTTCTCGAATTAGACCCAAAATTATCCTTCAACAGA
ACCTTTAACGATTTTGTATTAAAGGTGTTGGTCATCCCAGGGTATTATAAGCACAACAAA
ACAATCTACTGCCGATGCGACAATAGGAAAACGAAGAAAGGGGAGGACCAAGAAAAAATA
GAAGAAGGGAAAGTAGGATTAGTAAAAATCGTCTTGAACAAAAAAGAAAAAAAACCAAGA
GGAATCGATTTCACAGAAACTGATGAGTTGGAACAAACAGACATAGTCCAAAATGGAAAT
GACAAACTGGTGAAGGTGAAGGAAAATGAAACTATTCATTTTAAATTTAACTCCAATCAA
AAACTTGAAATTAAGGAATGCGAAAATATTATTAACATTAAATATGGCTTTCTACAAGAG
CACGTTTTAAATTTTAGATTTCCTGCCGTCTTTTTATCCTCAGAAAACTGCACCATAACA
GTTAAAGAAAGTGCAAAAACACCTGTAAGGATTATCATAAAGACGCAGAAAACGGAAAAC
ATAGATGGCTGTGATTTTACCAAACCGTCAGGGGAGGGAGATTACCAAGATGGGTTTGCC
TTAGAAGAATTAAAGTCAAATGAAAAAATATGTACGATACATATCGGCTCCAGCAAGAAG
AAAATTTCTGCAGGTATTAAGTGCCCCTACAAATTAACACCTACCTACTGCTTTAGACAC
GTCCTATATGAAAAAGACGTCAACGGGGTGAAGTCCTATCACCCCTTCTTGTTGACCGAC
GTTTTGGGAACCCTCGATGTAGAATTCTACAGCAATGTACAAGAGGGATCCTACATAATT
GGGTTGCCAACCAATCCCCAAAAATATTCTGTTGTGAGATGCGTTTGTGAGCATAATGGA
AAAGCTGGTATTATGGAACTGAGGATTGCCTCTTCCTCCGGGTGGGCCTTCCTCAGCCTC
ACCTTGCTGCTTCTCCTCATCGCTCTCCTTTCCGCGTGCTAG
>Hap_64
ATGAAGCTACTAACCTTTGCCGCGGCGACCTATGGGTTCCTACTGAAGGAATGTCTAAAC
AGCTTAATACTTCCAACAGAGCATTTATGCGACTTTGCGTTGAATCCCCATAGTAGCATC
AAGCCGGTGCTCAAAGAAGCGAGTGGAAAGGATGAAGAAGTGTGGTGCAGCGTGCATAAC
CCAAGTCTCACAGACTACGTAGCAATGGTGTGTCCCAAAAAAAAAGGAGGAGACTACACA
GAGTTAGAAACAGTGCCAGCCAACTGCTTCACCAAACATCTCTACTCCCCATATGATTCA
GAAGAAAATGAAAAAGACATGGAACTTCTCGAATTAGACCCAAAATTATCCTTCAACAGA
ACCTTTAACGATTTTGTATTAAAGGTGTTGGTCATCCCAGGGTATTATAAGCACAACAAA
ACAATCTACTGCCGATGCGACAATAGGAAAACGAAGAAAGGGGAGGACCAAGAAAAAATA
GAAGAAGGGAAAGTAGGATTAGTAAAAATCGTCTTGAACAAAAAAGAAAAAAAACCAAGA
GGAATCGATTTCACAGAAACTGATGAGTTGGAACAAACAGACATAGTCCAAAATGGAAAT
GACAAACTGGTGAAGGTGAAGGAAAATGAAACTATTCATTTTAAATTTAACTCCAATCAA
AAACTTGAAATTAAGGAATGCGAAAATGTTATTAACATTAAATATGGCATTCTACAAGAG
CACGTTTTAAATTTTAGATTTCCTGCCGTCTTTTTATCCTCAGAAAACTGCACCATAACA
GTTAAAGAAAGTGCAAAAACACCTGTAAGGATTATCATAAAGACGCAGAAAACGGAAAAC
ATAGATGGCTGTGATTTTACCAAACCGTCAGGGGAGGGAGATTACCAAGATGGGTTTGCC
TTAGAAGAATTAAAGTCAAATGAAAAAATATGTACGATACATATCGGCTCCAGCAAGAAG
AAAATTTCTGCAGGTATTAAGTGCCCCTACAAATTAACACCTACCTACTGCTTTAGACAC
GTCCTATATGAAAAAGACGTCAACGGGGTGAAGTCCTATCACCCCTTCTTGTTGACCGAC
GTTTTGGGAACCCTCGATGTAGAATTCTACAGCAATGCACAAGAGGGATCCTACATAATT
GGGTTGCCAACCAATCCCCAAAAATATTCTGTTGTGAGATGCGTTTGTGAGCATAATGGA
AAAGCTGGTATTATGGAACTGAGGATTGCCTCTTCCTCCGGGTGGGCCTTCCTCAGCCTC
ACCTTGCTGCTTCTCCTCATCGCTCTCCTTTCCGCGTGCTAG
>Hap_65
ATGAAGCTACTAACCTTTGCCGCGGCGACCTATGGGTTCCTACTGAAGGAATGTCTAAAC
AGCTTAATACTTCCAACAGAGCATTTATGCGACTTTGCGTTGAATCCCCATAGTAGCATC
AAGCCGGTGCTCAAAGAAGCGAGTGGAAAGGATGAAGAAGTGTGGTGCAGCGTGCATAAC
CCAAGTCTCACAGACTACGTAGCAATGGTGTGTCCCAAAAAAAAAGGAGGAGACTACACA
GAGTTAGAAACAGTGCCAGCCAACTGCTTCACCAAACATCTCTACTCCCCATATGATTCA
GAAGAAAATGAAAAAGACATGGAACTTCTCGAATTAGACCCAAAATTATCCTTCAACAGA
ACCTTTAACGATTTTGTATTAAAGGTGTTGGTCATCCCAGGGTATTATAAGCACAACAAA
ACAATCTACTGCCGATGCGACAATAGGAAAACGAAGAAAGGGGAGGACCAAGAAAAAATA
GAAGAAGGGAAAGTAGGATTAGTAAAAATCGTCTTGAACAAAAAAGAAAAAAAACCAAGA
GGAATCGATTTCACAGAAACTGATGAGTTGGAACAAACAGACATAGTCCAAAATGGAAAT
GACAAACTGGTGAAGGTGAAGGAAAATGAAACTATTCATTTTAAATTTAACTCCAATCAA
AAACTTGAAATTAAGGAATGCGAAAATATTATTAACATTAAATATGGCTTTCTACAAGAG
CACGTTTTAAATTTTAGATTTCCTGCCGTCTTTTTATCCTCAGAAAACTGCACCATAACA
GTTATAGAAAGTGCAAAAACACCTGTAAGGATTATCGTAAAGACGCAGAAAACGGAAAAC
ATAGATGGCTGTGATTTTACCAAACCGTCAGGGGAGGGAGATTACCAAGATGGGTTTGCC
TTAGAAGAATTAAAGTCAAATGAAAAAATATGTACGATACATATCGGCTCCAGCAAGAAG
AAAATTTCTGCAGGTATTAAGTGCCCCTACAAATTAACACCTACCTACTGCTTTAGACAC
GTCCTATATGAAAAAGACGTCAACGGGGTGAAGTCCTATCACCCCTTCTTGTTGACCGAC
GTTTTGGGAACCCTCGATGTAGAATTCTACAGCAATGCACAAGAGGGATCCTACATAATT
GGGTTGCCAACCAATCCCCAAAAATATTCTGTTGTGAGATGCGTTTGTGAGCATAATGGA
AAAGCTGGTATTATGGAACTGAGGATTGCCTCTTCCTCCGGGTGGGCCTTCCTCAGCCTC
ACCTTGCTGCTTCTCCTCATCGCTCTCCTTTCCGCGTGCTAG
>Hap_66
ATGAAGCTACTAACCTTTGCCGCGGCGACCTATGGGTTCCTACTGAAGGAATGTCTAAAC
AGCTTAATACTTCCAACAGAGCATTTATGCGACTTTGCGTTGAATCCCCATAGTAGCATC
AAGCCGGTGCTCAAAGAAGCGAGTGGAAAGGATGAAGAAGTGTGGTGCAGCGTGCATAAC
CCAAGTCTCACAGACTACGTAGCAATGGTGTGTCCCAAAAAAAAAGGAGGAGACTACACA
GAGTTAGAAACAGTGCCAGCCAACTGCTTCACCAAACATCTCTACTCCCCATATGATTCA
GAAGAAAATGAAAAAGACATGGAACTTCTCGAATTAGACCCAAAATTATCCTTCAACAGA
ACCTTTAACGATTTTGTATTAAAGGTGTTGGTCATCCCAGGGTATTATAAGCACAACAAA
ACAATCTACTGCCGATGCGACAATAGGAAAACGAAGAAAGGGGAGGACCAAGAAAAAATA
GAAGAAGGGAAAGTAGGATTAGTAAAAATCGTCTTGAACAAAAAAGAAAAAAAACCAAGA
GGAATCGATTTCACAGAAACTGATGAGTTGGAACAAACAGACATAGTCCAAAATGGAAAT
GACAAACTGGTGAAGGTGAAGGAAAATGAAACTATTCATTTTAAATTTAACTCCAATCAA
AAACTTGAAATTAAGGAATGCGAAAATGTTATTAACATGAAATATGGCTTTCTACAAGAG
CACGTTTTAAATTTTAGATTTCCTGCCGTCTTTTTATCCTCAGAAAACTGCACCATAACA
GTTACAGAAAGTGCAAAAACACCTGTAAGGATTATCATAAAGACGCAGAAAACGGAAAAC
ATAGATGGCTGTGATTTTACCAAACCGTCAGGGGAGGGAGATTACCAAGATGGGTTTGCC
TTAGAAGAATTAAAGTCAAATGAAAAAATATGTACGATACATATCGGCTCCAGCAAGAAG
AAAATTTCTGCAGGTATTAAGTGCCCCTACAAATTAACACCTACCTACTGCTTTAGACAC
GTCCTATATGAAAAAGACGTCAACGGGGTGAAGTCCTATCACCCCTTCTTGTTGACCGAC
GTTTTGGGAACCCTCGATGTAGAATTCTACAGCAATGTACAAGAGGGATCCTACATAATT
GGATTGCCAACCAATCCCCAAAAATATTCTGTTGTGAGATGCGTTTGTGAGCATAATGGA
AAAGCTGGTATTATGGAACTGAGGATTGCCTCTTCCTCCGGGTGGGCCTTCCTCAGCCTC
ACCTTGCTGCTTCTCCTCATCGCTCTCCTTTCCGCGTGCTAG
>Hap_67
ATGAAGCTACTAACCTTTGCCGCGGCGACCTATGGGTTCCTACTGAAGGAATGTCTAAAC
AGCTTAATACTTCCAACAGAGCATTTATGCGACTTTGCGTTGAATCCCCATAGTAGCATC
AAGCCGGTGCTCAAAGAAGCGAGTGGAAAGGATGAAGAAGTGTGGTGCAGCGTGCATAAC
CCAAGTCTCACAGACTACGTAGCAATGGTGTGTCCCAAAAAAAAAGGAGGAGACTACACA
GAGTTAGAAACAGTGCCAGCCAACTGCTTCACCAAACATCTCTACTCCCCATATGATTCA
GAAGAAAATGAAAAAGACATGGAACTTCTCGAATTAGACCCAAAATTATCCTTCAACAGA
ACCTTTAACGATTTTGTATTAAAGGTGTTGGTCATCCCAGGGTATTATAAGCACAACAAA
ACAATCTACTGCCGATGCGACAATAGGAAAACGAAGAAAGGGGAGGACCAAGAAAAAATA
GAAGAAGGGAAAGTAGGATTAGTAAAAATCGTCTTGAACAAAAAAGAAAAAAAACCAAGA
GGAATCGATTTCACAGAAACTGATGAGTTGGAACAAACAGACATAGTCCAAAATGGAAAT
GACAAACTGGTGAAGGTGAAGGAAAATGAAACTATTCATTTTAAATTTAACTCCAATCAA
AAACTTGAAATTAAGGAATGCGAAAATGTTATTAACATGAAATATGGCTTTCTACAAGAG
CACGTTTTAAATTTTAGATTTCCTGCCGTCTTTTTATCCTCAGAAAACTGCACCATAACA
GTTAAAGAAAGTGCAAAAACACCTGTAAGGATTATCATAAAGACGCAGAAAACGGAAAAC
ATAGATGGCTGTGATTTTACCAAACCGTCAGGGGAGGGAGATTACCAAGATGGGTTTGCC
TTAGAAGAATTAAAGTCAAATGAAAAAATATGTACGATACATATCGGCTCCAGCAAGAAG
AAAATTTCTGCAGGTATTAAGTGCCCCTACAAATTAACACCTACCTACTGCTTTAGACAC
GTCCTATATGAAAAAGACGTCAACGGGGTGAAGTCCTATCACCCCTTCTTGTTGACCGAC
GTTTTGGGAACCCTCGATGTAGAATTCTACAGCAATGTACAAGAGGGATCCTACATAATT
GGGTTGCCAACCAATCCCCAAAAATATTCTGTTGTGAGATGCGTTTGTGAGCATAATGGA
AAAGCTGGTATTATGGAACTGAGGATTGCCTCTTCCTCCGGGTGGGCCTTCCTCAGCCTC
ACCTTGCTGCTTCTCCTCATCGCTCTCCTTTCCGCGTGCTAA
>Hap_68
ATGAAGCTACTAACCTTTGCCGCGGCGACCTATGGGTTCCTACTGAAGGAATGTCTAAAC
AGCTTAATACTTCCAACAGAGCATTTATGCGACTTTGCGTTGAATCCCCATAGTAGCATC
AAGCCGGTGCTCAAAGAAGCGAGTGGAAAGGATGAAGAAGTGTGGTGCACCGTGCATAAC
CCAAGTCTCACAGACTACGTAGCAATGGTGTGTCCCAAAAAAAAAGGAGGAGACTACACA
GAGTTAGAAACAGTGCCAGCCAACTGCTTCACCAAACATCTCTACTCCCCATATGATTCA
GAAGAAAATGAAAAAGACATGGAACTTCTCGAATTAGACCCAAAATTATCCTTCAACAGA
ACCTTTAACGATTTTGTATTAAAGGTGTTGGTCATCCCAGGGTATTATAAGCACAACAAA
ACAATCTACTGCCGATGCGACAATAGGAAAACGAAGAAAGGGGAGGACCAAGAAAAAATA
GAAGAAGGGAAAGTAGGATTAGTAAAAATCGTCTTGAACAAAAAAGAAAAAAAACCAAGA
GGAATCGATTTCACAGAAACTGATGAGTTGGAACAAACAGACATAGTCCAAAATGGAAAT
GACAAACTGGTGAAGGTGAAGGAAAATGAAACTATTCATTTTAAATTTAACTCCAATCAA
AAACTTGAAATTAAGGAATGCGAAAATGTTATTAACATTAAATATGGCTTTCTACAAGAG
CACGTTTTAAATTTTAGATTTCCTGCCGTCTTTTTATCCTCAGAAAACTGCACCATAACA
GTTATAGAAAGTGCAAAAACACCTGTAAGGATTATCATAAAGACGCAGAAAACGGAAAAC
ATAGATGGCTGTGATTTTACCAAACCGTCAGGGGAGGGAGATTACCAAGATGGGTTTGCC
TTAGAAGAATTAAAGTCAAATGAAAAAATATGTACGATACATATCGGCTCCAGCAAGAAG
AAAATTTCTGCAGGTATTAAGTGCCCCTACAAATTAACACCTACCTACTGCTTTAGACAC
GTCCTATATGAAAAAGACGTCAACGGGGTGAAGTCCTATCACCCCTTCTTGTTGACCGAC
GTTTTGGGAACCCTCGATGTAGAATTCTACAGCAATGCACAAGAGGGATCCTACATAATT
GGGTTGCCAACCAATCCCCAAAAATATTCTGTTGTGAGATGCGTTTGTGAGCATAATGGA
AAAGCTGGTATTATGGAACTGAGGATTGCCTCTTCCTCCGGGTGGGCCTTCCTCAGCCTC
ACCTTGCTGCTTCTCCTCATCGCTCTCCTTTCCGCGTGCTAG
>Hap_69
ATGAAGCTACTAACCTTTGCCGCGGCGACCTATGGGTTCCTACTGAAGGAATGTCTAAAC
AGCTTAATACTTCCAACAGAGCATTTATGCGACTTTGCGTTGAATCCCCATAGTAGCATC
AAGCCGGTGCTCAAAGAAGCGAGTGGAAAGGATGAAGAAGTGTGGTGCACCGTGCATAAC
CCAAGTCTCACAGACTACGTAGCAATGGTGTGTCCCAAAAAAAAAGGAGGAGACTACACA
GAGTTAGAAACAGTGCCAGCCAACTGCTTCACCAAACATCTCTACTCCCCATATGATTCA
GAAGAAAATGAAAAAGACATGGAACTTCTCGAATTAGACCCAAAATTATCCTTCAACAGA
ACCTTTAACGATTTTGTATTAAAGGTGTTGGTCATCCCAGGGTATTATAAGCACAACAAA
ACAATCTACTGCCGATGCGACAATAGGAAAACGAAGAAAGGGGAGGACCAAGAAAAAATA
GAAGAAGGGAAAGTAGGATTAGTAAAAATCGTCTTGAACAAAAAAGAAAAAAAACCAAGA
GGAATCGATTTCACAGAAACTGATGAGTTGGAACAAACAGACATAGTCCAAAATGGAAAT
GACAAACTGGTGAAGGTGAAGGAAAATGAAACTATTCATTTTAAATTTAACTCCAATCAA
AAACTTGAAATTAAGGAATGCGAAAATGTTATTAACATTAAATATGGCTTTCTACAAGAG
CACGTTTTAAATTTTAGATTTCCTGCCGTCTTTTTATCCTCAGAAAACTGCACCATAACA
GTTAAAGAAAGTGCAAAAACACCTGTAAGGATTATCATAAAGACGCAGAAAACGGAAAAC
ATAGATGGCTGTGATTTTACCAAACCGTCAGGGGAGGGAGATTACCAAGATGGGTTTGCC
TTAGAAGAATTAAAGTCAAATGAAAAAATATGTACGATACATATCGGCTCCAGCAAGAAG
AAAATTTCTGCAGGTATTAAGTGCCCCTACAAATTAACACCTACCTACTGCTTTAGACAC
GTCCTATATGAAAAAGACGTCAACGGGGTGAAGTCTTATCACCCCTTCTTGTTGACCGAC
GTTTTGGGAACCCTCGATGTAGAATTCTACAGCAATGCACAAGAGGGATCCTACATAATT
GGGTTGCCAACCAATCCCCAAAAATATTCTGTTGTGAGATGCGTTTGTGAGCATAATGGA
AAAGCTGGTATTATGGAACTGAGGATTGCCTCTTCCTCCGGGTGGGCCTTCCTCAGCCTC
ACCTTGCTGCTTCTCCTCATCGCTCTCCTTTCCGCGTGCTAG
>Hap_70
ATGAAGCTACTAACCTTTGCCGCGGCGACCTATGGGTTCCTACTGAAGGAATGTCTAAAC
AGCTTAATACTTCCAACAGAGCATTTATGCGACTTTGCGTTGAATCCCCATAGTAGCATC
AAGCCGGTGCTCAAAGAAGCGAGTGGAAAGGATGAAGAAGTGTGGTGCACCGTGCATAAC
CCAAGTCTCACAGACTACGTAGCAATGGTGTGTCCCAAAAAAAAAGGAGGAGACTACACA
GAGTTAGAAACAGTGCCAGCCAACTGCTTCACCAAACATCTCTACTCCCCATATGATTCA
GAAGAAAATGAAAAAGACATGGAACTTCTCGAATTAGACCCAAAATTATCCTTCAACAGA
ACCTTTAACGATTTTGTATTAAAGGTGTTGGTCATCCCAGGGTATTATAAGCACAACAAA
ACAATCTACTGCCGATGCGACAATAGGAAAACGAAGAAAGGGGAGGACCAAGAAAAAATA
GAAGAAGGGAAAGTAGGATTAGTAAAAATCGTCTTGAACAAAAAAGAAAAAAAACCAAGA
GGAATCGATTTCACAGAAACTGATGAGTTGGAACAAACAGACATAGTCCAAAATGGAAAT
GACAAACTGGTGAAGGTGAAGGAAAATGAAACTATTCATTTTAAATTTAACTCCAATCAA
AAACTTGAAATTAAGGAATGCGAAAATGTTATTAACATTAAATATGGCTTTCTACAAGAG
CACGTTTTAAATTTTAGATTTCCTGCCGTCTTTTTATCCTCAGAAAACTGCACCATAACA
GTTAAAGAAAGTGCAAAAACACCTGTAAGGATTATCATAAAGACGCAGAAAACGGAAAAC
ATAGATGGCTGTGATTTTACCAAACCGTCAGGGGAGGGAGATTACCAAGATGGGTTTGCC
TTAGAAGAATTAAAGTCAAATGAAAAAATATGTACGATACATATCGGCTCCAGCAAGAAG
AAAATTTCTGCAGGTATTAAGTGCCCCTACAAATTAACACCTACCTACTGCTTTAGACAC
GTCCTATATGAAAAAGACGTCAACGGGGTGAAGTCCTATCACCCCTTCTTGTTGACCGAC
GTTTTGGGAACCCTCGATGTAGAATTCTACAGCAATGCACAAGAGGGATCCTACATAATT
GGGTTGCCAACCAATCCCCAAAAATATTCTGTTGTGAGATGTGTTTGTGAGCATAATGGA
AAAGCTGGTATTATGGAACTGAGGATTGCCTCTTCCTCCGGGTGGGCCTTCCTCAGCCTC
ACCTTGCTGCTTCTCCTCATCGCTCTCCTTTCCGCGTGCTAG
>Hap_71
ATGAAGCTACTAACCTTTGCCGCGGCGACCTATGGGTTCCTACTGAAGGAATGTCTAAAC
AGCTTAATACTTCCAACAGAGCATTTATGCGACTTTGCGTTGAATCCCCATAGTAGCATC
AAGCCGGTGCTCAAAGAAGCGAGTGGAAAGGATGAAGAAGTGTGGTGCACCGTGCATAAC
CCAAGTCTCACAGACTACGTAGCAATGGTGTGTCCCAAAAAAAAAGGAGGAGACTACACA
GAGTTAGAAACAGTGCCAGCCAACTGCTTCACCAAACATCTCTACTCCCCATATGATTCA
GAAGAAAATGAAAAAGACATGGAACTTCTCGAATTAGACCCAAAATTATCCTTCAACAGA
ACCTTTAACGATTTTGTATTAAAGGTGTTGGTCATCCCAGGGTATTATAAGCACAACAAA
ACAATCTACTGCCGATGCGACAATAGGAAAACCAAGAAATGAGAGAGCCAAGAAAAAATA
GAAGAAGGGAAAGTAGGATTAGTAAAAATCGTCTTGAACAAAAAAGAAAAAAAACCAAGA
GGAATCGATTTCACAGAAACTGATGAGTTGGAACAAACAGACATAGTCCAAAATGGAAAT
GACAAACTGGTGAAGGTGAAGGAAAATGAAACTATTCATTTTAAATTTAACTCCAATCAA
AAACTTGAAATTAAGGAATGCGAAAATGTTATTAACATTAAATATGGCTTTCTACAAGAG
CACGTTTTAAATTTTAGATTTCCTGCCGTCTTTTTATCCTCAGAAAACTGCACCATAACA
GTTAAAGAAAGTGCAAAAACACCTGTAAGGATTATCATAAAGACGCAGAAAACGGAAAAC
ATAGATGGCTGTGATTTTACCAAACCGTCAGGGGAGGGAGATTACCAAGATGGGTTTGCC
TTAGAAGAATTAAAGTCAAATGAAAAAATATGTACGATACATATCGGCTCCAGCAAGAAG
AAAATTTCTGCAGGTATTAAGTGCCCCTACAAATTAACACCTACCTACTGCTTTAGACAC
GTCCTATATGAAAAAGACGTCAACGGGGTGAAGTCCTATCACCCCTTCTTGTTGACCGAC
GTTTTGGGAACCCTCGATGTAGAATTCTACAGCAATGCACAAGAGGGATCCTACATAATT
GGGTTGCCAACCAATCCCCAAAAATATTCTGTTGTGAGATGCGTTTGTGAGCATAATGGA
AAAGCTGGTATTATGGAACTGAGGATTGCCTCTTCCTCCGGGTGGGCCTTCCTCAGCCTC
ACCTTGCTGCTTCTCCTCATCGCTCTCCTTTCCGCGTGCTAG
>Hap_72
ATGAAGCTACTAACCTTTGCCGCGGCGACCTATGGGTTCCTACTGAAGGAATGTCTAAAC
AGCTTAATACTTCCAACAGAGCATTTATGCGACTTTGCGTTGAATCCCCATAGTAGCATC
AAGCCGGTGCTCAAAGAAGCGAGTGGAAAGGATGAAGAAGTGTGGTGCACCGTGCATAAC
CCAAATCTCACAGACTACGTAGCAATGGTGTGTCCCAAAAAAAAAGGAGGAGACTACACA
GAGTTAGAAACAGTGCCAGCCAACTGCTTCACCAAACATCTCTACTCCCCATATGATTCA
GAAGAAAATGAAAAAGACATGGAACTTCTCGAATTAGACCCAAAATTATCCTTCAACAGA
ACCTTTAACGATTTTGTATTAAAGGTGTTGGTCATCCCAGGGTATTATAAGCACAACAAA
ACAATCTACTGCCGATGCGACAATAGGAAAACGAAGAAAGGGGAGGACCAAGAAAAAATA
GAAGAAGGGAAAGTAGGATTAGTAAAAATCGTCTTGAACAAAAAAGAAAAAAAACCAAGA
GGAATCGATTTCACAGAAACTGATGAGTTGGAACAAACAGACATAGTCCAAAATGGAAAT
GACAAACTGGTGAAGGTGAAGGAAAATGAAACTATTCATTTTAAATTTAACTCCAATCAA
AAACTTGAAATTAAGGAATGCGAAAATGTTATTAACATTAAATATGGCTTTCTACAAGAG
CACGTTTTAAATTTTAGATTTCCTGCCGTCTTTTTATCCTCAGAAAACTGCACCATAACA
GTTAAAGAAAGTGCAAAAACACCTGTAAGGATTATCATAAAGACGCAGAAAACGGAAAAC
ATAGATGGCTGTGATTTTACCAAACCGTCAGGGGAGGGAGATTACCAAGATGGGTTTGCC
TTAGAAGAATTAAAGTCAAATGAAAAAATATGTACGATACATATCGGCTCCAGCAAGAAG
AAAATTTCTGCAGGTATTAAGTGCCCCTACAAATTAACACCTACCTACTGCTTTAGACAC
GTCCTATATGAAAAAGACGTCAACGGGGTGAAGTCCTATCACCCCTTCTTGTTGACCGAC
GTTTTGGGAACCCTCGATGTAGAATTCTACAGCAATGCACAAGAGGGATCCTACATAATT
GGGTTGCCAACCAATCCCCAAAAATATTCTGTTGTGAGATGCGTTTGTGAGCATAATGGA
AAAGCTGGTATTATGGAACTGAGGATTGCCTCTTCCTCCGGGTGGGCCTTCCTCAGCCTC
ACCTTGCTGCTTCTCCTCATCGCTCTCCTTTCCGCGTGCTAA
>Hap_73
ATGAAGCTACTAACCTTTGCCGCGGCGACCTATGGGTTCCTACTGAAGGAATGTCTAAAC
AGCTTAATACTTCCAACAGAGCATTTATGCGACTTTGCGTTGAATCCCCATAGTAGCATC
AAGCCGGTGCTCAAAGAAGCGAGTGGAAAGGATGAAGAAGTGTGGTGCACCGTGCATAAC
CCAAGTCTCACAGACTACGTAGCAATGGTGTGTCCCAAAAAAAAAGGAGGAGACTACACA
GAGTTAGAAACAGTGCCAGCCAACTGCTTCACCAAACATCTCTACTCCCCATATGATTCA
GAAGAAAATGAAAAAGACATGGAACTTCTCGAATTAGACCCAAAATTATCCTTCAACAGA
ACCTTTAACGATTTTGTATTAAAGGTGTTGGTCATCCCAGGGTATTATAAGCACAACAAA
ACAATCTACTGCCGATGCGACAATAGGAAAACGAAGAAAGGGGAGGACCAAGAAAAAATA
GAAGAAGGGAAAGTAGGATTAGTAAAAATCGTCTTGAACAAAAAAGAAAAAAAACCAAGA
GGAATCGATTTCACAGAAACTGATGAGTTGGAACAAATAGACATAGTCCAAAATGGAAAT
GACAAACTGGTGAAGGTGAAGGAAAATGAAACTATTCATTTTAAATTTAACTCCAATCAA
AAACTTGAAATTAAGGAATGCGAAAATGTTATTAACATTAAATATGGCTTTCTACAAGAG
CACGTTTTAAATTTTAGATTTCCTGCCGTCTTTTTATCCTCAGAAAACTGCACCATAACA
GTTAAAGAAAGTGCAAAAACACCTGTAAGGATTATCATAAAGACGCAGAAAACGGAAAAC
ATAGATGGCTGTGATTTTACCAAACCGTCAGGGGAGGGAGATTACCAAGATGGGTTTGCC
TTAGAAGAATTAAAGTCAAATGAAAAAATATGTACGATACATATCGGCTCCAGCAAGAAG
AAAATTTCTGCAGGTATTAAGTGCCCCTACAAATTAACACCTACCTACTGCTTTAGACAC
GTCCTATATGAAAAAGACGTCAACGGGGTGAAGTCCTATCACCCCTTCTTGTTGACCGAC
GTTTTGGGAACCCTCGATGTAGAATTCTACAGCAATGCACAAGAGGGATCCTACATAATT
GGGTTGCCAACCAATCCCCAAAAATATTCTGTTGTGAGATGTGTTTGTGAGCATAATGGA
AAAGCTGGTATTATGGAACTGAGGATTGCCTCTTCCTCCGGGTGGGCCTTCCTCAGCCTC
ACCTTGCTGCTTCTCCTCATCGCTCTCCTTTCCGCGTGCTAG
>Hap_74
ATGAAGCTACTAACCTTTGCCGCGGCGACCTATGGGTTCCTACTGAAGGAATGTCTAAAC
AGCTTAATACTTCCAACAGAGCATTTATGCGACTTTGCGTTGAATCCCCATAGTAGCATC
AAGCCGGTGCTCAAAGAAGCGAGTGGAAAGGATGAAGAAGTGTGGTGCACCGTGCATAAC
CCAAGTCTCACAGACTACGTAGCAATGGTGTGTCCCAAAAAAAAAAAGGGAGACTACACA
GAGTTAGAAACAGTGCCAGCCAACTGCTTCACCAAACATCTCTACTCCCCATATGATTCA
GAAGAAAATGAAAAAGACATGGAACTTCTCGAATTAGACCCAAAATTATCCTTCAACAGA
ACCTTTAACGATTTTGTATTAAAGGTGTTGGTCATCCCAGGGTATTATAAGCACAACAAA
ACAATCTACTGCCGATGCGACAATAGGAAAACGAAGAAAGGGGAGGACCAAGAAAAAATA
GAAGAAGGGAAAGTAGGATTAGTAAAAATCGTCTTGAACAAAAAAGAAAAAAAACCAAGA
GGAATCGATTTCACAGAAACTGATGAGTTGGAACAAACAGACATAGTCCAAAATGGAAAT
GACAAACTGGTGAAGGTGAAGGAAAATGAAACTATTCATTTTAAATTTAACTCCAATCAA
AAACTTGAAATTAAGGAATGCGAAAATGTTATTAACATTAAATATGGCTTTCTACAAGAG
CACGTTTTAAATTTTAGATTTCCTGCCGTCTTTTTATCCTCAGAAAACTGCACCATAACA
GTTAAAGAAAGTGCAAAAACACCTGTAAGGATTATCATAAAGACGCAGAAAACGGAAAAC
ATAGATGGCTGTGATTTTACCAAACCGTCAGGGGAGGGAGATTACCAAGATGGGTTTGCC
TTAGAAGAATTAAAGTCAAATGAAAAAATATGTACGATACATATCGGCTCCAGCAAGAAG
AAAATTTCTGCAGGTATTAAGTGCCCCTACAAATTAACACCTACCTACTGCTTTAGACAC
GTCCTATATGAAAAAGACGTCAACGGGGTGAAGTCCTATCACCCCTTCTTGTTGACCGAC
GTTTTGGGAACCCTCGATGTAGAATTCTACAGCAATGCACAAGAGGGATCCTACATAATT
GGGTTGCCAACCAATCCCCAAAAATATTCTGTTGTGAGATGCGTTTGTGAGCATAATGGA
AAAGCTGGTATTATGGAACTGAGGATTGCCTCTTCCTCCGGGTGGGCCTTCCTCAGCCTC
ACCTTGCTGCTTCTCCTCATCGCTCTCCTTTCCGCGTGCTAG
>Hap_75
ATGAAGCTACTAACCTTTGCCGCGGCGACCTATGGGTTCCTACTGAAGGAATGTCTAAAC
AGCTTAATACTTCCAACAGAGCATTTATGCGACTTTGCGTTGAATCCCCATAGTAGCATC
AAGCCGGTGCTCAAAGAAGCGAGTGGAAAGGATGAAGAAGTGTGGTGCACCGTGCATAAC
CCAAGTCTCACAGACTACGTAGCAATGGTGTGTCCCAAAAAAAAAGGAGGAGACTACACA
GAGTTAGAAACAGTGCCAGCCAACTGCTTCACCAAACATCTCTACTCCCCATATGATTCA
GAAGAAAATGAAAAAGACATGGAACTTCTCGAATTAGACCCAAAATTATCCTTCAACAGA
ACCTTTAACGATTTTGTATTAAAGGTGTTGGTCATCCCAGGGTATTATAAGCACAACAAA
ACAATCTACTGCCGATGCGACAATAGGAAAACGAAGAAAGGGGAGGACCAAGAAAAAATA
GAAGAAGGGAAAGTAGGATTAGTAAAAATCGTCTTGAACAAAAAAGAAAAAAAACCAAGA
GGAATCGATTTCACAGAAACTGATGAGTTGGAACAAACAGACATAGTCCAAAATGGAAAT
GACAAACTGGTGAAGGTGAAGGAAAATGAAACTATTCATTTTAAATTTAACTCCAATCAA
AAACTTGAAATTAAGGAATGCGAAAATGTTATTAACATTAAATATGGCTTTCTACAAGAG
CACGTTTTAAATTTTAGATTTCCTGCCGTCTTTTTATCCTCAGAAAACTGCACCATAACA
GTTAAAGAAAGTGCAAAAACACCTGTAAGGATTATCATAAAGACGCAGAAAACGGAAAAC
ATAGATGGTTGTGATTTTACCAAACCGTCAGGGGAGGGAGATTACCAAGATGGGTTTGCC
TTAGAAGAATTAAAGTCAAATGAAAAAATATGTACGATACATATCGGCTCCAGCAAGAAG
AAAATTTCTGCAGGTATTAAGTGCCCCTACAAATTAACACCTACCTACTGCTTTAGACAC
GTCCTATATGAAAAAGACGTCAACGGGGTGAAGTCCTATCACCCCTTCTTGTTGACCGAC
GTTTTGGGAACCCTCGATGTAGAATTCTACAGCAATGCACAAGAGGGATCCTACATAATT
GGGTTGCCAACCAATCCCCAAAAATATTCTGTTGTGAGATGCGTTTGTGAGCATAATGGA
AAAGCTGGTATTATGGAACTGAGGATTGCCTCTTCCTCCGGGTGGGCCTTCCTCAGCCTC
ACCTTGCTGCTTCTCCTCATCGCTCTCCTTTCCGCGTGCTAG
>Hap_76
ATGAAGCTACTAACCTTTGCCGCGGCGACCTATGGGTTCCTACTGAAGGAATGTCTAAAC
AGCTTAATACTTCCAACAGAGCATTTATGCGACTTTGCGTTGAATCCCCATAGTAGCATC
AAGCCGGTGCTCAAAGAAGCGAGTGGAAAGGATGAAGAAGTGTGGTGCACCGTGCATAAC
CCAAGTCTCACAGACTACGTAGCAATGGTGTGTCCCAAAAAAAAAGGAGGAGACTACACA
GAGTTAGAAACAGTGCCAGCCAACTGCTTCACCAAACATCTCTACTCCCCATATGATTCA
GAAGAAAATGAAAAAGACATGGAACTTCTCGAATTAGACCCAAAATTATCCTTCAACAGA
ACCTTTAACGATTTTGTATTAAAGGTGTTGGTCATCCCAGGGTATTATAAGCACAACAAA
ACAATCTACTGCCGATGCGACAATAGGAAAACGAAGAAAGGGGAGGACCAAGAAAAAATA
GAAGAAGGGAAAGTAGGATTAGTAAAAATCGTCTTGAACAAAAAAGAAAAAAAACCAAGA
GGAATCGATTTCACAGAAACTGATGAGTTGGAACAAACAGACATAGTCCAAAATGGAAAT
GACAAACTGGTGAAGGTGAAGGAAAATGAAACTATTCATTTTAAATTTAACTCCAATCAA
AAACTTGAAATTAAGGAATGCGAAAATGTTATTAACATTAAATATGGCTTTCTACAAGAG
CACGTTTTAAATTTTAGATTTCCTGCCGTCTTTTTATCCTCAGAAAACTGCACCATAACA
GTTAAAGAAAGTGCAAAAACACCTGTAAGGATTATCATAAAGACGCAGAAAACGGAAAAC
ATAGATGGTTGTGATTTTACCAAACCGTCAGGGGAGGGAGATTACCAAGATGGGTTTGCC
TTAGAAGAATTAAAGTCAAATGAAAAAATATGTACGATACATATCGGCTCCAGCAAGAAG
AAAATTTCTGCAGGTATTAAGTGCCCCTACAAATTAACACCTACCTACTGCTTTAGACAC
GTCCTATATGAAAAAGACGTCAACGGGGTGAAGTCTTATCACCCCTTCTTGTTGACCGAC
GTTTTGGGAACCCTCGATGTAGAATTCTACAGCAATGCACAAGAGGGATCCTACATAATT
GGGTTGCCAACCAATCCCCAAAAATATTCTGTTGTGAGATGCGTTTGTGAGCATAATGGA
AAAGCTGGTATTATGGAACTGAGGATTGCCTCTTCCTCCGGGTGGGCCTTCCTCAGCCTC
ACCTTGCTGCTTCTCCTCATCGCTCTCCTTTCCGCGTGCTAG
>Hap_77
ATGAAGCTACTAACCTTTGCCGCGGCGACCTATGGGTTCCTACTGAAGGAATGTCTAAAC
AACTTCATATTTCCAACGAAGCATATATGCGACTTTGCGTTGAATCCCCATAGTAGCATC
AAGCCGGTGCTCAAAGAAGCGAGTGGAAAGGATGAAGAAGTGTGGTGCACCGTGCATAAC
CCAAGTCTCACAGACTACGTAGCAATGGTGTGTCCCAAAAAAAAAGGAGGAGACTACACA
GAGTTAGAAACAGTGCCAGCCAACTGCTTCACCAAACATCTCTACTCCCCATATGATTCA
GAAGAAAATGAAAAAGACATGGAACTTCTCGAATTAGACCCAAAATTATCCTTCAACAGA
ACCTTTAACGATTTTGTATTAAAGGTGTTGGTCATCCCAGGGTATTATAAGCACAACAAA
ACAATCTACTGCCGATGCGACAATAGGAAAACGAAGAAAGGGGAGGACCAAGAAAAAATA
GAAGAAGGGAAAGTAGGATTAGTAAAAATCGTCTTGAACAAAAAAGAAAAAAAACCAAGA
GGAATCGATTTCACAGAAACTGATGAGTTGGAACAAACAGACATAGTCCAAAATGGAAAT
GACAAACTGGTGAAGGTGAAGGAAAATGAAACTATTCATTTTAAATTTAACTCCAATCAA
AAACTTGAAATTAAGGAATGCGAAAATGTTATTAACATTAAATATGGCTTTCTACAAGAG
CACGTTTTAAATTTTAGATTTCCTGCCGTCTTTTTATCCTCAGAAAACTGCACCATAACA
GTTAAAGAAAGTGCAAAAACACCTGTAAGGATTATCATAAAGACGCAGAAAACGGAAAAC
ATAGATGGCTGTGATTTTACCAAACCGTCAGGGGAGGGAGATTACCAAGATGGGTTTGCC
TTAGAAGAATTAAAGTCAAATGAAAAAATATGTACGATACATATCGGCTCCAGCAAGAAG
AAAATTTCTGCAGGTATTAAGTGCCCCTACAAATTAACACCTACCTACTGCTTTAGACAC
GTCCTATATGAAAAAGACGTCAACGGGGTGAAGTCCTATCACCCCTTCTTGTTGACCGAC
GTTTTGGGAACCCTCGATGTAGAATTCTACAGCAATGCACAAGAGGGATCCTACATAATT
GGGTTGCCAACCAATCCCCAAAAATATTCTGTTGTGAGATGCGTTTGTGAGCATAATGGA
AAAGCTGGTATTATGGAACTGAGGATTGCCTCTTCCTCCGGGTGGGCCTTCCTCAGCCTC
ACCTTGCTGCTTCTCCTCATCGCTCTCCTTTCCGCGTGCTAG
>Hap_78
ATGAAGCTACTAACCTTTGCCGCGGCGACCTATGGGTTCCTACTGAAGGAATGTCTAAAC
AGCTTAATACTTCCAACAGAGCATTTATGCGACTTTGCGTTGAATCCCCATAGTAGCATC
AAGCCGGTGCTCAAAGAAGCGAGTGGAAAGGATGAAGAAGTGTGGTGCACCGTGCATAAC
CCAAGTCTCACAGACTACGTAGCAATGGTGTGTCCCAAAAAAAAAGGAGGAGACTACACA
GAGTTAGAAACAGTGCCAGCCAACTGCTTCACCAAACATCTCTACTCCCCATATGATTCA
GAAGAAAATGAAAAAGACATGGAACTTCTCGAATTAGACCCAAAATTATCCTTCAACAGA
ACCTTTAACGATTTTGTATTAAAGGTGTTGGTCATCCCAGGGTATTATAAGCACAACAAA
ACAATCTACTGCCGATGCGACAATAGGAAAACGAAGAAAGGGGAGGACCAAGAAAAAATA
GAAGAAGGGAAAGTAGGATTAGTAAAAATCGTCTTGAACAAAAAAGAAAAAAAACCAAGA
GGAATCGATTTCACAGAAACTGATGAGTTGGAACAAACAGACATAGTCCAAAATGGAAAT
GACAAACTGGTGAAGGTGAAGGAAAATGAAACTATTCATTTTAAATTTAACTCCAATCAA
AAACTTGAAATTAAGGAATGCGAAAATGTTATTAACATTAAATATGGCTTTCTACAAGAG
CACGTTTTAAATTTTAGATTTCCTGCCGTCTTTTTATCCTCAGAAAACTGCACCATAACA
GTTAAAGAAAGTGCAAAAACACCTGTAAGGATTATCATAAAGACGCAGAAAACGGAAAAC
ATAGATGGCTGTGATTTTACCAAACCGTCAGGGGAGGGAGATTACCAAGATGGGTTTGCC
TTAGAAGAATTAAAGTCAAATGAAAAAATATGTACGATACATATCGGCTCCAGCAAGAAG
AAAATCTCTGCAGGTATTAAGTGTCCCTACAAATTAACACCTACCTACTGCTTTAGACAC
GTCCTATATGAAAAAGACGTCAACGGGGTGAAGTCCTATCACCCCTTCTTGTTGACCGAC
GTTTTGGGAACCCTCGATGTAGAATTCTACAGCAATGCACAAGAGGGATCCTACATAATT
GGGTTGCCAACCAATCCCCAAAAATATTCTGTTGTGAGATGCGTTTGTGAGCATAATGGA
AAAGCTGGTATTATGGAACTGAGGATTGCCTCTTCCTCCGGGTGGGCCTTCCTCAGCCTC
ACCTTGCTGCTTCTCCTCATCGCTCTCCTTTCCGCGTGCTAG
>Hap_79
ATGAAGCTACTAACCTTTGCCGCGGCGACCTATGGGTTCCTACTGAAGGAATGTCTAAAC
AACTTCATACTTCCAACAGAGCATTTATGCGACTTTGCGTTGAATCCCCATAGTAGCATC
AAGCCGGTGCTCAAAGAAGCGAGTGGAAAGGATGAAGAAGTGTGGTGCACCGTGCATAAC
CCAAGTCTCACAGACTACGTAGCAATGGTGTGTCCCAAAAAAAAAGGAGGAGACTACACA
GAGTTAGAAACAGTGCCAGCCAACTGCTTCACCAAACATCTCTACTCCCCATATGATTCA
GAAGAAAATGAAAAAGACATGGAACTTCTCGAATTAGACCCAAAATTATCCTTCAACAGA
ACCTTTAACGATTTTGTATTAAAGGTGTTGGTCATCCCAGGGTATTATAAGCACAACAAA
ACAATCTACTGCCGATGCGACAATAGGAAAACGAAGAAAGGGGAGGACCAAGAAAAAATA
GAAGAAGGGAAAGTAGGATTAGTAAAAATCGTCTTGAACAAAAAAGAAAAAAAACCAAGA
GGAATCGATTTCACAGAAACTGATGAGTTGGAACAAACAGACATAGTCCAAAATGGAAAT
GACAAACTGGTGAAGGTGAAGGAAAATGAAACTATTCATTTTAAATTTAACTCCAATCAA
AAACTTGAAATTAAGGAATGCGAAAATGTTATTAACATTAAATATGGCTTTCTACAAGAG
CACGTTTTAAATTTTAGATTTCCTGCCGTCTTTTTATCCTCAGAAAACTGCACCATAACA
GTTAAAGAAAGTGCAAAAACACCTGTAAGGATTATCATAAAGACGCAGAAAACGGAAAAC
ATAGATGGCTGTGATTTTACCAAACCGTCAGGGGAGGGAGATTACCAAGATGGGTTTGCC
TTAGAAGAATTAAAGTCAAATGAAAAAATATGTACGATACATATCGGCTCCAGCAAGAAG
AAAATTTCTGCAGGTATTAAGTGCCCCTACAAATTAACACCTACCTACTGCTTTAGACAC
GTCCTATATGAAAAAGACGTCAACGGGGTGAAGTCCTATCACCCCTTCTTGTTGACCGAC
GTTTTGGGAACCCTCGATGTAGAATTCTACAGCAATGCACAAGAGGGATCCTACATAATT
GGGTTGCCAACCAATCCCCAAAAATATTCTGTTGTGAGATGCGTTTGTGAGCATAATGGA
AAAGCTGGTATTATGGAACTGAGGATTGCCTCTTCCTCCGGGTGGGCCTTCCTCAGCCTC
ACCTTGCTGCTTCTCCTCATCGCTCTCCTTTCCGCGTGCTAG
>Hap_80
ATGAAGCTACTAACCTTTGCCGCGGCGACCTATGGGTTCCTACTGAAGGAATGTCTAAAC
AGCTTAATACTTCCAACAGAGCATTTATGCGACTTTGCGTTGAATCCCCATAGTAGCATC
AAGCCGGTGCTCAAAGAAGCGAGTGGAAAGGATGAAGAAGTGTGGTGCAGCGTGCATAAC
CCAAGTCTCACAGACTACGTAGCAATGGTGTGTCCCAAAAAAAAAGGAGGAGACTACACA
GAGTTAGAAACAGTGCCAGCCAACTGCTTCACCAAACATCTCTACTCCCCATATGATTCA
GAAGAAAATGAAAAAGACATGGAACTTCTCGAATTAGACCCAAAATTATCCTTCAACAGA
ACCTTTAACGATTTTGTATTAAAGGTGTTGGTCATCCCAGGGTATTATAAGCACAACAAA
ACAATCTACTGCCGATGCGACAATAGGAAAACGAAGAAAGGGGAGGACCAAGAAAAAATA
GAAGAAGGGAAAGTAGGATTAGTAAAAATCGTCTTGAACAAAAAAGAAAAAAAACCAAGA
GGAATCGATTTCACAGAAACTGATGAGTTGGAACAAACAGACATAGTCCAAAATGGAAAT
GACAAACTGGTGAAGGTGAAGGAAAATGAAACTATTCATTTTAAATTTAACTCCAATCAA
AAACTTGAAATTAAGGAATGCGAAAATGTTATTAACATTAAATATGGCTTTCTACAAGAG
CACGTTTTAAATTTTAGATTTCCTGCCGTCTTTTTATCCTCAGAAAACTGCACCATAACA
GTTACAGAAAGTGCAAAAACACCTGTAAGGATTATCATAAAGACGCAGAAAACGGAAAAC
ATAGATGGCTGTGATTTTACCAAACCGTCAGGGGAGGGAGATTACCAAGATGGGTTTGCC
TTAGAAGAATTAAAGTCAAATGAAAAAATATGTACGATACATATCGGCTCCAGCAAGAAG
AAAATTTCTGCAGGTATTAAGTGCCCCTACAAATTAACACCTACCTACTGCTTTAGACAC
GTCCTATATGAAAAAGACGTCAACGGGGTGAAGTCCTATCACCCCTTCTTGTTGACCGAC
GTTTTGGGAACCCTCGATGTAGAATTCTACAGCAATGCACAAGAGGGATCCTACATAATT
GGGTTGCCAACCAATCCCCAAAAATATTCTGTTGTGAGATGCGTTTGTGAGCATAATGGA
AAAGCTGGTATTATGGAACTGAGGATTGCCTCTTCCTCCGGGTGGGCCTTCCTCAGCCTC
ACCTTGCTGCTTCTCCTCATCGCTCTCCTTTCCGCGTGCTAG
>Hap_81
ATGAAGCTACTAACCTTTGCCGCGGCGACCTATGGGTTCCTACTGAAGGAATGTCTAAAC
AGCTTAATACTTCCAACAGAGCATTTATGCGACTTTGCGTTGAATCCCCATAGTAGCATC
AAGCCGGTGCTCAAAGAAGCGAGTGGAAAGGATGAAGAAGTGTGGTGCACCGTGCATAAC
CCAAGTCTCACAGACTACGTAGCAATGGTGTGTCCCAAAAAAAAAGGAGGAGACTACACA
GAGTTAGAAACAGTGCCAGCCAACTGCTTCACCAAACATCTCTACTCCCCATATGATTCA
GAAGAAAATGAAAAAGACATGGAACTTCTCGAATTAGACCCAAAATTATCCTTCAACAGA
ACCTTTAACGATTTTGTATTAAAGGTGTTGGTCATCCCAGGGTATTATAAGCACAACAAA
ACAATCTACTGCCGATGCGACAATAGGAAAACGAAGAAAGGGGAGGACCAAGAAAAAATA
GAAGAAGGGAAAGTAGGATTAGTAAAAATCGTCTTGAACAAAAAAGAAAAAAAACCAAGA
GGAATCGATTTCACAGAAACTGATGAGTTGGAACAAATAGACATAGTCCAAAATGGAAAT
GACAAACTGGTGAAGGTGAAGGAAAATGAAACTATTCATTTTAAATTTAACTCCAATCAA
AAACTTGAAATTAAGGAATGCGAAAATGTTATTAACATTAAATATGGCTTTCTACAAGAG
CACGTTTTAAATTTTAGATTTCCTGCCGTCTTTTTATCCTCAGAAAACTGCACCATAACA
GTTAAAGAAAGTGCAAAAACACCTGTAAGGATTATCATAAAGACGCAGAAAACGGAAAAC
ATAGATGGCTGTGATTTTACCAAACCGTCAGGGGAGGGAGATTACCAAGATGGGTTTGCC
TTAGAAGAATTAAAGTCAAATGAAAAAATATGTACGATACATATCGGCTCCAGCAAGAAG
AAAATTTCTGCAGGTATTAAGTGCCCCTACAAATTAACACCTACCTACTGCTTTAGACAC
GTCCTATATGAAAAAGACGTCAACGGGGTGAAGTCCTATCACCCCTTCTTGTTGACCGAC
GTTTTGGGAACCCTCGATGTAGAATTCTACAGCAATGCACAAGAGGGATCCTACATAATT
GGGTTGCCAACCAATCCCCAAAAATATTCTGTTGTGAGATGCGTTTGTGAGCATAATGGA
AAAGCTGGTATTATGGAACTGAGGATTGCCTCTTCCTCCGGGTGGGCCTTCCTCAGCCTC
ACCTTGCTGCTTCTCCTCATCGCTCTCCTTTCCGCGTGCTAG
>Hap_82
ATGAAGCTACTAACCTTTGCCGCGGCGACCTATGGGTTCCTACTGAAGGAATGTCTAAAC
AGCTTAATACTTCCAACAGAGCATTTATGCGACTTTGCGTTGAATCCCCATAGTAGCATC
AAGCCGGTGCTCAAAGAAGCGAGTGGAAAGGATGAAGAAGTGTGGTGCACCGTGCATAAC
CCAAGTCTCACAGACTACGTAGCAATGGTGTGTCCCAAAAAAAAAGGAGGAGACTACACA
GAGTTAGAAACAGTGCCAGCCAACTGCTTCACCAAACATCTCTACTCCCCATATGATTCA
GAAGAAAATGAAAAAGACATGGAACTTCTCGAATTAGACCCAAAATTATCCTTCAACAGA
ACCTTTAACGATTTTGTATTAAAGGTGTTGGTCATCCCAGGGTATTATAAGCACAACAAA
ACAATCTACTGCCGATGCGACAATAGGAAAACGAAGAAAGGGGAGGACCAAGAAAAAATA
GAAGAAGGGAAAGTAGGATTAGTAAAAATCGTCTTGAACAAAAAAGAAAAAAAAACAAGA
GGAATCGATTTCACAGAAACTGATGAGTTGGAACAAACAGACATAGTCCAAAATGGAAAT
GACAAACTGGTGAAGGTGAAGGAAAATGAAACTATTCATTTTAAATTTAACTCCAATCAA
AAACTTGAAATTAAGGAATGCGAAAATGTTATTAACATTAAATATGGCTTTCTACAAGAG
CACGTTTTAAATTTTAGATTTCCTGCCGTCTTTTTATCCTCAGAAAACTGCACCATAACA
GTTAAAGAAAGTGCAAAAACACCTGTAAGGATTATCATAAAGACGCAGAAAACGGAAAAC
ATAGATGGCTGTGATTTTACCAAACCGTCAGGGGAGGGAGATTACCAAGATGGGTTTGCC
TTAGAAGAATTAAAGTCAAATGAAAAAATATGTACGATACATATCGGCTCCAGCAAGAAG
AAAATTTCTGCAGGTATTAAGTGCCCCTACAAATTAACACCTACCTACTGCTTTAGACAC
GTCCTATATGAAAAAGACGTCAACGGGGTGAAGTCCTATCACCCCTTCTTGTTGACCGAC
GTTTTGGGAACCCTCGATGTAGAATTCTACAGCAATGCACAAGAGGGATCCTACATAATT
GGGTTGCCAACCAATCCCCAAAAATATTCTGTTGTGAGATGCGTTTGTGAGCATAATGGA
AAAGCTGGTATTATGGAACTGAGGATTGCCTCTTCCTCCGGGTGGGCCTTCCTCAGCCTC
ACCTTGCTGCTTCTCCTCATCGCTCTCCTTTCCGCGTGCTAG
>Hap_83
ATGAAGCTACTAACCTTTGCCGCGGCGACCTATGGGTTCCTACTGAAGGAATGTCTAAAC
AGCTTAATACTTCCAACAGAGCATTTATGCGACTTTGCGTTGAATCCCCATAGTAGCATC
AAGCCGGTGCTCAAAGAAGCGAGTGGAAAGGATGAAGAAGTGTGGTGCACCGTGCATAAC
CCAAGTCTCACAGACTACGTAGCAATGGTGTGTCCCAAAAAAAAAGGAGGAGACTACACA
GAGGTAGAAACAGTGCCAGCCAACTGCTTCACCAAACATCTCTACTCCCCATATGATTCA
GAAGAAAATGAAAAAGACATGGAACTTCTCGAATTAGACCCAAAATTATCCTTCAACAGA
ACCTTTAACGATTTTGTATTAAAGGTGTTGGTCATCCCAGGGTATTATAAGCACAACAAA
ACAATCTACTGCCGATGCGACAATAGGAAAACGAAGAAAGGGGAGGACCAAGAAAAAATA
GAAGAAGGGAAAGTAGGATTAGTAAAAATCGTCTTGAACAAAAAAGAAAAAAAACCAAGA
GGAATCGATTTCACAGAAACTGATGAGTTGGAACAAATAGACATAGTCCAAAATGGAAAT
GACAAACTGGTGAAGGTGAAGGAAAATGAAACTATTCATTTTAAATTTAACTCCAATCAA
AAATTTGAAATTAAGGAATGCGAAAATATTATTAACATTAAATATGGCATTCTACAAGAT
CACTTTTTAAATTTTAGATTTCCTGCCGTCTTTTTATCCTCAGAAAACTGCATCATAACA
GTTAAAAAAAGTGCAAAAACACCTGTAAGGATTATCATAAAGACGCAGAAAACGGAAAAC
ATAGATGGCTGTGATTTTACCAAACCGTCAGGGGAGGGAGATTACCAAGATGGGTTTGCC
TTAGAAGAATTAAAGTCAAATGAAAAAATATGTACGATACATATCGGCTCCAGCAAGAAG
AAAATTTCTGCAGGTATTAAGTGCCCCTACAAATTAACACCTACCTACTGCTTTAGACAC
GTCCTATATGAAAAAGACGTCAACGGGGTGAAGTCCTATCACCCCTTCTTGTTGACCGAC
GTTTTGGGAACCCTCGATGTAGAATTCTACAGCAATGCACAAGAGGGATCCTACATAATT
GGGTTGCCAACCAATCCCCAAAAATATTCTGTTGTGAGATGCGTTTGTGAGCATAATGGA
AAAGCTGGTATTATGGAACTGAGGATTGCCTCTTCCTCCGGGTGGGCCTTCCTCAGCCTC
ACCTTGCTGCTTCTCCTCATCGCTCTCCTTTCCGCGTGCTAG
>Hap_84
ATGAAGCTACTAACCTTTGCCGCGGCGACCTATGGGTTCCTACTGAAGGAATGTCTAAAC
AGCTTAATACTTCCAACAGAGCATTTATGCGACTTTGCGTTGAATCCCCATAGTAGCATC
AAGCCGGTGCTCAAAGAAGCGAGTGGAAAGGATGAAGAAGTGTGGTGCAGCGTGCATAAC
CCAAGTCTCACAGACTACGTAGCAATGGTGTGTCCCAAAAAAAAAGGAGGAGACTACACA
GAGTTAGAAACAGTGCCAGCCAACTGCTTCACCAAACATCTCTACTCCCCATATGATTCA
GAAGAAAATGAAAAAGACATGGAACTTCTCGAATTAGACCCAAAATTATCCTTCAACAGA
ACCTTTAACGATTTTGTATTAAAGGTGTTGGTCATCCCAGGGTATTATAAGCACAACAAA
ACAATCTACTGCCGATGCGACAATAGGAAAACGAAGAAAGGGGAGGACCAAGAAAAAATA
GAAGAAGGGAAAGTAGGATTAGTAAAAATCGTCTTGAACAAAAAAGAAAAAAAACCAAGA
GGAATCGATTTCACAGAAACTGATGAGTTGGAACAAACAGACATAGTCCAAAATGGAAAT
GACAAACTGGTGAAGGTGAAGGAAAATGAAACTATTCATTTTAAATTTAACTCCAATCAA
AAACTTGAAATTAAGGAATGCGAAAATATTATTAACATTAAATATGGCTTTCTACAAGAG
CACGTTTTAAATTTTAGATTTCCTGCCGTCTTTTTATCCTCAGAAAACTGCACCATAACA
GTTACAGAAAGTGCAAAAACACCTGTAAGGATTATCATAAAGACGCAGAAAACGGAAAAC
ATAGATGGCTGTGATTTTACCAAACCGTCAGGGGAGGGAGATTACCAAGATGGGTTTGCC
TTAGAAGAATTAAAGTCAAATGAAAAAATATGTACGATACATATCGGCTCCAGCAAGAAG
AAAATTTCTGCAGGTATTAAGTGCCCCTACAAATTAACACCTACCTACTGCTTTAGACAC
GTCCTATATGAAAAAGACGTCAACGGGGTGAAGTCCTATCACCCCTTCTTGTTGACCGAC
GTTTTGGGAACCCTCGATGTAGAATTCTACAGCAATGTACAAGAGGGATCCTACATAATT
GGGTTGCCAACCAATCCCCAAAAATATTCTGTTGTGAGATGCGTTTGTGAGCATAATGGA
AAAGCTGGTATTATGGAACTGAGGATTGCCTCTTCCTCCGGGTGGGCCTTCCTCAGCCTC
ACCTTGCTGCTTCTCCTCATCGCTCTCCTTTCCGCGTGCTAG
>Hap_85
ATGAAGCTACTAACCTTTGCCGCGGCGACCTATGGGTTCCTACTGAAGGAATGTCTAAAC
AGCTTAATACTTCCAACAGAGCATTTATGCGACTTTGCGTTGAATCCCCATAGTAGCATC
AAGCCGGTGCTCAAAGAAGCGAGTGGAAAGGATGAAGAAGTGTGGTGCACCGTGCATAAC
CCAAATCTCACAGACTACGTAGCAATGGTGTGTCCCAAAAAAAAAGGAGGAGACTACACA
GAGTTAGAAACAGTGCCAGCCAACTGCTTCACCAAACATCTCTACTCCCCATATGATTCA
GAAGAAAATGAAAAAGACATGGAACTTCTCGAATTAGACCCAAAATTATCCTTCAACAGA
ACCTTTAACGATTTTGTATTAAAGGTGTTGGTCATCCCAGGGTATTATAAGCACAACAAA
ACAATCTACTGCCGATGCGACAATAGGAAAACGAAGAAAGGGGAGGACCAAGAAAAAATA
GAAGAAGGGAAAGTAGGATTAGTAAAAATCGTCTTGAACAAAAAAGAAAAAAAACCAAGA
GGAATCGATTTCACAGAAACTGATGAGTTGGAACAAACAGACATAGTCCAAAATGGAAAT
GACAAACTGGTGAAGGTGAAGGAAAATGAAACTATTCATTTTAAATTTAACTCCAATCAA
AAACTTGAAATTAAGGAATGCGAAAATGTTATTAACATTAAATATGGCTTTCTACAAGAG
CACGTTTTAAATTTTAGATTTCCTGCCGTCTTTTTATCCTCAGAAAACTGCACCATAACA
GTTAAAGAAAGTGCAAAAACACCTGTAAGGATTATCATAAAGACGCAGAAAACGGAAAAC
ATAGATGGCTGTGATTTTACCAAACCGTCAGGGGAGGGAGATTACCAAGATGGGTTTGCC
TTAGAAGAATTAAAGTCAAATGAAAAAATATGTACGATACATATCGGCTCCAGCAAGAAG
AAAATTTCTGCAGGTATTAAGTGCCCCTACAAATTAACACCTACCTACTGCTTTAGACAC
GTCCTATATGAAAAAGACGTCAACGGGGTGAAGTCCTATCACCCCTTCTTGTTGACCGAC
GTTTTGGGAACCCTCGATGTAGAATTCTACAGCAATGCACAAGAGGGATCCTACATAATT
GGGTTGCCAACCAATCCCCAAAAATATTCTGTTGTGAGATGCGTTTGTGAGCATAATGGA
AAAGCTGGTATTATGGAACTGAGGATTGCCTCTTCCTCCGGGTGGGCCTTCCTCAGCCTC
ACCTTGCTGCTTCTCCTCATCGCTCTCCTTTCCGCGTGCTAG
>Hap_86
ATGAAGCTACTAACCTTTGCCGCGGCGACCTATGGGTTCCTACTGAAGGAATGTCTAAAC
AGCTTAATACTTCCAACAGAGCATTTATGCGACTTTGCGTTGAATCCCCATAGTAGCATC
AAGCCGGTGCTCAAAGAAGCGAGTGGAAAGGATGAAGAAGTGTGGTGCAGCGTGCATAAC
CCAAATCTCACAGACTACGTAGCAATGGTGTGTCCCAAAAAAAAAGGAGGAGACTACACA
GAGTTAGAAACAGTGCCAGCCAACTGCTTCACCAAACATCTCTACTCCCCATATGATTCA
GAAGAAAATGAAAAAGACATGGAACTTCTCGAATTTGACCCAAAATTATCCTTCAACAGA
ACCTTTAACGATTTTGTATTAAAGGTGTTGGTCATCCCAGGGTATTATAAGCACAACAAA
ACAATCTACTGCCGATGCGACAATAGGAAAACGAAGAAAGGGGAGGACCAAGAAAAAATA
GAAGAAGGGAAAGTAGGATTAGTAAAAATCGTCTTGAACAAAAAAGAAAAAAAACCAAGA
GGAATCGATTTCACAGAAACTGATGAGTTGGAACAAACAGACATAGTCCAAAATGGAAAT
GACAAACTGGTGAAGGTGAAGGAAAATGAAACTATTCATTTTAAATTTAACTCCAATCAA
AAACTTGAAATTAAGGAATGCGAAAATGTTATTAACATTAAATATGGCTTTCTACAAGAG
CACGTTTTAAATTTTAGATTTCCTGCCGTCTTTTTATCCTCAGAAAACTGCACCATAACA
GTTAAAGAAAGTGCAAAAACACCTGTAAGGATTATCGTAAAGACGCAGAAAACGGAAAAC
ATAGATGGCTGTGATTTTACCAAACCGTCAGGGGAGGGAGATTACCAAGATGGGTTTGCC
TTAGAAGAATTAAAGTCAAATGAAAAAATATGTACGATACATATCGGCTCCAGCAAGAAG
AAAATTTCTGCAGGTATTAAGTGCCCCTACAAATTAACACCTACCTACTGCTTTAGACAC
GTCCTATATGAAAAAGACGTCAACGGGGTGAAGTCCTATCACCCCTTCTTGTTGACCGAC
GTTTTGGGAACCCTCGATGTAGAATTCTACAGCAATGTACAAGAGGGATCCTACATAATT
GGGTTGCCAACCAATCCCCAAAAATATTCTGTTGTGAGATGCGTTTGTGAGCATAATGGA
AAAGCTGGTATTATGGAACTGAGGATTGCCTCTTCCTCCGGGTGGGCCTTCCTCAGCCTC
ACCTTGCTGCTTCTCCTCATCGCTCTCCTTTCCGCGTGCTAG
>Hap_87
ATGAAGCTACTAACCTTTGCCGCGGCGACCTATGGGTTCCTACTGAAGGAATGTCTAAAC
AGCTTAATACTTCCAACAGAGCATTTATGCGACTTTGCGTTGAATCCCCATAGTAGCATC
AAGCCGGTGCTCAAAGAAGCGAGTGGAAAGGATGAAGAAGTGTGGTGCAGCGTGCATAAC
CCAAATCTCACAGACTACGTAGCAATGGTGTGTCCCAAAAAAAAAGGAGGAGACTACACA
GAGTTAGAAACAGTGCCAGCCAACTGCTTCACCAAACATCTCTACTCCCCATATGATTCA
GAAGAAAATGAAAAAGACATGGAACTTCTCGAATTTGACCCAAAATTATCCTTCAACAGA
ACCTTTAACGATTTTGTATTAAAGGTGTTGGTCATCCCAGGGTATTATAAGCACAACAAA
ACAATCTACTGCCGATGCGACAATAGGAAAACGAAGAAAGGGGAGGACCAAGAAAAAATA
GAAGAAGGGAAAGTAGGATTAGTAAAAATCGTCTTGAACAAAAAAGAAAAAAAACCAAGA
GGAATCGATTTCACAGAAACTGATGAGTTGGAACAAACAGACATAGTCCAAAATGGAAAT
GACAAACTGGTGAAGGTGAAGGAAAATGAAACTATTCATTTTAAATTTAACTCCAATCAA
AAACTTGAAATTAAGGAATGCGAAAATGTTATTAACATTAAATATGGCTTTCTACAAGAG
CACGTTTTAAATTTTAGATTTCCTGCCGTCTTTTTATCCTCAGAAAACTGCACCATAACA
GTTAAAGAAAGTGCAAAAACACCTGTAAGGATTATCGTAAAGACGCAGAAAACGGAAAAC
ATAGATGGCTGTGATTTTACCAAACCGTCAGGGGAGGGAGATTACCAAGATGGGTTTGCC
TTAGAAGAATTAAAGTCAAATGAAAAAATATGTACGATACATATCGGCTCCAGCAAGAAG
AAAATTTCTGCAGGTATTAAGTGCCCCTACAAATTAACACCTACCTACTGCTTTAGACAC
GTCCTATATGAAAAAGACGTCAACGGGGTGAAGTCCTATCACCCCTTCTTGTTGACCGAC
GTTTTGGGAACCCTCGATGTAGAATTCTACAGCAATGCACAAGAGGGATCCTACATAATT
GGGTTGCCAACCAATCCCCAAAAATATTCTGTTGTGAGATGCGTTTGTGAGCATAATGGA
AAAGCTGGTATTATGGAACTGAGGATTGCCTCTTCCTCCGGGTGGGCCTTCCTCAGCCTC
ACCTTGCTGCTTCTCCTCATCGCTCTCCTTTCCGCGTGCTAG
>Hap_88
ATGAAGCTACTAACCTTTGCCGCGGCGACCTATGGGTTCCTACTGAAGGAATGTCTAAAC
AGCTTAATACTTCCAACAGAGCATTTATGCGACTTTGCGTTGAATCCCCATAGTAGCATC
AAGCCGGTGCTCAAAGAAGCGAGTGGAAAGGATGAAGAAGTGTGGTGCAGCGTGCATAAC
CCAAGTCTCACAGACTACGTAGCAATGGTGTGTCCCAAAAAAAAAGGAGGAGACTACACA
GAGTTAGAAACAGTGCCAGCCAACTGCTTCACCAAACATCTCTACTCCCCATATGATTCA
GAAGAAAATGAAAAAGACATGGAACTTCTCGAATTAGACCCAAAATTATCCTTCAACAGA
ACCTTTAACGATTTTGTATTAAAGGTGTTGGTCATCCCAGGGTATTATAAGCACAACAAA
ACAATCTACTGCCGATGCGACAATAGGAAAACGAAGAAAGGGGAGGACCAAGAAAAAATA
GAAGAAGGGAAAGTAGGATTAGTAAAAATCGTCTTGAACAAAAAAGAAAAAAAACCAAGA
GGAATCGATTTCACAGAAACTGATGAGTTGGAACAAACAGACATAGTCCAAAATGGAAAT
GACAAACTGGTGAAGGTGAAGGAAAATGAAACTATTCATTTTAAATTTAACTCCAATCAA
AAACTTGAAATTAAGGAATGCGAAAATATTATTAACATTAAATATGGCTTTCTACAAGAG
CACGTTTTAAATTTTAGATTTCCTGCCGTCTTTTTATCCTCAGAAAACTGCACCATAACA
GTTACAGAAAGTGCAAAAACACCTGTAAGGATTATCATAAAGACGCAGAAAACGGAAAAC
ATAGATGGCTGTGATTTTACCAAACCGTCAGGGGAGGGAGATTACCAAGATGGGTTTGCC
TTAGAAGAATTAAAGTCAAATGAAAAAATATGTACGATACATATCGGCTCCAGCAAGAAG
AAAATTTCTGCAGGTATTAAGTGCCCCTACAAATTAACACCTACCTACTGCTTTAGACAC
GTCCTATATGAAAAAGACGTCAACGGGGTGAAGTCCTATCACCCCTTCTTGTTGACCGAC
GTTTTGGGAACCCTCGATGTAGAATTCTACAGCAATGCACAAGAGGGATCCTACATAATT
GGGTTGCCAACCAATCCCCAAAAATATTCTGTTGTGAGATGCGTTTGTGAGCATAATGGA
AAAGCTGGTATTATGGAACTGAGGATTGCCTCTTCCTCCGGGTGGGCCTTCCTCAGCCTC
ACCTTGCTGCTTCTCCTCATCGCTCTCCTTTCCGCGTGCTAG
>Hap_89
ATGAAGCTACTAACCTTTGCCGCGGCGACCTATGGGTTCCTACTGAAGGAATGTCTAAAC
AGCTTAATACTTCCAACAGAGCATTTATGCGACTTTGCGTTGAATCCCCATAGTAGCATC
AAGCCGGTGCTCAAAGAAGCGAGTGGAAAGGATGAAGAAGTGTGGTGCAGCGTGCATAAC
CCAAGTCTCACAGACTACGTAGCAATGGTGTGTCCCAAAAAAAAAGGAGGAGACTACACA
GAGTTAGAAACAGTGCCAGCCAACTGCTTCACCAAACATCTCTACTCCCCATATGATTCA
GAAGAAAATGAAAAAGACATGGAACTTCTCGAATTAGACCCAAAATTATCCTTCAACAGA
ACCTTTAACGATTTTGTATTAAAGGTGTTGGTCATCCCAGGGTATTATAAGCACAACAAA
ACAATCTACTGCCGATGCGACAATAGGAAAACGAAGAAAGGGGAGGACCAAGAAAAAATA
GAAGAAGGGAAAGTAGGATTAGTAAAAATCGTCTTGAACAAAAAAGAAAAAAAACCAAGA
GGAATCGATTTCACAGAAACTGATGAGTTGGAACAAACAGACATAGTCCAAAATGGAAAT
GACAAACTGGTGAAGGTGAAGGAAAATGAAACTATTCATTTTAAATTTAACTCCAATCAA
AAACTTGAAATTAAGGAATGCGAAAATATTATTAACATTAAATATGGCTTTCTACAAGAG
CACGTTTTAAATTTTAGATTTCCTGCCGTCTTTTTATCCTCAGAAAACTGCACCATAACA
GTTACAGAAAGTGCAAAAACACCTGTAAGGATTATCATAAAGACGCAGAAAACGGAAAAC
ATAGATGGCTGTGATTTTACCAAACCGTCAGGGGAGGGAGATTACCAAGATGGGTTTGCC
TTAGAAGAATTAAAGTCAAATGAAAAAATATGTACGATACATATCGGCTCCAGCAAGAAG
AAAATCTCTGCAGGTATTAAGTGCCCCTACAAATTAACACCTACCTACTGCTTTAGACAC
GTCCTATATGAAAAAGACGTCAACGGGGTGAAGTCCTATCACCCCTTCTTGTTGACCGAC
GTTTTGGGAACCCTCGATGTAGAATTCTACAGCAATGCACAAGAGGGATCCTACATAATT
GGGTTGCCAACCAATCCCCAAAAATATTCTGTTGTGAGATGCGTTTGTGAGCATAATGGA
AAAGCTGGTATTATGGAACTGAGGATTGCCTCTTCCTCCGGGTGGGCCTTCCTCAGCCTC
ACCTTGCTGCTTCTCCTCATCGCTCTCCTTTCCGCGTGCTAG
>Hap_90
ATGAAGCTACTAACCTTTGCCGCGGCGACCTATGGGTTCCTACTGAAGGAATGTCTAAAC
AGCTTAATACTTCCAACAGAGCATTTATGCGACTTTGCGTTGAATCCCCATAGTAGCATC
AAGCCGGTGCTCAAAGAAGCGAGTGGAAAGGATGAAGAAGTGTGGTGCAGCGTGCATAAC
CCAAGTCTCACAGACTACGTAGCAATGGTGTGTCCCAAAAAAAAAGGAGGAGACTACACA
GAGTTAGAAACAGTGCCAGCCAACTGCTTCACCAAACATCTCTACTCCCCATATGATTCA
GAAGAAAATGAAAAAGACATGGAACTTCTCGAATTAGACCCAAAATTATCCTTCAACAGA
ACCTTTAACGATTTTGTATTAAAGGTGTTGGTCATCCCAGGGTATTATAAGCACAACAAA
ACAATCTACTGCCGATGCGACAATAGGAAAACGAAGAAAGGGGAGGACCAAGAAAAAATA
GAAGAAGGGAAAGTAGGATTAGTAAAAATCGTCTTGAACAAAAAAGAAAAAAAACCAAGA
GGAATCGATTTCACAGAAACTGATGAGTTGGAACAAACAGACATAGTCCAAAATGGAAAT
GACAAACTGGTGAAGGTGAAGGAAAATGAAACTATTCATTTTAAATTTAACTCCAATCAA
AAACTTGAAATTAAGGAATGCGAAAATATTATTAACATTAAATATGGCTTTCTACAAGAG
CACGTTTTAAATTTTAGATTTCCTGCCGTCTTTTTATCCTCAGAAAACTGCACCATAACA
GTTATAGAAAGTGCAAAAACACCTGTAAGGATTATCGTAAAGACGCAGAAAACGGAAAAC
ATAGATGGCTGTGATTTTACCAAACCGTCAGGGGAGGGAGATTACCAAGATGGGTTTGCC
TTAGAAGAATTAAAGTCAAATGAAAAAATATGTACGATACATATCGGCTCCAGCAAGAAG
AAAATTTCTGCAGGTATTAAGTGCCCCTACAAATTAACACCTACCTACTGCTTTAGACAC
GTCCTATATGAAAAAGACGTCAACGGGGTGAAGTCCTATCACCCCTTCTTGTTGACCGAC
GTTTTGGGAACCCTCGATGTAGAATTCTACAGCAATGCACAAGAGGGATCCTACATAATT
GGGTTGCCAACCAATCCCCAAAAATATTCTGTTGTGAGATGCGTTTGTGAGCATAATGGA
AAAGCTGGTATTATGGAACTGAGGATTGCCTCTTCCTCCGGGTGGGCCTTCCTCAGCCTC
ACCTTGCTGCTTCTCCTCATCGCTCTCCTTTCCGCGTGCTAA
>Hap_91
ATGAAGCTACTAACCTTTGCCGCGGCGACCTATGGGTTCCTACTGAAGGAATGTCTAAAC
AGCTTAATACTTCCAACAGAGCATATATGCGACTTTGCGTTGAATCCCCATAGTAGCATC
AAGCCGGTGCTCAAAGAAGCGAGTGGAAAGGATGAAGAAGTGTGGTGCACCGTGCATAAC
CCAAGTCTCACAGACTACGTAGCAATGGTGTGTCCCAAAAAAAAAGGAGGAGACTACACA
GAGTTAGAAACAGTGCCAGCCAACTGCTTCACCAAACATCTCTACTCCCCATATGATTCA
GAAGAAAATGAAAAAGACATGGAACTTCTCGAATTAGACCCAAAATTATCCTTCAACAGA
ACCTTTAACGATTTTGTATTAAAGGTGTTGGTCATCCCAGGGTATTATAAGCACAACAAA
ACAATCTACTGCCGATGCGACAATAGGAAAACGAAGAAAGGGGAGGACCAAGAAAAAATA
GAAGAAGGGAAAGTAGGATTAGTAAAAATCGTCTTGAACAAAAAAGAAAAAAAACCAAGA
GGAATCGATTTCACAGAAACTGATGAGTTGGAACAAACAGACATAGTCCAAAATGGAAAT
GACAAACTGGTGAAGGTGAAGGAAAATGAAACTATTCATTTTAAATTTAACTCCAATCAA
AAACTTGAAATTAAGGAATGCGAAAATATTATTAACATTAAATATGGCTTTCTACAAGAG
CACGTTTTAAATTTTAGATTTCCTGCCGTCTTTTTATCCTCAGAAAACTGCACCATAACA
GTTACAGAAAGTGCAAAAACACCTGTAAGGATTATCATAAAGACGCAGAAAACGGAAAAC
ATAGATGGCTGTGATTTTACCAAACCGTCAGGGGAGGGAGATTACCAAGATGGGTTTGCC
TTAGAAGAATTAAAGTCAAATGAAAAAATATGTACGATACATATCGGCTCCAGCAAGAAG
AAAATTTCTGCAGGTATTAAGTGCCCCTACAAATTAACACCTACCTACTGCTTTAGACAC
GTCCTATATGAAAAAGACGTCAACGGGGTGAAGTCCTATCACCCCTTCTTGTTGACCGAC
GTTTTGGGAACCCTCGATGTAGAATTCTACAGCAATGCACAAGAGGGATCCTACATAATT
GGGTTGCCAACCAATCCCCAAAAATATTCTGTTGTGAGATGCGTTTGTGAGCATAATGGA
AAAGCTGGTATTATGGAACTGAGGATTGCCTCTTCCTCCGGGTGGGCCTTCCTCAGCCTC
ACCTTGCTGCTTCTCCTCATCGCTCTCCTTTCCGCGTGCTAG
>Hap_92
ATGAAGCTACTAACCTTTGCCGCGGCGACCTATGGGTTCCTACTGAAGGAATGTCTAAAC
AGCTTAATACTTCCAACAGAGCATTTATGCGACTTTGCGTTGAATCCCCATAGTAGCATC
AAGCCGGTGCTCAAAGAAGCGAGTGGAAAGGATGAAGAAGTGTGGTGCAGCGTGCATAAC
CCAAGTCTCACAGACTACGTAGCAATGGTGTGTCCCAAAAAAAAAGGAGGAGACTACACA
GAGTTAGAAACAGTGCCAGCCAACTGCTTCACCAAACATCTCTACTCCCCATATGATTCA
GAAGAAAATGAAAAAGACATGGAACTTCTCGAATTAGACCCAAAATTATCCTTCAACAGA
ACCTTTAACGATTTTGTATTAAAGGTGTTGGTCATCCCAGGGTATTATAAGCACAACAAA
ACAATCTACTGCCGATGCGACAATAGGAAAACGAAGAAAGGGGAGGACCAAGAAAAAATA
GAAGAAGGGAAAGTAGGATTAGTAAAAATCGTCTTGAACAAAAAAGAAAAAAAACCAAGA
GGAATCGATTTCACAGAAACTGATGAGTTGGAACAAACAGACATAGTCCAAAATGGAAAT
GACAAACTGGTGAAGGTGAAGGAAAATGAAACTATTCATTTTAAATTTAACTCCAATCAA
AAACTTGAAATTAAGGAATGCGAAAATGTTATTAACATTAAATATGGCTTTCTACAAGAG
CACGTTTTAAATTTTAGATTTCCTGCCGTCTTTTTATCCTCAGAAAACTGCACCATAACA
GTTATAGAAAGTGCAAAAACACCTGTAAGGATTATCATAAAGACGCAGAAAACGGAAAAC
ATAGATGGCTGTGATTTTACCAAACCGTCAGGGGAGGGAGATTACCAAGATGGGTTTGCC
TTAGAAGAATTAAAGTCAAATGAAAAAATATGTACGATACATATCGGCTCCAGCAAGAAG
AAAATTTCTGCAGGTATTAAGTGCCCCTACAAATTAACACCTACCTACTGCTTTAGACAT
ATTTTATATGAAAAAGACGTCAACGGGGTGAAGTCCTATCACCCCTTCTTGTTGACCGAC
GTTTTGGGAACCCTCGATGTAGAATTCTACAGCAATGCACAAGAGGGATCCTACATAATT
GGGTTGCCAACCAATCCCCAAAAATATTCTGTTGTGAGATGCGTTTGTGAGCATAATGGA
AAAGCTGGTATTATGGAACTGAGGATTGCCTCTTCCTCCGGGTGGGCCTTCCTCAGCCTC
ACCTTGCTGCTTCTCCTCATCGCTCTCCTTTCCGCGTGCTAG
>Hap_93
ATGAAGCTACTAACCTTTGCCGCGGCGACCTATGGGTTCCTACTGAAGGAATGTCTAAAC
AGCTTAATACTTCCAACAGAGCATTTATGCGACTTTGCGTTGAATCCCCATAGTAGCATC
AAGCCGGTGCTCAAAGAAGCGAGTGGAAAGGATGAAGAAGTGTGGTGCAGCGTGCATAAC
CCAAGTCTCACAGACTACGTAGCAATGGTGTGTCCCAAAAAAAAAGGAGGAGACTACACA
GAGGTAGAAACAGTGCCAGCCAACTGCTTCACCAAACATCTCTACTCCCCATATGATTCA
GAAGAAAATGAAAAAGACATGGAACTTCTCGAATTAGACCCAAAATTATCCTTCAACAGA
ACCTTTAACGATTTTGTATTAAAGGTGTTGGTCATCCCAGGGTATTATAAGCACAACAAA
ACAATCTACTGCCGATGCGACAATAGGAAAACGAAGAAAGGGGAGGACCAAGAAAAAATA
GAAGAAGGGAAAGTAGGATTAGTAAAAATCGTCTTGAACAAAAAAGAAAAAAAACCAAGA
GGAATCGATTTCACAGAAACTGATGAGTTGGAACAAACAGACATAGTCCAAAATGGAAAT
GACAAACTGGTGAAGGTGAAGGAAAATGAAACTATTCATTTTAAATTTAACTCCAATCAA
AAACTTGAAATTAAGGAATGCGAAAATATTATTAACATTAAATATGGCTTTCTACAAGAG
CACGTTTTAAATTTTAGATTTCCTGCCGTCTTTTTATCCTCAGAAAACTGCACCATAACA
GTTACAGAAAGTGCAAAAACACCTGTAAGGATTATCATAAAGACGCAGAAAACGGAAAAC
ATAGATGGCTGTGATTTTACCAAACCGTCAGGGGAGGGAGATTACCAAGATGGGTTTGCC
TTAGAAGAATTAAAGTCAAATGAAAAAATATGTACGATACATATCGGCTCCAGCAAGAAG
AAAATTTCTGCAGGTATTAAGTGCCCCTACAAATTAACACCTACCTACTGCTTTAGACAC
GTCCTATATGAAAAAGACGTCAACGGGGTGAAGTCCTATCACCCCTTCTTGTTGACCGAC
GTTTTGGGAACCCTCGATGTAGAATTCTACAGCAATGCACAAGAGGGATCCTACATAATT
GGGTTGCCAACCAATCCCCAAAAATATTCTGTTGTGAGATGCGTTTGTGAGCATAATGGA
AAAGCTGGTATTATGGAACTGAGGATTGCCTCTTCCTCCGGGTGGGCCTTCCTCAGCCTC
ACCTTGCTGCTTCTCCTCATCGCTCTCCTTTCCGCGTGCTAG
>Hap_94
ATGAAGCTACTAACCTTTGCCGCGGCGACCTATGGGTTCCTACTGAAGGAATGTCTAAAC
AGCTTAATACTTCCAACAGAGCATTTATGCGACTTTGCGTTGAATCCCCATAGTAGCATC
AAGCCGGTGCTCAAAGAAGCGAGTGGAAAGGATGAAGAAGTGTGGTGCAGCGTGCATAAC
CCAAGTCTCACAGACTACGTAGCAATGGTGTGTCCCAAAAAAAAAGGAGGAGACTACACA
GAGTTAGAAACAGTGCCAGCCAACTGCTTCACCAAACATCTCTACTCCCCATATGATTCA
GAAGAAAATGAAAAAGACATGGAACTTCTCGAATTAGACCCAAAATTATCCTTCAACAGA
ACCTTTAACGATTTTGTATTAAAGGTGTTGGTCATCCCAGGGTATTATAAGCACAACAAA
ACAATCTACTGCCGATGCGACAATAGGAAAACGAAGAAAGGGGAGGACCAAGAAAAAATA
GAAGAAGGGAAAGTAGGATTAGTAAAAATCGTCTTGAACAAAAAAGAAAAAAAACCAAGA
GGAATCGATTTCACAGAAACTGATGAGTTGGAACAAACAGACATAGTCCAAAATGGAAAT
GACAAACTGGTGAAGGTGAAGGAAAATGAAACTATTCATTTTAAATTTAACTCCAATCAA
AAACTTGAAATTAAGGAATGCGAAAATGTTATTAACATTAAATATGGCTTTCTACAAGAG
CACGTTTTAAATTTTAGATTTCCTGCCGTCTTTTTATCCTCAGAAAACTGCACCATAACA
GTTACAGAAAGTGCAAAAACACCTGTAAGGATTATCATAAAGACGCAGAAAACGGAAAAC
ATAGATGGCTGTGATTTTACCAAACCGTCAGGGGAGGGAGATTACCAAGATGGGTTTGCC
TTAGAAGAATTAAAGTCAAATGAAAAAATATGTACGATACATATCGGCTCCAGCAAGAAG
AAAATTTCTGCAGGTATTAAGTGCCCCTACAAATTAACACCTACCTACTGCTTTAGACAC
GTCCTATATGAAAAAGACGTCAACGGGGTGAAGTCCTATCACCCCTTCTTGTTGACCGAC
GTTTTGGGAACCCTCGATGTAGAATTCTACAGCAATGTACAAGAGGGATCCTACATAATT
GGGTTGCCAACCAATCCCCAAAAATATTCTGTTGTGAGATGCGTTTGTGAGCATAATGGA
AAAGCTGGTATTATGGAACTGAGGATTGCCTCTTCCTCCGGGTGGGCCTTCCTCAGCCTC
ACCTTGCTGCTTCTCCTCATCGCTCTCCTTTCCGCGTGCTAG
>Hap_95
ATGAAGCTACTAACCTTTGCCGCGGCGACCTATGGGTTCCTACTGAAGGAATGTCTAAAC
AGCTTAATACTTCCAACAGAGCATTTATGCAACTTTGCGTTGAATCCCCATAGTAGCATC
AAGCCGGTGCTCAAAGAAGCGAGTGGAAAGGATGAAGAAGTGTGGTGCAGCGTGCATAAC
CCAAGTCTCACAGACTACGTAGCAATGGTGTGTCCCAAAAAAAAAGGAGGAGACTACACA
GAGTTAGAAACAGTGCCAGCCAACTGCTTCACCAAACATCTCTACTCCCCATATGATTCA
GAAGAAAATGAAAAAGACATGGAACTTCTCGAATTAGACCCAAAATTATCCTTCAACAGA
ACCTTTAACGATTTTGTATTAAAGGTGTTGGTCATCCCAGGGTATTATAAGCACAACAAA
ACAATCTACTGCCGATGCGACAATAGGAAAACGAAGAAAGGGGAGGACCAAGAAAAAATA
GAAGAAGGGAAAGTAGGATTAGTAAAAATCGTCTTGAACAAAAAAGAAAAAAAACCAAGA
GGAATCGATTTCACAGAAACTGATGAGTTGGAACAAACAGACATAGTCCAAAATGGAAAT
GACAAACTGGTGAAGGTGAAGGAAAATGAAACTATTCATTTTAAATTTAACTCCAATCAA
AAACTTGAAATTAAGGAATGCGAAAATATTATTAACATTAAATATGGCTTTCTACAAGAG
CACGTTTTAAATTTTAGATTTCCTGCCGTCTTTTTATCCTCAGAAAACTGCACCATAACA
GTTACAGAAAGTGCAAAAACACCTGTAAGGATTATCATAAAGACGCAGAAAACGGAAAAC
ATAGATGGCTGTGATTTTACCAAACCGTCAGGGGAGGGAGATTACCAAGATGGGTTTGCC
TTAGAAGAATTAAAGTCAAATGAAAAAATATGTACGATACATATCGGCTCCAGCAAGAAG
AAAATTTCTGCAGGTATTAAGTGCCCCTACAAATTAACACCTACCTACTGCTTTAGACAC
GTCCTATATGAAAAAGACGTCAACGGGGTGAAGTCCTATCACCCCTTCTTGTTGACCGAC
GTTTTGGGAACCCTCGATGTAGAATTCTACAGCAATGTACAAGAGGGATCCTACATAATT
GGGTTGCCAACCAATCCCCAAAAATATTCTGTTGTGAGATGCGTTTGTGAGCATAATGGA
AAAGCTGGTATTATGGAACTGAGGATTGCCTCTTCCTCCGGGTGGGCCTTCCTCAGCCTC
ACCTTGCTGCTTCTCCTCATCGCTCTCCTTTCCGCGTGCTAG
>Hap_96
ATGAAGCTACTAACCTTTGCCGCGGCGACCTATGGGTTCCTACTGAAGGAATGTCTAAAC
AGCTTAATACTTCCAACAGAGCATTTATGCGACTTTGCGTTGAATCCCCATAGTAGCATC
AAGCCGGTGCTCAAAGAAGCGAGTGGAAAGGATGAAGAAGTGTGGTGCAGCGTGCATAAC
CCAAGTCTCACAGACTACGTAGCAATGGTGTGTCCCAAAAAAAAAGGAGGAGACTACACA
GAGTTAGAAACAGTGCCAGCCAACTGCTTCACCAAACATCTCTACTCCCCATATGATTCA
GAAGAAAATGAAAAAGACATGGAACTTCTCGAATTAGACCCAAAATTATCCTTCAACAGA
ACCTTTAACGATTTTGTATTAAAGGTGTTGGTCATCCCAGGGTATTATAAGCACAACAAA
ACAATCTACTGCCGATGCGACAATAGGAAAACGAAGAAAGGGGAGGACCAAGAAAAAATA
GAAGAAGGGAAAGTAGGATTAGTAAAAATCGTCTTGAACAAAAAAGAAAAAAAACCAAGA
GGAATCGATTTCACAGAAACTGATGAGTTGGAACAAACAGACATAGTCCAAAATGGAAAT
GACAAACTGGTGAAGGTGAAGGAAAATGAAACTATTCATTTTAAATTTAACTCCAATCAA
AAACTTGAAATTAAGGAATGCGAAAATGTTATTAACATGAAATATGGCTTTCTACAAGAT
CACGTTTTAAATTTTAGATTTCCTGCCGTCTTTTTATCCTCAGAAAACTGCACCATAACA
GTTACAGAAAGTGCAAAAACACCTGTAAGGATTATCATGAAGACGCAGAAAACGGAAAAC
ATAGATGGCTGTGATTTTACCAAACCGTCAGGGGAGGGAGATTACCAAGATGGGTTTGCC
TTAGAAGAATTAAAGTCAAATGAAAAAATATGTACGATACATATCGGCTCCAGCAAGAAG
AAAATTTCTGCAGGTATTAAGTGCCCCTACAAATTAACACCTACCTACTGCTTTAGACAC
GTCCTATATGAAAAAGACGTCAACGGGGTGAAGTCCTATCACCCCTTCTTGTTGACCGAC
GTTTTGGGAACCCTCGATGTAGAATTCTACAGCAATGTACAAGAGGGATCCTACATAATT
GGGTTGCCAACCAATCCCCAAAAATATTCTGTTGTGAGATGCGTTTGTGAGCATAATGGA
AAAGCTGGTATTATGGAACTGAGGATTGCCTCTTCCTCCGGGTGGGCCTTCCTCAGCCTC
ACCTTGCTGCTTCTCCTCATCGCTCTCCTTTCCGCGTGCTAG
>Hap_97
ATGAAGCTACTAACCTTTGCCGCGGCGACCTATGGGTTCCTACTGAAGGAATGTCTAAAC
AGCTTAATACTTCCAACAGAGCATTTATGCGACTTTGCGTTGAATCCCCATAGTAGCATC
AAGCCGGTGCTCAAAGAAGCGAGTGGAAAGGATGAAGAAGTGTGGTGCAGCGTGCATAAC
CCAAGTCTCACAGACTACGTAGCAATGGTGTGTCCCAAAAAAAAAGGAGGAGACTACACA
GAGTTAGAAACAGTGCCAGCCAACTGCTTCACCAAACATCTCTACTCCCCATATGATTCA
GAAGAAAATGAAAAAGACATGGAACTTCTCGAATTAGACCCAAAATTATCCTTCAACAGA
ACCTTTAACGATTTTGTATTAAAGGTGTTGGTCATCCCAGGGTATTATAAGCACAACAAA
ACAATCTACTGCCGATGCGACAATAGGAAAACGAAGAAAGGGGAGGACCAAGAAAAAATA
GAAGAAGGGAAAGTAGGATTAGTAAAAATCGTCTTGAACAAAAAAGAAAAAAAACCAAGA
GGAATCGATTTCACAGAAACTGATGAGTTGGAACAAACAGACATAGTCCAAAATGGAAAT
GACAAACTGGTGAAGGTGAAGGAAAATGAAACTATTCATTTTAAATTTAACTCCAATCAA
AAACTTGAAATTAAGGAATGCGAAAATATTATTAACATTAAATATGGCTTTCTACAAGAG
CACGTTTTAAATTTTAGATTTCCTGCCGTCTTTTTATCCTCAGAAAACTGCACCATAACA
GTTAAAGAAAGTGCAAAAACACCTGTAAGGATTATCATAAAGACGCAGAAAACGGAAAAC
ATAGATGGCTGTGATTTTACCAAACCGTCAGGGGAGGGAGATTACCAAGATGGGTTTGCC
TTAGAAGAATTAAAGTCAAATGAAAAAATATGTACGATACATATCGGCTCCAGCAAGAAG
AAAATTTCTGCAGGTATTAAGTGCCCCTACAAATTAACACCTACCTACTGCTTTAGACAC
GTCCTATATGAAAAAGACGTCAACGGGGTGAAGTCTTATCACCCCTTCTTGTTGACCGAC
GTTTTGGGAACCCTCGATGTAGAATTCTACAGCAATGTACAAGAGGGATCCTACATAATT
GGGTTGCCAACCAATCCCCAAAAATATTCTGTTGTGAGATGCGTTTGTGAGCATAATGGA
AAAGCTGGTATTATGGAACTGAGGATTGCCTCTTCCTCCGGGTGGGCCTTCCTCAGCCTC
ACCTTGCTGCTTCTCCTCATCGCTCTCCTTTCCGCGTGCTAG
>Hap_98
ATGAAGCTACTAACCTTTGCCGCGGCGACCTATGGGTTCCTACTGAAGGAATGTCTAAAC
AGCTTAATACTTCCAACAGAGCATTTATGCGACTTTGCGTTGAATCCCCATAGTAGCATC
AAGCCGGTGCTCAAAGAAGCGAGTGGAAAGGATGAAGAAGTGTGGTGCAGCGTGCATAAC
CCAAATCTCACAGACTACGTAGCAATGGTGTGTCCCAAAAAAAAAGGAGGAGACTACACA
GAGTTAGAAACAGTGCCAGCCAACTGCTTCACCAAACATCTCTACTCCCCATATGATTCA
GAAGAAAATGAAAAAGACATGGAACTTCTCGAATTAGACCCAAAATTATCCTTCAACAGA
ACCTTTAACGATTTTGTATTAAAGGTGTTGGTCATCCCAGGGTATTATAAGCACAACAAA
ACAATCTACTGCCGATGCGACAATAGGAAAACGAAGAAAGGGGAGGACCAAGAAAAAATA
GAAGAAGGGAAAGTAGGATTAGTAAAAATCGTCTTGAACAAAAAAGAAAAAAAACCAAGA
GGAATCGATTTCACAGAAACTGATGAGTTGGAACAAACAGACATAGTCCAAAATGGAAAT
GACAAACTGGTGAAGGTGAAGGAAAATGAAACTATTCATTTTAAATTTAACTCCAATCAA
AAACTTGAAATTAAGGAATGCGAAAATATTATTAACATTAAATATGGCTTTCTACAAGAG
CACGTTTTAAATTTTAGATTTCCTGCCGTCTTTTTATCCTCAGAAAACTGCACCATAACA
GTTATAGAAAGTGCAAAAACACCTGTAAGGATTATCGTAAAGACGCAGAAAACGGAAAAC
ATAGATGGCTGTGATTTTACCAAACCGTCAGGGGAGGGAGATTACCAAGATGGGTTTGCC
TTAGAAGAATTAAAGTCAAATGAAAAAATATGTACGATACATATCGGCTCCAGCAAGAAG
AAAATTTCTGCAGGTATTAAGTGCCCCTACAAATTAACACCTACCTACTGCTTTAGACAC
GTCCTATATGAAAAAGACGTCAACGGGGTGAAGTCCTATCACCCCTTCTTGTTGACCGAC
GTTTTGGGAACCCTCGATGTAGAATTCTACAGCAATGTACAAGAGGGATCCTACATAATT
GGGTTGCCAACCAATCCCCAAAAATATTCTGTTGTGAGATGCGTTTGTGAGCATAATGGA
AAAGCTGGTATTATGGAACTGAGGATTGCCTCTTCCTCCGGGTGGGCCTTCCTCAGCCTC
ACCTTGCTGCTTCTCCTCATCGCTCTCCTTTCCGCGTGCTAG
>Hap_99
ATGAAGCTACTAACCTTTGCCGCGGCGACCTATGGGTTCCTACTGAAGGAATGTCTAAAC
AGCTTAATACTTCCAACAGAGCATTTATGCGACTTTGCGTTGAATCCCCATAGTAGCATC
AAGCCGGTGCTCAAAGAAGCGAGTGGAAAGGATGAAGAAGTGTGGTGCAGCGTGCATAAC
CCAAATCTCACAGACTACGTAGCAATGGTGTGTCCCAAAAAAAAAGGAGGAGACTACACA
GAGTTAGAAACAGTGCCAGCCAACTGCTTCACCAAACATCTCTACTCCCCATATGATTCA
GAAGAAAATGAAAAAGACATGGAACTTCTCGAATTAGACCCAAAATTATCCTTCAACAGA
ACCTTTAACGATTTTGTATTAAAGGTGTTGGTCATCCCAGGGTATTATAAGCACAACAAA
ACAATCTACTGCCGATGCGACAATAGGAAAACGAAGAAAGGGGAGGACCAAGAAAAAATA
GAAGAAGGGAAAGTAGGATTAGTAAAAATCGTCTTGAACAAAAAAGAAAAAAAACCAAGA
GGAATCGATTTCACAGAAACTGATGAGTTGGAACAAACAGACATAGTCCAAAATGGAAAT
GACAAACTGGTGAAGGTGAAGGAAAATGAAACTATTCATTTTAAATTTAACTCCAATCAA
AAACTTGAAATTAAGGAATGCGAAAATATTATTAACATTAAATATGGCTTTCTACAAGAG
CACGTTTTAAATTTTAGATTTCCTGCCGTCTTTTTATCCTCAGAAAACTGCACCATAACA
GTTAAAGAAAGTGCAAAAACACCTGTAAGGATTATCATAAAGACGCAGAAAACGGAAAAC
ATAGATGGCTGTGATTTTACCAAACCGTCAGGGGAGGGAGATTACCAAGATGGGTTTGCC
TTAGAAGAATTAAAGTCAAATGAAAAAATATGTACGATACATATCGGCTCCAGCAAGAAG
AAAATTTCTGCAGGTATTAAGTGCCCCTACAAATTAACACCTACCTACTGCTTTAGACAC
GTCCTATATGAAAAAGACGTCAACGGGGTGAAGTCCTATCACCCCTTCTTGTTGACCGAC
GTTTTGGGAACCCTCGATGTAGAATTCTACAGCAATGCACAAGAGGGATCCTACATAATT
GGGTTGCCAACCAATCCCCAAAAATATTCTGTTGTGAGATGCGTTTGTGAGCATAATGGA
AAAGCTGGTATTATGGAACTGAGGATTGCCTCTTCCTCCGGGTGGGCCTTCCTCAGCCTC
ACCTTGCTGCTTCTCCTCATCGCTCTCCTTTCCGCGTGCTAG
>Hap_100
ATGAAGCTACTAACCTTTGCCGCGGCGACCTATGGGTTCCTACTGAAGGAATGTCTAAAC
AGCTTAATACTTCCAACAGAGCATTTATGCGACTTTGCGTTGAATCCCCATAGTAGCATC
AAGCCGGTGCTCAAAGAAGCGAGTGGAAAGGATGAAGAAGTGTGGTGCAGCGTGCATAAC
CCAAGTCTCACAGACTACGTAGCAATGGTGTGTCCCAAAAAAAAAGGAGGAGACTACACA
GAGTTAGAAACAGTGCCAGCCAACTGCTTCACCAAACATCTCTACTCCCCATATGATTCA
GAAGAAAATGAAAAAGACATGGAACTTCTCGAATTAGACCCAAAATTATCCTTCAACAGA
ACCTTTAACGATTTTGTATTAAAGGTGTTGGTCATCCCAGGGTATTATAAGTACAACAAA
ACAATCTACTGCCGATGCGACAATAGGAAAACGAAGAAAGGGGAGGACCAAGAAAAAATA
GAAGAAGGGAAAGTAGGATTAGTAAAAATCGTCTTGAACAAAAAAGAAAAAAAACCAAGA
GGAATCGATTTCACAGAAACTGATGAGTTGGAACAAACAGACATAGTCCAAAATGGAAAT
GACAAACTGGTGAAGGTGAAGGAAAATGAAACTATTCATTTTAAATTTAACTCCAATCAA
AAACTTGAAATTAAGGAATGCGAAAATATTATTAACATTAAATATGGCTTTCTACAAGAG
CACGTTTTAAATTTTAGATTTCCTGCCGTCTTTTTATCCTCAGAAAACTGCACCATAACA
GTTACAGAAAGTGCAAAAACACCTGTAAGGATTATCATAAAGACGCAGAAAACGGAAAAC
ATAGATGGCTGTGATTTTACCAAACCGTCAGGGGAGGGAGATTACCAAGATGGGTTTGCC
TTAGAAGAATTAAAGTCAAATGAAAAAATATGTACGATACATATCGGCTCCAGCAAGAAG
AAAATTTCTGCAGGTATTAAGTGCCCCTACAAATTAACACCTACCTACTGCTTTAGACAC
GTCCTATATGAAAAAGACGTCAACGGGGTGAAGTCCTATCACCCCTTCTTGTTGACCGAC
GTTTTGGGAACCCTCGATGTAGAATTCTACAGCAATGCACAAGAGGGATCCTACATAATT
GGGTTGCCAACCAATCCCCAAAAATATTCTGTTGTGAGATGCGTTTGTGAGCATAATGGA
AAAGCTGGTATTATGGAACTGAGGATTGCCTCTTCCTCCGGGTGGGCCTTCCTCAGCCTC
ACCTTGCTGCTTCTCCTCATCGCTCTCCTTTCCGCGTGCTAG
>Hap_101
ATGAAGCTACTAACCTTTGCCGCGGCGACCTATGGGTTCCTACTGAAGGAATGTCTAAAC
AGCTTCATACTTCCAACAGAGCATTTATGCGACTTTGCGTTGAATCCCCATAGTAGCATC
AAGCCGGTGCTCAAAGAAGCGAGTGGAAAGGATGAAGAAGTGTGGTGCAGCGTGCATAAC
CCAAGTCTCACAGACTACGTAGCAATGGTGTGTCCCAAAAAAAAAGGAGGAGACTACACA
GAGTTAGAAACAGTGCCAGCCAACTGCTTCACCAAACATCTCTACTCCCCATATGATTCA
GAAGAAAATGAAAAAGACATGGAACTTCTCGAATTAGACCCAAAATTATCCTTCAACAGA
ACCTTTAACGATTTTGTATTAAAGGTGTTGGTCATCCCAGGGTATTATAAGCACAACAAA
ACAATCTACTGCCGATGCGACAATAGGAAAACGAAGAAAGGGGAGGACCAAGAAAAAATA
GAAGAAGGGAAAGTAGGATTAGTAAAAATCGTCTTGAACAAAAAAGAAAAAAAACCAAGA
GGAATCGATTTCACAGAAACTGATGAGTTGGAACAAACAGACATAGTCCAAAATGGAAAT
GACAAACTGGTGAAGGTGAAGGAAAATGAAACTATTCATTTTAAATTTAACTCCAATCAA
AAACTTGAAATTAAGGAATGCGAAAATGTTATTAACATTAAATATGGCTTTCTACAAGAG
CACGTTTTAAATTTTAGATTTCCTGCCGTCTTTTTATCCTCAGAAAACTGCACCATAACA
GTTATAGAAAGTGCAAAAACACCTGTAAGGATTATCATAAAGACGCAGAAAACGGAAAAC
ATAGATGGCTGTGATTTTACCAAACCGTCAGGGGAGGGAGATTACCAAGATGGGTTTGCC
TTAGAAGAATTAAAGTCAAATGAAAAAATATGTACGATACATATCGGCTCCAGCAAGAAG
AAAATTTCTGCAGGTATTAAGTGCCCCTACAAATTAACACCTACCTACTGCTTTAGACAC
GTCCTATATGAAAAAGACGTCAACGGGGTGAAGTCCTATCACCCCTTCTTGTTGACCGAC
GTTTTGGGAACCCTCGATGTAGAATTCTACAGCAATGCACAAGAGGGATCCTACATAATT
GGGTTGCCAACCAATCCCCAAAAATATTCTGTTGTGAGATGCGTTTGTGAGCATAATGGA
AAAGCTGGTATTATGGAACTGAGGATTGCCTCTTCCTCCGGGTGGGCCTTCCTCAGCCTC
ACCTTGCTGCTTCTCCTCATCGCTCTCCTTTCCGCGTGCTAG
>Hap_102
ATGAAGCTACTAACCTTTGCCGCGGCGACCTATGGGTTCCTACTGAAGGAATGTCTAAAC
AGCTTAATACTTCCAACAGAGCATTTATGCGACTTTGCGTTGAATCCCCATAGTAGCATC
AAGCCGGTGCTCAAAGAAGCGAGTGGAAAGGATGAAGAAGTGTGGTGCAGCGTGCATAAC
CCAAGTCTCACAGACTACGTAGCAATGGTGTGTCCCAAAAAAAAAGGAGGAGACTACACA
GAGTTAGAAACAGTGCCAGCCAACTGCTTCACCAAACATCTCTACTCCCCATATGATTCA
GAAGAAAATGAAAAAGACATGGAACTTCTCGAATTAGACCCAAAATTATCCTTCAACAGA
ACCTTTAACGATTTTGTATTAAAGGTGTTGGTCATCCCAGGGTATTATAAGCACAACAAA
ACAATCTACTGCCGATGCGACAATAGGAAAACGAAGAAAGGGGAGGACCAAGAAAAAATA
GAAGAAGGGAAAGTAGGATTAGTAAAAATCGTCTTGAACAAAAAAGAAAAAAAACCAAGA
GGAATCGATTTCACAGAAACTGATGAGTTGGAACAAACAGACATAGTCCAAAATGGAAAT
GACAAACTGGTGAAGGTGAAGGAAAATGAAACTATTCATTTTAAATTTAACTCCAATCAA
AAACTTGAAATTAAGGAATGCGAAAATATTATTAACATTAAATATGGCTTTCTACAAGAG
CACGTTTTAAATTTTAGATTTCCTGCCGTCTTTTTATCCTCAGAAAACTGCACCATAACA
GTTATAGAAAGTGCAAAAACACCTGTAAGGATTATCATAAAGACGCAGAAAACGGAAAAC
ATAGATGGCTGTGATTTTACCAAACCGTCAGGGGAGGGAGATTACCAAGATGGGTTTGCC
TTAGAAGAATTAAAGTCAAATGAAAAAATATGTACGATACATATCGGCTCCAGCAAGAAG
AAAATTTCTGCAGGTATTAAGTGCCCCTACAAATTAACACCTACCTACTGCTTTAGACAC
GTCCTATATGAAAAAGACGTCAACGGGGTGAAGTCCTATCACCCCTTCTTGTTGACCGAC
GTTTTGGGAACCCTCGATGTAGAATTCTACAGCAATGCACAAGAGGGATCCTACATAATT
GGGTTGCCAACCAATCCCCAAAAATATTCTGTTGTGAGATGCGTTTGTGAGCATAATGGA
AAAGCTGGTATTATGGAACTGAGGATTGCCTCTTCCTCCGGGTGGGCCTTCCTCAGCCTC
ACCTTGCTGCTTCTCCTCATCGCTCTCCTTTCCGCGTGCTAG
>Hap_103
ATGAAGCTACTAACCTTTGCCGCGGCGACCTATGGGTTCCTACTGAAGGAATGTCTAAAC
AGCTTAATACTTCCAACAGAGCATTTATGCGACTTTGCGTTGAATCCCCATAGTAGCATC
AAGCCGGTGCTCAAAGAAGCGAGTGGAAAGGATGAAGAAGTGTGGTGCAGCGTGCATAAC
CCAAGTCTCACAGACTACGTAGCAATGGTGTGTCCCAAAAAAAAAGGAGGAGACTACACA
GAGTTAGAAACAGTGCCAGCCAACTGCTTCACCAAACATCTCTACTCCCCATATGATTCA
GAAGAAAATGAAAAAGACATGGAACTTCTCGAATTAGACCCAAAATTATCCTTCAACAGA
ACCTTTAACGATTTTGTATTAAAGGTGTTGGTCATCCCAGGGTATTATAAGCACAACAAA
ACAATCTACTGCCGATGCGACAATAGGAAAACGAAGAAAGGGGAGGACCAAGAAAAAATA
GAAGAAGGGAAAGTAGGATTAGTAAAAATCGTCTTGAACAAAAAAGAAAAAAAACCAAGA
GGAATCGATTTCACAGAAACTGATGAGTTGGAACAAATAGACATAGTCCAAAATGGAAAT
GACAAACTGGTGAAGGTGAAGGAAAATGAAACTATTCATTTTAAATTTAACTCCAATCAA
AAACTTGAAATTAAGGAATGCGAAAATGTTATTAACATTAAATATGGCTTTCTACAAGAG
CACGTTTTAAATTTTAGATTTCCTGCCGTCTTTTTATCCTCAGAAAACTGCACCATAACA
GTTATAGAAAGTGCAAAAACACCTGTAAGGATTATCGTAAAGACGCAGAAAACGGAAAAC
ATAGATGGCTGTGATTTTACCAAACCGTCAGGGGAGGGAGATTACCAAGATGGGTTTGCC
TTAGAAGAATTAAAGTCAAATGAAAAAATATGTACGATACATATCGGCTCCAGCAAGAAG
AAAATTTCTGCAGGTATTAAGTGCCCCTACAAATTAACACCTACCTACTGCTTTAGACAC
GTCCTATATGAAAAAGACGTCAACGGGGTGAAGTCCTATCACCCCTTCTTGTTGACCGAC
GTTTTGGGAACCCTCGATGTAGAATTCTACAGCAATGCACAAGAGGGATCCTACATAATT
GGGTTGCCAACCAATCCCCAAAAATATTCTGTTGTGAGATGCGTTTGTGAGCATAATGGA
AAAGCTGGTATTATGGAACTGAGGATTGCCTCTTCCTCCGGGTGGGCCTTCCTCAGCCTC
ACCTTGCTGCTTCTCCTCATCGCTCTCCTTTCCGCGTGCTAG
>Hap_104
ATGAAGCTACTAACCTTTGCCGCGGCGACCTATGGGTTCCTACTGAAGGAATGTCTAAAC
AGCTTAATACTTCCAACAGAGCATTTATGCGACTTTGCGTTGAATCCCCATAGTAGCATC
AAGCCGGTGCTCAAAGAAGCGAGTGGAAAGGATGAAGAAGTGTGGTGCAGCGTGCATAAC
CCAAATCTCACAGACTACGTAGCAATGGTGTGTCCCAAAAAAAAAGGAGGAGACTACACA
GAGTTAGAAACAGTGCCAGCCAACTGCTTCACCAAACATCTCTACTCCCCATATGATTCA
GAAGAAAATGAAAAAGACATGGAACTTCTCGAATTAGACCCAAAATTATCCTTCAACAGA
ACCTTTAACGATTTTGTATTAAAGGTGTTGGTCATCCCAGGGTATTATAAGCACAACAAA
ACAATCTACTGCCGATGCGACAATAGGAAAACGAAGAAAGGGGAGGACCAAGAAAAAATA
GAAGAAGGGAAAGTAGGATTAGTAAAAATCGTCTTGAACAAAAAAGAAAAAAAACCAAGA
GGAATCGATTTCACAGAAACTGATGAGTTGGAACAAACAGACATAGTCCAAAATGGAAAT
GACAAACTGGTGAAGGTGAAGGAAAATGAAACTATTCATTTTAAATTTAACTCCAATCAA
AAACTTGAAATTAAGGAATGCGAAAATATTATTAACATTAAATATGGCTTTCTACAAGAG
CACGTTTTAAATTTTAGATTTCCTGCCGTCTTTTTATCCTCAGAAAACTGCACCATAACA
GTTATAGAAAGTGCAAAAACACCTGTAAGGATTATCGTAAAGACGCAGAAAACGGAAAAC
ATAGATGGCTGTGATTTTACCAAACCGTCAGGGGAGGGAGATTACCAAGATGGGTTTGCC
TTAGAAGAATTAAAGTCAAATGAAAAAATATGTACGATACATATCGGCTCCAGCAAGAAG
AAAATTTCTGCAGGTATTAAGTGCCCCTACAAATTAACACCTACCTACTGCTTTAGACAC
GTCCTATATGAAAAAGACGTCAACGGGGTGAAGTCCTATCACCCCTTCTTGTTGACCGAC
GTTTTGGGAACCCTCGATGTAGAATTCTACAGCAATGCACAAGAGGGATCCTACATAATT
GGGTTGCCAACCAATCCCCAAAAATATTCTGTTGTGAGATGCGTTTGTGAGCATAATGGA
AAAGCTGGTATTATGGAACTGAGGATTGCCTCTTCCTCCGGGTGGGCCTTCCTCAGCCTC
ACCTTGCTGCTTCTCCTCATCGCTCTCCTTTCCGCGTGCTAG
>Hap_105
ATGAAGCTACTAACCTTTGCCGCGGCGACCTATGGGTTCCTACTGAAGGAATGTCTAAAC
AGCTTAATACTTCCAACAGAGCATTTATGCGACTTTGCGTTGAATCCCCATAGTAGCATC
AAGCCGGTGCTCAAAGAAGCGAGTGGAAAGGATGAAGAAGTGTGGTGCAGCGTGCATAAC
CCAAGTCTCACAGACTACGTAGCAATGGTGTGTCCCAAAAAAAAAGGGGGAGACTACACA
GAGTTAGAAACAGTGCCAGCCAACTGCTTCACCAAACATCTCTACTCCCCATATGATTCA
GAAGAAAATGAAAAAGACATGGAACTTCTCGAATTAGACCCAAAATTATCCTTCAACAGA
ACCTTTAACGATTTTGTATTAAAGGTGTTGGTCATCCCAGGGTATTATAAGCACAACAAA
ACAATCTACTGCCGATGCGACAATAGGAAAACGAAGAAAGGGGAGGACCAAGAAAAAATA
GAAGAAGGGAAAGTAGGATTAGTAAAAATCGTCTTGAACAAAAAAGAAAAAAAACCAAGA
GGAATCGATTTCACAGAAACTGATGAGTTGGAACAAACAGACATAGTCCAAAATGGAAAT
GACAAACTGGTGAAGGTGAAGGAAAATGAAACTATTCATTTTAAATTTAACTCCAATCAA
AAACTTGAAATTAAGGAATGCGAAAATGTTATTAACATTAAATATGGCTTTCTACAAGAG
CACGTTTTAAATTTTAGATTTCCTGCCGTCTTTTTATCCTCAGAAAACTGCACCATAACA
GTTAAAGAAAGTGCAAAAACACCTGTAAGGATTATCATAAAGACGCAGAAAACGGAAAAC
ATAGATGGCTGTGATTTTACCAAACCGTCAGGGGAGGGAGATTACCAAGATGGGTTTGCC
TTAGAAGAATTAAAGTCAAATGAAAAAATATGTACGATACATATCGGCTCCAGCAAGAAG
AAAATTTCTGCAGGTATTAAGTGCCCCTACAAATTAACACCTACCTACTGCTTTAGACAC
GTCCTATATGAAAAAGACGTCAACGGGGTGAAGTCCTATCACCCCTTCTTGTTGACCGAC
GTTTTGGGAACCCTCGATGTAGAATTCTACAGCAATGCACAAGAGGGATCCTACATAATT
GGGTTGCCAACCAATCCCCAAAAATATTCTGTTGTGAGATGCGTTTGTGAGCATAATGGA
AAAGCTGGTATTATGGAACTGAGGATTGCCTCTTCCTCCGGGTGGGCCTTCCTCAGCCTT
ACCTTGCTGCTTCTCCTCATCGCTCTCCTTTCCGCGTGCTAG
>Hap_106
ATGAAGCTACTAACCTTTGCCGCGGCGACCTATGGGTTCCTACTGAAGGAATGTCTAAAC
AGCTTAATACTTCCAACAGAGCATTTATGCGACTTTGCGTTGAATCCCCATAGTAGCATC
AAGCCGGTGCTCAAAGAAGCGAGTGGAAAGGATGAAGAAGTGTGGTGCACCGTGCATAAC
CCAAGTCTCACAGACTACGTAGCAATGGTGTGTCCCAAAAAAAAAGGAGGAGACTACACA
GAGTTAGAAACAGTGCCAGCCAACTGCTTCACCAAACATCTCTACTCCCCATATGATTCA
GAAGAAAATGAAAAAGACATGGAACTTCTCGAATTAGACCCAAAATTATCCTTCAACAGA
ACCTTTAACGATTTTGTATTAAAGGTGTTGGTCATCCCAGGGTATTATAAGCACAACAAA
ACAATCTACTGCCGATGCGACAATAGGAAAACGAAGAAAGGGGAGGACCAAGAAAAAATA
GAAGAAGGGAAAGTAGGATTAGTAAAAATCGTCTTGAACAAAAAAGAAAAAAAACCAAGA
GGAATCGATTTCACAGAAACTGATGAGTTGGAACAAACAGACATAGTCCAAAATGGAAAT
GACAAACTGGTGAAGGTGAAGGAAAATGAAACTATTCATTTTAAATTTAACTCCAATCAA
AAACTTGAAATTAAGGAATGCGAAAATATTATTAACATTAAATATGGCTTTCTACAAGAG
CACGTTTTAAATTTTAGATTTCCTGCCGTCTTTTTATCCTCAGAAAACTGCACCATAACA
GTTATAGAAAGTGCAAAAACACCTGTAAGGATTATCGTAAAGACGCAGAAAACGGAAAAC
ATAGATGGCTGTGATTTTACCAAACCGTCAGGGGAGGGAGATTACCAAGATGGGTTTGCC
TTAGAAGAATTAAAGTCAAATGAAAAAATATGTACGATACATATCGGCTCCAGCAAGAAG
AAAATTTCTGCAGGTATTAAGTGCCCCTACAAATTAACACCTACCTACTGCTTTAGACAC
GTCCTATATGAAAAAGACGTCAACGGGGTGAAGTCCTATCACCCCTTCTTGTTGACCGAC
GTTTTGGGAACCCTCGATGTAGAATTCTACAGCAATGCACAAGAGGGATCCTACATAATT
GGGTTGCCAACCAATCCCCAAAAATATTCTGTTGTGAGATGCGTTTGTGAGCATAATGGA
AAAGCTGGTATTATGGAACTGAGGATTGCCTCTTCCTCCGGGTGGGCCTTCCTCAGCCTC
ACCTTGCTGCTTCTCCTCATCGCTCTCCTTTCCGCGTGCTAG
>Hap_107
ATGAAGCTACTAACCTTTGCCGCGGCGACCTATGGGTTCCTACTGAAGGAATGTCTAAAC
AGCTTAATACTTCCAACAGAGCATTTATGCGACTTTGCGTTGAATCCCCATAGTAGCATC
AAGCCGGTGCTCAAAGAAGCGAGTGGAAAGGATGAAGAAGTGTGGTGCACCGTGCATAAC
CCAAGTCTCACAGACTACGTAGCAATGGTGTGTCCCAAAAAAAAAGGAGGAGACTACACA
GAGTTAGAAACAGTGCCAGCCAACTGCTTCACCAAACATCTCTACTCCCCATATGATTCA
GAAGAAAATGAAAAAGACATGGAACTTCTCGAATTAGACCCAAAATTATCCTTCAACAGA
ACCTTTAACGATTTTGTATTAAAGGTGTTGGTCATCCCAGGGTATTATAAGCACAACAAA
ACAATCTACTGCCGATGCGACAATAGGAAAACGAAGAAAGGGGAGGACCAAGAAAAAATA
GAAGAAGGGAAAGTAGGATTAGTAAAAATCGTCTTGAACAAAAAAGAAAAAAAACCAAGA
GGAATCGATTTCACAGAAACTGATGAGTTGGAACAAACAGACATAGTCCAAAATGGAAAT
GACAAACTGGTGAAGGTGAAGGAAAATGAAACTATTCATTTTAAATTTAACTCCAATCAA
AAACTTGAAATTAAGGAATGCGAAAATATTATTAACATTAAATATGGCTTTCTACAAGAG
CACGTTTTAAATTTTAGATTTCCTGCCGTCTTTTTATCCTCAGAAAACTGCACCATAACA
GTTATAGAAAGTGCAAAAACACCTGTAAGGATTATCGTAAAGACGCAGAAAACGGAAAAC
ATAGATGGCTGTGATTTTACCAAACCGTCAGGGGAGGGAGATTACCAAGATGGGTTTGCC
TTAGAAGAATTAAAGTCAAATGAAAAAATATGTACGATACATATCGGCTCCAGCAAGAAG
AAAATTTCTGCAGGTATTAAGTGCCCCTACAAATTAACACCTACCTACTTCTTTAGACAC
GTCCTATATGAAAAAGACGTCAACGGGGTGAAGTCCTATCACCCCTTCTTGTTGACCGAC
GTTTTGGGAACCCTCGATGTAGAATTCTACAGCAATGTACAAGAGGGATCCTACATAATT
GGGTTGCCAACCAATCCCCAAAAATATTCTGTTGTGAGATGCGTTTGTGAGCATAATGGA
AAAGCTGGTATTATGGAACTGAGGATTGCCTCTTCCTCCGGGTGGGCCTTCCTCAGCCTC
ACCTTGCTGCTTCTCCTCATCGCTCTCCTTTCCGCGTGCTAG
>Hap_108
ATGAAGCTACTAACCTTTGCCGCGGCGACCTATGGGTTCCTACTGAAGGAATGTCTAAAC
AGCTTAATACTTCCAACAGAGCATTTATGCGACTTTGCGTTGAATCCCCATAGTAGCATC
AAGCCGGTGCTCAAAGAAGCGAGTGGAAAGGATGAAGAAGTGTGGTGCAGCGTGCATAAC
CCAAGTCTCACAGACTACGTAGCAATGGTGTGTCCCAAAAAAAAAGGAGGAGACTACACA
GAGTTAGAAACAGTGCCAGCCAACTGCTTCACCAAACATCTCTACTCCCCATATGATTCA
GAAGAAAATGAAAAAGACATGGAACTTCTCGAATTAGACCCAAAATTATCCTTCAACAGA
ACCTTTAACGATTTTGTATTAAAGGTGTTGGTCATCCCAGGGTATTATAAGCACAACAAA
ACAATCTACTGCCGATGCGACAATAGGAAAACGAAGAAAGGGGAGGACCAAGAAAAAATA
GAAGAAGGGAAAGTAGGATTAGTAAAAATCGTCTTGAACAAAAAAGAAAAAAAACCAAGA
GGAATCGATTTCACAGAAACTGATGAGTTGGAACAAACAGACATAGTCCAAAATGGAAAT
GACAAACTGGTGAAGGTGAAGGAAAATGAAACTATTCATTTTAAATTTAACTCCAATCAA
AAACTTGAAATTAAGGAATGCGAAAATGTTATTAACATGAAATATGGCTTTCTACAAGAG
CACGTTTTAAATTTTAGATTTCCTGCCGTCTTTTTATCCTCAGAAAACTGCACCATAACA
GTTAAAGAAAGTGCAAAAACACCTGTAAGGATTATCATAAAGACGCAGAAAACGGAAAAC
ATAGATGGCTGTGATTTTACCAAACCGTCAGGGGAGGGAGATTACCAAGATGGGTTTGCC
TTAGAAGAATTAAAGTCAAATGAAAAAATATGTACGATACATATCGGCTCCAGCAAGAAG
AAAATTTCTGCAGGTATTAAGTGCCCCTACAAATTAACACCTACCTACTGCTTTAGACAC
GTCCTATATGAAAAAGACGTCAACGGGGTGAAGTCTTATCACCCCTTCTTGTTGACCGAC
GTTTTGGGAACCCTCGATGTAGAATTCTACAGCAATGCACAAGAGGGATCCTACATAATT
GGGTTGCCAACCAATCCCCAAAAATATTCTGTTGTGAGATGCGTTTGTGAGCATAATGGA
AAAGCTGGTATTATGGAACTGAGGATTGCCTCTTCCTCCGGGTGGGCCTTCCTCAGCCTC
ACCTTGCTGCTTCTCCTCATCGCTCTCCTTTCCGCGTGCTAG
>Hap_109
ATGAAGCTACTAACCTTTGCCGCGGCGACCTATGGGTTCCTACTGAAGGAATGTCTAAAC
AGCTTAATACTTCCAACAGAGCATTTATGCGACTTTGCGTTGAATCCCCATAGTAGCATC
AAGCCGGTGCTCAAAGAAGCGAGTGGAAAGGATGAAGAAGTGTGGTGCAGCGTGCATAAC
CCAAGTCTCACAGACTACGTAGCAATGGTGTGTCCCAAAAAAAAAGGAGGAGACTACACA
GAGTTAGAAACAGTGCCAGCCAACTGCTTCACCAAACATCTCTACTCCCCATATGATTCA
GAAGAAAATGAAAAAGACATGGAACTTCTCGAATTAGACCCAAAATTATCCTTCAACAGA
ACCTTTAACGATTTTGTATTAAAGGTGTTGGTCATCCCAGGGTATTATAAGCACAACAAA
ACAATCTACTGCCGATGCGACAATAGGAAAACGAAGAAAGGGGAGGACCAAGAAAAAATA
GAAGAAGGGAAAGTAGGATTAGTAAAAATCGTCTTGAACAAAAAAGAAAAAAAACCAAGA
GGAATCGATTTCACAGAAACTGATGAGTTGGAACAAACAGACATAGTCCAAAATGGAAAT
GACAAACTGGTGAAGGTGAAGGAAAATGAAACTATTCATTTTAAATTTAACTCCAATCAA
AAACTTGAAATTAAGGAATGCGAAAATATTATTAACATTAAATATGGCATTCTACAAGAG
CACGTTTTAAATTTTAGATTTCCTGCCGTCTTTTTATCCTCAGAAAACTGCACCATAACA
GTTAAAGAAAGTGCAAAAACACCTGTAAGGATTATCATAAAGACGCAGAAAACGGAAAAC
ATAGATGGCTGTGATTTTACCAAACCGTCAGGGGAGGGAGATTACCAAGATGGGTTTGCC
TTAGAAGAATTAAAGTCAAATGAAAAAATATGTACGATACATATCGGCTCCAGCAAGAAG
AAAATTTCTGCAGGTATTAAGTGCCCCTACAAATTAACACCTACCTACTGCTTTAGACAC
GTCCTATATGAAAAAGACGTCAACGGGGTGAAGTCCTATCACCCCTTCTTGTTGACCGAC
GTTTTGGGAACCCTCGATGTAGAATTCTACAGCAATGCACAAGAGGGATCCTACATAATT
GGGTTGCCAACCAATCCCCAAAAATATTCTGTTGTGAGATGCGTTTGTGAGCATAATGGA
AAAGCTGGTATTATGGAACTGAGGATTGCCTCTTCCTCCGGGTGGGCCTTCCTCAGCCTC
ACCTTGCTGCTTCTCCTCATCGCTCTCCTTTCCGCGTGCTAG
>Hap_110
ATGAAGCTACTAACCTTTGCCGCGGCGACCTATGGGTTCCTACTGAAGGAATGTCTAAAC
AGCTTAATACTTCCAACAGAGCATTTATGCGACTTTGCGTTGAATCCCCATAGTAGCATC
AAGCCGGTGCTCAAAGAAGCGAGTGGAAAGGATGAAGAAGTGTGGTGCAGCGTGCATAAC
CCAAGTCTCACAGACTACGTAGCAATGGTGTGTCCCAAAAAAAAAGGAGGAGACTACACA
GAGTTAGAAACAGTGCCAGCCAACTGCTTCACCAAACATCTCTACTCCCCATATGATTCA
GAAGAAAATGAAAAAGACATGGAACTTCTCGAATTAGACCCAAAATTATCCTTCAACAGA
ACCTTTAACGATTTTGTATTAAAGGTGTTGGTCATCCCAGGGTATTATAAGCACAACAAA
ACAATCTACTGCCGATGCGACAATAGGAAAACGAAGAAAGGGGAGGACCAAGAAAAAATA
GAAGAAGGGAAAGTAGGATTAGTAAAAATCGTCTTGAACAAAAAAGAAAAAAAACCAAGA
GGAATCGATTTCACAGAAACTGATGAGTTGGAACAAACAGACATAGTCCAAAATGGAAAT
GACAAACTGGTGAAGGTGAAGGAAAATGAAACTATTCATTTTAAATTTAACTCCAATCAA
AAACTTGAAATTAAGGAATGCGAAAATATTATTAACATTAAATATGGCTTTCTACAAGAG
CACGTTTTAAATTTTAGATTTCCTGCCGTCTTTTTATCCTCAGAAAACTGCACCATAACA
GTTATAGAAAGTGCAAAAACACCTGTAAGGATTATCGTAAAGACGCAGAAAACGGAAAAC
ATAGATGGCTGTGATTTTACCAAACCGTCAGGGGAGGGAGATTACCAAGATGGGTTTGCC
TTAGAAGAATTAAAGTCAAATGAAAAAATATGTACGATACATATCGGCTCCAGCAAGAAG
AAAATTTCTGCAGGTATTAAGTGCCCCTACAAATTAACACCTACCTACTGCTTTAGACAC
GTCCTATATGAAAAAGACGTCAACGGGGTGAAGTCCTATCACCCCTTCTTGTTGACCGAC
GTTTTGGGAACCCTCGATGTAGAATTCTACAGCAATGTACAAGAGGGATCCTACATAATT
GGGTTGCCAACCAATCCCCAAAAATATTCTGTTGTGAGATGCGTTTGTGAGCATAATGGA
AAAGCTGGTATTATGGAACTGAGGATTGCCTCTTCCTCCGGGTGGGCCTTCCTCAGCCTC
ACCTTGCTGCTTCTCCTCATCGCTCTCCTTTCCGCGTGCTAG
>Hap_111
ATGAAGCTACTAACCTTTGCCGCGGCGACCTATGGGTTCCTACTGAAGGAATGTCTAAAC
AGCTTAATACTTCCAACAGAGCATTTATGCGACTTTGCGTTGAATCCCCATAGTAGCATC
AAGCCGGTGCTCAAAGAAGCGAGTGGAAAGGATGAAGAAGTGTGGTGCAGCGTGCATAAC
CCAAATCTCACAGACTACGTAGCAATGGTGTGTCCCAAAAAAAAAGGAGGAGACTACACA
GAGTTAGAAACAGTGCCAGCCAACTGCTTCACCAAACATCTCTACTCCCCATATGATTCA
GAAGAAAATGAAAAAGACATGGAACTTCTCGAATTAGACCCAAAATTATCCTTCAACAGA
ACCTTTAACGATTTTGTATTAAAGGTGTTGGTCATCCCAGGGTATTATAAGCACAACAAA
ACAATCTACTGCCGATGCGACAATAGGAAAACGAAGAAAGGGGAGGACCAAGAAAAAATA
GAAGAAGGGAAAGTAGGATTAGTAAAAATCGTCTTGAACAAAAAAGAAAAAAAACCAAGA
GGAATCGATTTCACAGAAACTGATGAGTTGGAACAAACAGACATAGTCCAAAATGGAAAT
GACAAACTGGTGAAGGTGAAGGAAAATGAAACTATTCATTTTAAATTTAACTCCAATCAA
AAACTTGAAATTAAGGAATGCGAAAATATTATTAACATTAAATATGGCTTTCTACAAGAG
CACGTTTTAAATTTTAGATTTCCTGCCGTCTTTTTATCCTCAGAAAACTGCACCATAACA
GTTACAGAAAGTGCAAAAACACCTGTAAGGATTATCATAAAGACGCAGAAAACGGAAAAC
ATAGATGGCTGTGATTTTACCAAACCGTCAGGGGAGGGAGATTACCAAGATGGGTTTGCC
TTAGAAGAATTAAAGTCAAATGAAAAAATATGTACGATACATATCGGCTCCAGCAAGAAG
AAAATTTCTGCAGGTATTAAGTGCCCCTACAAATTAACACCTACCTACTGCTTTAGACAC
GTCCTATATGAAAAAGACGTCAACGGGGTGAAGTCCTATCACCCCTTCTTGTTGACCGAC
GTTTTGGGAACCCTCGATGTAGAATTCTACAGCAATGTACAAGAGGGATCCTACATAATT
GGGTTGCCAACCAATCCCCAAAAATATTCTGTTGTGAGATGCGTTTGTGAGCATAATGGA
AAAGCTGGTATTATGGAACTGAGGATTGCCTCTTCCTCCGGGTGGGCCTTCCTCAGCCTC
ACCTTGCTGCTTCTCCTCATCGCTCTCCTTTCCGCGTGCTAG
>Hap_112
ATGAAGCTACTAACCTTTGCCGCGGCGACCTATGGGTTCCTACTGAAGGAATGTCTAAAC
AGCTTAATACTTCCAACAGAGCATTTATGCGACTTTGCGTTGAATCCCCATAGTAGCATC
AAGCCGGTGCTCAAAGAAGCGAGTGGAAAGGATGAAGAAGTGTGGTGCACCGTGCATAAC
CCAAGTCTCACAGACTACGTAGCAATGGTGTGTCCCAAAAAAAAAGGAGGAGACTACACA
GAGTTAGAAACAGTGCCAGCCAACTGCTTCACCAAACATCTCTACTCCCCATATGATTCA
GAAGAAAATGAAAAAGACATGGAACTTCTCGAATTAGACCCAAAATTATCCTTCAACAGA
ACCTTTAACGATTTTGTATTAAAGGTGTTGGTCATCCCAGGGTATTATAAGCACAACAAA
ACAATCTACTGCCGATGCGACAATAGGAAAACGAAGAAAGGGGAGGACCAAGAAAAAATA
GAAGAAGGGAAAGTAGGATTAGTAAAAATCGTCTTGAACAAAAAAGAAAAAAAACCAAGA
GGAATCGATTTCACAGAAACTGATGAGTTGGAACAAACAGACATAGTCCAAAATGGAAAT
GACAAACTGGTGAAGGTGAAGGAAAATGAAACTATTCATTTTAAATTTAACTCCAATCAA
AAACTTGAAATTAAGGAATGCGAAAATATTATTAACATTAAATATGGCTTTCTACAAGAG
CACGTTTTAAATTTTAGATTTCCTGCCGTCTTTTTATCCTCAGAAAACTGCACCATAACA
GTTATAGAAAGTGCAAAAACACCTGTAAGGATTATCGTAAAGACGCAGAAAACGGAAAAC
ATAGATGGCTGTGATTTTACCAAACCGTCAGGGGAGGGAGATTACCAAGATGGGTTTGCC
TTAGAAGAATTAAAGTCAAATGAAAAAATATGTACGATACATATCGGCTCCAGCAAGAAG
AAAATTTCTGCAGGTATTAAGTGCCCCTACAAATTAACACCTACCTACTGCTTTAGACAC
GTCCTATATGAAAAAGACGTCAACGGGGTGAAGTCCTATCACCCCTTCTTGTTGACCGAC
GTTTTGGGAACCCTCGATGTAGAATTCTACAGCAATGTACAAGAGGGATCCTACATAATT
GGGTTGCCAACCAATCCCCAAAAATATTCTGTTGTGAGATGCGTTTGTGAGCATAATGGA
AAAGCTGGTATTATGGAACTGAGGATTGCCTCTTCCTCCGGGTGGGCCTTCCTCAGCCTC
ACCTTGCTGCTTCTCCTCATCGCTCTCCTTTCCGCGTGCTAG
>Hap_113
ATGAAGCTACTAACCTTTGCCGCGGCGACCTATGGGTTCCTACTGAAGGAATGTCTAAAC
AGCTTAATACTTCCAACAGAGCATTTATGCGACTTTGCGTTGAATCCCCATAGTAGCATC
AAGCCGGTGCTCAAAGAAGCGAGTGGAAAGGATGAAGAAGTGTGGTGCAGCGTGCATAAC
CCAAGTCTCACAGACTACGTAGCAATGGTGTGTCCCAAAAAAAAAGGAGGAGACTACACA
GAGTTAGAAACAGTGCCAGCCAACTGCTTCACCAAACATCTCTACTCCCCATATGATTCA
GAAGAAAATGAAAAAGACATGGAACTTCTCGAATTTGACCCAAAATTATCCTTCAACAGA
ACCTTTAACGATTTTGTATTAAAGGTGTTGGTCATCCCAGGGTATTATAAGCACAACAAA
ACAATCTACTGCCGATGCGACAATAGGAAAACGAAGAAAGGGGAGGACCAAGAAAAAATA
GAAGAAGGGAAAGTAGGATTAGTAAAAATCGTCTTGAACAAAAAAGAAAAAAAACCAAGA
GGAATCGATTTCACAGAAACTGATGAGTTGGAACAAACAGACATAGTCCAAAATGGAAAT
GACAAACTGGTGAAGGTGAAGGAAAATGAAACTATTCATTTTAAATTTAACTCCAATCAA
AAACTTGAAATTAAGGAATGCGAAAATGTTATTAACATTAAATATGGCTTTCTACAAGAG
CACGTTTTAAATTTTAGATTTCCTGCCGTCTTTTTATCCTCAGAAAACTGCACCATAACA
GTTAAAGAAAGTGCAAAAACACCTGTAAGGATTATCATAAAGACGCAGAAAACGGAAAAC
ATAGATGGCTGTGATTTTACCAAACCGTCAGGGGAGGGAGATTACCAAGATGGGTTTGCC
TTAGAAGAATTAAAGTCAAATGAAAAAATATGTACGATACATATCGGCTCCAGCAAGAAG
AAAATTTCTGCAGGTATTAAGTGCCCCTACAAATTAACACCTACCTACTGCTTTAGACAC
GTCCTATATGAAAAAGACGTCAACGGGGTGAAGTCCTATCACCCCTTCTTGTTGACCGAC
GTTTTGGGAACCCTCGATGTAGAATTCTACAGCAATGTACAAGAGGGATCCTACATAATT
GGGTTGCCAACCAATCCCCAAAAATATTCTGTTGTGAGATGCGTTTGTGAGCATAATGGA
AAAGCTGGTATTATGGAACTGAGGATTGCCTCTTCCTCCGGGTGGGCCTTCCTCAGCCTC
ACCTTGCTGCTTCTCCTCATCGCTCTCCTTTCCGCGTGCTAG
>Hap_114
ATGAAGCTACTAACCTTTGCCGCGGCGACCTATGGGTTCCTACTGAAGGAATGTCTAAAC
AGCTTAATACTTCCAACAGAGCATTTATGCGACTTTGCGTTGAATCCCCATAGTAGCATC
AAGCCGGTGCTCAAAGAAGCGAGTGGAAAGGATGAAGAAGTGTGGTGCACCGTGCATAAC
CCAAGTCTCACAGACTACGTAGCAATGGTGTGTCCCAAAAAAAAAGGAGGAGACTACACA
GAGTTAGAAACAGTGCCAGCCAACTGCTTCACCAAACATCTCTACTCCCCATATGATTCA
GAAGAAAATGAAAAAGACATGGAACTTCTCGAATTAGACCCAAAATTATCCTTCAACAGA
ACCTTTAACGATTTTGTATTAAAGGTGTTGGTCATCCCAGGGTATTATAAGCACAACAAA
ACAATCTACTGCCGATGCGACAATAGGAAAACGAAGAAAGGGGAGGACCAAGAAAAAATA
GAAGAAGGGAAAGTAGGATTAGTAAAAATCGTCTTGAACAAAAAAGAAAAAAAACCAAGA
GGAATCGATTTCACAGAAACTGATGAGTTGGAACAAACAGACATAGTCCAAAATGGAAAT
GACAAACTGGTGAAGGTGAAGGAAAATGAAACTATTCATTTTAAATTTAACTCCAATCAA
AAACTTGAAATTAAGGAATGCGAAAATATTATTAACATTAAATATGGCTTTCTACAAGAG
CACGTTTTAAATTTTAGATTTCCTGCCGTCTTTTTATCCTCAGAAAACTGCACCATAACA
GTTATAGAAAGTGCAAAAACACCTGTAAGGATTATCATAAAGACGCAGAAAACGGAAAAC
ATAGATGGCTGTGATTTTACCAAACCGTCAGGGGAGGGAGATTACCAAGATGGGTTTGCC
TTAGAAGAATTAAAGTCAAATGAAAAAATATGTACGATACATATCGGCTCCAGCAAGAAG
AAAATTTCTGCAGGTATTAAGTGCCCCTACAAATTAACACCTACCTACTGCTTTAGACAC
GTCCTATATGAAAAAGACGTCAACGGGGTGAAGTCCTATCACCCCTTCTTGTTGACCGAC
GTTTTGGGAACCCTCGATGTAGAATTCTACAGCAATGCACAAGAGGGATCCTACATAATT
GGGTTGCCAACCAATCCCCAAAAATATTCTGTTGTGAGATGCGTTTGTGAGCATAATGGA
AAAGCTGGTATTATGGAACTGAGGATTGCCTCTTCCTCCGGGTGGGCCTTCCTCAGCCTC
ACCTTGCTGCTTCTCCTCATCGCTCTCCTTTCCGCGTGCTAG
>Hap_115
ATGAAGCTACTAACCTTTGCCGCGGCGACCTATGGGTTCCTACTGAAGGAATGTCTAAAC
AGCTTAATACTTCCAACAGAGCATTTATGCGACTTTGCGTTGAATCCCCATAGTAGCATC
AAGCCGGTGCTCAAAGAAGCGAGTGGAAAGGATGAAGAAGTGTGGTGCAGCGTGCATAAC
CCAAGTCTCACAGACTACGTAGCAATGGTGTGTCCCAAAAAAAAAGGAGGAGACTACACA
GAGTTAGAAACAGTGCCAGCCAACTGCTTCACCAAACATCTCTACTCCCCATATGATTCA
GAAGAAAATGAAAAAGACATGGAACTTCTCGAATTAGACCCAAAATTATCCTTCAACAGA
ACCTTTAACGATTTTGTATTAAAGGTGTTGGTCATCCCAGGGTATTATAAGCACAACAAA
ACAATCTACTGCCGATGCGACAATAGGAAAACGAAGAAAGGGGAGGACCAAGAAAAAATA
GAAGAAGGGAAAGTAGGATTAGTAAAAATCGTCTTGAACAAAAAAGAAAAAAAACCAAGA
GGAATCGATTTCACAGAAACTGATGAGTTGGAACAAACAGACATAGTCCAAAATGGAAAT
GACAAACTGGTGAAGGTGAAGGAAAATGAAACTATTCATTTTAAATTTAACTCCAATCAA
AAACTTGAAATTAAGGAATGCGAAAATGTTATTAACATTAAATATGGCTTTCTACAAGAG
CACGTTTTAAATTTTAGATTTCCTGCCGTCTTTTTATCCTCAGAAAACTGCACCATAACA
GTTATAGAAAGTGCAAAAACACCTGTAAGGATTATCGTAAAGACGCAGAAAACGGAAAAC
ATAGATGGCTGTGATTTTACCAAACCGTCAGGGGAGGGAGATTACCAAGATGGGTTTGCC
TTAGAAGAATTAAAGTCAAATGAAAAAATATGTACGATACATATCGGCTCCAGCAAGAAG
AAAATTTCTGCAGGTATTAAGTGCCCCTACAAATTAACACCTACCTACTGCTTTAGACAC
GTCCTATATGAAAAAGACGTCAACGGGGTGAAGTCCTATCACCCCTTCTTGTTGACCGAC
GTTTTGGGAACCCTCGATGTAGAATTCTACAGCAATGTACAAGAGGGATCCTACATAATT
GGGTTGCCAACCAATCCCCAAAAATATTCTGTTGTGAGATGCGTTTGTGAGCATAATGGA
AAAGCTGGTATTATGGAACTGAGGATTGCCTCTTCCTCCGGGTGGGCCTTCCTCAGCCTC
ACCTTGCTGCTTCTCCTCATCGCTCTCCTTTCCGCGTGCTAG
>Hap_116
ATGAAGCTACTAACCTTTGCCGCGGCGACCTATGGGTTCCTACTGAAGGAATGTCTAAAC
AGCTTAATACTTCCAACAGAGCATTTATGCGACTTTGCGTTGAATCCCCATAGTAGCATC
AAGCCGGTGCTCAAAGAAGCGAGTGGAAAGGATGAAGAAGTGTGGTGCAGCGTGCATAAC
CCAAGTCTCACAGACTACGTAGCAATGGTGTGTCCCAAAAAAAAAGGAGGAGACTACACA
GAGTTAGAAACAGTGCCAGCCAACTGCTTCACCAAACATCTCTACTCCCCATATGATTCA
GAAGAAAATGAAAAAGACATGGAACTTCTCGAATTAGACCCAAAATTATCCTTCAACAGA
ACCTTTAACGATTTTGTATTAAAGGTGTTGGTCATCCCAGGGTATTATAAGCACAACAAA
ACAATCTACTGCCGATGCGACAATAGGAAAACGAAGAAAGGGGAGGACCAAGAAAAAATA
GAAGAAGGGAAAGTAGGATTAGTAAAAATCGTCTTGAACAAAAAAGAAAAAAAACCAAGA
GGAATCGATTTCACAGAAACTGATGAGTTGGAACAAACAGACATAGTCCAAAATGGAAAT
GACAAACTGGTGAAGGTGAAGGAAAATGAAACTATTCATTTTAAATTTAACTCCAATCAA
AAACTTGAAATTAAGGAATGCGAAAATATTATTAACATTAAATATGGCTTTCTACAAGAG
CACGTTTTAAATTTTAGATTTCCTGCCGTCTTTTTATCCTCAGAAAACTGCACCATAACA
GTTAAAGAAAGTGCAAAAACACCTGTAAGGATTATCGTAAAGACGCAGAAAACGGAAAAC
ATAGATGGCTGTGATTTTACCAAACCGTCAGGGGAGGGAGATTACCAAGATGGGTTTGCC
TTAGAAGAATTAAAGTCAAATGAAAAAATATGTACGATACATATCGGCTCCAGCAAGAAG
AAAATTTCTGCAGGTATTAAGTGCCCCTACAAATTAACACCTACCTACTGCTTTAGACAC
GTCCTATATGAAAAAGACGTCAACGGGGTGAAGTCCTATCACCCCTTCTTGTTGACCGAC
GTTTTGGGAACCCTCGATGTAGAATTCTACAGCAATGTACAAGAGGGATCCTACATAATT
GGGTTGCCAACCAATCCCCAAAAATATTCTGTTGTGAGATGCGTTTGTGAGCATAATGGA
AAAGCTGGTATTATGGAACTGAGGATTGCCTCTTCCTCCGGGTGGGCCTTCCTCAGCCTC
ACCTTGCTGCTTCTCCTCATCGCTCTCCTTTCCGCGTGCTAG
>Hap_117
ATGAAGCTACTAACCTTTGCCGCGGCGACCTATGGGTTCCTACTGAAGGAATGTCTAAAC
AGCTTAATACTTCCAACAGAGCATTTATGCGACTTTGCGTTGAATCCCCATAGTAGCATC
AAGCCGGTGCTCAAAGAAGCGAGTGGAAAGGATGAAGAAGTGTGGTGCAGCGTGCATAAC
CCAAGTCTCACAGACTACGTAGCAATGGTGTGTCCCAAAAAAAAAGGAGGAGACTACACA
GAGTTAGAAACAGTGCCAGCCAACTGCTTCACCAAACATCTCTACTCCCCATATGATTCA
GAAGAAAATGAAAAAGACATGGAACTTCTCGAATTTGACCCAAAATTATCCTTCAACAGA
ACCTTTAACGATTTTGTATTAAAGGTGTTGGTCATCCCAGGGTATTATAAGCACAACAAA
ACAATCTACTGCCGATGCGACAATAGGAAAACGAAGAAAGGGGAGGACCAAGAAAAAATA
GAAGAAGGGAAAGTAGGATTAGTAAAAATCGTCTTGAACAAAAAAGAAAAAAAACCAAGA
GGAATCGATTTCACAGAAACTGATGAGTTGGAACAAACAGACATAGTCCAAAATGGAAAT
GACAAACTGGTGAAGGTGAAGGAAAATGAAACTATTCATTTTAAATTTAACTCCAATCAA
AAACTTGAAATTAAGGAATGCGAAAATATTATTAACATTAAATATGGCATTCTACAAGAG
CACGTTTTAAATTTTAGATTTCCTGCCGTCTTTTTATCCTCAGAAAACTGCACCATAACA
GTTAAAGAAAGTGCAAAAACACCTGTAAGGATTATCATAAAGACGCAGAAAACGGAAAAC
ATAGATGGCTGTGATTTTACCAAACCGTCAGGGGAGGGAGATTACCAAGATGGGTTTGCC
TTAGAAGAATTAAAGTCAAATGAAAAAATATGTACGATACATATCGGCTCCAGCAAGAAG
AAAATTTCTGCAGGTATTAAGTGCCCCTACAAATTAACACCTACCTACTGCTTTAGACAC
GTCCTATATGAAAAAGACGTCAACGGGGTGAAGTCCTATCACCCCTTCTTGTTGACCGAC
GTTTTGGGAACCCTCGATGTAGAATTCTACAGCAATGCACAAGAGGGATCCTACATAATT
GGGTTGCCAACCAATCCCCAAAAATATTCTGTTGTGAGATGCGTTTGTGAGCATAATGGA
AAAGCTGGTATTATGGAACTGAGGATTGCCTCTTCCTCCGGGTGGGCCTTCCTCAGCCTC
ACCTTGCTGCTTCTCCTCATCGCTCTCCTTTCCGCGTGCTAG
>Hap_118
ATGAAGCTACTAACCTTTGCCGCGGCGACCTATGGGTTCCTACTGAAGGAATGTCTAAAC
AGCTTAATACTTCCAACAGAGCATTTATGCGACTTTGCGTTGAATCCCCATAGTAGCATC
AAGCCGGTGCTCAAAGAAGCGAGTGGAAAGGATGAAGAAGTGTGGTGCAGCGTGCATAAC
CCAAGTCTCACAGACTACGTAGCAATGGTGTGTCCCAAAAAAAAAGAAGGAGACTACACA
GAGTTAGAAACAGTGCCAGCCAACTGCTTCACCAAACATCTCTACTCCCCATATGATTCA
GAAGAAAATGAAAAAGACATGGAACTTCTCGAATTAGACCCAAAATTATCCTTCAACAGA
ACCTTTAACGATTTTGTATTAAAGGTGTTGGTCATCCCAGGGTATTATAAGCACAACAAA
ACAATCTACTGCCGATGCGACAATAGGAAAACGAAGAAAGGGGAGGACCAAGAAAAAATA
GAAGAAGGGAAAGTAGGATTAGTAAAAATCGTCTTGAACAAAAAAGAAAAAAAACCAAGA
GGAATCGATTTCACAGAAACTGATGAGTTGGAACAAACAGACATAGTCCAAAATGGAAAT
GACAAACTGGTGAAGGTGAAGGAAAATGAAACTATTCATTTTAAATTTAACTCCAATCAA
AAACTTGAAATTAAGGAATGCGAAAATATTATTAACATTAAATATGGCTTTCTACAAGAG
CACGTTTTAAATTTTAGATTTCCTGCCGTCTTTTTATCCTCAGAAAACTGCACCATAACA
GTTACAGAAAGTGCAAAAACACCTGTAAGGATTATCATAAAGACGCAGAAAACGGAAAAC
ATAGATGGCTGTGATTTTACCAAACCGTCAGGGGAGGGAGATTACCAAGATGGGTTTGCC
TTAGAAGAATTAAAGTCAAATGAAAAAATATGTACGATACATATCGGCTCCAGCAAGAAG
AAAATTTCTGCAGGTATTAAGTGCCCCTACAAATTAACACCTACCTACTGCTTTAGACAC
GTCCTATATGAAAAAGACGTCAACGGGGTGAAGTCCTATCACCCCTTCTTGTTGACCGAC
GTTTTGGGAACCCTCGATGTAGAATTCTACAGCAATGTACAAGAGGGATCCTACATAATT
GGGTTGCCAACCAATCCCCAAAAATATTCTGTTGTGAGATGCGTTTGTGAGCATAATGGA
AAAGCTGGTATTATGGAACTGAGGATTGCCTCTTCCTCCGGGTGGGCCTTCCTCAGCCTC
ACCTTGCTGCTTCTCCTCATCGCTCTCCTTTCCGCGTGCTAG
>Hap_119
ATGAAGCTACTAACCTTTGCCGCGGCGACCTATGGGTTCCTACTGAAGGAATGTCTAAAC
AGCTTAATACTTCCAACAGAGCATTTATGCGACTTTGCGTTGAATCCCCATAGTAGCATC
AAGCCGGTGCTCAAAGAAGCGAGTGGAAAGGATGAAGAAGTGTGGTGCAGCGTGCATAAC
CCAAATCTCACAGACTACGTAGCAATGGTGTGTCCCAAAAAAAAAGGAGGAGACTACACA
GAGTTAGAAACAGTGCCAGCCAACTGCTTCACCAAACATCTCTACTCCCCATATGATTCA
GAAGAAAATGAAAAAGACATGGAACTTCTCGAATTAGACCCAAAATTATCCTTCAACAGA
ACCTTTAACGATTTTGTATTAAAGGTGTTGGTCATCCCAGGGTATTATAAGCACAACAAA
ACAATCTACTGCCGATGCGACAATAGGAAAACGAAGAAAGGGGAGGACCAAGAAAAAATA
GAAGAAGGGAAAGTAGGATTAGTAAAAATCGTCTTGAACAAAAAAGAAAAAAAACCAAGA
GGAATCGATTTCACAGAAACTGATGAGTTGGAACAAACAGACATAGTCCAAAATGGAAAT
GACAAACTGGTGAAGGTGAAGGAAAATGAAACTATTCATTTTAAATTTAACTCCAATCAA
AAACTTGAAATTAAGGAATGCGAAAATATTATTAACATTAAATATGGCTTTCTACAAGAG
CACGTTTTAAATTTTAGATTTCCTGCCGTCTTTTTATCCTCAGAAAACTGCACCATAACA
GTTACAGAAAGTGCAAAAACACCTGTAAGGATTATCGTAAAGACGCAGAAAACGGAAAAC
ATAGATGGCTGTGATTTTACCAAACCGTCAGGGGAGGGAGATTACCAAGATGGGTTTGCC
TTAGAAGAATTAAAGTCAAATGAAAAAATATGTACGATACATATCGGCTCCAGCAAGAAG
AAAATTTCTGCAGGTATTAAGTGCCCCTACAAATTAACACCTACCTACTGCTTTAGACAC
GTCCTATATGAAAAAGACGTCAACGGGGTGAAGTCCTATCACCCCTTCTTGTTGACCGAC
GTTTTGGGAACCCTCGATGTAGAATTCTACAGCAATGTACAAGAGGGATCCTACATAATT
GGGTTGCCAACCAATCCCCAAAAATATTCTGTTGTGAGATGCGTTTGTGAGCATAATGGA
AAAGCTGGTATTATGGAACTGAGGATTGCCTCTTCCTCCGGGTGGGCCTTCCTCAGCCTC
ACCTTGCTGCTTCTCCTCATCGCTCTCCTTTCCGCGTGCTAG
>Hap_120
ATGAAGCTACTAACCTTTGCCGCGGCGACCTATGGGTTCCTACTGAAGGAATGTCTAAAC
AGCTTAATACTTCCAACAGAGCATTTATGCGACTTTGCGTTGAATCCCCATAGTAGCATC
AAGCCGGTGCTCAAAGAAGCGAGTGGAAAGGATGAAGAAGTGTGGTGCAGCGTGCATAAC
CCAAATCTCACAGACTACGTAGCAATGGTGTGTCCCAAAAAAAAAGGAGGAGACTACACA
GAGTTAGAAACAGTGCCAGCCAACTGCTTCACCAAACATCTCTACTCCCCATATGATTCA
GAAGAAAATGAAAAAGACATGGAACTTCTCGAATTAGACCCAAAATTATCCTTCAACAGA
ACCTTTAACGATTTTGTATTAAAGGTGTTGGTCATCCCAGGGTATTATAAGCACAACAAA
ACAATCTACTGCCGATGCGACAATAGGAAAACGAAGAAAGGGGAGGACCAAGAAAAAATA
GAAGAAGGGAAAGTAGGATTAGTAAAAATCGTCTTGAACAAAAAAGAAAAAAAACCAAGA
GGAATCGATTTCACAGAAACTGATGAGTTGGAACAAACAGACATAGTCCAAAATGGAAAT
GACAAACTGGTGAAGGTGAAGGAAAATGAAACTATTCATTTTAAATTTAACTCCAATCAA
AAACTTGAAATTAAGGAATGCGAAAATATTATTAACATTAAATATGGCTTTCTACAAGAG
CACGTTTTAAATTTTAGATTTCCTGCCGTCTTTTTATCCTCAGAAAACTGCACCATAACA
GTTAAAGAAAGTGCAAAAACACCTGTAAGGATTATCATAAAGACGCAGAAAACGGAAAAC
ATAGATGGCTGTGATTTTACCAAACCGTCAGGGGAGGGAGATTACCAAGATGGGTTTGCC
TTAGAAGAATTAAAGTCAAATGAAAAAATATGTACGATACATATCGGCTCCAGCAAGAAG
AAAATTTCTGCAGGTATTAAGTGCCCCTACAAATTAACACCTACCTACTGCTTTAGACAC
GTCCTATATGAAAAAGACGTCAACGGGGTGAAGTCCTATCACCCCTTCTTGTTGACCGAC
GTTTTGGGAACCCTCGATGTAGAATTCTACAGCAATGTACAAGAGGGATCCTACATAATT
GGGTTGCCAACCAATCCCCAAAAATATTCTGTTGTGAGATGCGTTTGTGAGCATAATGGA
AAAGCTGGTATTATGGAACTGAGGATTGCCTCTTCCTCCGGGTGGGCCTTCCTCAGCCTC
ACCTTGCTGCTTCTCCTCATCGCTCTCCTTTCCGCGTGCTAG
>Hap_121
ATGAAGCTACTAACCTTTGCCGCGGCGACCTATGGGTTCCTACTGAAGGAATGTCTAAAC
AGCTTAATACTTCCAACAGAGCATTTATGCGACTTTGCGTTGAATCCCCATAGTAGCATC
AAGCCGGTGCTCAAAGAAGCGAGTGGAAAGGATGAAGAAGTGTGGTGCAGCGTGCATAAC
CCAAGTCTCACAGACTACGTAGCAATGGTGTGTCCCAAAAAAAAAGGAGGAGACTACACA
GAGTTAGAAACAGTGCCAGCCAACTGCTTCACCAAACATCTCTACTCCCCATATGATTCA
GAAGAAAATGAAAAAGACATGGAACTTCTCGAATTAGACCCAAAATTATCCTTCAACAGA
ACCTTTAACGATTTTGTATTAAAGGTGTTGGTCATCCCAGGGTATTATAAGCACAACAAA
ACAATCTACTGCCGATGCGACAATAGGAAAACGAAGAAAGGGGAGGACCAAGAAAAAATA
GAAGAAGGGAAAGTAGGATTAGTAAAAATCGTCTTGAACAAAAAAGAAAAAAAACCAAGA
GGAATCGATTTCACAGAAACTGATGAGTTGGAACAAACAGACATAGTCCAAAATGGAAAT
GACAAACTGGTGAAGGTGAAGGAAAATGAAACTATTCATTTTAAATTTAACTCCAATCAA
AAACTTGAAATTAAGGAATGCGAAAATGTTATTAACATTAAATATGGCATTCTACAAGAG
CACGTTTTAAATTTTAGATTTCCTGCCGTCTTTTTATCCTCAGAAAACTGCACCATAACA
GTTAAAGAAAGTGCAAAAACACCTGTAAGGATTATCATAAAGACGCAGAAAACGGAAAAC
ATAGATGGCTGTGATTTTACCAAACCGTCAGGGGAGGGAGATTACCAAGATGGGTTTGCC
TTAGAAGAATTAAAGTCAAATGAAAAAATATGTACGATACATATCGGCTCCAGCAAGAAG
AAAATTTCTGCAGGTATTAAGTGCCCCTACAAATTAACACCTACCTACTGCTTTAGACAC
GTCCTATATGAAAAAGACGTCAACGGGGTGAAGTCCTATCACCCCTTCTTGTTGACCGAC
GTTTTGGGAACCCTCGATGTAGAATTCTACAGCAATGTACAAGAGGGATCCTACATAATT
GGGTTGCCAACCAATCCCCAAAAATATTCTGTTGTGAGATGTGTTTGTGAGCATAATGGA
AAAGCTGGTATTATGGAACTGAGGATTGCCTCTTCCTCCGGGTGGGCCTTCCTCAGCCTC
ACCTTGCTGCTTCTCCTCATCGCTCTCCTTTCCGCGTGCTAG
>Hap_122
ATGAAGCTACTAACCTTTGCCGCGGCGACCTATGGGTTCCTACTGAAGGAATGTCTAAAC
AGCTTAATACTTCCAACAGAGCATTTATGCGACTTTGCGTTGAATCCCCATAGTAGCATC
AAGCCGGTGCTCAAAGAAGCGAGTGGAAAGGATGAAGAAGTGTGGTGCAGCGTGCATAAC
CCAAGTCTCACAGACTACGTAGCAATGGTGTGTCCCAAAAAAAAAGGAGGAGACTACACA
GAGGTAGAAACAGTGCCAGCCAACTGCTTCACCAAACATCTCTACTCCCCATATGATTCA
GAAGAAAATGAAAAAGACATGGAACTTCTCGAATTAGACCCAAAATTATCCTTCAACAGA
ACCTTTAACGATTTTGTATTAAAGGTGTTGGTCATCCCAGGGTATTATAAGCACAACAAA
ACAATCTACTGCCGATGCGACAATAGGAAAACGAAGAAAGGGGAGGACCAAGAAAAAATA
GAAGAAGGGAAAGTAGGATTAGTAAAAATCGTCTTGAACAAAAAAGAAAAAAAACCAAGA
GGAATCGATTTCACAGAAACTGATGAGTTGGAACAAACAGACATAGTCCAAAATGGAAAT
GACAAACTGGTGAAGGTGAAGGAAAATGAAACTATTCATTTTAAATTTAACTCCAATCAA
AAACTTGAAATTAAGGAATGCGAAAATATTATTAACATTAAATATGGCTTTCTACAAGAG
CACGTTTTAAATTTTAGATTTCCTGCCGTCTTTTTATCCTCAGAAAACTGCACCATAACA
GTTAAAGAAAGTGCAAAAACACCTGTAAGGATTATCATAAAGACGCAGAAAACGGAAAAC
ATAGATGGCTGTGATTTTACCAAACCGTCAGGGGAGGGAGATTACCAAGATGGGTTTGCC
TTAGAAGAATTAAAGTCAAATGAAAAAATATGTACGATACATATCGGCTCCAGCAAGAAG
AAAATTTCTGCAGGTATTAAGTGCCCCTACAAATTAACACCTACCTACTGCTTTAGACAC
GTCCTATATGAAAAAGACGTCAACGGGGTGAAGTCCTATCACCCCTTCTTGTTGACCGAC
GTTTTGGGAACCCTCGATGTAGAATTCTACAGCAATGTACAAGAGGGATCCTACATAATT
GGGTTGCCAACCAATCCCCAAAAATATTCTGTTGTGAGATGCGTTTGTGAGCATAATGGA
AAAGCTGGTATTATGGAACTGAGGATTGCCTCTTCCTCCGGGTGGGCCTTCCTCAGCCTC
ACCTTGCTGCTTCTCCTCATCGCTCTCCTTTCCGCGTGCTAG
>Hap_123
ATGAAGCTACTAACCTTTGCCGCGGCGACCTATGGGTTCCTACTGAAGGAATGTCTAAAC
AGCTTAATACTTCCAACAGAGCATTTATGCGACTTTGCGTTGAATCCCCATAGTAGCATC
AAGCCGGTGCTCAAAGAAGCGAGTGGAAAGGATGAAGAAGTGTGGTGCAGCGTGCATAAC
CCAAGTCTCACAGACTACGTAGCAATGGTGTGTCCCAAAAAAAAAGGAGGAGACTACACA
GAGGTAGAAACAGTGCCAGCCAACTGCTTCACCAAACATCTCTACTCCCCATATGATTCA
GAAGAAAATGAAAAAGACATGGAACTTCTCGAATTAGACCCAAAATTATCCTTCAACAGA
ACCTTTAACGATTTTGTATTAAAGGTGTTGGTCATCCCAGGGTATTATAAGCACAACAAA
ACAATCTACTGCCGATGCGACAATAGGAAAACGAAGAAAGGGGAGGACCAAGAAAAAATA
GAAGAAGGGAAAGTAGGATTAGTAAAAATCGTCTTGAACAAAAAAGAAAAAAAACCAAGA
GGAATCGATTTCACAGAAACTGATGAGTTGGAACAAACAGACATAGTCCAAAATGGAAAT
GACAAACTGGTGAAGGTGAAGGAAAATGAAACTATTCATTTTAAATTTAACTCCAATCAA
AAACTTGAAATTAAGGAATGCGAAAATATTATTAACATTAAATATGGCATTCTACAAGAG
CACGTTTTAAATTTTAGATTTCCTGCCGTCTTTTTATCCTCAGAAAACTGCACCATAACA
GTTAAAGAAAGTGCAAAAACACCTGTAAGGATTATCATAAAGACGCAGAAAACGGAAAAC
ATAGATGGCTGTGATTTTACCAAACCGTCAGGGGAGGGAGATTACCAAGATGGGTTTGCC
TTAGAAGAATTAAAGTCAAATGAAAAAATATGTACGATACATATCGGCTCCAGCAAGAAG
AAAATTTCTGCAGGTATTAAGTGCCCCTACAAATTAACACCTACCTACTGCTTTAGACAC
GTCCTATATGAAAAAGACGTCAACGGGGTGAAGTCCTATCACCCCTTCTTGTTGACCGAC
GTTTTGGGAACCCTCGATGTAGAATTCTACAGCAATGTACAAGAGGGATCCTACATAATT
GGGTTGCCAACCAATCCCCAAAAATATTCTGTTGTGAGATGCGTTTGTGAGCATAATGGA
AAAGCTGGTATTATGGAACTGAGGATTGCCTCTTCCTCCGGGTGGGCCTTCCTCAGCCTC
ACCTTGCTGCTTCTCCTCATCGCTCTCCTTTCCGCGTGCTAG
>Hap_124
ATGAAGCTACTAACCTTTGCCGCGGCGACCTATGGGTTCCTACTGAAGGAATGTCTAAAC
AGCTTAATACTTCCAACAGAGCATTTATGCGACTTTGCGTTGAATCCCCATAGTAGCATC
AAGCCGGTGCTCAAAGAAGCGAGTGGAAAGGATGAAGAAGTGTGGTGCAGCGTGCATAAC
CCAAATCTCACAGACTACGTAGCAATGGTGTGTCCCAAAAAAAAAGGAGGAGACTACACA
GAGTTAGAAACAGTGCCAGCCAACTGCTTCACCAAACATCTCTACTCCCCATATGATTCA
GAAGAAAATGAAAAAGACATGGAACTTCTCGAATTAGACCCAAAATTATCCTTCAACAGA
ACCTTTAACGATTTTGTATTAAAGGTGTTGGTCATCCCAGGGTATTATAAGCACAACAAA
ACAATCTACTGCCGATGCGACAATAGGAAAACCAAGAAAGGGGAGGACCAAGAAAAAATA
GAAGAAGGGAAAGTAGGATTAGTAAAAATCGTCTTGAACAAAAAAGAAAAAAAACCAAGA
GGAATCGATTTCACAGAAACTGATGAGTTGGAACAAACAGACATAGTCCAAAATGGAAAT
GACAAACTGGTGAAGGTGAAGGAAAATGAAACTATTCATTTTAAATTTAACTCCAATCAA
AAACTTGAAATTAAGGAATGCGAAAATATTATTAACATTAAATATGGCTTTCTACAAGAG
CACGTTTTAAATTTTAGATTTCCTGCCGTCTTTTTATCCTCAGAAAACTGCACCATAACA
GTTAAAGAAAGTGCAAAAACACCTGTAAGGATTATCATAAAGACGCAGAAAACGGAAAAC
ATAGATGGCTGTGATTTTACCAAACCGTCAGGGGAGGGAGATTACCAAGATGGGTTTGCC
TTAGAAGAATTAAAGTCAAATGAAAAAATATGTACGATACATATCGGCTCCAGCAAGAAG
AAAATTTCTGCAGGTATTAAGTGCCCCTACAAATTAACACCTACCTACTGCTTTAGACAC
GTCCTATATGAAAAAGACGTCAACGGGGTGAAGTCCTATCACCCCTTCTTGTTGACCGAC
GTTTTGGGAACCCTCGATGTAGAATTCTACAGCAATGTACAAGAGGGATCCTACATAATT
GGGTTGCCAACCAATCCCCAAAAATATTCTGTTGTGAGATGCGTTTGTGAGCATAATGGA
AAAGCTGGTATTATGGAACTGAGGATTGCCTCTTCCTCCGGGTGGGCCTTCCTCAGCCTC
ACCTTGCTGCTTCTCCTCATCGCTCTCCTTTCCGCGTGCTAG
>Hap_125
ATGAAGCTACTAACCTTTGCCGCGGCGACCTATGGGTTCCTACTGAAGGAATGTCTAAAC
AGCTTAATACTTCCAACAGAGCATTTATGCGACTTTGCGTTGAATCCCCATAGTAGCATC
AAGCCGGTGCTCAAAGAAGCGAGTGGAAAGGATGAAGAAGTGTGGTGCAGCGTGCATAAC
CCAAGTCTCACAGACTACGTAGCAATGGTGTGTCCCAAAAAAAAAGGAGGAGACTACACA
GAGTTAGAAACAGTGCCAGCCAACTGCTTCACCAAACATCTCTACTCCCCATATGATTCA
GAAGAAAATGAAAAAGACATGGAACTTCTCGAATTAGACCCAAAATTATCCTTCAACAGA
ACCTTTAACGATTTTGTATTAAAGGTGTTGGTCATCCCAGGGTATTATAAGCACAACAAA
ACAATCTACTGCCGATGCGACAATAGGAAAACGAAGAAAGGGGAGGACCAAGAAAAAATA
GAAGAAGGGAAAGTAGGATTAGTAAAAATCGTCTTGAACAAAAAAGAAAAAAAACCAAGA
GGAATCGATTTCACAGAAACTGATGAGTTGGAACAAACAGACATAGTCCAAAATGGAAAT
GACAAACTGGTGAAGGTGAAGGAAAATGAAACTATTCATTTTAAATTTAACTCCAATCAA
AAACTTGAAATTAAGGAATGCGAAAATATTATTAACATTAAATATGGCTTTCTACAAGAG
CACGTTTTAAATTTTAGATTTCCTGCCGTCTTTTTATCCTCAGAAAACTGCACCATAACA
GTTATAGAAAGTGCAAAAACACCTGTAAGGATTATCATAAAGACGCAGAAAACGGAAAAC
ATAGATGGCTGTGATTTTACCAAACCGTCAGGGGAGGGAGATTACCAAGATGGGTTTGCC
TTAGAAGAATTAAAGTCAAATGAAAAAATATGTACGATACATATCGGCTCCAGCAAGAAG
AAAATTTCTGCAGGTATTAAGTGCCCCTACAAATTAACACCTACCTACTGCTTTAGACAC
GTCCTATATGAAAAAGACGTCAACGGGGTGAAGTCCTATCACCCCTTCTTGTTGACCGAC
GTTTTGGGAACCCTCGATGTAGAATTCTACAGCAATGTACAAGAGGGATCCTACATAATT
GGGTTGCCAACCAATCCCCAAAAATATTCTGTTGTGAGATGCGTTTGTGAGCATAATGGA
AAAGCTGGTATTATGGAACTGAGGATTGCCTCTTCCTCCGGGTGGGCCTTCCTCAGCCTC
ACCTTGCTGCTTCTCCTCATCGCTCTCCTTTCCGCGTGCTAG
>Hap_126
ATGAAGCTACTAACCTTTGCCGCGGCGACCTATGGGTTCCTACTGAAGGAATGTCTAAAC
AGCTTAATACTTCCAACAGAGCATTTATGCGACTTTGCGTTGAATCCCCATAGTAGCATC
AAGCCGGTGCTCAAAGAAGCGAGTGGAAAGGATGAAGAAGTGTGGTGCAGCGTGCATAAC
CCAAGTCTCACAGACTACGTAGCAATGGTGTGTCCCAAAAAAAAAGGAGGAGACTACACA
GAGTTAGAAACAGTGCCAGCCAACTGCTTCACCAAACATCTCTACTCCCCATATGATTCA
GAAGAAAATGAAAAAGACATGGAACTTCTCGAATTAGACCCAAAATTATCCTTCAACAGA
ACCTTTAACGATTTTGTATTAAAGGTGTTGGTCATCCCAGGGTATTATAAGCACAACAAA
ACAATCTACTGCCGATGCGACAATAGGAAAACGAAGAAAGGGGAGGACCAAGAAAAAATA
GAAGAAGGGAAAGTAGGATTAGTAAAAATCGTCTTGAACAAAAAAGAAAAAAAACCAAGA
GGAATCGATTTCACAGAAACTGATGAGTTGGAACAAACAGACATAGTCCAAAATGGAAAT
GACAAACTGGTGAAGGTGAAGGAAAATGAAACTATTCATTTTAAATTTAACTCCAATCAA
AAACTTGAAATTAAGGAATGCGAAAATATTATTAACATTAAATATGGCATTCTACAAGAG
CACGTTTTAAATTTTAGATTTCCTGCCGTCTTTTTATCCTCAGAAAACTGCACCATAACA
GTTAAAGAAAGTGCAAAAACACCTGTAAGGATTATCATAAAGACGCAGAAAACGGAAAAC
ATAGATGGCTGTGATTTTACCAAACCGTCAGGGGAGGGAGATTACCAAGATGGGTTTGCC
TTAGAAGAATTAAAGTCAAATGAAAAAATATGTACGATACATATCGGCTCCAGCAAGAAG
AAAATTTCTGCAGGTATTAAGTGCCCCTACAAATTAACACCTACCTACTGCTTTAGACAC
GTCCTATATGAAAAAGACGTCAACGGGGTGAAGTCCTATCACCCCTTCTTGTTGACCGAC
GTTTTGGGAACCCTCGATGTAGAATTCTACAGCAATGTACAAGAGGGATCCTACATAATT
GGGTTGCCAACCAATCCCCAAAAATATTCTGTTGTGAGATGCGTTTGTGAGCATAATGGA
AAAGCTGGTATTATGGAACTGAGGATTGCCTCTTCCTCCGGGTGGGCCTTCCTCAGCCTC
ACCTTGCTGCTTCTCCTCATCGCTCTCCTTTCCGCGTGCTAG
>Hap_127
ATGAAGCTACTAACCTTTGCCGCGGCGACCTATGGGTTCCTACTGAAGGAATGTCTAAAC
AGCTTAATACTTCCAACAGAGCATTTATGCGACTTTGCGTTGAATCCCCATAGTAGCATC
AAGCCGGTGCTCAAAGAAGCGAGTGGAAAGGATGAAGAAGTGTGGTGCAGCGTGCATAAC
CCAAGTCTCACAGACTACGTAGCAATGGTGTGTCCCAAAAAAAAAGGAGGAGACTACACA
GAGTTAGAAACAGTGCCAGCCAACTGCTTCACCAAACATCTCTACTCCCCATATGATTCA
GAAGAAAATGAAAAAGACATGGAACTTCTCGAATTAGACCCAAAATTATCCTTCAACAGA
ACCTTTAACGATTTTGTATTAAAGGTGTTGGTCATCCCAGGGTATTATAAGCACAACAAA
ACAATCTACTGCCGATGCGACAATAGGAAAACGAAGAAAGGGGAGGACCAAGAAAAAATA
GAAGAAGGGAAAGTAGGATTAGTAAAAATCGTCTTGAACAAAAAAGAAAAAAAACCAAGA
GGAATCGATTTCACAGAAACTGATGAGTTGGAACAAACAGACATAGTCCAAAATGGAAAT
GACAAACTGGTGAAGGTGAAGGAAAATGAAACTATTCATTTTAAATTTAACTCCAATCAA
AAACTTGAAATTAAGGAATGCGAAAATATTATTAACATTAAATATGGCTTTCTACAAGAG
CACGTTTTAAATTTTAGATTTCCTGCCGTCTTTTTATTTTCAGAAAACTGCACCATAACA
GTTAAAGAAAGTGCAAAAACACCTGTAAGGATTATCATAAAGACGCAGAAAACGGAAAAC
ATAGATGGCTGTGATTTTACCAAACCGTCAGGGGAGGGAGATTACCAAGATGGGTTTGCC
TTAGAAGAATTAAAGTCAAATGAAAAAATATGTACGATACATATCGGCTCCAGCAAGAAG
AAAATTTCTGCAGGTATTAAGTGCCCCTACAAATTAACACCTACCTACTGCTTTAGACAC
GTCCTATATGAAAAAGACGTCAACGGGGTGAAGTCCTATCACCCCTTCTTGTTGACCGAC
GTTTTGGGAACCCTCGATGTAGAATTCTACAGCAATGCACAAGAGGGATCCTACATAATT
GGGTTGCCAACCAATCCCCAAAAATATTCTGTTGTGAGATGCGTTTGTGAGCATAATGGA
AAAGCTGGTATTATGGAACTGAGGATTGCCTCTTCCTCCGGGTGGGCCTTCCTCAGCCTC
ACCTTGCTGCTTCTCCTCATCGCTCTCCTTTCCGCGTGCTAG
>Hap_128
ATGAAGCTACTAACCTTTGCCGCGGCGACCTATGGGTTCCTACTGAAGGAATGTCTAAAC
AGCTTAATACTTCCAACAGAGCATTTATGCGACTTTGCGTTGAATCCCCATAGTAGCATC
AAGCCGGTGCTCAAAGAAGCGAGTGGAAAGGATGAAGAAGTGTGGTGCAGCGTGCATAAC
CCAAGTCTCACAGACTACGTAGCAATGGTGTGTCCCAAAAAAAAAGGAGGAGACTACACA
GAGTTAGAAACAGTGCCAGCCAACTGCTTCACCAAACATCTCTACTCCCCATATGATTCA
GAAGAAAATGAAAAAGACATGGAACTTCTCGAATTAGACCCAAAATTATCCTTCAACAGA
ACCTTTAACGATTTTGTATTAAAGGTGTTGGTCATCCCAGGGTATTATAAGCACAACAAA
ACAATCTACTGCCGATGCGACAATAGGAAAACGAAGAAAGGGGAGGACCAAGAAAAAATA
GAAGAAGGGAAAGTAGGATTAGTAAAAATCGTCTTGAACAAAAAAGAAAAAAAACCAAGA
GGAATCGATTTCACAGAAACTGATGAGTTGGAACAAACAGACATAGTCCAAAATGGAAAT
GACAAACTGGTGAAGGTGAAGGAAAATGAAACTATTCATTTTAAATTTAACTCCAATCAA
AAACTTGAAATTAAGGAATGCGAAAATGTTATTAACATTAAATATGGCTTTCTACAAGAG
CACGTTTTAAATTTTAGATTTCCTGCCGTCTTTTTATCTTCAGAAAACTGCACCATAACA
GTTAAAGAAAGTGCAAAAACACCTGTAAGGATTATCGTAAAGACGCAGAAAACGGAAAAC
ATAGATGGCTGTGATTTTACCAAACCGTCAGGGGAGGGAGATTACCAAGATGGGTTTGCC
TTAGAAGAATTAAAGTCAAATGAAAAAATATGTACGATACATATCGGCTCCAGCAAGAAG
AAAATTTCTGCAGGTATTAAGTGCCCCTACAAATTAACACCTACCTACTGCTTTAGACAC
GTCCTATATGAAAAAGACGTCAACGGGGTGAAGTCCTATCACCCCTTCTTGTTGACCGAC
GTTTTGGGAACCCTCGATGTAGAATTCTACAGCAATGTACAAGAGGGATCCTACATAATT
GGGTTGCCAACCAATCCCCAAAAATATTCTGTTGTGAGATGCGTTTGTGAGCATAATGGA
AAAGCTGGTATTATGGAACTGAGGATTGCCTCTTCCTCCGGGTGGGCCTTCCTCAGCCTC
ACCTTGCTGCTTCTCCTCATCGCTCTCCTTTCCGCGTGCTAG
>Hap_129
ATGAAGCTACTAACCTTTGCCGCGGCGACCTATGGGTTCCTACTGAAGGAATGTCTAAAC
AGCTTAATACTTCCAACAGAGCATTTATGCGACTTTGCGTTGAATCCCCATAGTAGCATC
AAGCCGGTGCTCAAAGAAGCGAGTGGAAAGGATGAAGAAGTGTGGTGCAGCGTGCATAAC
CCAAGTCTCACAGACTACGTAGCAATGGTGTGTCCCAAAAAAAAAGGAGGAGACTACACA
GAGTTAGAAACAGTGCCAGCCAACTGCTTCACCAAACATCTCTACTCCCCATATGATTCA
GAAGAAAATGAAAAAGACATGGAACTTCTCGAATTAGACCCAAAATTATCCTTCAACAGA
ACCTTTAACGATTTTGTATTAAAGGTGTTGGTCATCCCAGGGTATTATAAGCACAACAAA
ACAATCTACTGCCGATGCGACAATAGGAAAACGAAGAAAGGGGAGGACCAAGAAAAAATA
GAAGAAGGGAAAGTAGGATTAGTAAAAATCGTCTTGAACAAAAAAGAAAAAAAACCAAGA
GGAATCGATTTCACAGAAACTGATGAGTTGGAACAAACAGACATAGTCCAAAATGGAAAT
GACAAACTGGTGAAGGTGAAGGAAAATGAAACTATTCATTTTAAATTTAACTCCAATCAA
AAACTTGAAATTAAGGAATGCGAAAATATTATTAACATTAAATATGGCTTTCTACAAGAG
CACGTTTTAAATTTTAGATTTCCTGCCGTCTTTTTATCTTCAGAAAACTGCACCATAACA
GTTAAAGAAAGTGCAAAAACACCTGTAAGGATTATCGTAAAGACGCAGAAAACGGAAAAC
ATAGATGGCTGTGATTTTACCAAACCGTCAGGGGAGGGAGATTACCAAGATGGGTTTGCC
TTAGAAGAATTAAAGTCAAATGAAAAAATATGTACGATACATATCGGCTCCAGCAAGAAG
AAAATTTCTGCAGGTATTAAGTGCCCCTACAAATTAACACCTACCTACTGCTTTAGACAC
GTCCTATATGAAAAAGACGTCAACGGGGTGAAGTCCTATCACCCCTTCTTGTTGACCGAC
GTTTTGGGAACCCTCGATGTAGAATTCTACAGCAATGTACAAGAGGGATCCTACATAATT
GGGTTGCCAACCAATCCCCAAAAATATTCTGTTGTGAGATGCGTTTGTGAGCATAATGGA
AAAGCTGGTATTATGGAACTGAGGATTGCCTCTTCCTCCGGGTGGGCCTTCCTCAGCCTC
ACCTTGCTGCTTCTCCTCATCGCTCTCCTTTCCGCGTGCTAG
>Hap_130
ATGAAGCTACTAACCTTTGCCGCGGCGACCTATGGGTTCCTACTGAAGGAATGTCTAAAC
AGCTTAATACTTCCAACAGAGCATTTATGCGACTTTGCGTTGAATCCCCATAGTAGCATC
AAGCCGGTGCTCAAAGAAGCGAGTGGAAAGGATGAAGAAGTGTGGTGCAGCGTGCATAAC
CCAAGTCTCACAGACTACGTAGCAATGGTGTGTCCCAAAAAAAAAGGAGGAGACTACACA
GAGGTAGAAACAGTGCCAGCCAACTGCTTCACCAAACATCTCTACTCCCCATATGATTCA
GAAGAAAATGAAAAAGACATGGAACTTCTCGAATTAGACCCAAAATTATCCTTCAACAGA
ACCTTTAACGATTTTGTATTAAAGGTGTTGGTCATCCCAGGGTATTATAAGCACAACAAA
ACAATCTACTGCCGATGCGACAATAGGAAAACGAAGAAAGGGGAGGACCAAGAAAAAATA
GAAGAAGGGAAAGTAGGATTAGTAAAAATCGTCTTGAACAAAAAAGAAAAAAAACCAAGA
GGAATCGATTTCACAGAAACTGATGAGTTGGAACAAACAGACATAGTCCAAAATGGAAAT
GACAAACTGGTGAAGGTGAAGGAAAATGAAACTATTCATTTTAAATTTAACTCCAATCAA
AAACTTGAAATTAAGGAATGCGAAAATGTTATTAACATTAAATATGGCATTCTACAAGAG
CACGTTTTAAATTTTAGATTTCCTGCCGTCTTTTTATCCTCAGAAAACTGCACCATAACA
GTTAAAGAAAGTGCAAAAACACCTGTAAGGATTATCATAAAGACGCAGAAAACGGAAAAC
ATAGATGGCTGTGATTTTACCAAACCGTCAGGGGAGGGAGATTACCAAGATGGGTTTGCC
TTAGAAGAATTAAAGTCAAATGAAAAAATATGTACGATACATATCGGCTCCAGCAAGAAG
AAAATTTCTGCAGGTATTAAGTGCCCCTACAAATTAACACCTACCTACTGCTTTAGACAC
GTCCTATATGAAAAAGACGTCAACGGGGTGAAGTCCTATCACCCCTTCTTGTTGACCGAC
GTTTTGGGAACCCTCGATGTAGAATTCTACAGCAATGTACAAGAGGGATCCTACATAATT
GGGTTGCCAACCAATCCCCAAAAATATTCTGTTGTGAGATGCGTTTGTGAGCATAATGGA
AAAGCTGGTATTATGGAACTGAGGATTGCCTCTTCCTCCGGGTGGGCCTTCCTCAGCCTC
ACCTTGCTGCTTCTCCTCATCGCTCTCCTTTCCGCGTGCTAG
>Hap_131
ATGAAGCTACTAACCTTTGCCGCGGCGACCTATGGGTTCCTACTGAAGGAATGTCTAAAC
AACTTCATATTTCCAACGAAGCATATATGCGACTTTGCGTTGAATCCCCATAGTAGCATC
AAGCCGGTGCTCAAAGAAGCGAGTGGAAAGGATGAAGAAGTGTGGTGCAGCGTGCATAAC
CCAAGTCTCACAGACTACGTAGCAATGGTGTGTCCCAAAAAAAAAGGAGGAGACTACACA
GAGTTAGAAACAGTGCCAGCCAACTGCTTCACCAAACATCTCTACTCCCCATATGATTCA
GAAGAAAATGAAAAAGACATGGAACTTCTCGAATTAGACCCAAAATTATCCTTCAACAGA
ACCTTTAACGATTTTGTATTAAAGGTGTTGGTCATCCCAGGGTATTATAAGCACAACAAA
ACAATCTACTGCCGATGCGACAATAGGAAAACGAAGAAAGGGGAGGACCAAGAAAAAATA
GAAGAAGGGAAAGTAGGATTAGTAAAAATCGTCTTGAACAAAAAAGAAAAAAAACCAAGA
GGAATCGATTTCACAGAAACTGATGAGTTGGAACAAACAGACATAGTCCAAAATGGAAAT
GACAAACTGGTGAAGGTGAAGGAAAATGAAACTATTCATTTTAAATTTAACTCCAATCAA
AAACTTGAAATTAAGGAATGCGAAAATGTTATTAACATGAAATATGGCTTTCTACAAGAG
CACGTTTTAAATTTTAGATTTCCTGCCGTCTTTTTATCCTCAGAAAACTGCACCATAACA
GTTAAAGAAAGTGCAAAAACACCTGTAAGGATTATCATAAAGACGCAGAAAACGGAAAAC
ATAGATGGCTGTGATTTTACCAAACCGTCAGGGGAGGGAGATTACCAAGATGGGTTTGCC
TTAGAAGAATTAAAGTCAAATGAAAAAATATGTACGATACATATCGGCTCCAGCAAGAAG
AAAATTTCTGCAGGTATTAAGTGCCCCTACAAATTAACACCTACCTACTGCTTTAGACAC
GTCCTATATGAAAAAGACGTCAACGGGGTGAAGTCCTATCACCCCTTCTTGTTGACCGAC
GTTTTGGGAACCCTCGATGTAGAATTCTACAGCAATGCACAAGAGGGATCCTACATAATT
GGGTTGCCAACCAATCCCCAAAAATATTCTGTTGTGAGATGCGTTTGTGAGCATAATGGA
AAAGCTGGTATTATGGAACTGAGGATTGCCTCTTCCTCCGGGTGGGCCTTCCTCAGCCTC
ACCTTGCTGCTTCTCCTCATCGCTCTCCTTTCCGCGTGCTAG
>Hap_132
ATGAAGCTACTAACCTTTGCCGCGGCGACCTATGGGTTCCTACTGAAGGAATGTCTAAAC
AGCTTAATACTTCCAACAGAGCATTTATGCGACTTTGCGTTGAATCCCCATAGTAGCATC
AAGCCGGTGCTCAAAGAAGCGAGTGGAAAGGATGAAGAAGTGTGGTGCAGCGTGCATAAC
CCAAGTCTCACAGACTACGTAGCAATGGTGTGTCCCAAAAAAAAAGGAGGAGACTACACA
GAGTTAGAAACAGTGCCAGCCAACTGCTTCACCAAACATCTCTACTCCCCATATGATTCA
GAAGAAAATGAAAAAGACATGGAACTTCTCGAATTAGACCCAAAATTATCCTTCAACAGA
ACCTTTAACGATTTTGTATTAAAGGTGTTGGTCATCCCAGGGTATTATAAGCACAACAAA
ACAATCTACTGCCGATGCGACAATAGGAAAACGAAGAAAGGGGAGGACCAAGAAAAAATA
GAAGAAGGGAAAGTAGGATTAGTAAAAATCGTCTTGAACAAAAAAGAAAAAAAACCAAGA
GGAATCGATTTCACAGAAACTGATGAGTTGGAACAAACAGACATAGTCCAAAATGGAAAT
GACAAACTGGTGAAGGTGAAGGAAAATGAAACTATTCATTTTAAATTTAACTCCAATCAA
AAACTTGAAATTAAGGAATGCGAAAATATTATTAACATTAAATATGGCTTTCTACAAGAG
CACGTTTTAAATTTTAGATTTCCTGCCGTCTTTTTATCCTCAGAAAACTGCACCATAACA
GTTAAAGAAAGTGCAAAAACACCTGTAAGGATTATCGTAAAGACGCAGAAAACGGAAAAC
ATAGATGGCTGTGATTTTACCAAACCGTCAGGGGAGGGAGATTACCAAGATGGGTTTGCC
TTAGAAGAATTAAAGTCAAATGAAAAAATATGTACGATACATATCGGCTCCAGCAAGAAG
AAAATTTCTGCAGGTATTAAGTGCCCCTACAAATTAACACCTACCTACTGCTTTAGACAC
GTCCTATATGAAAAAGACGTCAACGGGGTGAAGTCCTATCACCCCTTCTTGTTGACCGAC
GTTTTGGGAACCCTCGATGTAGAATTCTACAGCAATGCACAAGAGGGATCCTACATAATT
GGGTTGCCAACCAATCCCCAAAAATATTCTGTTGTGAGATGCGTTTGTGAGCATAATGGA
AAAGCTGGTATTATGGAACTGAGGATTGCCTCTTCCTCCGGGTGGGCCTTCCTCAGCCTC
ACCTTGCTGCTTCTCCTCATCGCTCTCCTTTCCGCGTGCTAG
>Hap_133
ATGAAGCTACTAACCTTTGCCGCGGCGACCTATGGGTTCCTACTGAAGGAATGTCTAAAC
AGCTTAATACTTCCAACAGAGCATTTATGCGACTTTGCGTTGAATCCCCATAGTAGCATC
AAGCCGGTGCTCAAAGAAGCGAGTGGAAAGGATGAAGAAGTGTGGTGCAGCGTGCATAAC
CCAAGTCTCACAGACTACGTAGCAATGGTGTGTCCCAAAAAAAAAGGAGGAGACTACACA
GAGTTAGAAACAGTGCCAGCCAACTGCTTCACCAAACATCTCTACTCCCCATATGATTCA
GAAGAAAATGAAAAAGACATGGAACTTCTCGAATTAGACCCAAAATTATCCTTCAACAGA
ACCTTTAACGATTTTGTATTAAAGGTGTTGGTCATCCCAGGGTATTATAAGCACAACAAA
ACAATCTACTGCCGATGCGACAATAGGAAAACGAAGAAAGGGGAGGACCAAGAAAAAATA
GAAGAAGGGAAAGTAGGATTAGTAAAAATCGTCTTGAACAAAAAAGAAAAAAAACCAAGA
GGAATCGATTTCACAGAAACTGATGAGTTGGAACAAACAGACATAGTCCAAAATGGAAAT
GACAAACTGGTGAAGGTGAAGGAAAATGAAACTATTCATTTTAAATTTAACTCCAATCAA
AAACTTGAAATTAAGGAATGCGAAAATATTATTAACATTAAATATGGCTTTCTACAAGAG
CACGTTTTAAATTTTAGATTTCCTGCCGTCTTTTTATCCTCAGAAAACTGCACCATAACA
GTTAAAGAAAGTGCAAAAACACCTGTAAGGATTATCGTAAAGACGCAGAAAACGGAAAAC
ATAGATGGCTGTGATTTTACCAAACCGTCAGGGGAGGGAGATTACCAAGATGGGTTTGCC
TTAGAAGAATTAAAGTCAAATGAAAAAATATGTACGATACATATCGGCTCCAGCAAGAAG
AAAATTTCTGCAGGTATTAAGTGCCCCTACAAATTAACACCTACCTACTGCTTTAGACAC
GTCCTATATGAAAAAGACGTCAACGGGGTGAAGTCCTATCACCCCTTCTTGTTGACCGAC
GTTTTGGGAACCCTCGATGTAGAATTCTACAGCAATGCACAAGAGGGATCCTACATAATT
GGGTTGCCAACCAATCCCCAAAAATATTCTGTTGTGAGATGCGTTTGTGAGCATAATGGA
AAAGCTGGTATTATGGAACTGAGGATTGCCTCTTCCTCCGGGTGGGCCTTCCTCAGCCTC
ACCTTGCTGCTTCTCCTCATCGCTCTCCTTTCCGCGTGCTAA
>Hap_134
ATGAAGCTACTAACCTTTGCCGCGGCGACCTATGGGTTCCTACTGAAGGAATGTCTAAAC
AGCTTAATACTTCCAACAGAGCATTTATGCGACTTTGCGTTGAATCCCCATAGTAGCATC
AAGCCGGTGCTCAAAGAAGCGAGTGGAAAGGATGAAGAAGTGTGGTGCAGCGTGCATAAC
CCAAATCTCACAGACTACGTAGCAATGGTGTGTCCCAAAAAAAAAGGAGGAGACTACACA
GAGTTAGAAACAGTGCCAGCCAACTGCTTCACCAAACATCTCTACTCCCCATATGATTCA
GAAGAAAATGAAAAAGACATGGAACTTCTCGAATTAGACCCAAAATTATCCTTCAACAGA
ACCTTTAACGATTTTGTATTAAAGGTGTTGGTCATCCCAGGGTATTATAAGCACAACAAA
ACAATCTACTGCCGATGCGACAATAGGAAAACGAAGAAAGGGGAGGACCAAGAAAAAATA
GAAGAAGGGAAAGTAGGATTAGTAAAAATCGTCTTGAACAAAAAAGAAAAAAAACCAAGA
GGAATCGATTTCACAGAAACTGATGAGTTGGAACAAACAGACATAGTCCAAAATGGAAAT
GACAAACTGGTGAAGGTGAAGGAAAATGAAACTATTCATTTTAAATTTAACTCCAATCAA
AAACTTGAAATTAAGGAATGCGAAAATGTTATTAACATTAAATATGGCTTTCTACAAGAG
CACGTTTTAAATTTTAGATTTCCTGCCGTCTTTTTATCCTCAGAAAACTGCACCATAACA
GTTAAAGAAAGTGCAAAAACACCTGTAAGGATTATCATAAAGACGCAGAAAACGGAAAAC
ATAGATGGCTGTGATTTTACCAAACCGTCAGGGGAGGGAGATTACCAAGATGGGTTTGCC
TTAGAAGAATTAAAGTCAAATGAAAAAATATGTACGATACATATCGGCTCCAGCAAGAAG
AAAATTTCTGCAGGTATTAAGTGCCCCTACAAATTAACACCTACCTACTGCTTTAGACAC
GTCCTATATGAAAAAGACGTCAACGGGGTGAAGTCCTATCACCCCTTCTTGTTGACCGAC
GTTTTGGGAACCCTCGATGTAGAATTCTACAGCAATGCACAAGAGGGATCCTACATAATT
GGGTTGCCAACCAATCCCCAAAAATATTCTGTTGTGAGATGCGTTTGTGAGCATAATGGA
AAAGCTGGTATTATGGAACTGAGGATTGCCTCTTCCTCCGGGTGGGCCTTCCTCAGCCTC
ACCTTGCTGCTTCTCCTCATCGCTCTCCTTTCCGCGTGCTAG
>Hap_135
ATGAAGCTACTAACCTTTGCCGCGGCGACCTATGGGTTCCTACTGAAGGAATGTCTAAAC
AGCTTCATATTTCCAACGAAGCATTTATGCGACTTTGCGTTGAATCCCCATAGTAGCATC
AAGCCGGTGCTCAAAGAAGCGAGTGGAAAGGATGAAGAAGTGTGGTGCAGCGTGCATAAC
CCAAGTCTCACAGACTACGTAGCAATGGTGTGTCCCAAAAAAAAAGGAGGAGACTACACA
GAGTTAGAAACAGTGCCAGCCAACTGCTTCACCAAACATCTCTACTCCCCATATGATTCA
GAAGAAAATGAAAAAGACATGGAACTTCTCGAATTAGACCCAAAATTATCCTTCAACAGA
ACCTTTAACGATTTTGTATTAAAGGTGTTGGTCATCCCAGGGTATTATAAGCACAACAAA
ACAATCTACTGCCGATGCGACAATAGGAAAACGAAGAAAGGGGAGGACCAAGAAAAAATA
GAAGAAGGGAAAGTAGGATTAGTAAAAATCGTCTTGAACAAAAAAGAAAAAAAACCAAGA
GGAATCGATTTCACAGAAACTGATGAGTTGGAACAAACAGACATAGTCCAAAATGGAAAT
GACAAACTGGTGAAGGTGAAGGAAAATGAAACTATTCATTTTAAATTTAACTCCAATCAA
AAACTTGAAATTAAGGAATGCGAAAATGTTATTAACATGAAATATGGCTTTCTACAAGAG
CACGTTTTAAATTTTAGATTTCCTGCCGTCTTTTTATTTTCAGAAAACTGCATCATAACA
GTTAAAAAAAATGCAAAAACACCTGTAAGGATTATCATAAAGACGCAGAAAACGGAAAAC
ATAGATGGCTGTGATTTTACCAAACCGTCAGGGGAGGGAGATTACCAAGATGGGTTTGCC
TTAGAAGAATTAAAGTCAAATGAAAAAATATGTACGATACATATCGGCTCCAGCAAGAAG
AAAATTTCTGCAGGTATTAAGTGCCCCTACAAATTAACACCTACCTACTGCTTTAGACAC
GTCCTATATGAAAAAGACGTCAACGGGGTGAAGTCCTATCACCCCTTCTTGTTGACCGAC
GTTTTGGGAACCCTCGATGTAGAATTCTACAGCAATGCACAAGAGGGATCCTACATAATT
GGGTTGCCAACCAATCCCCAAAAATATTCTGTTGTGAGATGCGTTTGTGAGCATAATGGA
AAAGCTGGTATTATGGAACTGAGGATTGCCTCTTCCTCCGGGTGGGCCTTCCTCAGCCTC
ACCTTGCTGCTTCTCCTCATCGCTCTCCTTTCCGCGTGCTAG
>Hap_136
ATGAAGCTACTAACCTTTGCCGCGGCGACCTATGGGTTCCTACTGAAGGAATGTCTAAAC
AGCTTAATACTTCCAACAGAGCATTTATGCGACTTTGCGTTGAATCCCCATAGTAGCATC
AAGCCGGTGCTCAAAGAAGCGAGTGGAAAGGATGAAGAAGTGTGGTGCAGCGTGCATAAC
CCAAGTCTCACAGACTACGTAGCAATGGTGTGTCCCAAAAAAAAAGGAGGAGACTACACA
GAGTTAGAAACAGTGCCAGCCAACTGCTTCACCAAACATCTCTACTCCCCATATGATTCA
GAAGAAAATGAAAAAGACATGGAACTTCTCGAATTAGACCCAAAATTATCCTTCAACAGA
ACCTTTAACGATTTTGTATTAAAGGTGTTGGTCATCCCAGGGTATTATAAGCACAACAAA
ACAATCTACTGCCGATGCGACAATAGGAAAACGAAGAAAGGGGAGGACCAAGAAAAAATA
GAAGAAGGGAAAGTAGGATTAGTAAAAATCGTCTTGAACAAAAAAGAAAAAAAACCAAGA
GGAATCGATTTCACAGAAACTGATGAGTTGGAACAAACAGACATAGTCCAAAATGGAAAT
GACAAACTGGTGAAGGTGAAGGAAAATGAAACTATTCATTTTAAATTTAACTCCAATCAA
AAACTTGAAATTAAGGAATGCGAAAATGTTATTAACATGAAATATGGCTTTCTACAAGAG
CACGTTTTAAATTTTAGATTTCCTGCCGTCTTTTTATCCTCAGAAAACTGCACCATAACA
GTTATAGAAAGTGCAAAAACACCTGTAAGGATTATCATAAAGACGCAGAAAACGGAAAAC
ATAGATGGCTGTGATTTTACCAAACCGTCAGGGGAGGGAGATTACCAAGATGGGTTTGCC
TTAGAAGAATTAAAGTCAAATGAAAAAATATGTACGATACATATCGGCTCCAGCAAGAAG
AAAATTTCTGCAGGTATTAAGTGCCCCTACAAATTAACACCTACCTACTGCTTTAGACAC
GTCCTATATGAAAAAGACGTCAACGGGGTGAAGTCCTATCACCCCTTCTTGTTGACCGAC
GTTTTGGGAACCCTCGATGTAGAATTCTACAGCAATGTACAAGAGGGATCCTACATAATT
GGGTTGCCAACCAATCCCCAAAAATATTCTGTTGTGAGATGCGTTTGTGAGCATAATGGA
AAAGCTGGTATTATGGAACTGAGGATTGCCTCTTCCTCCGGGTGGGCCTTCCTCAGCCTC
ACCTTGCTGCTTCTCCTCATCGCTCTCCTTTCCGCGTGCTAG
>Hap_137
ATGAAGCTACTAACCTTTGCCGCGGCGACCTATGGGTTCCTACTGAAGGAATGTCTAAAC
AGCTTAATACTTCCAACAGAGCATTTATGCGACTTTGCGTTGAATCCCCATAGTAGCATC
AAGCCGGTGCTCAAAGAAGCGAGTGGAAAGGATGAAGAAGTGTGGTGCAGCGTGCATAAC
CCAAGTCTCACAGACTACGTAGCAATGGTGTGTCCCAAAAAAAAAGGAGGAGACTACACA
GAGTTAGAAACAGTGCCAGCCAACTGCTTCACCAAACATCTCTACTCCCCATATGATTCA
GAAGAAAATGAAAAAGACATGGAACTTCTCGAATTAGACCCAAAATTATCCTTCAACAGA
ACCTTTAACGATTTTGTATTAAAGGTGTTGGTCATCCCAGGGTATTATAAGTACAACAAA
ACAATCTACTGCCGATGCGACAATAGGAAAACGAAGAAAGGGGAGGACCAAGAAAAAATA
GAAGAAGGGAAAGTAGGATTAGTAAAAATCGTCTTGAACAAAAAAGAAAAAAAACCAAGA
GGAATCGATTTCACAGAAACTGATGAGTTGGAACAAACAGACATAGTCCAAAATGGAAAT
GACAAACTGGTGAAGGTGAAGGAAAATGAAACTATTCATTTTAAATTTAACTCCAATCAA
AAACTTGAAATTAAGGAATGCGAAAATATTATTAACATTAAATATGGCTTTCTACAAGAG
CACGTTTTAAATTTTAGATTTCCTGCCGTCTTTTTATCCTCAGAAAACTGCACCATAACA
GTTAAAGAAAGTGCAAAAACACCTGTAAGGATTATCATAAAGACGCAGAAAACGGAAAAC
ATAGATGGCTGTGATTTTACCAAACCGTCAGGGGAGGGAGATTACCAAGATGGGTTTGCC
TTAGAAGAATTAAAGTCAAATGAAAAAATATGTACGATACATATCGGCTCCAGCAAGAAG
AAAATTTCTGCAGGTATTAAGTGCCCCTACAAATTAACACCTACCTACTGCTTTAGACAC
GTCCTATATGAAAAAGACGTCAACGGGGTGAAGTCCTATCACCCCTTCTTGTTGACCGAC
GTTTTGGGAACCCTCGATGTAGAATTCTACAGCAATGCACAAGAGGGATCCTACATAATT
GGGTTGCCAACCAATCCCCAAAAATATTCTGTTGTGAGATGCGTTTGTGAGCATAATGGA
AAAGCTGGTATTATGGAACTGAGGATTGCCTCTTCCTCCGGGTGGGCCTTCCTCAGCCTC
ACCTTGCTGCTTCTCCTCATCGCTCTCCTTTCCGCGTGCTAG
>Hap_138
ATGAAGCTACTAACCTTTGCCGCGGCGACCTATGGGTTCCTACTGAAGGAATGTCTAAAC
AGCTTAATACTTCCAACAGAGCATTTATGCGACTTTGCGTTGAATCCCCATAGTAGCATC
AAGCCGGTGCTCAAAGAAGCGAGTGGAAAGGATGAAGAAGTGTGGTGCAGCGTGCATAAC
CCAAGTCTCACAGACTACGTAGCAATGGTGTGTCCCAAAAAAAAAGGAGGAGACTACACA
GAGTTAGAAACAGTGCCAGCCAACTGCTTCACCAAACATCTCTACTCCCCATATGATTCA
GAAGAAAATGAAAAAGACATGGAACTTCTCGAATTAGACCCAAAATTATCCTTCAACAGA
ACCTTTAACGATTTTGTATTAAAGGTGTTGGTCATCCCAGGGTATTATAAGCACAACAAA
ACAATCTACTGCCGATGCGACAATAGGAAAACGAAGAAAGGGGAGGACCAAGAAAAAATA
GAAGAAGGGAAAGTAGGATTAGTAAAAATCGTCTTGAACAAAAAAGAAAAAAAACCAAGA
GGAATCGATTTCACAGAAACTGATGAGTTGGAACAAACAGACATAGTCCAAAATGGAAAT
GACAAACTGGTGAAGGTGAAGGAAAATGAAACTATTCATTTTAAATTTAACTCCAATCAA
AAACTTGAAATTAAGGAATGCGAAAATATTATTAACATTAAATATGGCTTTCTACAAGAG
CACGTTTTAAATTTTAGATTTCCTGCCGTCTTTTTATCCTCAGAAAACTGCACCATAACA
GTTACAGAAAGTGCAAAAACACCTGTAAGGATTATCGTAAAGACGCAGAAAACGGAAAAC
ATAGATGGCTGTGATTTTACCAAACCGTCAGGGGAGGGAGATTACCAAGATGGGTTTGCC
TTAGAAGAATTAAAGTCAAATGAAAAAATATGTACGATACATATCGGCTCCAGCAAGAAG
AAAATTTCTGCAGGTATTAAGTGCCCCTACAAATTAACACCTACCTACTGCTTTAGACAC
GTCCTATATGAAAAAGACGTCAACGGGGTGAAGTCCTATCACCCCTTCTTGTTGACCGAC
GTTTTGGGAACCCTCGATGTAGAATTCTACAGCAATGTACAAGAGGGATCCTACATAATT
GGGTTGCCAACCAATCCCCAAAAATATTCTGTTGTGAGATGCGTTTGTGAGCATAATGGA
AAAGCTGGTATTATGGAACTGAGGATTGCCTCTTCCTCCGGGTGGGCCTTCCTCAGCCTC
ACCTTGCTGCTTCTCCTCATCGCTCTCCTTTCCGCGTGCTAG
>Hap_139
ATGAAGCTACTAACCTTTGCCGCGGCGACCTATGGGTTCCTACTGAAGGAATGTCTAAAC
AGCTTAATACTTCCAACAGAGCATTTATGCGACTTTGCGTTGAATCCCCATAGTAGCATC
AAGCCGGTGCTCAAAGAAGCGAGTGGAAAGGATGAAGAAGTGTGGTGCAGCGTGCATAAC
CCAAGTCTCACAGACTACGTAGCAATGGTGTGTCCCAAAAAAAAAGGAGGAGACTACACA
GAGGTAGAAACAGTGCCAGCCAACTGCTTCACCAAACATCTCTACTCCCCATATGATTCA
GAAGAAAATGAAAAAGACATGGAACTTCTCGAATTAGACCCAAAATTATCCTTCAACAGA
ACCTTTAACGATTTTGTATTAAAGGTGTTGGTCATCCCAGGGTATTATAAGCACAACAAA
ACAATCTACTGCCGATGCGACAATAGGAAAACGAAGAAAGGGGAGGACCAAGAAAAAATA
GAAGAAGGGAAAGTAGGATTAGTAAAAATCGTCTTGAACAAAAAAGAAAAAAAACCAAGA
GGAATCGATTTCACAGAAACTGATGAGTTGGAACAAACAGACATAGTCCAAAATGGAAAT
GACAAACTGGTGAAGGTGAAGGAAAATGAAACTATTCATTTTAAATTTAACTCCAATCAA
AAACTTGAAATTAAGGAATGCGAAAATATTATTAACATTAAATATGGCTTTCTACAAGAG
CACGTTTTAAATTTTAGATTTCCTGCCGTCTTTTTATCCTCAGAAAACTGCACCATAACA
GTTATAGAAAGTGCAAAAACACCTGTAAGGATTATCGTAAAGACGCAGAAAACGGAAAAC
ATAGATGGCTGTGATTTTACCAAACCGTCAGGGGAGGGAGATTACCAAGATGGGTTTGCC
TTAGAAGAATTAAAGTCAAATGAAAAAATATGTACGATACATATCGGCTCCAGCAAGAAG
AAAATTTCTGCAGGTATTAAGTGCCCCTACAAATTAACACCTACCTACTGCTTTAGACAC
GTCCTATATGAAAAAGACGTCAACGGGGTGAAGTCCTATCACCCCTTCTTGTTGACCGAC
GTTTTGGGAACCCTCGATGTAGAATTCTACAGCAATGTACAAGAGGGATCCTACATAATT
GGGTTGCCAACCAATCCCCAAAAATATTCTGTTGTGAGATGCGTTTGTGAGCATAATGGA
AAAGCTGGTATTATGGAACTGAGGATTGCCTCTTCCTCCGGGTGGGCCTTCCTCAGCCTC
ACCTTGCTGCTTCTCCTCATCGCTCTCCTTTCCGCGTGCTAG
>Hap_140
ATGAAGCTACTAACCTTTGCCGCGGCGACCTATGGGTTCCTACTGAAGGAATGTCTAAAC
AGCTTAATACTTCCAACAGAGCATTTATGCGACTTTGCGTTGAATCCCCATAGTAGCATC
AAGCCGGTGCTCAAAGAAGCGAGTGGAAAGGATGAAGAAGTGTGGTGCAGCGTGCATAAC
CCAAGTCTCACAGACTACGTAGCAATGGTGTGTCCCAAAAAAAAAGGAGGAGACTACACA
GAGTTAGAAACAGTGCCAGCCAACTGCTTCACCAAACATCTCTACTCCCCATATGATTCA
GAAGAAAATGAAAAAGACATGGAACTTCTCGAATTAGACCCAAAATTATCCTTCAACAGA
ACCTTTAACGATTTTGTATTAAAGGTGTTGGTCATCCCAGGGTATTATAAGCACAACAAA
ACAATCTACTGCCGATGCGACAATAGGAAAACGAAGAAAGGAGAGGACCAAGAAAAAATA
GAAGAAGGGAAAGTAGGATTAGTAAAAATCGTCTTGAACAAAAAAGAAAAAAAACCAAGA
GGAATCGATTTCACAGAAACTGATGAGTTGGAACAAACAGACATAGTCCAAAATGGAAAT
GACAAACTGGTGAAGGTGAAGGAAAATGAAACTATTCATTTTAAATTTAACTCCAATCAA
AAACTTGAAATTAAGGAATGCGAAAATATTATTAACATTAAATATGGCTTTCTACAAGAG
CACGTTTTAAATTTTAGATTTCCTGCCGTCTTTTTATCCTCAGAAAACTGCACCATAACA
GTTAAAGAAAGTGCAAAAACACCTGTAAGGATTATCATAAAGACGCAGAAAACGGAAAAC
ATAGATGGCTGTGATTTTACCAAACCGTCAGGGGAGGGAGATTACCAAGATGGGTTTGCC
TTAGAAGAATTAAAGTCAAATGAAAAAATATGTACGATACATATCGGCTCCAGCAAGAAG
AAAATTTCTGCAGGTATTAAGTGCCCCTACAAATTAACACCTACCTACTGCTTTAGACAC
GTCCTATATGAAAAAGACGTCAACGGGGTGAAGTCCTATCACCCCTTCTTGTTGACCGAC
GTTTTGGGAACCCTCGATGTAGAATTCTACAGCAATGTACAAGAGGGATCCTACATAATT
GGGTTGCCAACCAATCCCCAAAAATATTCTGTTGTGAGATGCGTTTGTGAGCATAATGGA
AAAGCTGGTATTATGGAACTGAGGATTGCCTCTTCCTCCGGGTGGGCCTTCCTCAGCCTC
ACCTTGCTGCTTCTCCTCATCGCTCTCCTTTCCGCGTGCTAG
>Hap_141
ATGAAGCTACTAACCGTTGCCGCGGCGACCTATGGGTTCCTACTGAAGGAATGTCTAAAC
AGCTTAATACTTCCAACAGAGCATTTATGCGACTTTGCGTTGAATCCCCATAGTAGCATC
AAGCCGGTGCTCAAAGAAGCGAGTGGAAAGGATGAAGAAGTGTGGTGCAGCGTGCATAAC
CCAAGTCTCACAGACTACGTAGCAATGGTGTGTCCCAAAAAAAAAGGAGGAGACTACACA
GAGTTAGAAACAGTGCCAGCCAACTGCTTCACCAAACATCTCTACTCCCCATATGATTCA
GAAGAAAATGAAAAAGACATGGAACTTCTCGAATTAGACCCAAAATTATCCTTCAACAGA
ACCTTTAACGATTTTGTATTAAAGGTGTTGGTCATCCCAGGGTATTATAAGCACAACAAA
ACAATCTACTGCCGATGCGACAATAGGAAAACGAAGAAAGGGGAGGACCAAGAAAAAATA
GAAGAAGGGAAAGTAGGATTAGTAAAAATCGTCTTGAACAAAAAAGAAAAAAAACCAAGA
GGAATCGATTTCACAGAAACTGATGAGTTGGAACAAACAGACATAGTCCAAAATGGAAAT
GACAAACTGGTGAAGGTGAAGGAAAATGAAACTATTCATTTTAAATTTAACTCCAATCAA
AAACTTGAAATTAAGGAATGCGAAAATATTATTAACATTAAATATGGCTTTCTACAAGAG
CACGTTTTAAATTTTAGATTTCCTGCCGTCTTTTTATCCTCAGAAAACTGCACCATAACA
GTTATAGAAAGTGCAAAAACACCTGTAAGGATTATCGTAAAGACGCAGAAAACGGAAAAC
ATAGATGGCTGTGATTTTACCAAACCGTCAGGGGAGGGAGATTACCAAGATGGGTTTGCC
TTAGAAGAATTAAAGTCAAATGAAAAAATATGTACGATACATATCGGCTCCAGCAAGAAG
AAAATTTCTGCAGGTATTAAGTGCCCCTACAAATTAACACCTACCTACTGCTTTAGACAC
GTCCTATATGAAAAAGACGTCAACGGGGTGAAGTCCTATCACCCCTTCTTGTTGACCGAC
GTTTTGGGAACCCTCGATGTAGAATTCTACAGCAATGTACAAGAGGGATCCTACATAATT
GGGTTGCCAACCAATCCCCAAAAATATTCTGTTGTGAGATGCGTTTGTGAGCATAATGGA
AAAGCTGGTATTATGGAACTGAGGATTGCCTCTTCCTCCGGGTGGGCCTTCCTCAGCCTC
ACCTTGCTGCTTCTCCTCATCGCTCTCCTTTCCGCGTGCTAG
>Hap_142
ATGAAGCTACTAACCTTTGCCGCGGCGACCTATGGGTTCCTACTGAAGGAATGTCTAAAC
AGCTTAATACTTCCAACAGAGCATTTATGCGACTTTGCGTTGAATCCCCATAGTAGCATC
AAGCCGGTGCTCAAAGAAGCGAGTGGAAAGGATGAAGAAGTGTGGTGCAGCGTGCATAAC
CCAAGTCTCACAGACTACGTAGCAATGGTGTGTCCCAAAAAAAAAGGAGGAGACTACACA
GAGGTAGAAACAGTGCCAGCCAACTGCTTCACCAAACATCTCTACTCCCCATATGATTCA
GAAGAAAATGAAAAAGACATGGAACTTCTCGAATTAGACCCAAAATTATCCTTCAACAGA
ACCTTTAACGATTTTGTATTAAAGGTGTTGGTCATCCCAGGGTATTATAAGCACAACAAA
ACAATCTACTGCCGATGCGACAATAGGAAAACGAAGAAAGGGGAGGACCAAGAAAAAATA
GAAGAAGGGAAAGTAGGATTAGTAAAAATCGTCTTGAACAAAAAAGAAAAAAAACCAAGA
GGAATCGATTTCACAGAAACTGATGAGTTGGAACAAACAGACATAGTCCAAAATGGAAAT
GACAAACTGGTGAAGGTGAAGGAAAATGAAACTATTCATTTTAAATTTAACTCCAATCAA
AAACTTGAAATTAAGGAATGCGAAAATATTATTAACATTAAATATGGCATTCTACAAGAG
CACGTTTTAAATTTTAGATTTCCTGCCGTCTTTTTATCCTCAGAAAACTGCACCATAACA
GTTAAAGAAAGTGCAAAAACACCTGTAAGGATTATCATAAAGACGCAGAAAACGGAAAAC
ATAGATGGTTGTGATTTTACCAAACCGTCAGGGGAGGGAGATTACCAAGATGGGTTTGCC
TTAGAAGAATTAAAGTCAAATGAAAAAATATGTACGATACATATCGGCTCCAGCAAGAAG
AAAATTTCTGCAGGTATTAAGTGCCCCTACAAATTAACACCTACCTACTGCTTTAGACAC
GTCCTATATGAAAAAGACGTCAACGGGGTGAAGTCCTATCACCCCTTCTTGTTGACCGAC
GTTTTGGGAACCCTCGATGTAGAATTCTACAGCAATGTACAAGAGGGATCCTACATAATT
GGGTTGCCAACCAATCCCCAAAAATATTCTGTTGTGAGATGCGTTTGTGAGCATAATGGA
AAAGCTGGTATTATGGAACTGAGGATTGCCTCTTCCTCCGGGTGGGCCTTCCTCAGCCTC
ACCTTGCTGCTTCTCCTCATCGCTCTCCTTTCCGCGTGCTAG
>Hap_143
ATGAAGCTACTAACCTTTGCCGCGGCGACCTATGGGTTCCTACTGAAGGAATGTCTAAAC
AGCTTAATACTTCCAACAGAGCATTTATGCGACTTTGCGTTGAATCCCCATAGTAGCATC
AAGCCGGTGCTCAAAGAAGCGAGTGGAAAGGATGAAGAAGTGTGGTGCAGCGTGCATAAC
CCAAGTCTCACAGACTACGTAGCAATGGTGTGTCCCAAAAAAAAAGGAGGAGACTACACA
GAGTTAGAAACAGTGCCAGCCAACTGCTTCACCAAACATCTCTACTCCCCATATGATTCA
GAAGAAAATGAAAAAGACATGGAACTTCTCGAATTAGACCCAAAATTATCCTTCAACAGA
ACCTTTAACGATTTTGTATTAAAGGTGTTGGTCATCCCAGGGTATTATAAGCACAACAAA
ACAATCTACTGCCGATGCGACAATAGGAAAACGAAGAAAGGGGAGGACCAAGAAAAAATA
GAAGAAGGGAAAGTAGGATTAGTAAAAATCGTCTTGAACAAAAAAGAAAAAAAACCAAGA
GGAATCGATTTCACAGAAACTGATGAGTTGGAACAAACAGACATAGTCCAAAATGGAAAT
GACAAACTGGTGAAGGTGAAGGAAAATGAAACTATTCATTTTAAATTTAACTCCAATCAA
AAACTTGAAATTAAGGAATGCGAAAATATTATTAACATTAAATATGGCTTTCTACAAGAG
CACGTTTTAAATTTTAGATTTCCTGCCGTCTTTTTATCCTCAGAAAACTGCACCATAACA
GTTATAGAAAGTGCAAAAACACCTGTAAGGATTATCGTAAAGACGCAGAAAACGGAAAAC
ATAGATGGCTGTGATTTTACCAAACCGTCAGGGGAGGGAGATTACCAAGATGGGTTTGCC
TTAGAAGAATTAAAGTCAAATGAAAAAATATGTACGATACATATCGGCTCCAGCAAGAAG
AAAATTTCTGCAGGTATTAAGTGCCCCTACAAATTAACACCTACCTACTGCTTTAGACAC
GTCCTATATGAAAAAGACGTCAACGGGGTGAAGTCCTATCACCCCTTCTTGTTGACCGAC
GTTTTGGGAACCCTCGATGTAGAATTTTACAGCAATGCACAAGAGGGATCCTACATAATT
GGGTTGCCAACCAATCCCCAAAAATATTCTGTTGTGAGATGCGTTTGTGAGCATAATGGA
AAAGCTGGTATTATGGAACTGAGGATTGCCTCTTCCTCCGGGTGGGCCTTCCTCAGCCTC
ACCTTGCTGCTTCTCCTCATCGCTCTCCTTTCCGCGTGCTAG
>Hap_144
ATGAAGCTACTAACCTTTGCCGCGGCGACCTATGGGTTCCTACTGAAGGAATGTCTAAAC
AGCTTAATACTTCCAACAGAGCATTTATGCGACTTTGCGTTGAATCCCCATAGTAGCATC
AAGCCGGTGCTCAAAGAAGCGAGTGGAAAGGATGAAGAAGTGTGGTGCAGCGTGCATAAC
CCAAGTCTCACAGACTACGTAGCAATGGTGTGTCCCAAAAAAAAAGGAGGAGACTACACA
GAGTTAGAAACAGTGCCAGCCAACTGCTTCACCAAACATCTCTACTCCCCATATGATTCA
GAAGAACATGAAAAAGACATGGAACTTCTCGAATTAGACCCAAAATTATCCTTCAACAGA
ACCTTTAACGATTTTGTATTAAAGGTGTTGGTCATCCCAGGGTATTATAAGCACAACAAA
ACAATCTACTGCCGATGCGACAATAGGAAAACGAAGAAAGGGGAGGACCAAGAAAAAATA
GAAGAAGGGAAAGTAGGATTAGTAAAAATCGTCTTGAACAAAAAAGAAAAAAAACCAAGA
GGAATCGATTTCACAGAAACTGATGAGTTGGAACAAACAGACATAGTCCAAAATGGAAAT
GACAAACTGGTGAAGGTGAAGGAAAATGAAACTATTCATTTTAAATTTAACTCCAATCAA
AAACTTGAAATTAAGGAATGCGAAAATATTATTAACATTAAATATGGCTTTCTACAAGAG
CACGTTTTAAATTTTAGATTTCCTGCCGTCTTTTTATCCTCAGAAAACTGCACCATAACA
GTTAAAGAAAGTGCAAAAACACCTGTAAGGATTATCATAAAGACGCAGAAAACGGAAAAC
ATAGATGGCTGTGATTTTACCAAACCGTCAGGGGAGGGAGATTACCAAGATGGGTTTGCC
TTAGAAGAATTAAAGTCAAATGAAAAAATATGTACGATACATATCGGCTCCAGCAAGAAG
AAAATTTCTGCAGGTATTAAGTGCCCCTACAAATTAACACCTACCTACTGCTTTAGACAC
GTCCTATATGAAAAAGACGTCAACGGGGTGAAGTCCTATCACCCCTTCTTGTTGACCGAC
GTTTTGGGAACCCTCGATGTAGAATTCTACAGCAATGCACAAGAGGGATCCTACATAATT
GGGTTGCCAACCAATCCCCAAAAATATTCTGTTGTGAGATGCGTTTGTGAGCATAATGGA
AAAGCTGGTATTATGGAACTGAGGATTGCCTCTTCCTCCGGGTGGGCCTTCCTCAGCCTC
ACCTTGCTGCTTCTCCTCATCGCTCTCCTTTCCGCGTGCTAG
>Hap_145
ATGAAGCTACTAACCTTTGCCGCGGCGACCTATGGGTTCCTACTGAAGGAATGTCTAAAC
AGCTTAATACTTCCAACAGAGCATTTATGCGACTTTGCGTTGAATCCCCATAGTAGCATC
AAGCCGGTGCTCAAAGAAGCGAGTGGAAAGGATGAAGAAGTGTGGTGCAGCGTGCATAAC
CCAAGTCTCACAGACTACGTAGCAATGGTGTGTCCCAAAAAAAAAGGAGGAGACTACACA
GAGGTAGAAACAGTGCCAGCCAACTGCTTCACCAAACATCTCTACTCCCCATATGATTCA
GAAGAAAATGAAAAAGACATGGAACTTCTCGAATTAGACCCAAAATTATCCTTCAACAGA
ACCTTTAACGATTTTGTATTAAAGGTGTTGGTCATCCCAGGGTATTATAAGCACAACAAA
ACAATCTACTGCCGATGCGACAATAGGAAAACGAAGAAAGGGGAGGACCAAGAAAAAATA
GAAGAAGGGAAAGTAGGATTAGTAAAAATCGTCTTGAACAAAAAAGAAAAAAAACCAAGA
GGAATCGATTTCACAGAAACTGATGAGTTGGAACAAACAGACATAGTCCAAAATGGAAAT
GACAAACTGGTGAAGGTGAAGGAAAATGAAACTATTCATTTTAAATTTAACTCCAATCAA
AAACTTGAAATTAAGGAATGCGAAAATATTATTAACATTAAATATGGCATTCTACAAGAG
CACGTTTTAAATTTTAGATTTCCTGCCGTCTTTTTATCCTCAGAAAACTGCACCATAACA
GTTAAAGAAAGTGCAAAAACACCTGTAAGGATTATCATGAAGACGCAGAAAACGGAAAAC
ATAGATGGCTGTGATTTTACCAAACCGTCAGGGGAGGGAGATTACCAAGATGGGTTTGCC
TTAGAAGAATTAAAGTCAAATGAAAAAATATGTACGATACATATCGGCTCCAGCAAGAAG
AAAATTTCTGCAGGTATTAAGTGCCCCTACAAATTAACACCTACCTACTGCTTTAGACAC
GTCCTATATGAAAAAGACGTCAACGGGGTGAAGTCCTATCACCCCTTCTTGTTGACCGAC
GTTTTGGGAACCCTCGATGTAGAATTCTACAGCAATGTACAAGAGGGATCCTACATAATT
GGGTTGCCAACCAATCCCCAAAAATATTCTGTTGTGAGATGCGTTTGTGAGCATAATGGA
AAAGCTGGTATTATGGAACTGAGGATTGCCTCTTCCTCCGGGTGGGCCTTCCTCAGCCTC
ACCTTGCTGCTTCTCCTCATCGCTCTCCTTTCCGCGTGCTAG
>Hap_146
ATGAAGCTACTAACCTTTGCCGCGGCGACCTATGGGTTCCTACTGAAGGAATGTCTAAAC
AGCTTAATACTTCCAACAGAGCATTTATGCGACTTTGCGTTGAATCCCCATAGTAGCATC
AAGCCGGTGCTCAAAGAAGCGAGTGGAAAGGATGAAGAAGTGTGGTGCAGCGTGCATAAC
CCAAGTCTCACAGACTACGTAGCAATGGTGTGTCCCAAAAAAAAAGGAGGAGACTACACA
GAGTTAGAAACAGTGCCAGCCAACTGCTTCACCAAACATCTCTACTCCCCATATGATTCA
GAAGAAAATGAAAAAGACATGGAACTTCTCGAATTAGACCCAAAATTATCCTTCAACAGA
ACCTTTAACGATTTTGTATTAAAGGTGTTGGTCATCCCAGGGTATTATAAGCACAACAAA
ACAATCTACTGCCGATGCGACAATAGGAAAACGAAGAAAGGGGAGGACCAAGAAAAAATA
GAAGAAGGGAAAGTAGGATTAGTAAAAATCGTCTTGAACAAAAAAGAAAAAAAACCAAGA
GGAATCGATTTCACAGAAACTGATGAGTTGGAACAAACAGACATAGTCCAAAATGGAAAT
GACAAACTGGTGAAGGTGAAGGAAAATGAAACTATTCATTTTAAATTTAACTCCAATCAA
AAACTTGAAATTAAGGAATGCGAAAATATTATTAACATTAAATATGGCATTCTACAAGAG
CACGTTTTAAATTTTAGATTTCCTGCCGTCTTTTTATCCTCAGAAAACTGCACCATAACA
GTTAAAGAAAGTGCAAAAACACCTGTAAGGATTATCATGAAGACGCAGAAAACGGAAAAC
ATAGATGGCTGTGATTTTACCAAACCGTCAGGGGAGGGAGATTACCAAGATGGGTTTGCC
TTAGAAGAATTAAAGTCAAATGAAAAAATATGTACGATACATATCGGCTCCAGCAAGAAG
AAAATTTCTGCAGGTATTAAGTGCCCCTACAAATTAACACCTACCTACTGCTTTAGACAC
GTCCTATATGAAAAAGACGTCAACGGGGTGAAGTCCTATCACCCCTTCTTGTTGACCGAC
GTTTTGGGAACCCTCGATGTAGAATTCTACAGCAATGCACAAGAGGGATCCTACATAATT
GGGTTGCCAACCAATCCCCAAAAATATTCTGTTGTGAGATGCGTTTGTGAGCATAATGGA
AAAGCTGGTATTATGGAACTGAGGATTGCCTCTTCCTCCGGGTGGGCCTTCCTCAGCCTC
ACCTTGCTGCTTCTCCTCATCGCTCTCCTTTCCGCGTGCTAG
>Hap_147
ATGAAGCTACTAACCTTTGCCGCGGCGACCTATGGGTTCCTACTGAAGGAATGTCTAAAC
AGCTTAATACTTCCAACAGAGCATTTATGCGACTTTGCGTTGAATCCCCATAGTAGCATC
AAGCCGGTGCTCAAAGAAGCGAGTGGAAAGGATGAAGAAGTGTGGTGCAGCGTGCATAAC
CCAAATCTCACAGACTACGTAGCAATGGTGTGTCCCAAAAAAAAAGGAGGAGACTACACA
GAGTTAGAAACAGTGCCAGCCAACTGCTTCACCAAACATCTCTACTCCCCATATGATTCA
GAAGAAAATGAAAAAGACATGGAACTTCTCGAATTAGACCCAAAATTATCCTTCAACAGA
ACCTTTAACGATTTTGTATTAAAGGTGTTAATCATCCCAGGGTATTACAAGTACAACAAA
ACAATCTACTGCCGATGCGACAATAGGAAAACGAAGAAAGGGGAGGACCAAGAAAAAATA
GAAGAAGGGAAAGTAGGATTAGTAAAAATCGTCTTGAACAAAAAAGAAAAAAAACCAAGA
GGAATCGATTTCACAGAAACTGATGAGTTGGAACAAACAGACATAGTCCAAAATGGAAAT
GACAAACTGGTGAAGGTGAAGGAAAATGAAACTATTCATTTTAAATTTAACTCCAATCAA
AAACTTGAAATTAAGGAATGCGAAAATATTATTAACATTAAATATGGCTTTCTACAAGAG
CACGTTTTAAATTTTAGATTTCCTGCCGTCTTTTTATCCTCAGAAAACTGCACCATAACA
GTTATAGAAAGTGCAAAAACACCTGTAAGGATTATCGTAAAGACGCAGAAAACGGAAAAC
ATAGATGGCTGTGATTTTACCAAACCGTCAGGGGAGGGAGATTACCAAGATGGGTTTGCC
TTAGAAGAATTAAAGTCAAATGAAAAAATATGTACGATACATATCGGCTCCAGCAAGAAG
AAAATTTCTGCAGGTATTAAGTGCCCCTACAAATTAACACCTACCTACTGCTTTAGACAC
GTCCTATATGAAAAAGACGTCAACGGGGTGAAGTCCTATCACCCCTTCTTGTTGACCGAC
GTTTTGGGAACCCTCGATGTAGAATTCTACAGCAATGTACAAGAGGGATCCTACATAATT
GGGTTGCCAACCAATCCCCAAAAATATTCTGTTGTGAGATGCGTTTGTGAGCATAATGGA
AAAGCTGGTATTATGGAACTGAGGATTGCCTCTTCCTCCGGGTGGGCCTTCCTCAGCCTC
ACCTTGCTGCTTCTCCTCATCGCTCTCCTTTCCGCGTGCTAG
>Hap_148
ATGAAGCTACTAACCTTTGCCGCGGCGACCTATGGGTTCCTACTGAAGGAATGTCTAAAC
AGCTTAATACTTCCAACAGAGCATTTATGCGACTTTGCGTTGAATCCCCATAGTAGCATC
AAGCCGGTGCTCAAAGAAGCGAGTGGAAAGGATGAAGAAGTGTGGTGCAGCGTGCATAAC
CCAAATCTCACAGACTACGTAGCAATGGTGTGTCCCAAAAAAAAAGGAGGAGACTACACA
GAGTTAGAAACAGTGCCAGCCAACTGCTTCACCAAACATCTCTACTCCCCATATGATTCA
GAAGAACATGAAAAAGACATGGAACTTCTCGAATTTGACCCAAAATTATCCTTCAACAGA
ACCTTTAACGATTTTGTATTAAAGGTGTTGGTCATCCCAGGGTATTATAAGCACAACAAA
ACAATCTACTGCCGATGCGACAATAGGAAAACGAAGAAAGGGGAGGACCAAGAAAAAATA
GAAGAAGGGAAAGTAGGATTAGTAAAAATCGTCTTGAACAAAAAAGAAAAAAAACCAAGA
GGAATCGATTTCACAGAAACTGATGAGTTGGAACAAACAGACATAGTCCAAAATGGAAAT
GACAAACTGGTGAAGGTGAAGGAAAATGAAACTATTCATTTTAAATTTAACTCCAATCAA
AAACTTGAAATTAAGGAATGCGAAAATATTATTAACATTAAATATGGCTTTCTACAAGAG
CACGTTTTAAATTTTAGATTTCCTGCCGTCTTTTTATCCTCAGAAAACTGCACCATAACA
GTTATAGAAAGTGCAAAAACACCTGTAAGGATTATCGTAAAGACGCAGAAAACGGAAAAC
ATAGATGGCTGTGATTTTACCAAACCGTCAGGGGAGGGAGATTACCAAGATGGGTTTGCC
TTAGAAGAATTAAAGTCAAATGAAAAAATATGTACGATACATATCGGCTCCAGCAAGAAG
AAAATTTCTGCAGGTATTAAGTGCCCCTACAAATTAACACCTACCTACTGCTTTAGACAC
GTCCTATATGAAAAAGACGTCAACGGGGTGAAGTCCTATCACCCCTTCTTGTTGACCGAC
GTTTTGGGAACCCTCGATGTAGAATTCTACAGCAATGTACAAGAGGGATCCTACATAATT
GGGTTGCCAACCAATCCCCAAAAATATTCTGTTGTGAGATGCGTTTGTGAGCATAATGGA
AAAGCTGGTATTATGGAACTGAGGATTGCCTCTTCCTCCGGGTGGGCCTTCCTCAGCCTC
ACCTTGCTGCTTCTCCTCATCGCTCTCCTTTCCGCGTGCTAA
>Hap_149
ATGAAGCTACTAACCTTTGCCGCGGCGACCTATGGGTTCCTACTGAAGGAATGTCTAAAC
AGCTTAATACTTCCAACAGAGCATTTATGCGACTTTGCGTTGAATCCCCATAGTAGCATC
AAGCCGGTGCTCAAAGAAGCGAGTGGAAAGGATGAAGAAGTGTGGTGCAGCGTGCATAAC
CCAAATCTCACAGACTACGTAGCAATGGTGTGTCCCAAAAAAAAAAAGGGAGACTACACA
GAGTTAGAAACAGTGCCAGCCAACTGCTTCACCAAACATCTCTACTCCCCATATGATTCA
GAAGAAAATGAAAAAGACATGGAACTTCTCGAATTAGACCCAAAATTATCCTTCAACAGA
ACCTTTAACGATTTTGTATTAAAGGTGTTGGTCATCCCAGGGTATTATAAGCACAACAAA
ACAATCTACTGCCGATGCGACAATAGGAAAACGAAGAAAGGGGAGGACCAAGAAAAAATA
GAAGAAGGGAAAGTAGGATTAGTAAAAATCGTCTTGAACAAAAAAGAAAAAAAACCAAGA
GGAATCGATTTCACAGAAACTGATGAGTTGGAACAAACAGACATAGTCCAAAATGGAAAT
GACAAACTGGTGAAGGTGAAGGAAAATGAAACTATTCATTTTAAATTTAACTCCAATCAA
AAACTTGAAATTAAGGAATGCGAAAATGTTATTAACATTAAATATGGCTTTCTACAAGAG
CACGTTTTAAATTTTAGATTTCCTGCCGTCTTTTTATCCTCAGAAAACTGCACCATAACA
GTTATAGAAAGTGCAAAAACACCTGTAAGGATTATCGTAAAGACGCAGAAAACGGAAAAC
ATAGATGGCTGTGATTTTACCAAACCGTCAGGGGAGGGAGATTACCAAGATGGGTTTGCC
TTAGAAGAATTAAAGTCAAATGAAAAAATATGTACGATACATATCGGCTCCAGCAAGAAG
AAAATTTCTGCAGGTATTAAGTGCCCCTACAAATTAACACCTACCTACTGCTTTAGACAC
GTCCTATATGAAAAAGACGTCAACGGGGTGAAGTCCTATCACCCCTTCTTGTTGACCGAC
GTTTTGGGAACCCTCGATGTAGAATTCTACAGCAATGTACAAGAGGGATCCTACATAATT
GGGTTGCCAACCAATCCCCAAAAATATTCTGTTGTGAGATGCGTTTGTGAGCATAATGGA
AAAGCTGGTATTATGGAACTGAGGATTGCCTCTTCCTCCGGGTGGGCCTTCCTCAGCCTC
ACCTTGCTGCTTCTCCTCATCGCTCTCCTTTCCGCGTGCTAA
>Hap_150
ATGAAGCTACTAACCTTTGCCGCGGCGACCTATGGGTTCCTACTGAAGGAATGTCTAAAC
AGCTTAATACTTCCAACAGAGCATTTATGCGACTTTGCGTTGAATCCCCATAGTAGCATC
AAGCCGGTGCTCAAAGAAGCGAGTGGAAAGGATGAAGAAGTGTGGTGCAGCGTGCATAAC
CCAAATCTCACAGACTACGTAGCAATGGTGTGTCCCAAAAAAAAAAAGGGAGACTACACA
GAGTTAGAAACAGTGCCAGCCAACTGCTTCACCAAACATCTCTACTCCCCATATGATTCA
GAAGAAAATGAAAAAGACATGGAACTTCTCGAATTAGACCCAAAATTATCCTTCAACAGA
ACCTTTAACGATTTTGTATTAAAGGTGTTGGTCATCCCAGGGTATTATAAGCACAACAAA
ACAATCTACTGCCGATGCGACAATAGGAAAACGAAGAAAGGGGAGGACCAAGAAAAAATA
GAAGAAGGGAAAGTAGGATTAGTAAAAATCGTCTTGAACAAAAAAGAAAAAAAACCAAGA
GGAATCGATTTCACAGAAACTGATGAGTTGGAACAAACAGACATAGTCCAAAATGGAAAT
GACAAACTGGTGAAGGTGAAGGAAAATGAAACTATTCATTTTAAATTTAACTCCAATCAA
AAACTTGAAATTAAGGAATGCGAAAATATTATTAACATTAAATATGGCTTTCTACAAGAG
CACGTTTTAAATTTTAGATTTCCTGCCGTCTTTTTATCCTCAGAAAACTGCACCATAACA
GTTATAGAAAGTGCAAAAACACCTGTAAGGATTATCGTAAAGACGCAGAAAACGGAAAAC
ATAGATGGCTGTGATTTTACCAAACCGTCAGGGGAGGGAGATTACCAAGATGGGTTTGCC
TTAGAAGAATTAAAGTCAAATGAAAAAATATGTACGATACATATCGGCTCCAGCAAGAAG
AAAATTTCTGCAGGTATTAAGTGCCCCTACAAATTAACACCTACCTACTGCTTTAGACAC
GTCCTATATGAAAAAGACGTCAACGGGGTGAAGTCCTATCACCCCTTCTTGTTGACCGAC
GTTTTGGGAACCCTCGATGTAGAATTCTACAGCAATGTACAAGAGGGATCCTACATAATT
GGGTTGCCAACCAATCCCCAAAAATATTCTGTTGTGAGATGCGTTTGTGAGCATAATGGA
AAAGCTGGTATTATGGAACTGAGGATTGCCTCTTCCTCCGGGTGGGCCTTCCTCAGCCTC
ACCTTGCTGCTTCTCCTCATCGCTCTCCTTTCCGCGTGCTAA
>Hap_151
ATGAAGCTACTAACCTTTGCCGCGGCGACCTATGGGTTCCTACTGAAGGAATGTCTAAAC
AGCTTAATACTTCCAACAGAGCATTTATGCGACTTTGCGTTGAATCCCCATAGTAGCATC
AAGCCGGTGCTCAAAGAAGCGAGTGGAAAGGATGAAGAAGTGTGGTGCAGCGTGCATAAC
CCAAGTCTCACAGACTACGTAGCAATGGTGTGTCCCAAAAAAAAAGGAGGAGACTACACA
GAGTTAGAAACAGTGCCAGCCAACTGCTTCACCAAACATCTCTACTCCCCATATGATTCA
GAAGAAAATGAAAAAGACATGGAACTTCTCGAATTAGACCCAAAATTATCCTTCAACAGA
ACCTTTAACGATTTTGTATTAAAGGTGTTGGTCATCCCAGGGTATTATAAGCACAACAAA
ACAATCTACTGCCGATGCGACAATAGGAAAACGAAGAAAGGGGAGGACCAAGAAAAAATA
GAAGAAGGGAAAGTAGGATTAGTAAAAATCGTCTTGAACAAAAAAGAAAAAAAACCAAGA
GGAATCGATTTCACAGAAACTGATGAGTTGGAACAAACAGACATAGTCCAAAATGGAAAT
GACAAACTGGTGAAGGTGAAGGAAAATGAAACTATTCATTTTAAATTTAACTCCAATCAA
AAACTTGAAATTAAGGAATGCGAAAATATTATTAACATTAAATATGGCATTCTACAAGAG
CACGTTTTAAATTTTAGATTTCCTGCCGTCTTTTTATCCTCAGAAAACTGCACCATAACA
GTTAAAGAAAGTGCAAAAACACCTGTAAGGATTATCATAAAGACGCAGAAAACGGAAAAC
ATAGATGGCTGTGATTTTACCAAACCGTCAGGGGAGGGAGATTACCAAGATGGGTTTGCC
TTAGAAGAATTAAAGTCAAATGAAAAAATATGTACGATACATATCGGCTCCAGCAAGAAG
AAAATCTCTGCAGGTATTAAGTGCCCCTACAAATTAACACCTACCTACTGCTTTAGACAC
GTCCTATATGAAAAAGACGTCAACGGGGTGAAGTCCTATCACCCCTTCTTGTTGACCGAC
GTTTTGGGAACCCTCGATGTAGAATTCTACAGCAATGCACAAGAGGGATCCTACATAATT
GGGTTGCCAACCAATCCCCAAAAATATTCTGTTGTGAGATGTGTTTGTGAGCATAATGGA
AAAGCTGGTATTATGGAACTGAGGATTGCCTCTTCCTCCGGGTGGGCCTTCCTCAGCCTC
ACCTTGCTGCTTCTCCTCATCGCTCTCCTTTCCGCGTGCTAA
>Hap_152
ATGAAGCTACTAACCTTTGCCGCGGCGACCTATGGGTTCCTACTGAAGGAATGTCTAAAC
AGCTTAATACTTCCAACAGAGCATTTATGCGACTTTGCGTTGAATCCCCATAGTAGCATC
AAGCCGGTGCTCAAAGAAGCGAGTGGAAAGGATGAAGAAGTGTGGTGCAGCGTGCATAAC
CCAAGTCTCACAGACTACGTAGCAATGGTGTGTCCCAAAAAAAAAGGAGGAGACTACACA
GAGTTAGAAACAGTGCCAGCCAACTGCTTCACCAAACATCTCTACTCCCCATATGATTCA
GAAGAAAATGAAAAAGACATGGAACTTCTCGAATTAGACCCAAAATTATCCTTCAACAGA
ACCTTTAACGATTTTGTATTAAAGGTGTTGGTCATCCCAGGGTATTATAAGCACAACAAA
ACAATCTACTGCCGATGCGACAATAGGAAAACGAAGAAAGGGGAGGACCAAGAAAAAATA
GAAGAAGGGAAAGTAGGATTAGTAAAAATCGTCTTGAACAAAAAAGAAAAAAAACCAAGA
GGAATCGATTTCACAGAAACTGATGAGTTGGAACAAATAGACATAGTCCAAAATGGAAAT
GACAAACTGGTGAAGGTGAAGGAAAATGAAACTATTCATTTTAAATTTAACTCCAATCAA
AAACTTGAAATTAAGGAATGCGAAAATATTATTAACATTAAATATGGCTTTCTACAAGAG
CACGTTTTAAATTTTAGATTTCCTGCCGTCTTTTTATCCTCAGAAAACTGCACCATAACA
GTTATAGAAAGTGCAAAAACACCTGTAAGGATTATCGTAAAGACGCAGAAAACGGAAAAC
ATAGATGGCTGTGATTTTACCAAACCGTCAGGGGAGGGAGATTACCAAGATGGGTTTGCC
TTAGAAGAATTAAAGTCAAATGAAAAAATATGTACGATACATATCGGCTCCAGCAAGAAG
AAAATTTCTGCAGGTATTAAGTGCCCCTACAAATTAACACCTACCTACTGCTTTAGACAC
GTCCTATATGAAAAAGACGTCAACGGGGTGAAGTCCTATCACCCCTTCTTGTTGACCGAC
GTTTTGGGAACCCTCGATGTAGAATTCTACAGCAATGCACAAGAGGGATCCTACATAATT
GGGTTGCCAACCAATCCCCAAAAATATTCTGTTGTGAGATGCGTTTGTGAGCATAATGGA
AAAGCTGGTATTATGGAACTGAGGATTGCCTCTTCCTCCGGGTGGGCCTTCCTCAGCCTC
ACCTTGCTGCTTCTCCTCATCGCTCTCCTTTCCGCGTGCTAG
>Hap_153
ATGAAGCTACTAACCTTTGCCGCGGCGACCTATGGGTTCCTACTGAAGGAATGTCTAAAC
AGCTTAATACTTCCAACAGAGCATTTATGCGACTTTGCGTTGAATCCCCATAGTAGCATC
AAGCCGGTGCTCAAAGAAGCGAGTGGAAAGGATGAAGAAGTGTGGTGCAGCGTGCATAAC
CCAAGTCTCACAGACTACGTAGCAATGGTGTGTCCCAAAAAAAAAGGAGGAGACTACACA
GAGGTAGAAACAGTGCCAGCCAACTGCTTCACCAAACATCTCTACTCCCCATATGATTCA
GAAGAAAATGAAAAAGACATGGAACTTCTCGAATTAGACCCAAAATTATCCTTCAACAGA
ACCTTTAACGATTTTGTATTAAAGGTGTTGGTCATCCCAGGGTATTATAAGCACAACAAA
ACAATCTACTGCCGATGCGACAATAGGAAAACGAAGAAAGGGGAGGACCAAGAAAAAATA
GAAGAAGGGAAAGTAGGATTAGTAAAAATCGTCTTGAACAAAAAAGAAAAAAAACCAAGA
GGAATCGATTTCACAGAAACTGATGAGTTGGAACAAACAGACATAGTCCAAAATGGAAAT
GACAAACTGGTGAAGGTGAAGGAAAATGAAACTATTCATTTTAAATTTAACTCCAATCAA
AAACTTGAAATTAAGGAATGCGAAAATATTATTAACATTAAATATGGCATTCTACAAGAG
CACGTTTTAAATTTTAGATTTCCTGCCGTCTTTTTATCCTCAGAAAACTGCACCATAACA
GTTAAAGAAAGTGCAAAAACACCTGTAAGGATTATCATAAAGACGCAGAAAACGGAAAAC
ATAGATGGCTGTGATTTTACCAAACCGTCAGGGGAGGGAGATTACCAAGATGGGTTTGCC
TTAGAAGAATTAAAGTCAAATGAAAAAATATGTACGATACATATCGGCTCCAGCAAGAAG
AAAATTTCTGCAGGTATTAAGTGCCCCTACAAATTAACACCTACCTACTGCTTTAGACAC
GTCCTATATGAAAAAGACGTCAACGGGGTGAAGTCCTATCACCCCTTCTTGTTGACCGAC
GTTTTGGGAACCCTCGATGTAGAATTCTACAGCAATGCACAAGAGGGATCCTACATAATT
GGGTTGCCAACCAATCCCCAAAAATATTCTGTTGTGAGATGCGTTTGTGAGCATAATGGA
AAAGCTGGTATTATGGAACTGAGGATTGCCTCTTCCTCCGGGTGGGCCTTCCTCAGCCTC
ACCTTGCTGCTTCTCCTCATCGCTCTCCTTTCCGCGTGCTAG
>Hap_154
ATGAAGCTACTAACCGTTGCCGCGGCGACCTATGGGTTCCTACTGAAGGAATGTCTAAAC
AGCTTAATACTTCCAACAGAGCATTTATGCGACTTTGCGTTGAATCCCCATAGTAGCATC
AAGCCGGTGCTCAAAGAAGCGAGTGGAAAGGATGAAGAAGTGTGGTGCAGCGTGCATAAC
CCAAATCTCACAGACTACGTAGCAATGGTGTGTCCCAAAAAAAAAGGAGGAGACTACACA
GAGTTAGAAACAGTGCCAGCCAACTGCTTCACCAAACATCTCTACTCCCCATATGATTCA
GAAGAAAATGAAAAAGACATGGAACTTCTCGAATTAGACCCAAAATTATCCTTCAACAGA
ACCTTTAACGATTTTGTATTAAAGGTGTTGGTCATCCCAGGGTATTATAAGCACAACAAA
ACAATCTACTGCCGATGCGACAATAGGAAAACGAAGAAAGGGGAGGACCAAGAAAAAATA
GAAGAAGGGAAAGTAGGATTAGTAAAAATCGTCTTGAACAAAAAAGAAAAAAAACCAAGA
GGAATCGATTTCACAGAAACTGATGAGTTGGAACAAACAGACATAGTCCAAAATGGAAAT
GACAAACTGGTGAAGGTGAAGGAAAATGAAACTATTCATTTTAAATTTAACTCCAATCAA
AAACTTGAAATTAAGGAATGCGAAAATATTATTAACATTAAATATGGCTTTCTACAAGAG
CACGTTTTAAATTTTAGATTTCCTGCCGTCTTTTTATCCTCAGAAAACTGCACCATAACA
GTTATAGAAAGTGCAAAAACACCTGTAAGGATTATCGTAAAGACGCAGAAAACGGAAAAC
ATAGATGGCTGTGATTTTACCAAACCGTCAGGGGAGGGAGATTACCAAGATGGGTTTGCC
TTAGAAGAATTAAAGTCAAATGAAAAAATATGTACGATACATATCGGCTCCAGCAAGAAG
AAAATTTCTGCAGGTATTAAGTGCCCCTACAAATTAACACCTACCTACTGCTTTAGACAC
GTCCTATATGAAAAAGACGTCAACGGGGTGAAGTCCTATCACCCCTTCTTGTTGACCGAC
GTTTTGGGAACCCTCGATGTAGAATTCTACAGCAATGTACAAGAGGGATCCTACATAATT
GGGTTGCCAACCAATCCCCAAAAATATTCTGTTGTGAGATGCGTTTGTGAGCATAATGGA
AAAGCTGGTATTATGGAACTGAGGATTGCCTCTTCCTCCGGGTGGGCCTTCCTCAGCCTC
ACCTTGCTGCTTCTCCTCATCGCTCTCCTTTCCGCGTGCTAG
>Hap_155
ATGAAGCTACTAACCTTTGCCGCGGCGACCTATGGGTTCCTACTGAAGGAATGTCTAAAC
AGCTTAATACTTCCAACAGAGCATTTATGCGACTTTGCGTTGAATCCCCATAGTAGCATC
AAGCCGGTGCTCAAAGAAGCGAGTGGAAAGGATGAAGAAGTGTGGTGCAGCGTGCATAAC
CCAAGTCTCACAGACTACGTAGCAATGGTGTGTCCCAAAAAAAAAGGAGGAGACTACACA
GAGTTAGAAACAGTGCCAGCCAACTGCTTCACCAAACATCTCTACTCCCCATATGATTCA
GAAGAAAATGAAAAAGACATGGAACTTCTCGAATTAGACCCAAAATTATCCTTCAACAGA
ACCTTTAACGATTTTGTATTAAAGGTGTTGGTCATCCCAGGGTATTATAAGCACAACAAA
ACAATCTACTGCCGATGCGACAATAGGAAAACGAAGAAAGGGGAGGACCAAGAAAAAATA
GAAGAAGGGAAAGTAGGATTAGTAAAAATCGTCTTGAACAAAAAAGAAAAAAAACCAAGA
GGAATCGATTTCACAGAAACTGATGAGTTGGAACAAATAGACATAGTCCAAAATGGAAAT
GACAAACTGGTGAAGGTGAAGGAAAATGAAACTATTCATTTTAAATTTAACTCCAATCAA
AAACTTGAAATTAAGGAATGCGAAAATGTTATTAACATTAAATATGGCTTTCTACAAGAG
CACGTTTTAAATTTTAGATTTCCTGCCGTCTTTTTATCCTCAGAAAACTGCACCATAACA
GTTAAAGAAAGTGCAAAAACACCTGTAAGGATTATCATAAAGACGCAGAAAACGGAAAAC
ATAGATGGCTGTGATTTTACCAAACCGTCAGGGGAGGGAGATTACCAAGATGGGTTTGCC
TTAGAAGAATTAAAGTCAAATGAAAAAATATGTACGATACATATCGGCTCCAGCAAGAAG
AAAATTTCTGCAGGTATTAAGTGCCCCTACAAATTAACACCTACCTACTGCTTTAGACAC
GTCCTATATGAAAAAGACGTCAACGGGGTGAAGTCCTATCACCCCTTCTTGTTGACCGAC
GTTTTGGGAACCCTCGATGTAGAATTCTACAGCAATGCACAAGAGGGATCCTACATAATT
GGGTTGCCAACCAATCCCCAAAAATATTCTGTTGTGAGATGCGTTTGTGAGCATAATGGA
AAAGCTGGTATTATGGAACTGAGGATTGCCTCTTCCTCCGGGTGGGCCTTCCTCAGCCTC
ACCTTGCTGCTTCTCCTCATCGCTCTCCTTTCCGCGTGCTAG
>Hap_156
ATGAAGCTACTAACCTTTGCCGCGGCGACCTATGGGTTCCTACTGAAGGAATGTCTAAAC
AGCTTAATACTTCCAACAGAGCATTTATGCGACTTTGCGTTGAATCCCCATAGTAGCATC
AAGCCGGTGCTCAAAGAAGCGAGTGGAAAGGATGAAGAAGTGTGGTGCAGCGTGCATAAC
CCAAGTCTCACAGACTACGTAGCAATGGTGTGTCCCAAAAAAAAAGGAGGAGACTACACA
GAGTTAGAAACAGTGCCAGCCAACTGCTTCACCAAACATCTCTACTCCCCATATGATTCA
GAAGAAAATGAAAAAGACATGGAACTTCTCGAATTAGACCCAAAATTATCCTTCAACAGA
ACCTTTAACGATTTTGTATTAAAGGTGTTGGTCATCCCAGGGTATTATAAGCACAACAAA
ACAATCTACTGCCGATGCGACAATAGGAAAACGAAGAAAGGGGAGGACCAAGAAAAAATA
GAAGAAGGGAAAGTAGGATTAGTAAAAATCGTCTTGAACAAAAAAGAAAAAAAACCAAGA
GGAATCGATTTCACAGAAACTGATGAGTTGGAACAAACAGACATAGTCCAAAATGGAAAT
GACAAACTGGTGAAGGTGAAGGAAAATGAAACTATTCATTTTAAATTTAACTCCAATCAA
AAACTTGAAATTAAGGAATGCGAAAATATTATTAACATGAAATATGGCTTTCTACAAGAG
CACGTTTTAAATTTTAGATTTCCTGCCGTCTTTTTATCCTCAGAAAACTGCACCATAACA
GTTATAGAAAGTGCAAAAACACCTGTAAGGATTATCGTAAAGACGCAGAAAACGGAAAAC
ATAGATGGCTGTGATTTTACCAAACCGTCAGGGGAGGGAGATTACCAAGATGGGTTTGCC
TTAGAAGAATTAAAGTCAAATGAAAAAATATGTACGATACATATCGGCTCCAGCAAGAAG
AAAATTTCTGCAGGTATTAAGTGCCCCTACAAATTAACACCTACCTACTGCTTTAGACAC
GTCCTATATGAAAAAGACGTCAACGGGGTGAAGTCCTATCACCCCTTCTTGTTGACCGAC
GTTTTGGGAACCCTCGATGTAGAATTCTACAGCAATGTACAAGAGGGATCCTACATAATT
GGGTTGCCAACCAATCCCCAAAAATATTCTGTTGTGAGATGCGTTTGTGAGCATAATGGA
AAAGCTGGTATTATGGAACTGAGGATTGCCTCTTCCTCCGGGTGGGCCTTCCTCAGCCTC
ACCTTGCTGCTTCTCCTCATCGCTCTCCTTTCCGCGTGCTAG
>Hap_157
ATGAAGCTACTAACCTTTGCCGCGGCGACCTATGGGTTCCTACTGAAGGAATGTCTAAAC
AGCTTAATACTTCCAACAGAGCATTTATGCGACTTTGCGTTGAATCCCCATAGTAGCATC
AAGCCGGTGCTCAAAGAAGCGAGTGGAAAGGATGAAGAAGTGTGGTGCAGCGTGCATAAC
CCAAATCTCACAGACTACGTAGCAATGGTGTGTCCCAAAAAAAAAGGAGGAGACTACACA
GAGTTAGAAACAGTGCCAGCCAACTGCTTCACCAAACATCTCTACTCCCCATATGATTCA
GAAGAAAATGAAAAAGACATGGAACTTCTCGAATTAGACCCAAAATTATCCTTCAACAGA
ACCTTTAACGATTTTGTATTAAAGGTGTTGGTCATCCCAGGGTATTATAAGCACAACAAA
ACAATCTACTGCCGATGCGACAATAGGAAAACCAAGAAATGAGAGAGCCAAGAAAAAATA
GAAGAAGGGAAAGTAGGATTAGTAAAAATCGTCTTGAACAAAAAAGAAAAAAAACCAAGA
GGAATCGATTTCACAGAAACTGATGAGTTGGAACAAACAGACATAGTCCAAAATGGAAAT
GACAAACTGGTGAAGGTGAAGGAAAATGAAACTATTCATTTTAAATTTAACTCCAATCAA
AAACTTGAAATTAAGGAATGCGAAAATATTATTAACATTAAATATGGCTTTCTACAAGAG
CACGTTTTAAATTTTAGATTTCCTGCCGTCTTTTTATCCTCAGAAAACTGCACCATAACA
GTTATAGAAAGTGCAAAAACACCTGTAAGGATTATCGTAAAGACGCAGAAAACGGAAAAC
ATAGATGGCTGTGATTTTACCAAACCGTCAGGGGAGGGAGATTACCAAGATGGGTTTGCC
TTAGAAGAATTAAAGTCAAATGAAAAAATATGTACGATACATATCGGCTCCAGCAAGAAG
AAAATTTCTGCAGGTATTAAGTGCCCCTACAAATTAACACCTACCTACTGCTTTAGACAC
GTCCTATATGAAAAAGACGTCAACGGGGTGAAGTCCTATCACCCCTTCTTGTTGACCGAC
GTTTTGGGAACCCTCGATGTAGAATTCTACAGCAATGCACAAGAGGGATCCTACATAATT
GGGTTGCCAACCAATCCCCAAAAATATTCTGTTGTGAGATGCGTTTGTGAGCATAATGGA
AAAGCTGGTATTATGGAACTGAGGATTGCCTCTTCCTCCGGGTGGGCCTTCCTCAGCCTC
ACCTTGCTGCTTCTCCTCATCGCTCTCCTTTCCGCGTGCTAG
>Hap_158
ATGAAGCTACTAACCTTTGCCGCGGCGACCTATGGGTTCCTACTGAAGGAATGTCTAAAC
AGCTTAATACTTCCAACAGAGCATTTATGCGACTTTGCGTTGAATCCCCATAGTAGCATC
AAGCCGGTGCTCAAAGAAGCGAGTGGAAAGGATGAAGAAGTGTGGTGCAGCGTGCATAAC
CCAAGTCTCACAGACTACGTAGCAATGGTGTGTCCCAAAAAAAAAGGAGGAGACTACACA
GAGGTAGAAACAGTGCCAGCCAACTGCTTCACCAAACATCTCTACTCCCCATATGATTCA
GAAGAAAATGAAAAAGACATGGAACTTCTCGAATTAGACCCAAAATTATCCTTCAACAGA
ACCTTTAACGATTTTGTATTAAAGGTGTTGGTCATCCCAGGGTATTATAAGCACAACAAA
ACAATCTACTGCCGATGCGACAATAGGAAAACGAAGAAAGGGGAGGACCAAGAAAAAATA
GAAGAAGGGAAAGTAGGATTAGTAAAAATCGTCTTGAACAAAAAAGAAAAAAAACCAAGA
GGAATCGATTTCACAGAAACTGATGAGTTGGAACAAACAGACATAGTCCAAAATGGAAAT
GACAAACTGGTGAAGGTGAAGGAAAATGAAACTATTCATTTTAAATTTAACTCCAATCAA
AAACTTGAAATTAAGGAATGCGAAAATATTATTAACATTAAATATGGCTTTCTACAAGAG
CACGTTTTAAATTTTAGATTTCCTGCCGTCTTTTTATCCTCAGAAAACTGCACCATAACA
GTTACAGAAAGTGCAAAAACACCTGTAAGGATTATCATAAAGACGCAGAAAACGGAAAAC
ATAGATGGCTGTGATTTTACCAAACCGTCAGGGGAGGGAGATTACCAAGATGGGTTTGCC
TTAGAAGAATTAAAGTCAAATGAAAAAATATGTACGATACATATCGGCTCCAGCAAGAAG
AAAATTTCTGCAGGTATTAAGTGCCCCTACAAATTAACACCTACCTACTGCTTTAGACAC
GTCCTATATGAAAAAGACGTCAACGGGGTGAAGTCCTATCACCCCTTCTTGTTGACCGAC
GTTTTGGGAACCCTCGATGTAGAATTCTACAGCAATGTACAAGAGGGATCCTACATAATT
GGGTTGCCAACCAATCCCCAAAAATATTCTGTTGTGAGATGCGTTTGTGAGCATAATGGA
AAAGCTGGTATTATGGAACTGAGGATTGCCTCTTCCTCCGGGTGGGCCTTCCTCAGCCTC
ACCTTGCTGCTTCTCCTCATCGCTCTCCTTTCCGCGTGCTAG
>Hap_159
ATGAAGCTACTAACCTTTGCCGCGGCGACCTATGGGTTCCTACTGAAGGAATGTCTAAAC
AGCTTAATACTTCCAACAGAGCATTTATGCGACTTTGCGTTGAATCCCCATAGTAGCATC
AAGCCGGTGCTCAAAGAAGCGAGTGGAAAGGATGAAGAAGTGTGGTGCAGCGTGCATAAC
CCAAGTCTCACAGACTACGTAGCAATGGTGTGTCCCAAAAAAAAAGGAGGAGACTACACA
GAGTTAGAAACAGTGCCAGCCAACTGCTTCACCAAACATCTCTACTCCCCATATGATTCA
GAAGAAAATGAAAAAGACATGGAACTTCTCGAATTAGACCCAAAATTATCCTTCAACAGA
ACCTTTAACGATTTTGTATTAAAGGTGTTGGTCATCCCAGGGTATTATAAGCACAACAAA
ACAATCTACTGCCGATGCGACAATAGGAAAACGAAGAAAGGGGAGGGCCAAGAAAAAATA
GAAGAAGGGAAAGTAGGATTAGTAAAAATCGTCTTGAACAAAAAAGAAAAAAAACCAAGA
GGAATCGATTTCACAGAAACTGATGAGTTGGAACAAACAGACATAGTCCAAAATGGAAAT
GACAAACTGGTGAAGGTGAAGGAAAATGAAACTATTCATTTTAAATTTAACTCCAATCAA
AAACTTGAAATTAAGGAATGCGAAAATATTATTAACATTAAATATGGCTTTCTACAAGAG
CACGTTTTAAATTTTAGATTTCCTGCCGTCTTTTTATCCTCAGAAAACTGCACCATAACA
GTTAAAGAAAGTGCAAAAACACCTGTAAGGATTATCATAAAGACGCAGAAAACGGAAAAC
ATAGATGGCTGTGATTTTACCAAACCGTCAGGGGAGGGAGATTACCAAGATGGGTTTGCC
TTAGAAGAATTAAAGTCAAATGAAAAAATATGTACGATACATATCGGCTCCAGCAAGAAG
AAAATTTCTGCAGGTATTAAGTGCCCCTACAAATTAACACCTACCTACTGCTTTAGACAC
GTCCTATATGAAAAAGACGTCAACGGGGTGAAGTCCTATCACCCCTTCTTGTTGACCGAC
GTTTTGGGAACCCTCGATGTAGAATTCTACAGCAATGTACAAGAGGGATCCTACATAATT
GGGTTGCCAACCAATCCCCAAAAATATTCTGTTGTGAGATGCGTTTGTGAGCATAATGGA
AAAGCTGGTATTATGGAACTGAGGATTGCCTCTTCCTCCGGGTGGGCCTTCCTCAGCCTC
ACCTTGCTGCTTCTCCTCATCGCTCTCCTTTCCGCGTGCTAG
>Hap_160
ATGAAGCTACTAACCTTTGCCGCGGCGACCTATGGGTTCCTACTGAAGGAATGTCTAAAC
AGCTTAATACTTCCAACAGAGCATTTATGCGACTTTGCGTTGAATCCCCATAGTAGCATC
AAGCCGGTGCTCAAAGAAGCGAGTGGAAAGGATGAAGAAGTGTGGTGCAGCGTGCATAAC
CCAAGTCTCACAGACTACGTAGCAATGGTGTGTCCCAAAAAAAAAGGAGGAGACTACACA
GAGTTAGAAACAGTGCCAGCCAACTGCTTCACCAAACATCTCTACTCCCCATATGATTCA
GAAGAAAATGAAAAAGACATGGAACTTCTCGAATTAGACCCAAAATTATCCTTCAACAGA
ACCTTTAACGATTTTGTATTAAAGGTGTTGGTCATCCCAGGGTATTATAAGCACAACAAA
ACAATCTACTGCCGATGCGACAATAGGAAAACGAAGAAAGGGGAGGACCAAGAAAAAATA
GAAGAAGGGAAAGTAGGATTAGTAAAAATCGTCTTGAACAAAAAAGAAAAAAAACCAAGA
GGAATCGATTTCACAGAAACTGATGAGTTGGAACAAACAGACATAGTCCAAAATGGAAAT
GACAAACTGGTGAAGGTGAAGGAAAATGAAACTATTCATTTTAAATTTAACTCCAATCAA
AAACTTGAAATTAAGGAATGCGAAAATGTTATTAACATGAAATATGGCTTTCTACAAGAT
CACGTTTTAAATTTTAGATTTCCTGCCGTCTTTTTATCCTCAGAAAACTGCACCATAACA
GTTAAAGAAAGTGCAAAAACACCTGTAAGGATTATCATAAAGACGCAGAAAACGGAAAAC
ATAGATGGCTGTGATTTTACCAAACCGTCAGGGGAGGGAGATTACCAAGATGGGTTTGCC
TTAGAAGAATTAAAGTCAAATGAAAAAATATGTACGATACATATCGGCTCCAGCAAGAAG
AAAATTTCTGCAGGTATTAAGTGCCCCTACAAATTAACACCTACCTACTGCTTTAGACAC
GTCCTATATGAAAAAGACGTCAACGGGGTGAAGTCCTATCACCCCTTCTTGTTGACCGAC
GTTTTGGGAACCCTCGATGTAGAATTCTACAGCAATGTACAAGAGGGATCCTACATAATT
GGGTTGCCAACCAATCCCCAAAAATATTCTGTTGTGAGATGCGTTTGTGAGCATAATGGA
AAAGCTGGTATTATGGAACTGAGGATTGCCTCTTCCTCCGGGTGGGCCTTCCTCAGCCTC
ACCTTGCTGCTTCTCCTCATCGCTCTCCTTTCCGCGTGCTAG
>Hap_161
ATGAAGCTACTAACCTTTGCCGCGGCGACCTATGGGTTCCTACTGAAGGAATGTCTAAAC
AGCTTAATACTTCCAACAGAGCATTTATGCGACTTTGCGTTGAATCCCCATAGTAGCATC
AAGCCGGTGCTCAAAGAAGCGAGTGGAAAGGATGAAGAAGTGTGGTGCAGCGTGCATAAC
CCAAGTCTCACAGACTACGTAGCAATGGTGTGTCCCAAAAAAAAAGGAGGAGACTACACA
GAGTTAGAAACAGTGCCAGCCAACTGCTTCACCAAACATCTCTACTCCCCATATGATTCA
GAAGAAAATGAAAAAGACATGGAACTTCTCGAATTAGACCCAAAATTATCCTTCAACAGA
ACCTTTAACGATTTTGTATTAAAGGTGTTGGTCATCCCAGGGTATTATAAGCACAACAAA
ACAATCTACTGCCGATGCGACAATAGGAAAACGAAGAAAGGGGAGGACCAAGAAAAAATA
GAAGAAGGGAAAGTAGGATTAGTAAAAATCGTCTTGAACAAAAAAGAAAAAAAACCAAGA
GGAATCGATTTCACAGAAACTGATGAGTTGGAACAAACAGACATAGTCCAAAATGGAAAT
GACAAACTGGTGAAGGTGAAGGAAAATGAAACTATTCATTTTAAATTTAACTCCAATCAA
AAACTTGAAATTAAGGAATGCGAAAATATTATTAACATTAAATATGGCTTTCTACAAGAG
CACGTTTTAAATTTTAGATTTCCTGCCGTCTTTTTATCCTCAGAAAACTGCACCATAACA
GTTAAAGAAAGTGCAAAAACACCTGTAAGGATTATCATAAAGACGCAGAAAACGGAAAAC
ATAGATGGCTGTGATTTTACCAAACCGTCAGGGGAGGGAGATTACCAAGATGGGTTTGCC
TTAGAAGAATTAAAGTCAAATGAAAAAATATGTACGATACATATCGGCTCCAGCAAGAAG
AAAATCTCTGCAGGTATTAAGTGCCCCTACAAATTAACACCTACCTACTGCTTTAGACAC
GTCCTATATGAAAAAGACGTCAACGGGGTGAAGTCCTATCACCCCTTCTTGTTGACCGAC
GTTTTGGGAACCCTCGATGTAGAATTCTACAGCAATGTACAAGAGGGATCCTACATAATT
GGGTTGCCAACCAATCCCCAAAAATATTCTGTTGTGAGATGCGTTTGTGAGCATAATGGA
AAAGCTGGTATTATGGAACTGAGGATTGCCTCTTCCTCCGGGTGGGCCTTCCTCAGCCTC
ACCTTGCTGCTTCTCCTCATCGCTCTCCTTTCCGCGTGCTAG
>Hap_162
ATGAAGCTACTAACCTTTGCCGCGGCGACCTATGGGTTCCTACTGAAGGAATGTCTAAAC
AGCTTAATACTTCCAACAGAGCATTTATGCGACTTTGCGTTGAATCCCCATAGTAGCATC
AAGCCGGTGCTCAAAGAAGCGAGTGGAAAGGATGAAGAAGTGTGGTGCAGCGTGCATAAC
CCAAGTCTCACAGACTACGTAGCAATGGTGTGTCCCAAAAAAAAAGGAGGAGACTACACA
GAGGTAGAAACAGTGCCAGCCAACTGCTTCACCAAACATCTCTACTCCCCATATGATTCA
GAAGAAAATGAAAAAGACATGGAACTTCTCGAATTAGACCCAAAATTATCCTTCAACAGA
ACCTTTAACGATTTTGTATTAAAGGTGTTGGTCATCCCAGGGTATTATAAGCACAACAAA
ACAATCTACTGCCGATGCGACAATAGGAAAACGAAGAAAGGGGAGGACCAAGAAAAAATA
GAAGAAGGGAAAGTAGGATTAGTAAAAATCGTCTTGAACAAAAAAGAAAAAAAACCAAGA
GGAATCGATTTCACAGAAACTGATGAGTTGGAACAAACAGACATAGTCCAAAATGGAAAT
GACAAACTGGTGAAGGTGAAGGAAAATGAAACTATTCATTTTAAATTTAACTCCAATCAA
AAACTTGAAATTAAGGAATGCGAAAATGTTATTAACATTAAATATGGCATTCTACAAGAG
CACGTTTTAAATTTTAGATTTCCTGCCGTCTTTTTATCCTCAGAAAACTGCACCATAACA
GTTACAGAAAGTGCAAAAACACCTGTAAGGATTATCATAAAGACGCAGAAAACGGAAAAC
ATAGATGGCTGTGATTTTACCAAACCGTCAGGGGAGGGAGATTACCAAGATGGGTTTGCC
TTAGAAGAATTAAAGTCAAATGAAAAAATATGTACGATACATATCGGCTCCAGCAAGAAG
AAAATTTCTGCAGGTATTAAGTGCCCCTACAAATTAACACCTACCTACTGCTTTAGACAC
GTCCTATATGAAAAAGACGTCAACGGGGTGAAGTCCTATCACCCCTTCTTGTTGACCGAC
GTTTTGGGAACCCTCGATGTAGAATTCTACAGCAATGTACAAGAGGGATCCTACATAATT
GGGTTGCCAACCAATCCCCAAAAATATTCTGTTGTGAGATGCGTTTGTGAGCATAATGGA
AAAGCTGGTATTATGGAACTGAGGATTGCCTCTTCCTCCGGGTGGGCCTTCCTCAGCCTC
ACCTTGCTGCTTCTCCTCATCGCTCTCCTTTCCGCGTGCTAG
>Hap_163
ATGAAGCTACTAACCTTTGCCGCGGCGACCTATGGGTTCCTACTGAAGGAATGTCTAAAC
AGCTTAATACTTCCAACAGAGCATTTATGCGACTTTGCGTTGAATCCCCATAGTAGCATC
AAGCCGGTGCTCAAAGAAGCGAGTGGAAAGGATGAAGAAGTGTGGTGCAGCGTGCATAAC
CCAAGTCTCACAGACTACGTAGCAATGGTGTGTCCCAAAAAAAAAGGAGGAGACTACACA
GAGGTAGAAACAGTGCCAGCCAACTGCTTCACCAAACATCTCTACTCCCCATATGATTCA
GAAGAAAATGAAAAAGACATGGAACTTCTCGAATTAGACCCAAAATTATCCTTCAACAGA
ACCTTTAACGATTTTGTATTAAAGGTGTTGGTCATCCCAGGGTATTATAAGCACAACAAA
ACAATCTACTGCCGATGCGACAATAGGAAAACGAAGAAAGGGGAGGACCAAGAAAAAATA
GAAGAAGGGAAAGTAGGATTAGTAAAAATCGTCTTGAACAAAAAAGAAAAAAAACCAAGA
GGAATCGATTTCACAGAAACTGATGAGTTGGAACAAACAGACATAGTCCAAAATGGAAAT
GACAAACTGGTGAAGGTGAAGGAAAATGAAACTATTCATTTTAAATTTAACTCCAATCAA
AAACTTGAAATTAAGGAATGCGAAAATGTTATTAACATTAAATATGGCATTCTACAAGAG
CACGTTTTAAATTTTAGATTTCCTGCCGTCTTTTTATCCTCAGAAAACTGCACCATAACA
GTTACAGAAAGTGCAAAAACACCTGTAAGGATTATCATAAAGACGCAGAAAACGGAAAAC
ATAGATGGCTGTGATTTTACCAAACCGTCAGGGGAGGGAGATTACCAAGATGGGTTTGCC
TTAGAAGAATTAAAGTCAAATGAAAAAATATGTACGATACATATCGGCTCCAGCAAGAAG
AAAATTTCTGCAGGTATTAAGTGCCCCTACAAATTAACACCTACCTACTGCTTTAGACAC
GTCCTATATGAAAAAGACGTCAACGGGGTGAAGTCCTATCACCCCTTCTTGTTGACCGAC
GTTTTGGGAACCCTCGATGTAGAATTCTACAGCAATGCACAAGAGGGATCCTACATAATT
GGGTTGCCAACCAATCCCCAAAAATATTCTGTTGTGAGATGCGTTTGTGAGCATAATGGA
AAAGCTGGTATTATGGAACTGAGGATTGCCTCTTCCTCCGGGTGGGCCTTCCTCAGCCTC
ACCTTGCTGCTTCTCCTCATCGCTCTCCTTTCCGCGTGCTAG
>Hap_164
ATGAAGCTACTAACCTTTGCCGCGGCGACCTATGGGTTCCTACTGAAGGAATGTCTAAAC
AGCTTAATACTTCCAACAGAGCATTTATGCGACTTTGCGTTGAATCCCCATAGTAGCATC
AAGCCGGTGCTCAAAGAAGCGAGTGGAAAGGATGAAGAAGTGTGGTGCAGCGTGCATAAC
CCAAGTCTCACAGACTACGTAGCAATGGTGTGTCCCAAAAAAAAAGGAGGAGACTACACA
GAGTTAGAAACAGTGCCAGCCAACTGCTTCACCAAACATCTCTACTCCCCATATGATTCA
GAAGAAAATGAAAAAGACATGGAACTTCTCGAATTAGACCCAAAATTATCCTTCAACAGA
ACCTTTAACGATTTTGTATTAAAGGTGTTGGTCATCCCAGGGTATTATAAGCACAACAAA
ACAATCTACTGCCGATGCGACAATAGGAAAACGAAGAAAGGGGAGGACCAAGAAAAAATA
GAAGAAGGGAAAGTAGGATTAGTAAAAATCGTCTTGAACAAAAAAGAAAAAAAACCAAGA
GGAATCGATTTCACAGAAACTGATGAGTTGGAACAAACAGACATAGTCCAAAATGGAAAT
GACAAACTGGTGAAGGTGAAGGAAAATGAAACTATTCATTTTAAATTTAACTCCAATCAA
AAACTTGAAATTAAGGAATGCGAAAATGTTATTAACATTAAATATGGCTTTCTACAAGAT
CACGTTTTAAATTTTAGATTTCCTGCCGTCTTTTTATCCTCAGAAAACTGCACCATAACA
GTTATAGAAAGTGCAAAAACACCTGTAAGGATTATCATAAAGACGCAGAAAACGGAAAAC
ATAGATGGCTGTGATTTTACCAAACCGTCAGGGGAGGGAGATTACCAAGATGGGTTTGCC
TTAGAAGAATTAAAGTCAAATGAAAAAATATGTACGATACATATCGGCTCCAGCAAGAAG
AAAATTTCTGCAGGTATTAAGTGCCCCTACAAATTAACACCTACCTACTGCTTTAGACAC
GTCCTATATGAAAAAGACGTCAACGGGGTGAAGTCCTATCACCCCTTCTTGTTGACCGAC
GTTTTGGGAACCCTCGATGTAGAATTCTACAGCAATGCACAAGAGGGATCCTACATAATT
GGGTTGCCAACCAATCCCCAAAAATATTCTGTTGTGAGATGCGTTTGTGAGCATAATGGA
AAAGCTGGTATTATGGAACTGAGGATTGCCTCTTCCTCCGGGTGGGCCTTCCTCAGCCTC
ACCTTGCTGCTTCTCCTCATCGCTCTCCTTTCCGCGTGCTAG
>Hap_165
ATGAAGCTACTAACCTTTGCCGCGGCGACCTATGGGTTCCTACTGAAGGAATGTCTAAAC
AGCTTAATACTTCCAACAGAGCATTTATGCGACTTTGCGTTGAATCCCCATAGTAGCATC
AAGCCGGTGCTCAAAGAAGCGAGTGGAAAGGATGAAGAAGTGTGGTGCAGCGTGCATAAC
CCAAGTCTCACAGACTACGTAGCAATGGTGTGTCCCAAAAAAAAAGGAGGAGACTACACA
GAGTTAGAAACAGTGCCAGCCAACTGCTTCACCAAACATCTCTACTCCCCATATGATTCA
GAAGAAAATGAAAAAGACATGGAACTTCTCGAATTAGACCCAAAATTATCCTTCAACAGA
ACCTTTAACGATTTTGTATTAAAGGTGTTGGTCATCCCAGGGTATTATAAGCACAACAAA
ACAATCTACTGCCGATGCGACAATAGGAAAACGAAGAAAGGGGAGGGCCAAGAAAAAATA
GAAGAAGGGAAAGTAGGATTAGTAAAAATCGTCTTGAACAAAAAAGAAAAAAAACCAAGA
GGAATCGATTTCACAGAAACTGATGAGTTGGAACAAACAGACATAGTCCAAAATGGAAAT
GACAAACTGGTGAAGGTGAAGGAAAATGAAACTATTCATTTTAAATTTAACTCCAATCAA
AAACTTGAAATTAAGGAATGCGAAAATGTTATTAACATTAAATATGGCATTCTACAAGAG
CACGTTTTAAATTTTAGATTTCCTGCCGTCTTTTTATCCTCAGAAAACTGCACCATAACA
GTTAAAGAAAGTGCAAAAACACCTGTAAGGATTATCATAAAGACGCAGAAAACGGAAAAC
ATAGATGGCTGTGATTTTACCAAACCGTCAGGGGAGGGAGATTACCAAGATGGGTTTGCC
TTAGAAGAATTAAAGTCAAATGAAAAAATATGTACGATACATATCGGCTCCAGCAAGAAG
AAAATTTCTGCAGGTATTAAGTGCCCCTACAAATTAACACCTACCTACTGCTTTAGACAC
GTCCTATATGAAAAAGACGTCAACGGGGTGAAGTCCTATCACCCCTTCTTGTTGACCGAC
GTTTTGGGAACCCTCGATGTAGAATTCTACAGCAATGCACAAGAGGGATCCTACATAATT
GGGTTGCCAACCAATCCCCAAAAATATTCTGTTGTGAGATGCGTTTGTGAGCATAATGGA
AAAGCTGGTATTATGGAACTGAGGATTGCCTCTTCCTCCGGGTGGGCCTTCCTCAGCCTC
ACCTTGCTGCTTCTCCTCATCGCTCTCCTTTCCGCGTGCTAG
>Hap_166
ATGAAGCTACTAACCTTTGCCGCGGCGACCTATGGGTTCCTACTGAAGGAATGTCTAAAC
AGCTTAATACTTCCAACAGAGCATTTATGCGACTTTGCGTTGAATCCCCATAGTAGCATC
AAGCCGGTGCTCAAAGAAGCGAGTGGAAAGGATGAAGAAGTGTGGTGCAGCGTGCATAAC
CCAAGTCTCACAGACTACGTAGCAATGGTGTGTCCCAAAAAAAAAGGAGGAGACTACACA
GAGTTAGAAACAGTGCCAGCCAACTGCTTCACCAAACATCTCTACTCCCCATATGATTCA
GAAGAAAATGAAAAAGACATGGAACTTCTCGAATTAGACCCAAAATTATCCTTCAACAGA
ACCTTTAACGATTTTGTATTAAAGGTGTTGGTCATCCCAGGGTATTATAAGCACAACAAA
ACAATCTACTGCCGATGCGACAATAGGAAAACGAAGAAAGGGGAGGACCAAGAAAAAATA
GAAGAAGGGAAAGTAGGATTAGTAAAAATCGTCTTGAACAAAAAAGAAAAAAAACCAAGA
GGAATCGATTTCACAGAAACTGATGAGTTGGAACAAACAGACATAGTCCAAAATGGAAAT
GACAAACTGGTGAAGGTGAAGGAAAATGAAACTATTCATTTTAAATTTAACTCCAATCAA
AAACTTGAAATTAAGGAATGCGAAAATATTATTAACATTAAATATGGCATTCTACAAGAT
CACTTTTTAAATTTTAGATTTCCTGCCGTCTTTTTATTCTCAGAAAACTGCACCATAACA
GTTAAAGAAAGTGCAAAAACACCTGTAAGGATTATCATAAAGACGCAGAAAACGGAAAAC
ATAGATGGCTGTGATTTTACCAAACCGTCAGGGGAGGGAGATTACCAAGATGGGTTTGCC
TTAGAAGAATTAAAGTCAAATGAAAAAATATGTACGATACATATCGGCTCCAGCAAGAAG
AAAATTTCTGCAGGTATTAAGTGCCCCTACAAATTAACACCTACCTACTGCTTTAGACAC
GTCCTATATGAAAAAGACGTCAACGGGGTGAAGTCCTATCACCCCTTCTTGTTGACCGAC
GTTTTGGGAACCCTCGATGTAGAATTCTACAGCAATGTACAAGAGGGATCCTACATAATT
GGGTTGCCAACCAATCCCCAAAAATATTCTGTTGTGAGATGCGTTTGTGAGCATAATGGA
AAAGCTGGTATTATGGAACTGAGGATTGCCTCTTCCTCCGGGTGGGCCTTCCTCAGCCTC
ACCTTGCTGCTTCTCCTCATCGCTCTCCTTTCCGCGTGCTAG
>Hap_167
ATGAAGCTACTAACCTTTGCCGCGGCGACCTATGGGTTCCTACTGAAGGAATGTCTAAAC
AGCTTAATACTTCCAACAGAGCATTTATGCGACTTTGCGTTGAATCCCCATAGTAGCATC
AAGCCGGTGCTCAAAGAAGCGAGTGGAAAGGATGAAGAAGTGTGGTGCAGCGTGCATAAC
CCAAGTCTCACAGACTACGTAGCAATGGTGTGTCCCAAAAAAAAAGGAGGAGACTACACA
GAGTTAGAAACAGTGCCAGCCAACTGCTTCACCAAACATCTCTACTCCCCATATGATTCA
GAAGAAAATGAAAAAGACATGGAACTTCTCGAATTAGACCCAAAATTATCCTTCAACAGA
ACCTTTAACGATTTTGTATTAAAGGTGTTGGTCATCCCAGGGTATTATAAGCACAACAAA
ACAATCTACTGCCGATGCGACAATAGGAAAACGAAGAAAGGGGAGGACCAAGAAAAAATA
GAAGAAGGGAAAGTAGGATTAGTAAAAATCGTCTTGAACAAAAAAGAAAAAAAACCAAGA
GGAATCGATTTCACAGAAACTGATGAGTTGGAACAAACAGACATAGTCCAAAATGGAAAT
GACAAACTGGTGAAGGTGAAGGAAAATGAAACTATTCATTTTAAATTTAACTCCAATCAA
AAACTTGAAATTAAGGAATGCGAAAATATTATTAACATTAAATATGGCATTCTACAAGAT
CACTTTTTAAATTTTAGATTTCCTGCCGTCTTTTTATTCTCAGAAAACTGCACCATAACA
GTTAAAGAAAGTGCAAAAACACCTGTAAGGATTATCATAAAGACGCAGAAAACGGAAAAC
ATAGATGGCTGTGATTTTACCAAACCGTCAGGGGAGGGAGATTACCAAGATGGGTTTGCC
TTAGAAGAATTAAAGTCAAATGAAAAAATATGTACGATACATATCGGCTCCAGCAAGAAG
AAAATTTCTGCAGGTATTAAGTGCCCCTACAAATTAACACCTACCTACTGCTTTAGACAC
GTCCTATATGAAAAAGACGTCAACGGGGTGAAGTCCTATCACCCCTTCTTGTTGACCGAC
GTTTTGGGAACCCTCGATGTAGAATTCTACAGCAATGCACAAGAGGGATCCTACATAATT
GGGTTGCCAACCAATCCCCAAAAATATTCTGTTGTGAGATGCGTTTGTGAGCATAATGGA
AAAGCTGGTATTATGGAACTGAGGATTGCCTCTTCCTCCGGGTGGGCCTTCCTCAGCCTC
ACCTTGCTGCTTCTCCTCATCGCTCTCCTTTCCGCGTGCTAG
>Hap_168
ATGAAGCTACTAACCTTTGCCGCGGCGACCTATGGGTTCCTACTGAAGGAATGTCTAAAC
AGCTTAATACTTCCAACAGAGCATTTATGCGACTTTGCGTTGAATCCCCATAGTAGCATC
AAGCCGGTGCTCAAAGAAGCGAGTGGAAAGGATGAAGAAGTGTGGTGCAGCGTGCATAAC
CCAAGTCTCACAGACTACGTAGCAATGGTGTGTCCCAAAAAAAAAGGAGGAGACTACACA
GAGTTAGAAACAGTGCCAGCCAACTGCTTCACCAAACATCTCTACTCCCCATATGATTCA
GAAGAAAATGAAAAAGACATGGAACTTCTCGAATTAGACCCAAAATTATCCTTCAACAGA
ACCTTTAACGATTTTGTATTAAAGGTGTTGGTCATCCCAGGGTATTATAAGCACAACAAA
ACAATCTACTGCCGATGCGACAATAGGAAAACGAAGAAAGGGGAGGACCAAGAAAAAATA
GAAGAAGGGAAAGTAGGATTAGTAAAAATCGTCTTGAACAAAAAAGAAAAAAAACCAAGA
GGAATCGATTTCACAGAAACTGATGAGTTGGAACAAACAGACATAGTCCAAAATGGAAAT
GACAAACTGGTGAAGGTGAAGGAAAATGAAACTATTCATTTTAAATTTAACTCCAATCAA
AAACTTGAAATTAAGGAATGCGAAAATGTTATTAACATGAAATATGGCTTTCTACAAGAT
CACGTTTTAAATTTTAGATTTCCTGCCGTCTTTTTATCCTCAGAAAACTGCACCATAACA
GTTAAAGAAAGTGCAAAAACACCTGTAAGGATTATCATAAAGACGCAGAAAACGGAAAAC
ATAGATGGCTGTGATTTTACCAAACCGTCAGGGGAGGGAGATTACCAAGATGGGTTTGCC
TTAGAAGAATTAAAGTCAAATGAAAAAATATGTACGATACATATCGGCTCCAGCAAGAAG
AAAATTTCTGCAGGTATTAAGTGCCCCTACAAATTAACACCTACCTACTGCTTTAGACAC
GTCCTATATGAAAAAGACGTCAACGGGGTGAAGTCCTATCACCCCTTCTTGTTGACCGAC
GTTTTGGGAACCCTCGATGTAGAATTCTACAGCAATGCACAAGAGGGATCCTACATAATT
GGGTTGCCAACCAATCCCCAAAAATATTCTGTTGTGAGATGCGTTTGTGAGCATAATGGA
AAAGCTGGTATTATGGAACTGAGGATTGCCTCTTCCTCCGGGTGGGCCTTCCTCAGCCTC
ACCTTGCTGCTTCTCCTCATCGCTCTCCTTTCCGCGTGCTAG
>Hap_169
ATGAAGCTACTAACCTTTGCCGCGGCGACCTATGGGTTCCTACTGAAGGAATGTCTAAAC
AGCTTAATACTTCCAACAGAGCATTTATGCGACTTTGCGTTGAATCCCCATAGTAGCATC
AAGCCGGTGCTCAAAGAAGCGAGTGGAAAGGATGAAGAAGTGTGGTGCAGCGTGCATAAC
CCAAATCTCACAGACTACGTAGCAATGGTGTGTCCCAAAAAAAAAGGAGGAGACTACACA
GAGTTAGAAACAGTGCCAGCCAACTGCTTCACCAAACATCTCTACTCCCCATATGATTCA
GAAGAAAATGAAAAAGACATGGAACTTCTCGAATTAGACCCAAAATTATCCTTCAACAGA
ACCTTTAACGATTTTGTATTAAAGGTGTTGGTCATCCCAGGGTATTATAAGCACAACAAA
ACAATCTACTGCCGATGCGACAATAGGAAAACGAAGAAAGGGGAGGACCAAGAAAAAATA
GAAGAAGGGAAAGTAGGATTAGTAAAAATCGTCTTGAACAAAAAAGAAAAAAAACCAAGA
GGAATCGATTTCACAGAAACTGATGAGTTGGAACAAACAGACATAGTCCAAAATGGAAAT
GACAAACTGGTGAAGGTGAAGGAAAATGAAACTATTCATTTTAAATTTAACTCCAATCAA
AAACTTGAAATTAAGGAATGCGAAAATGTTATTAACATGAAATATGGCTTTCTACAAGAT
CACGTTTTAAATTTTAGATTTCCTGCCGTCTTTTTATCCTCAGAAAACTGCACCATAACA
GTTAAAGAAAGTGCAAAAACACCTGTAAGGATTATCATAAAGACGCAGAAAACGGAAAAC
ATAGATGGCTGTGATTTTACCAAACCGTCAGGGGAGGGAGATTACCAAGATGGGTTTGCC
TTAGAAGAATTAAAGTCAAATGAAAAAATATGTACGATACATATCGGCTCCAGCAAGAAG
AAAATTTCTGCAGGTATTAAGTGCCCCTACAAATTAACACCTACCTACTGCTTTAGACAC
GTCCTATATGAAAAAGACGTCAACGGGGTGAAGTCCTATCACCCCTTCTTGTTGACCGAC
GTTTTGGGAACCCTCGATGTAGAATTCTACAGCAATGTACAAGAGGGATCCTACATAATT
GGGTTGCCAACCAATCCCCAAAAATATTCTGTTGTGAGATGCGTTTGTGAGCATAATGGA
AAAGCTGGTATTATGGAACTGAGGATTGCCTCTTCCTCCGGGTGGGCCTTCCTCAGCCTC
ACCTTGCTGCTTCTCCTCATCGCTCTCCTTTCCGCGTGCTAG
>Hap_170
ATGAAGCTACTAACCTTTGCCGCGGCGACCTATGGGTTCCTACTGAAGGAATGTCTAAAC
AGCTTAATACTTCCAACAGAGCATTTATGCGACTTTGCGTTGAATCCCCATAGTAGCATC
AAGCCGGTGCTCAAAGAAGCGAGTGGAAAGGATGAAGAAGTGTGGTGCAGCGTGCATAAC
CCAAGTCTCACAGACTACGTAGCAATGGTGTGTCCCAAAAAAAAAGGAGGAGACTACACA
GAGTTAGAAACAGTGCCAGCCAACTGCTTCACCAAACATCTCTACTCCCCATATGATTCA
GAAGAAAATGAAAAAGACATGGAACTTCTCGAATTAGACCCAAAATTATCCTTCAACAGA
ACCTTTAACGATTTTGTATTAAAGGTGTTGGTCATCCCAGGGTATTATAAGCACAACAAA
ACAATCTACTGCCGATGCGACAATAGGAAAACGAAGAAAGGGGAGGACCAAGAAAAAATA
GAAGAAGGGAAAGTAGGATTAGTAAAAATCGTCTTGAACAAAAAAGAAAAAAAACCAAGA
GGAATCGATTTCACAGAAACTGATGAGTTGGAACAAACAGACATAGTCCAAAATGGAAAT
GACAAACTGGTGAAGGTGAAGGAAAATGAAACTATTCATTTTAAATTTAACTCCAATCAA
AAACTTGAAATTAAGGAATGCGAAAATGTTATTAACATTAAATATGGCATTCTACAAGAG
CACGTTTTAAATTTTAGATTTCCTGCCGTCTTTTTATCCTCAGAAAACTGCACCATAACA
GTTACAGAAAGTGCAAAAACACCTGTAAGGATTATCATAAAGACGCAGAAAACGGAAAAC
ATAGATGGCTGTGATTTTACCAAACCGTCAGGGGAGGGAGATTACCAAGATGGGTTTGCC
TTAGAAGAATTAAAGTCAAATGAAAAAATATGTACGATACATATCGGCTCCAGCAAGAAG
AAAATTTCTGCAGGTATTAAGTGCCCCTACAAATTAACACCTACCTACTGCTTTAGACAC
GTCCTATATGAAAAAGACGTCAACGGGGTGAAGTCCTATCACCCCTTCTTGTTGACCGAC
GTTTTGGGAACCCTCGATGTAGAATTCTACAGCAATGTACAAGAGGGATCCTACATAATT
GGGTTGCCAACCAATCCCCAAAAATATTCTGTTGTGAGATGCGTTTGTGAGCATAATGGA
AAAGCTGGTATTATGGAACTGAGGATTGCCTCTTCCTCCGGGTGGGCCTTCCTCAGCCTC
ACCTTGCTGCTTCTCCTCATCGCTCTCCTTTCCGCGTGCTAG
>Hap_171
ATGAAGCTACTAACCTTTGCCGCGGCGACCTATGGGTTCCTACTGAAGGAATGTCTAAAC
AGCTTAATACTTCCAACAGAGCATTTATGCGACTTTGCGTTGAATCCCCATAGTAGCATC
AAGCCGGTGCTCAAAGAAGCGAGTGGAAAGGATGAAGAAGTGTGGTGCAGCGTGCATAAC
CCAAGTCTCACAGACTACGTAGCAATGGTGTGTCCCAAAAAAAAAGGAGGAGACTACACA
GAGTTAGAAACAGTGCCAGCCAACTGCTTCACCAAACATCTCTACTCCCCATATGATTCA
GAAGAAAATGAAAAAGACATGGAACTTCTCGAATTAGACCCAAAATTATCCTTCAACAGA
ACCTTTAACGATTTTGTATTAAAGGTGTTGGTCATCCCAGGGTATTATAAGCACAACAAA
ACAATCTACTGCCGATGCGACAATAGGAAAACGAAGAAAGGGGAGGACCAAGAAAAAATA
GAAGAAGGGAAAGTAGGATTAGTAAAAATCGTCTTGAACAAAAAAGAAAAAAAACCAAGA
GGAATCGATTTCACAGAAACTGATGAGTTGGAACAAACAGACATAGTCCAAAATGGAAAT
GACAAACTGGTGAAGGTGAAGGAAAATGAAACTATTCATTTTAAATTTAACTCCAATCAA
AAACTTGAAATTAAGGAATGCGAAAATATTATTAACATTAAATATGGCTTTCTACAAGAG
CACGTTTTAAATTTTAGATTTCCTGCCGTCTTTTTATCCTCAGAAAACTGCACCATAACA
GTTAAAGAAAGTGCAAAAACACCTGTAAGGATTATCATAAAGACGCAGAAAACGGAAAAC
ATAGATGGTTGTGATTTTACCAAACCGTCAGGGGAGGGAGATTACCAAGATGGGTTTGCC
TTAGAAGAATTAAAGTCAAATGAAAAAATATGTACGATACATATCGGCTCCAGCAAGAAG
AAAATTTCTGCAGGTATTAAGTGCCCCTACAAATTAACACCTACCTACTGCTTTAGACAC
GTCCTATATGAAAAAGACGTCAACGGGGTGAAGTCCTATCACCCCTTCTTGTTGACCGAC
GTTTTGGGAACCCTCGATGTAGAATTCTACAGCAATGTACAAGAGGGATCCTACATAATT
GGGTTGCCAACCAATCCCCAAAAATATTCTGTTGTGAGATGCGTTTGTGAGCATAATGGA
AAAGCTGGTATTATGGAACTGAGGATTGCCTCTTCCTCCGGGTGGGCCTTCCTCAGCCTC
ACCTTGCTGCTTCTCCTCATCGCTCTCCTTTCCGCGTGCTAG
>Hap_172
ATGAAGCTACTAACCTTTGCCGCGGCGACCTATGGGTTCCTACTGAAGGAATGTCTAAAC
AGCTTAATACTTCCAACAGAGCATTTATGCGACTTTGCGTTGAATCCCCATAGTAGCATC
AAGCCGGTGCTCAAAGAAGCGAGTGGAAAGGATGAAGAAGTGTGGTGCAGCGTGCATAAC
CCAAGTCTCACAGACTACGTAGCAATGGTGTGTCCCAAAAAAAAAGGAGGAGACTACACA
GAGTTAGAAACAGTGCCAGCCAACTGCTTCACCAAACATCTCTACTCCCCATATGATTCA
GAAGAAAATGAAAAAGACATGGAACTTCTCGAATTAGACCCAAAATTATCCTTCAACAGA
ACCTTTAACGATTTTGTATTAAAGGTGTTGGTCATCCCAGGGTATTATAAGCACAACAAA
ACAATCTACTGCCGATGCGACAATAGGAAAACGAAGAAAGGGGAGGACCAAGAAAAAATA
GAAGAAGGGAAAGTAGGATTAGTAAAAATCGTCTTGAACAAAAAAGAAAAAAAACCAAGA
GGAATCGATTTCACAGAAACTGATGAGTTGGAACAAACAGACATAGTCCAAAATGGAAAT
GACAAACTGGTGAAGGTGAAGGAAAATGAAACTATTCATTTTAAATTTAACTCCAATCAA
AAACTTGAAATTAAGGAATGCGAAAATATTATTAACATTAAATATGGCTTTCTACAAGAG
CACGTTTTAAATTTTAGATTTCCTGCCGTCTTTTTATCCTCAGAAAACTGCACCATAACA
GTTAAAGAAAGTGCAAAAACACCTGTAAGGATTATCATAAAGACGCAGAAAACGGAAAAC
ATAGATGGTTGTGATTTTACCAAACCGTCAGGGGAGGGAGATTACCAAGATGGGTTTGCC
TTAGAAGAATTAAAGTCAAATGAAAAAATATGTACGATACATATCGGCTCCAGCAAGAAG
AAAATTTCTGCAGGTATTAAGTGCCCCTACAAATTAACACCTACCTACTGCTTTAGACAC
GTCCTATATGAAAAAGACGTCAACGGGGTGAAGTCCTATCACCCCTTCTTGTTGACCGAC
GTTTTGGGAACCCTCGATGTAGAATTCTACAGCAATGCACAAGAGGGATCCTACATAATT
GGGTTGCCAACCAATCCCCAAAAATATTCTGTTGTGAGATGCGTTTGTGAGCATAATGGA
AAAGCTGGTATTATGGAACTGAGGATTGCCTCTTCCTCCGGGTGGGCCTTCCTCAGCCTC
ACCTTGCTGCTTCTCCTCATCGCTCTCCTTTCCGCGTGCTAG
>Hap_173
ATGAAGCTACTAACCTTTGCCGCGGCGACCTATGGGTTCCTACTGAAGGAATGTCTAAAC
AGCTTAATACTTCCAACAGAGCATTTATGCGACTTTGCGTTGAATCCCCATAGTAGCATC
AAGCCGGTGCTCAAAGAAGCGAGTGGAAAGGATGAAGAAGTGTGGTGCAGCGTGCATAAC
CCAAGTCTCACAGACTACGTAGCAATGGTGTGTCCCAAAAAAAAAGGAGGAGACTACACA
GAGTTAGAAACAGTGCCAGCCAACTGCTTCACCAAACATCTCTACTCCCCATATGATTCA
GAAGAAAATGAAAAAGACATGGAACTTCTCGAATTAGACCCAAAATTATCCTTCAACAGA
ACCTTTAACGATTTTGTATTAAAGGTGTTGGTCATCCCAGGGTATTATAAGCACAACAAA
ACAATCTACTGCCGATGCGACAATAGGAAAACGAAGAAAGGGGAGGACCAAGAAAAAATA
GAAGAAGGGAAAGTAGGATTAGTAAAAATCGTCTTGAACAAAAAAGAAAAAAAACCAAGA
GGAATCGATTTCACAGAAACTGATGAGTTGGAACAAACAGACATAGTCCAAAATGGAAAT
GACAAACTGGTGAAGGTGAAGGAAAATGAAACTATTCATTTTAAATTTAACTCCAATCAA
AAACTTGAAATTAAGGAATGCGAAAATGTTATTAACATTAAATATGGCTTTCTACAAGAG
CACGTTTTAAATTTTAGATTTCCTGCCGTCTTTTTATCCTCAGAAAACTGCACCATAACA
GTTATAGAAAGTGCAAAAACACCTGTAAGGATTATCATAAAGACGCAGAAAACGGAAAAC
ATAGATGGCTGTGATTTTACCAAACCGTCAGGGGAGGGAGATTACCAAGATGGGTTTGCC
TTAGAAGAATTAAAGTCAAATGAAAAAATATGTACGATACATATCGGCTCCAGCAAGAAG
AAAATTTCTGCAGGTATTAAGTGCCCCTACAAATTAACACCTACCTACTGCTTTAGACAC
GTCCTATATGAAAAAGACGTCAACGGGGTGAAGTCCTATCACCCCTTCTTGTTGACCGAC
GTTTTGGGAACCCTCGATGTAGAATTCTACAGCAATGCACAAGAGGGATCCTACATAATT
GGGTTGCCAACCAATCCCCAAAAATATTCTGTTGTGAGATGCGTTTGTGAGCATAATGGA
AAAGCTGGTATTATGGAACTGAGGATTGCCTCTTCCTCCGGGTGGGCCTTCCTCAGCCTC
ACCTTGCTGCTTCTCCTCATCGCTCTCCTTTCCGCGTGCTAG
>Hap_174
ATGAAGCTACTAACCTTTGCCGCGGCGACCTATGGGTTCCTACTGAAGGAATGTCTAAAC
AGCTTAATACTTCCAACAGAGCATTTATGCGACTTTGCGTTGAATCCCCATAGTAGCATC
AAGCCGGTGCTCAAAGAAGCGAGTGGAAAGGATGAAGAAGTGTGGTGCAGCGTGCATAAC
CCAAGTCTCACAGACTACGTAGCAATGGTGTGTCCCAAAAAAAAAGGAGGAGACTACACA
CAGTTAGAAACAGTGCCAGCCAACTGCTTCACCAAACATCTCTACTCCCCATATGATTCA
GAAGAAAATGAAAAAGACATGGAACTTCTCGAATTAGACCCAAAATTATCCTTCAACAGA
ACCTTTAACGATTTTGTATTAAAGGTGTTGGTCATCCCAGGGTATTATAAGCACAACAAA
ACAATCTACTGCCGATGCGACAATAGGAAAACGAAGAAAGGGGAGGACCAAGAAAAAATA
GAAGAAGGGAAAGTAGGATTAGTAAAAATCGTCTTGAACAAAAAAGAAAAAAAACCAAGA
GGAATCGATTTCACAGAAACTGATGAGTTGGAACAAACAGACATAGTCCAAAATGGAAAT
GACAAACTGGTGAAGGTGAAGGAAAATGAAACTATTCATTTTAAATTTAACTCCAATCAA
AAACTTGAAATTAAGGAATGCGAAAATGTTATTAACATTAAATATGGCTTTCTACAAGAG
CACGTTTTAAATTTTAGATTTCCTGCCGTCTTTTTATCCTCAGAAAACTGCACCATAACA
GTTACAGAAAGTGCAAAAACACCTGTAAGGATTATCATAAAGACGCAGAAAACGGAAAAC
ATAGATGGCTGTGATTTTACCAAACCGTCAGGGGAGGGAGATTACCAAGATGGGTTTGCC
TTAGAAGAATTAAAGTCAAATGAAAAAATATGTACGATACATATCGGCTCCAGCAAGAAG
AAAATTTCTGCAGGTATTAAGTGCCCCTACAAATTAACACCTACCTACTGCTTTAGACAC
GTCCTATATGAAAAAGACGTCAACGGGGTGAAGTCCTATCACCCCTTCTTGTTGACCGAC
GTTTTGGGAACCCTCGATGTAGAATTCTACAGCAATGTACAAGAGGGATCCTACATAATT
GGGTTGCCAACCAATCCCCAAAAATATTCTGTTGTGAGATGCGTTTGTGAGCATAATGGA
AAAGCTGGTATTATGGAACTGAGGATTGCCTCTTCCTCCGGGTGGGCCTTCCTCAGCCTC
ACCTTGCTGCTTCTCCTCATCGCTCTCCTTTCCGCGTGCTAG
>Hap_175
ATGAAGCTACTAACCTTTGCCGCGGCGACCTATGGGTTCCTACTGAAGGAATGTCTAAAC
AGCTTAATACTTCCAACAGAGCATTTATGCGACTTTGCGTTGAATCCCCATAGTAGCATC
AAGCCGGTGCTCAAAGAAGCGAGTGGAAAGGATGAAGAAGTGTGGTGCAGCGTGCATAAC
CCAAGTCTCACAGACTACGTAGCAATGGTGTGTCCCAAAAAAAAAGGAGGAGACTACACA
GAGTTAGAAACAGTGCCAGCCAACTGCTTCACCAAACATCTCTACTCCCCATATGATTCA
GAAGAAAATGAAAAAGACATGGAACTTCTCGAATTAGACCCAAAATTATCCTTCAACAGA
ACCTTTAACGATTTTGTATTAAAGGTGTTGGTCATCCCAGGGTATTATAAGCACAACAAA
ACAATCTACTGCCGATGCGACAATAGGAAAACGAAGAAAGGGGAGGACCAAGAAAAAATA
GAAGAAGGGAAAGTAGGATTAGTAAAAATCGTCTTGAACAAAAAAGAAAAAAAACCAAGA
GGAATCGATTTCACAGAAACTGATGAGTTGGAACAAACAGACATAGTCCAAAATGGAAAT
GACAAACTGGTGAAGGTGAAGGAAAATGAAACTATTCATTTTAAATTTAACTCCAATCAA
AAACTTGAAATTAAGGAATGCGAAAATATTATTAACATTAAATATGGCTTTCTACAAGAG
CACGTTTTAAATTTTAGATTTCCTGCCGTCTTTTTATCCTCAGAAAACTGCACCATAACA
GTTAAAGAAAGTGCAAAAACACCTGTAAGGATTATCATAAAGACGCAGAAAACGGAAAAC
ATAGATGGCTGTGATTTTACCAAACCGTCAGGGGAGGGAGATTACCAAGATGGGTTTGCC
TTAGAAGAATTAAAGTCAAATGAAAAAATATGTACGATACATATCGGCTCCAGCAAGAAG
AAAATTTCTGCAGGTATTAAGTGCCCCTACAAATTAACACCTACCTACTGCTTTAGACAC
GTCCTATATGAAAAAGACGTCAACGGGGTGAAGTCCTATCACCCCTTCTTGTTGACCGAC
GTTTTGGGAACCCTCGATGTAGAATTCTACAGCAACGTACAAGAGGGATCCTACATAATT
GGGTTGCCAACCAATCCCCAAAAATATTCTGTTGTGAGATGCGTTTGTGAGCATAATGGA
AAAGCTGGTATTATGGAACTGAGGATTGCCTCTTCCTCCGGGTGGGCCTTCCTCAGCCTC
ACCTTGCTGCTTCTCCTCATCGCTCTCCTTTCCGCGTGCTAG
>Hap_176
ATGAAGCTACTAACCTTTGCCGCGGCGACCTATGGGTTCCTACTGAAGGAATGTCTAAAC
AGCTTAATACTTCCAACAGAGCATTTATGCGACTTTGCGTTGAATCCCCATAGTAGCATC
AAGCCGGTGCTCAAAGAAGCGAGTGGAAAGGATGAAGAAGTGTGGTGCAGCGTGCATAAC
CCAAGTCTCACAGACTACGTAGCAATGGTGTGTCCCAAAAAAAAAGGAGGAGACTACACA
GAGTTAGAAACAGTGCCAGCCAACTGCTTCACCAAACATCTCTACTCCCCATATGATTCA
GAAGAAAATGAAAAAGACATGGAACTTCTCGAATTAGACCCAAAATTATCCTTCAACAGA
ACCTTTAACGATTTTGTATTAAAGGTGTTGGTCATCCCAGGGTATTATAAGCACAACAAA
ACAATCTACTGCCGATGCGACAATAGGAAAACGAAGAAAGGGGAGGGCCAAGAAAAAATA
GAAGAAGGGAAAGTAGGATTAGTAAAAATCGTCTTGAACAAAAAAGAAAAAAAACCAAGA
GGAATCGATTTCACAGAAACTGATGAGTTGGAACAAACAGACATAGTCCAAAATGGAAAT
GACAAACTGGTGAAGGTGAAGGAAAATGAAACTATTCATTTTAAATTTAACTCCAATCAA
AAACTTGAAATTAAGGAATGCGAAAATGTTATTAACATGAAATATGGCATTCTACAAGAG
CACGTTTTAAATTTTAGATTTCCTGCCGTCTTTTTATCCTCAGAAAACTGCACCATAACA
GTTACAGAAAGTGCAAAAACACCTGTAAGGATTATCATAAAGACGCAGAAAACGGAAAAC
ATAGATGGCTGTGATTTTACCAAACCGTCAGGGGAGGGAGATTACCAAGATGGGTTTGCC
TTAGAAGAATTAAAGTCAAATGAAAAAATATGTACGATACATATCGGCTCCAGCAAGAAG
AAAATTTCTGCAGGTATTAAGTGCCCCTACAAATTAACACCTACCTACTGCTTTAGACAC
GTCCTATATGAAAAAGACGTCAACGGGGTGAAGTCCTATCACCCCTTCTTGTTGACCGAC
GTTTTGGGAACCCTCGATGTAGAATTCTACAGCAATGTACAAGAGGGATCCTACATAATT
GGGTTGCCAACCAATCCCCAAAAATATTCTGTTGTGAGATGCGTTTGTGAGCATAATGGA
AAAGCTGGTATTATGGAACTGAGGATTGCCTCTTCCTCCGGGTGGGCCTTCCTCAGCCTC
ACCTTGCTGCTTCTCCTCATCGCTCTCCTTTCCGCGTGCTAG
>Hap_177
ATGAAGCTACTAACCTTTGCCGCGGCGACCTATGGGTTCCTACTGAAGGAATGTCTAAAC
AACTTCATATTTCCAACGAAGCATTTATGCGACTTTGCGTTGAATCCCCATAGTAGCATC
AAGCCGGTGCTCAAAGAAGCGAGTGGAAAGGATGAAGAAGTGTGGTGCAGCGTGCATAAC
CCAAGTCTCACAGACTACGTAGCAATGGTGTGTCCCAAAAAAAAAGGAGGAGACTACACA
GAGTTAGAAACAGTGCCAGCCAACTGCTTCACCAAACATCTCTACTCCCCATATGATTCA
GAAGAAAATGAAAAAGACATGGAACTTCTCGAATTAGACCCAAAATTATCCTTCAACAGA
ACCTTTAACGATTTTGTATTAAAGGTGTTGGTCATCCCAGGGTATTATAAGCACAACAAA
ACAATCTACTGCCGATGCGACAATAGGAAAACGAAGAAAGGGGAGGACCAAGAAAAAATA
GAAGAAGGGAAAGTAGGATTAGTAAAAATCGTCTTGAACAAAAAAGAAAAAAAACCAAGA
GGAATCGATTTCACAGAAACTGATGAGTTGGAACAAACAGACATAGTCCAAAATGGAAAT
GACAAACTGGTGAAGGTGAAGGAAAATGAAACTATTCATTTTAAATTTAACTCCAATCAA
AAATTTGAAATTAAGGAATGCGAAAATATTATTAACATTAAATATGGCATTCTACAAGAG
CACGTTTTAAATTTTAGATTTCCTGCCGTCTTTTTATCCTCAGAAAACTGCACCATAACA
GTTAAAGAAAGTGCAAAAACACCTGTAAGGATTATCATAAAGACGCAGAAAACGGAAAAC
ATAGATGGCTGTGATTTTACCAAACCGTCAGGGGAGGGAGATTACCAAGATGGGTTTGCC
TTAGAAGAATTAAAGTCAAATGAAAAAATATGTACGATACATATCGGCTCCAGCAAGAAG
AAAATTTCTGCAGGTATTAAGTGCCCCTACAAATTAACACCTACCTACTGCTTTAGACAC
GTCCTATATGAAAAAGACGTCAACGGGGTGAAGTCCTATCACCCCTTCTTGTTGACCGAC
GTTTTGGGAACCCTCGATGTAGAATTCTACAGCAATGTACAAGAGGGATCCTACATAATT
GGGTTGCCAACCAATCCCCAAAAATATTCTGTTGTGAGATGCGTTTGTGAGCATAATGGA
AAAGCTGGTATTATGGAACTGAGGATTGCCTCTTCCTCCGGGTGGGCCTTCCTCAGCCTC
ACCTTGCTGCTTCTCCTCATCGCTCTCCTTTCCGCGTGCTAG
>Hap_178
ATGAAGCTACTAACCTTTGCCGCGGCGACCTATGGGTTCCTACTGAAGGAATGTCTAAAC
AGCTTAATACTTCCAACAGAGCATTTATGCGACTTTGCGTTGAATCCCCATAGTAGCATC
AAGCCGGTGCTCAAAGAAGCGAGTGGAAAGGATGAAGAAGTGTGGTGCACCGTGCATAAC
CCAAGTCTCACAGACTACGTAGCAATGGTGTGTCCCAAAAAAAAAGGAGGAGACTACACA
GAGTTAGAAACAGTGCCAGCCAACTGCTTCACCAAACATCTCTACTCCCCATATGATTCA
GAAGAAAATGAAAAAGACATGGAACTTCTCGAATTAGACCCAAAATTATCCTTCAACAGA
ACCTTTAACGATTTTGTATTAAAGGTGTTGGTCATCCCAGGGTATTATAAGCACAACAAA
ACAATCTACTGCCGATGCGACAATAGGAAAACGAAGAAAGGGGAGGACCAAGAAAAAATA
GAAGAAGGGAAAGTAGGATTAGTAAAAATCGTCTTGAACAAAAAAGAAAAAAAACCAAGA
GGAATCGATTTCACAGAAACTGATGAGTTGGAACAAACAGACATAGTCCAAAATGGAAAT
GACAAACTGGTGAAGGTGAAGGAAAATGAAACTATTCATTTTAAATTTAACTCCAATCAA
AAACTTGAAATTAAGGAATGCGAAAATGTTATTAACATTAAATATGGCTTTCTACAAGAG
CACGTTTTAAATTTTAGATTTCCTGCCGTCTTTTTATCCTCAGAAAACTGCACCATAACA
GTTAAAGAAAGTGCAAAAACACCTGTAAGGATTATCATAAAGACGCAGAAAACGGAAAAC
ATAGATGGCTGTGATTTTACCAAACCGTCAGGGGAGGGAGATTACCAAGATGGGTTTGCC
TTAGAAGAATTAAAGTCAAATGAAAAAATATGTACGATACATATCGGCTCCAGCAAGAAG
AAAATTTCTGCAGGTATTAAGTGCCCCTACAAATTAACACCTACCTACTGCTTTAGACAC
GTCCTATATGAAAAAGACGTCAACGGGGTGAAGTCCTATCACCCCTTCTTGTTGACCGAC
GTTTTGGGAACCCTCGATGTAGAATTCTACAGCAATGTACAAGAGGGATCCTACATAATT
GGGTTGCCAACCAATCCCCAAAAATATTCTGTTGTGAGATGCGTTTGTGAGCATAATGGA
AAAGCTGGTATTATGGAACTGAGGATTGCCTCTTCCTCCGGGTGGGCCTTCCTCAGCCTC
ACCTTGCTGCTTCTCCTCATCGCTCTCCTTTCCGCGTGCTAG
>Hap_179
ATGAAGCTACTAACCTTTGCCGCGGCGACCTATGGGTTCCTACTGAAGGAATGTCTAAAC
AGCTTAATACTTCCAACAGAGCATTTATGCGACTTTGCGTTGAATCCCCATAGTAGCATC
AAGCCGGTGCTCAAAGAAGCGAGTGGAAAGGATGAAGAAGTGTGGTGCAGCGTGCATAAC
CCAAGTCTCACAGACTACGTAGCAATGGTGTGTCCCAAAAAAAAAGGAGGAGACTACACA
GAGTTAGAAACAGTGCCAGCCAACTGCTTCACCAAACATCTCTACTCCCCATATGATTCA
GAAGAAAATGAAAAAGACATGGAACTTCTCGAATTAGACCCAAAATTATCCTTCAACAGA
ACCTTTAACGATTTTGTATTAAAGGTGTTGGTCATCCCAGGGTATTATAAGCACAACAAA
ACAATCTACTGCCGATGCGACAATAGGAAAACGAAGAAAGGGGAGGACCAAGAAAAAATA
GAAGAAGGGAAAGTAGGATTAGTAAAAATCGTCTTGAACAAAAAAGAAAAAAAACCAAGA
GGAATCGATTTCACAGAAACTGATGAGTTGGAACAAACAGACATAGTCCAAAATGGAAAT
GACAAACTGGTGAAGGTGAAGGAAAATGAAACTATTCATTTTAAATTTAACTCCAATCAA
AAACTTGAAATTAAGGAATGCGAAAATGTTATTAACATTAAATATGGCATTCTACAAGAG
CACGTTTTAAATTTTAGATTTCCTGCCGTCTTTTTATCCTCAGAAAACTGCACCATAACA
GTTAAAGAAAGTGCAAAAACACCTGTAAGGATTATCATGAAGACGCAGAAAACGGAAAAC
ATAGATGGCTGTGATTTTACCAAACCGTCAGGGGAGGGAGATTACCAAGATGGGTTTGCC
TTAGAAGAATTAAAGTCAAATGAAAAAATATGTACGATACATATCGGCTCCAGCAAGAAG
AAAATTTCTGCAGGTATTAAGTGCCCCTACAAATTAACACCTACCTACTGCTTTAGACAC
GTCCTATATGAAAAAGACGTCAACGGGGTGAAGTCCTATCACCCCTTCTTGTTGACCGAC
GTTTTGGGAACCCTCGATGTAGAATTCTACAGCAATGTACAAGAGGGATCCTACATAATT
GGGTTGCCAACCAATCCCCAAAAATATTCTGTTGTGAGATGCGTTTGTGAGCATAATGGA
AAAGCTGGTATTATGGAACTGAGGATTGCCTCTTCCTCCGGGTGGGCCTTCCTCAGCCTC
ACCTTGCTGCTTCTCCTCATCGCTCTCCTTTCCGCGTGCTAG
>Hap_180
ATGAAGCTACTAACCTTTGCCGCGGCGACCTATGGGTTCCTACTGAAGGAATGTCTAAAC
AGCTTAATACTTCCAACAGAGCATTTATGCGACTTTGCGTTGAATCCCCATAGTAGCATC
AAGCCGGTGCTCAAAGAAGCGAGTGGAAAGGATGAAGAAGTGTGGTGCAGCGTGCATAAC
CCAAGTCTCACAGACTACGTAGCAATGGTGTGTCCCAAAAAAAAAGGAGGAGACTACACA
GAGTTAGAAACAGTGCCAGCCAACTGCTTCACCAAACATCTCTACTCCCCATATGATTCA
GAAGAAAATGAAAAAGACATGGAACTTCTCGAATTAGACCCAAAATTATCCTTCAACAGA
ACCTTTAACGATTTTGTATTAAAGGTGTTGGTCATCCCAGGGTATTATAAGCACAACAAA
ACAATCTACTGCCGATGCGACAATAGGAAAACGAAGAAAGGGGAGGGCCAAGAAAAAATA
GAAGAAGGGAAAGTAGGATTAGTAAAAATCGTCTTGAACAAAAAAGAAAAAAAACCAAGA
GGAATCGATTTCACAGAAACTGATGAGTTGGAACAAACAGACATAGTCCAAAATGGAAAT
GACAAACTGGTGAAGGTGAAGGAAAATGAAACTATTCATTTTAAATTTAACTCCAATCAA
AAACTTGAAATTAAGGAATGCGAAAATGTTATTAACATGAAATATGGCTTTCTACAAGAG
CACGTTTTAAATTTTAGATTTCCTGCCGTCTTTTTATCCTCAGAAAACTGCACCATAACA
GTTAAAGAAAGTGCAAAAACACCTGTAAGGATTATCATAAAGACGCAGAAAACGGAAAAC
ATAGATGGCTGTGATTTTACCAAACCGTCAGGGGAGGGAGATTACCAAGATGGGTTTGCC
TTAGAAGAATTAAAGTCAAATGAAAAAATATGTACGATACATATCGGCTCCAGCAAGAAG
AAAATTTCTGCAGGTATTAAGTGCCCCTACAAATTAACACCTACCTACTGCTTTAGACAC
GTCCTATATGAAAAAGACGTCAACGGGGTGAAGTCCTATCACCCCTTCTTGTTGACCGAC
GTTTTGGGAACCCTCGATGTAGAATTCTACAGCAATGTACAAGAGGGATCCTACATAATT
GGGTTGCCAACCAATCCCCAAAAATATTCTGTTGTGAGATGCGTTTGTGAGCATAATGGA
AAAGCTGGTATTATGGAACTGAGGATTGCCTCTTCCTCCGGGTGGGCCTTCCTCAGCCTC
ACCTTGCTGCTTCTCCTCATCGCTCTCCTTTCCGCGTGCTAG
>Hap_181
ATGAAGCTACTAACCTTTGCCGCGGCGACCTATGGGTTCCTACTGAAGGAATGTCTAAAC
AGCTTAATACTTCCAACAGAGCATTTATGCGACTTTGCGTTGAATCCCCATAGTAGCATC
AAGCCGGTGCTCAAAGAAGCGAGTGGAAAGGATGAAGAAGTGTGGTGCAGCGTGCATAAC
CCAAGTCTCACAGACTACGTAGCAATGGTGTGTCCCAAAAAAAAAGGAGGAGACTACACA
GAGGTAGAAACAGTGCCAGCCAACTGCTTCACCAAACATCTCTACTCCCCATATGATTCA
GAAGAAAATGAAAAAGACATGGAACTTCTCGAATTAGACCCAAAATTATCCTTCAACAGA
ACCTTTAACGATTTTGTATTAAAGGTGTTGGTCATCCCAGGGTATTATAAGCACAACAAA
ACAATCTACTGCCGATGCGACAATAGGAAAACGAAGAAAGGGGAGGGCCAAGAAAAAATA
GAAGAAGGGAAAGTAGGATTAGTAAAAATCGTCTTGAACAAAAAAGAAAAAAAACCAAGA
GGAATCGATTTCACAGAAACTGATGAGTTGGAACAAACAGACATAGTCCAAAATGGAAAT
GACAAACTGGTGAAGGTGAAGGAAAATGAAACTATTCATTTTAAATTTAACTCCAATCAA
AAACTTGAAATTAAGGAATGCGAAAATGTTATTAACATGAAATATGGCTTTCTACAAGAG
CACGTTTTAAATTTTAGATTTCCTGCCGTCTTTTTATCCTCAGAAAACTGCACCATAACA
GTTACAGAAAGTGCAAAAACACCTGTAAGGATTATCATGAAGACGCAGAAAACGGAAAAC
ATAGATGGCTGTGATTTTACCAAACCGTCAGGGGAGGGAGATTACCAAGATGGGTTTGCC
TTAGAAGAATTAAAGTCAAATGAAAAAATATGTACGATACATATCGGCTCCAGCAAGAAG
AAAATTTCTGCAGGTATTAAGTGCCCCTACAAATTAACACCTACCTACTGCTTTAGACAC
GTCCTATATGAAAAAGACGTCAACGGGGTGAAGTCCTATCACCCCTTCTTGTTGACCGAC
GTTTTGGGAACCCTCGATGTAGAATTCTACAGCAATGTACAAGAGGGATCCTACATAATT
GGGTTGCCAACCAATCCCCAAAAATATTCTGTTGTGAGATGCGTTTGTGAGCATAATGGA
AAAGCTGGTATTATGGAACTGAGGATTGCCTCTTCCTCCGGGTGGGCCTTCCTCAGCCTC
ACCTTGCTGCTTCTCCTCATCGCTCTCCTTTCCGCGTGCTAG
>Hap_182
ATGAAGCTACTAACCTTTGCCGCGGCGACCTATGGGTTCCTACTGAAGGAATGTCTAAAC
AGCTTAATACTTCCAACAGAGCATTTATGCGACTTTGCGTTGAATCCCCATAGTAGCATC
AAGCCGGTGCTCAAAGAAGCGAGTGGAAAGGATGAAGAAGTGTGGTGCAGCGTGCATAAC
CCAAGTCTCACAGACTACGTAGCAATGGTGTGTCCCAAAAAAAAAGGAGGAGACTACACA
GAGTTAGAAACAGTGCCAGCCAACTGCTTCACCAAACATCTCTACTCCCCATATGATTCA
GAAGAAAATGAAAAAGACATGGAACTTCTCGAATTAGACCCAAAATTATCCTTCAACAGA
ACCTTTAACGATTTTGTATTAAAGGTGTTGGTCATCCCAGGGTATTATAAGCACAACAAA
ACAATCTACTGCCGATGCGACAATAGGAAAACGAAGAAAGGGGAGGGCCAAGAAAAAATA
GAAGAAGGGAAAGTAGGATTAGTAAAAATCGTCTTGAACAAAAAAGAAAAAAAACCAAGA
GGAATCGATTTCACAGAAACTGATGAGTTGGAACAAACAGACATAGTCCAAAATGGAAAT
GACAAACTGGTGAAGGTGAAGGAAAATGAAACTATTCATTTTAAATTTAACTCCAATCAA
AAACTTGAAATTAAGGAATGCGAAAATGTTATTAACATGAAATATGGCTTTCTACAAGAT
CACGTTTTAAATTTTAGATTTCCTGCCGTCTTTTTATCCTCAGAAAACTGCACCATAACA
GTTACAGAAAGTGCAAAAACACCTGTAAGGATTATCATGAAGACGCAGAAAACGGAAAAC
ATAGATGGCTGTGATTTTACCAAACCGTCAGGGGAGGGAGATTACCAAGATGGGTTTGCC
TTAGAAGAATTAAAGTCAAATGAAAAAATATGTACGATACATATCGGCTCCAGCAAGAAG
AAAATTTCTGCAGGTATTAAGTGCCCCTACAAATTAACACCTACCTACTGCTTTAGACAC
GTCCTATATGAAAAAGACGTCAACGGGGTGAAGTCCTATCACCCCTTCTTGTTGACCGAC
GTTTTGGGAACCCTCGATGTAGAATTCTACAGCAATGTACAAGAGGGATCCTACATAATT
GGGTTGCCAACCAATCCCCAAAAATATTCTGTTGTGAGATGCGTTTGTGAGCATAATGGA
AAAGCTGGTATTATGGAACTGAGGATTGCCTCTTCCTCCGGGTGGGCCTTCCTCAGCCTC
ACCTTGCTGCTTCTCCTCATCGCTCTCCTTTCCGCGTGCTAG
>Hap_183
ATGAAGCTACTAACCTTTGCCGCGGCGACCTATGGGTTCCTACTGAAGGAATGTCTAAAC
AGCTTAATACTTCCAACAGAGCATTTATGCGACTTTGCGTTGAATCCCCATAGTAGCATC
AAGCCGGTGCTCAAAGAAGCGAGTGGAAAGGATGAAGAAGTGTGGTGCAGCGTGCATAAC
CCAAGTCTCACAGACTACGTAGCAATGGTGTGTCCCAAAAAAAAAGGAGGAGACTACACA
GAGTTAGAAACAGTGCCAGCCAACTGCTTCACCAAACATCTCTACTCCCCATATGATTCA
GAAGAAAATGAAAAAGACATGGAACTTCTCGAATTAGACCCAAAATTATCCTTCAACAGA
ACCTTTAACGATTTTGTATTAAAGGTGTTGGTCATCCCAGGGTATTATAAGCACAACAAA
ACAATCTACTGCCGATGCGACAATAGGAAAACGAAGAAAGGGGAGGGCCAAGAAAAAATA
GAAGAAGGGAAAGTAGGATTAGTAAAAATCGTCTTGAACAAAAAAGAAAAAAAACCAAGA
GGAATCGATTTCACAGAAACTGATGAGTTGGAACAAACAGACATAGTCCAAAATGGAAAT
GACAAACTGGTGAAGGTGAAGGAAAATGAAACTATTCATTTTAAATTTAACTCCAATCAA
AAACTTGAAATTAAGGAATGCGAAAATGTTATTAACATGAAATATGGCTTTCTACAAGAG
CACGTTTTAAATTTTAGATTTCCTGCCGTCTTTTTATCCTCAGAAAACTGCACCATAACA
GTTACAGAAAGTGCAAAAACACCTGTAAGGATTATCATGAAGACGCAGAAAACGGAAAAC
ATAGATGGCTGTGATTTTACCAAACCGTCAGGGGAGGGAGATTACCAAGATGGGTTTGCC
TTAGAAGAATTAAAGTCAAATGAAAAAATATGTACGATACATATCGGCTCCAGCAAGAAG
AAAATTTCTGCAGGTATTAAGTGCCCCTACAAATTAACACCTACCTACTGCTTTAGACAC
GTCCTATATGAAAAAGACGTCAACGGGGTGAAGTCCTATCACCCCTTCTTGTTGACCGAC
GTTTTGGGAACCCTCGATGTAGAATTCTACAGCAATGTACAAGAGGGATCCTACATAATT
GGGTTGCCAACCAATCCCCAAAAATATTCTGTTGTGAGATGCGTTTGTGAGCATAATGGA
AAAGCTGGTATTATGGAACTGAGGATTGCCTCTTCCTCCGGGTGGGCCTTCCTCAGCCTC
ACCTTGCTGCTTCTCCTCATCGCTCTCCTTTCCGCGTGCTAG
>Hap_184
ATGAAGCTACTAACCTTTGCCGCGGCGACCTATGGGTTCCTACTGAAGGAATGTCTAAAC
AACTTAATACTTCCAACAGAGCATTTATGCGACTTTGCGTTGAATCCCCATAGTAGCATC
AAGCCGGTGCTCAAAGAAGCGAGTGGAAAGGATGAAGAAGTGTGGTGCAGCGTGCATAAC
CCAAGTCTCACAGACTACGTAGCAATGGTGTGTCCCAAAAAAAAAGGAGGAGACTACACA
GAGTTAGAAACAGTGCCAGCCAACTGCTTCACCAAACATCTCTACTCCCCATATGATTCA
GAAGAAAATGAAAAAGACATGGAACTTCTCGAATTAGACCCAAAATTATCCTTCAACAGA
ACCTTTAACGATTTTGTATTAAAGGTGTTGGTCATCCCAGGGTATTATAAGCACAACAAA
ACAATCTACTGCCGATGCGACAATAGGAAAACGAAGAAAGGGGAGGACCAAGAAAAAATA
GAAGAAGGGAAAGTAGGATTAGTAAAAATCGTCTTGAACAAAAAAGAAAAAAAACCAAGA
GGAATCGATTTCACAGAAACTGATGAGTTGGAACAAACAGACATAGTCCAAAATGGAAAT
GACAAACTGGTGAAGGTGAAGGAAAATGAAACTATTCATTTTAAATTTAACTCCAATCAA
AAATTTGAAATTAAGGAATGCGAAAATGTTATTAACATTAAATATGGCTTTCTACAAGAG
CACGTTTTAAATTTTAGATTTCCTGCCGTCTTTTTATTTTCAGAAAACTGCATCATAACA
GTTATAGAAAATGCAAAAACACCTGTAAGGATTATCATAAAGACGCAGAAAACGGAAAAC
ATAGATGGCTGTGATTTTACCAAACCGTCAGGGGAGGGAGATTACCAAGATGGGTTTGCC
TTAGAAGAATTAAAGTCAAATGAAAAAATATGTACGATACATATCGGCTCCAGCAAGAAG
AAAATTTCTGCAGGTATTAAGTGCCCCTACAAATTAACACCTACCTACTGCTTTAGACAC
GTCCTATATGAAAAAGACGTCAACGGGGTGAAGTCCTATCACCCCTTCTTGTTGACCGAC
GTTTTGGGAACCCTCGATGTAGAATTCTACAGCAATGCACAAGAGGGATCCTACATAATT
GGGTTGCCAACCAATCCCCAAAAATATTCTGTTGTGAGATGCGTTTGTGAGCATAATGGA
AAAGCTGGTATTATGGAACTGAGGATTGCCTCTTCCTCCGGGTGGGCCTTCCTCAGCCTC
ACCTTGCTGCTTCTCCTCATCGCTCTCCTTTCCGCGTGCTAG
>Hap_185
ATGAAGCTACTAACCTTTGCCGCGGCGACCTATGGGTTCCTACTGAAGGAATGTCTAAAC
AACTTAATACTTCCAACAGAGCATTTATGCGACTTTGCGTTGAATCCCCATAGTAGCATC
AAGCCGGTGCTCAAAGAAGCGAGTGGAAAGGATGAAGAAGTGTGGTGCAGCGTGCATAAC
CCAAGTCTCACAGACTACGTAGCAATGGTGTGTCCCAAAAAAAAAGGAGGAGACTACACA
GAGTTAGAAACAGTGCCAGCCAACTGCTTCACCAAACATCTCTACTCCCCATATGATTCA
GAAGAAAATGAAAAAGACATGGAACTTCTCGAATTAGACCCAAAATTATCCTTCAACAGA
ACCTTTAACGATTTTGTATTAAAGGTGTTGGTCATCCCAGGGTATTATAAGCACAACAAA
ACAATCTACTGCCGATGCGACAATAGGAAAACGAAGAAAGGGGAGAACCAAGAAAAAATA
GAAGAAGGGAAAGTAGGATTAGTAAAAATCGTCTTGAACAAAAAAGAAAAAAAACCAAGA
GGAATCGATTTCACAGAAACTGATGAGTTGGAACAAACAGACATAGTCCAAAATGGAAAT
GACAAACTGGTGAAGGTGAAGGAAAATGAAACTATTCATTTTAAATTTAACTCCAATCAA
AAATTTGAAATTAAGGAATGCGAAAATGTTATTAACATTAAATATGGCTTTCTACAAGAG
CACGTTTTAAATTTTAGATTTCCTGCCGTCTTTTTATTTTCAGAAAACTGCATCATAACA
GTTATAGAAAATGCAAAAACACCTGTAAGGATTATCATAAAGACGCAGAAAACGGAAAAC
ATAGATGGCTGTGATTTTACCAAACCGTCAGGGGAGGGAGATTACCAAGATGGGTTTGCC
TTAGAAGAATTAAAGTCAAATGAAAAAATATGTACGATACATATCGGCTCCAGCAAGAAG
AAAATTTCTGCAGGTATTAAGTGCCCCTACAAATTAACACCTACCTACTGCTTTAGACAC
GTCCTATATGAAAAAGACGTCAACGGGGTGAAGTCCTATCACCCCTTCTTGTTGACCGAC
GTTTTGGGAACCCTCGATGTAGAATTCTACAGCAATGCACAAGAGGGATCCTACATAATT
GGGTTGCCAACCAATCCCCAAAAATATTCTGTTGTGAGATGCGTTTGTGAGCATAATGGA
AAAGCTGGTATTATGGAACTGAGGATTGCCTCTTCCTCCGGGTGGGCCTTCCTCAGCCTC
ACCTTGCTGCTTCTCCTCATCGCTCTCCTTTCCGCGTGCTAG
>Hap_186
ATGAAGCTACTAACCTTTGCCGCGGCGACCTATGGGTTCCTACTGAAGGAATGTCTAAAC
AACTTAATACTTCCAACAGAGCATTTATGCGACTTTGCGTTGAATCCCCATAGTAGCATC
AAGCCGGTGCTCAAAGAAGCGAGTGGAAAGGATGAAGAAGTGTGGTGCAGCGTGCATAAC
CCAAGTCTCACAGACTACGTAGCAATGGTGTGTCCCAAAAAAAAAGGAGGAGACTACACA
GAGGTAGAAACAGTGCCAGCCAACTGCTTCACCAAACATCTCTACTCCCCATATGATTCA
GAAGAAAATGAAAAAGACATGGAACTTCTCGAATTAGACCCAAAATTATCCTTCAACAGA
ACCTTTAACGATTTTGTATTAAAGGTGTTGGTCATCCCAGGGTATTATAAGCACAACAAA
ACAATCTACTGCCGATGCGACAATAGGAAAACGAAGAAAGGGGAGGACCAAGAAAAAATA
GAAGAAGGGAAAGTAGGATTAGTAAAAATCGTCTTGAACAAAAAAGAAAAAAAACCAAGA
GGAATCGATTTCACAGAAACTGATGAGTTGGAACAAACAGACATAGTCCAAAATGGAAAT
GACAAACTGGTGAAGGTGAAGGAAAATGAAACTATTCATTTTAAATTTAACTCCAATCAA
AAACTTGAAATTAAGGAATGCGAAAATGTTATTAACATGAAATATGGCTTTCTACAAGAG
CACGTTTTAAATTTTAGATTTCCTGCCGTCTTTTTATCCTCAGAAAACTGCACCATAACA
GTTACAGAAAGTGCAAAAACACCTGTAAGGATTATCATGAAGACGCAGAAAACGGAAAAC
ATAGATGGCTGTGATTTTACCAAACCGTCAGGGGAGGGAGATTACCAAGATGGGTTTGCC
TTAGAAGAATTAAAGTCAAATGAAAAAATATGTACGATACATATCGGCTCCAGCAAGAAG
AAAATTTCTGCAGGTATTAAGTGCCCCTACAAATTAACACCTACCTACTGCTTTAGACAC
GTCCTATATGAAAAAGACGTCAACGGGGTGAAGTCCTATCACCCCTTCTTGTTGACCGAC
GTTTTGGGAACCCTCGATGTAGAATTCTACAGCAATGTACAAGAGGGATCCTACATAATT
GGGTTGCCAACCAATCCCCAAAAATATTCTGTTGTGAGATGCGTTTGTGAGCATAATGGA
AAAGCTGGTATTATGGAACTGAGGATTGCCTCTTCCTCCGGGTGGGCCTTCCTCAGCCTC
ACCTTGCTGCTTCTCCTCATCGCTCTCCTTTCCGCGTGCTAG
>Hap_187
ATGAAGCTACTAACCTTTGCCGCGGCGACCTATGGGTTCCTACTGAAGGAATGTCTAAAC
AACTTAATACTTCCAACAGAGCATTTATGCGACTTTGCGTTGAATCCCCATAGTAGCATC
AAGCCGGTGCTCAAAGAAGCGAGTGGAAAGGATGAAGAAGTGTGGTGCAGCGTGCATAAC
CCAAGTCTCACAGACTACGTAGCAATGGTGTGTCCCAAAAAAAAAGGAGGAGACTACACA
GAGGTAGAAACAGTGCCAGCCAACTGCTTCACCAAACATCTCTACTCCCCATATGATTCA
GAAGAAAATGAAAAAGACATGGAACTTCTCGAATTAGACCCAAAATTATCCTTCAACAGA
ACCTTTAACGATTTTGTATTAAAGGTGTTGGTCATCCCAGGGTATTATAAGCACAACAAA
ACAATCTACTGCCGATGCGACAATAGGAAAACGAAGAAAGGGGAGGGCCAAGAAAAAATA
GAAGAAGGGAAAGTAGGATTAGTAAAAATCGTCTTGAACAAAAAAGAAAAAAAACCAAGA
GGAATCGATTTCACAGAAACTGATGAGTTGGAACAAACAGACATAGTCCAAAATGGAAAT
GACAAACTGGTGAAGGTGAAGGAAAATGAAACTATTCATTTTAAATTTAACTCCAATCAA
AAACTTGAAATTAAGGAATGCGAAAATGTTATTAACATGAAATATGGCTTTCTACAAGAG
CACGTTTTAAATTTTAGATTTCCTGCCGTCTTTTTATCCTCAGAAAACTGCACCATAACA
GTTACAGAAAGTGCAAAAACACCTGTAAGGATTATCATGAAGACGCAGAAAACGGAAAAC
ATAGATGGCTGTGATTTTACCAAACCGTCAGGGGAGGGAGATTACCAAGATGGGTTTGCC
TTAGAAGAATTAAAGTCAAATGAAAAAATATGTACGATACATATCGGCTCCAGCAAGAAG
AAAATTTCTGCAGGTATTAAGTGCCCCTACAAATTAACACCTACCTACTGCTTTAGACAC
GTCCTATATGAAAAAGACGTCAACGGGGTGAAGTCCTATCACCCCTTCTTGTTGACCGAC
GTTTTGGGAACCCTCGATGTAGAATTCTACAGCAATGTACAAGAGGGATCCTACATAATT
GGGTTGCCAACCAATCCCCAAAAATATTCTGTTGTGAGATGCGTTTGTGAGCATAATGGA
AAAGCTGGTATTATGGAACTGAGGATTGCCTCTTCCTCCGGGTGGGCCTTCCTCAGCCTC
ACCTTGCTGCTTCTCCTCATCGCTCTCCTTTCCGCGTGCTAG
>Hap_188
ATGAAGCTACTAACCTTTGCCGCGGCGACCTATGGGTTCCTACTGAAGGAATGTCTAAAC
AGCTTAATACTTCCAACAGAGCATTTATGCGACTTTGCGTTGAATCCCCATAGTAGCATC
AAGCCGGTGCTCAAAGAAGCGAGTGGAAAGGATGAAGAAGTGTGGTGCACCGTGCATAAC
CCAAATCTCACAGACTACGTAGCAATGGTGTGTCCCAAAAAAAAAGGAGGAGACTACACA
GAGTTAGAAACAGTGCCAGCCAACTGCTTCACCAAACATCTCTACTCCCCATATGATTCA
GAAGAAAATGAAAAAGACATGGAACTTCTCGAATTAGACCCAAAATTATCCTTCAACAGA
ACCTTTAACGATTTTGTATTAAAGGTGTTGGTCATCCCAGGGTATTATAAGCACAACAAA
ACAATCTACTGCCGATGCGACAATAGGAAAACGAAGAAAGGGGAGGACCAAGAAAAAATA
GAAGAAGGGAAAGTAGGATTAGTAAAAATCGTCTTGAACAAAAAAGAAAAAAAACCAAGA
GGAATCGATTTCACAGAAACTGATGAGTTGGAACAAACAGACATAGTCCAAAATGGAAAT
GACAAACTGGTGAAGGTGAAGGAAAATGAAACTATTCATTTTAAATTTAACTCCAATCAA
AAACTTGAAATTAAGGAATGCGAAAATGTTATTAACATTAAATATGGCATTCTACAAGAG
CACGTTTTAAATTTTAGATTTCCTGCCGTCTTTTTATCCTCAGAAAACTGCACCATAACA
GTTAAAGAAAGTGCAAAAACACCTGTAAGGATTATCATAAAGACGCAGAAAACGGAAAAC
ATAGATGGCTGTGATTTTACCAAACCGTCAGGGGAGGGAGATTACCAAGATGGGTTTGCC
TTAGAAGAATTAAAGTCAAATGAAAAAATATGTACGATACATATCGGCTCCAGCAAGAAG
AAAATTTCTGCAGGTATTAAGTGCCCCTACAAATTAACACCTACCTACTGCTTTAGACAC
GTCCTATATGAAAAAGACGTCAACGGGGTGAAGTCCTATCACCCCTTCTTGTTGACCGAC
GTTTTGGGAACCCTCGATGTAGAATTCTACAGCAATGTACAAGAGGGATCCTACATAATT
GGGTTGCCAACCAATCCCCAAAAATATTCTGTTGTGAGATGCGTTTGTGAGCATAATGGA
AAAGCTGGTATTATGGAACTGAGGATTGCCTCTTCCTCCGGGTGGGCCTTCCTCAGCCTC
ACCTTGCTGCTTCTCCTCATCGCTCTCCTTTCCGCGTGCTAG
>Hap_189
ATGAAGCTACTAACCTTTGCCGCGGCGACCTATGGGTTCCTACTGAAGGAATGTCTAAAC
AGCTTAATACTTCCAACAGAGCATTTATGCGACTTTGCGTTGAATCCCCATAGTAGCATC
AAGCCGGTGCTCAAAGAAGCGAGTGGAAAGGATGAAGAAGTGTGGTGCAGCGTGCATAAC
CCAAGTCTCACAGACTACGTAGCAATGGTGTGTCCCAAAAAAAAAGGAGGAGACTACACA
GAGTTAGAAACAGTGCCAGCCAACTGCTTCACCAAACATCTCTACTCCCCATATGATTCA
GAAGAAAATGAAAAAGACATGGAACTTCTCGAATTAGACCCAAAATTATCCTTCAACAGA
ACCTTTAACGATTTTGTATTAAAGGTGTTGGTCATCCCAGGGTATTATAAGCACAACAAA
ACAATCTACTGCCGATGCGACAATAGGAAAACGAAGAAAGGGGAGGGCCAAGAAAAAATA
GAAGAAGGGAAAGTAGGATTAGTAAAAATCGTCTTGAACAAAAAAGAAAAAAAACCAAGA
GGAATCGATTTCACAGAAACTGATGAGTTGGAACAAACAGACATAGTCCAAAATGGAAAT
GACAAACTGGTGAAGGTGAAGGAAAATGAAACTATTCATTTTAAATTTAACTCCAATCAA
AAACTTGAAATTAAGGAATGCGAAAATGTTATTAACATGAAATATGGCTTTCTACAAGAG
CACGTTTTAAATTTTAGATTTCCTGCCGTCTTTTTATTTTCAGAAAACTGCACCATAACA
GTTACAGAAAGTGCAAAAACACCTGTAAGGATTATCATGAAGACGCAGAAAACGGAAAAC
ATAGATGGCTGTGATTTTACCAAACCGTCAGGGGAGGGAGATTACCAAGATGGGTTTGCC
TTAGAAGAATTAAAGTCAAATGAAAAAATATGTACGATACATATCGGCTCCAGCAAGAAG
AAAATTTCTGCAGGTATTAAGTGCCCCTACAAATTAACACCTACCTACTGCTTTAGACAC
GTCCTATATGAAAAAGACGTCAACGGGGTGAAGTCCTATCACCCCTTCTTGTTGACCGAC
GTTTTGGGAACCCTCGATGTAGAATTCTACAGCAATGTACAAGAGGGATCCTACATAATT
GGGTTGCCAACCAATCCCCAAAAATATTCTGTTGTGAGATGCGTTTGTGAGCATAATGGA
AAAGCTGGTATTATGGAACTGAGGATTGCCTCTTCCTCCGGGTGGGCCTTCCTCAGCCTC
ACCTTGCTGCTTCTCCTCATCGCTCTCCTTTCCGCGTGCTAG
>Hap_190
ATGAAGCTACTAACCTTTGCCGCGGCGACCTATGGGTTCCTACTGAAGGAATGTCTAAAC
AGCTTAATACTTCCAACAGAGCATTTATGCGACTTTGCGTTGAATCCCCATAGTAGCATC
AAGCCGGTGCTCAAAGAAGCGAGTGGAAAGGATGAAGAAGTGTGGTGCAGCGTGCATAAC
CCAAGTCTCACAGACTACGTAGCAATGGTGTGTCCCAAAAAAAAAGGAGGAGACTACACA
GAGTTAGAAACAGTGCCAGCCAACTGCTTCACCAAACATCTCTACTCCCCATATGATTCA
GAAGAAAATGAAAAAGACATGGAACTTCTCGAATTAGACCCAAAATTATCCTTCAACAGA
ACCTTTAACGATTTTGTATTAAAGGTGTTGGTCATCCCAGGGTATTATAAGCACAACAAA
ACAATCTACTGCCGATGCGACAATAGGAAAACGAAGAAAGGGGAGGACCAAGAAAAAATA
GAAGAAGGGAAAGTAGGATTAGTAAAAATCGTCTTGAACAAAAAAGAAAAAAAACCAAGA
GGAATCGATTTCACAGAAACTGATGAGTTGGAACAAACAGACATAGTCCAAAATGGAAAT
GACAAACTGGTGAAGGTGAAGGAAAATGAAACTATTCATTTTAAATTTAACTCCAATCAA
AAACTTGAAATTAAGGAATGCGAAAATATTATTAACATTAAATATGGCTTTCTACAAGAG
CACGTTTTAAATTTTAGATTTCCTGCCGTCTTTTTATCCTCAGAAAACTGCACCATAACA
GTTATAAAAAGTGCAAAAACACCTGTAAGGATTATCATAAAGACGCAGAAAACGGAAAAC
ATAGATGGCTGTGATTTTACCAAACCGTCAGGGGAGGGAGATTACCAAGATGGGTTTGCC
TTAGAAGAATTAAAGTCAAATGAAAAAATATGTACGATACATATCGGCTCCAGCAAGAAG
AAAATTTCTGCAGGTATTAAGTGCCCCTACAAATTAACACCTACCTACTGCTTTAGACAC
GTCCTATATGAAAAAGACGTCAACGGGGTGAAGTCCTATCACCCCTTCTTGTTGACCGAC
GTTTTGGGAACCCTCGATGTAGAATTCTACAGCAATGCACAAGAGGGATCCTACATAATT
GGGTTGCCAACCAATCCCCAAAAATATTCTGTTGTGAGATGCGTTTGTGAGCATAATGGA
AAAGCTGGTATTATGGAACTGAGGATTGCCTCTTCCTCCGGGTGGGCCTTCCTCAGCCTC
ACCTTGCTGCTTCTCCTCATCGCTCTCCTTTCCGCGTGCTAG
>Hap_191
ATGAAGCTACTAACCTTTGCCGCGGCGACCTATGGGTTCCTACTGAAGGAATGTCTAAAC
AGCTTAATACTTCCAACAGAGCATTTATGCGACTTTGCGTTGAATCCCCATAGTAGCATC
AAGCCGGTGCTCAAAGAAGCGAGTGGAAAGGATGAAGAAGTGTGGTGCAGCGTGCATAAC
CCAAGTCTCACAGACTACGTAGCAATGGTGTGTCCCAAAAAAAAAGGAGGAGACTACACA
GAGGTAGAAACAGTGCCAGCCAACTGCTTCACCAAACATCTCTACTCCCCATATGATTCA
GAAGAAAATGAAAAAGACATGGAACTTCTCGAATTAGACCCAAAATTATCCTTCAACAGA
ACCTTTAACGATTTTGTATTAAAGGTGTTGGTCATCCCAGGGTATTATAAGCACAACAAA
ACAATCTACTGCCGATGCGACAATAGGAAAACGAAGAAAGGGGAGGACCAAGAAAAAATA
GAAGAAGGGAAAGTAGGATTAGTAAAAATCGTCTTGAACAAAAAAGAAAAAAAACCAAGA
GGAATCGATTTCACAGAAACTGATGAGTTGGAACAAACAGACATAGTCCAAAATGGAAAT
GACAAACTGGTGAAGGTGAAGGAAAATGAAACTATTCATTTTAAATTTAACTCCAATCAA
AAACTTGAAATTAAGGAATGCGAAAATGTTATTAACATTAAATATGGCTTTCTACAAGAG
CACGTTTTAAATTTTAGATTTCCTGCCGTCTTTTTATCCTCAGAAAACTGCACCATAACA
GTTACAGAAAGTGCAAAAACACCTGTAAGGATTATCATAAAGACGCAGAAAACGGAAAAC
ATAGATGGCTGTGATTTTACCAAACCGTCAGGGGAGGGAGATTACCAAGATGGGTTTGCC
TTAGAAGAATTAAAGTCAAATGAAAAAATATGTACGATACATATCGGCTCCAGCAAGAAG
AAAATTTCTGCAGGTATTAAGTGCCCCTACAAATTAACACCTACCTACTGCTTTAGACAC
GTCCTATATGAAAAAGACGTCAACGGGGTGAAGTCCTATCACCCCTTCTTGTTGACCGAC
GTTTTGGGAACCCTCGATGTAGAATTCTACAGCAATGTACAAGAGGGATCCTACATAATT
GGGTTGCCAACCAATCCCCAAAAATATTCTGTTGTGAGATGCGTTTGTGAGCATAATGGA
AAAGCTGGTATTATGGAACTGAGGATTGCCTCTTCCTCCGGGTGGGCCTTCCTCAGCCTC
ACCTTGCTGCTTCTCCTCATCGCTCTCCTTTCCGCGTGCTAG
>Hap_192
ATGAAGCTACTAACCTTTGCCGCGGCGACCTATGGGTTCCTACTGAAGGAATGTCTAAAC
AGCTTAATACTTCCAACAGAGCATTTATGCGACTTTGCGTTGAATCCCCATAGTAGCATC
AAGCCGGTGCTCAAAGAAGCGAGTGGAAAGGATGAAGAAGTGTGGTGCAGCGTGCATAAC
CCAAGTCTCACAGACTACGTAGCAATGGTGTGTCCCAAAAAAAAAGGAGGAGACTACACA
GAGTTAGAAACAGTGCCAGCCAACTGCTTCACCAAACATCTCTACTCCCCATATGATTCA
GAAGAAAATGAAAAAGACATGGAACTTCTCGAATTAGACCCAAAATTATCCTTCAACAGA
ACCTTTAACGATTTTGTATTAAAGGTGTTGGTCATCCCAGGGTATTATAAGCACAACAAA
ACAATCTACTGCCGATGCGACAATAGGAAAACGAAGAAAGGGGAGGGCCAAGAAAAAATA
GAAGAAGGGAAAGTAGGATTAGTAAAAATCGTCTTGAACAAAAAAGAAAAAAAACCAAGA
GGAATCGATTTCACAGAAACTGATGAGTTGGAACAAACAGACATAGTCCAAAATGGAAAT
GACAAACTGGTGAAGGTGAAGGAAAATGAAACTATTCATTTTAAATTTAACTCCAATCAA
AAACTTGAAATTAAGGAATGCGAAAATGTTATTAACATGAAATATGGCTTTCTACAAGAG
CACGTTTTAAATTTTAGATTTCCTGCCGTCTTTTTATCCTCAGAAAACTGCACCATAACA
GTTACAGAAAGTGCAAAAACACCTGTAAGGATTATCATAAAGACGCAGAAAACGGAAAAC
ATAGATGGCTGTGATTTTACCAAACCGTCAGGGGAGGGAGATTACCAAGATGGGTTTGCC
TTAGAAGAATTAAAGTCAAATGAAAAAATATGTACGATACATATCGGCTCCAGCAAGAAG
AAAATTTCTGCAGGTATTAAGTGCCCCTACAAATTAACACCTACCTACTGCTTTAGACAC
GTCCTATATGAAAAAGACGTCAACGGGGTGAAGTCCTATCACCCCTTCTTGTTGACCGAC
GTTTTGGGAACCCTCGATGTAGAATTCTACAGCAATGTACAAGAGGGATCCTACATAATT
GGGTTGCCAACCAATCCCCAAAAATATTCTGTTGTGAGATGCGTTTGTGAGCATAATGGA
AAAGCTGGTATTATGGAACTGAGGATTGCCTCTTCCTCCGGGTGGGCCTTCCTCAGCCTC
ACCTTGCTGCTTCTCCTCATCGCTCTCCTTTCCGCGTGCTAG
>Hap_193
ATGAAGCTACTAACCTTTGCCGCGGCGACCTATGGGTTCCTACTGAAGGAATGTCTAAAC
AGCTTAATACTTCCAACAGAGCATTTATGCGACTTTGCGTTGAATCCCCATAGTAGCATC
AAGCCGGTGCTCAAAGAAGCGAGTGGAAAGGATGAAGAAGTGTGGTGCAGCGTGCATAAC
CCAAGTCTCACAGACTACGTAGCAATGGTGTGTCCCAAAAAAAAAGGAGGAGACTACACA
GAGTTAGAAACAGTGCCAGCCAACTGCTTCACCAAACATCTCTACTCCCCATATGATTCA
GAAGAAAATGAAAAAGACATGGAACTTCTCGAATTAGACCCAAAATTATCCTTCAACAGA
ACCTTTAACGATTTTGTATTAAAGGTGTTGGTCATCCCAGGGTATTATAAGCACAACAAA
ACAATCTACTGCCGATGCGACAATAGGAAAACGAAGAAAGGGGAGGGCCAAGAAAAAATA
GAAGAAGGGAAAGTAGGATTAGTAAAAATCGTCTTGAACAAAAAAGAAAAAAAACCAAGA
GGAATCGATTTCACAGAAACTGATGAGTTGGAACAAACAGACATAGTCCAAAATGGAAAT
GACAAACTGGTGAAGGTGAAGGAAAATGAAACTATTCATTTTAAATTTAACTCCAATCAA
AAACTTGAAATTAAGGAATGCGAAAATGTTATTAACATGAAATATGGCTTTCTACAAGAG
CACGTTTTAAATTTTAGATTTCCTGCCGTCTTTTTATCCTCAGAAAACTGCACCATAACA
GTTACAGAAAGTGCAAAAACACCTGTAAGGATTATCATGAAGACGCAGAAAACGGAAAAC
ATAGATGGTTGTGATTTTACCAAACCGTCAGGGGAGGGAGATTACCAAGATGGGTTTGCC
TTAGAAGAATTAAAGTCAAATGAAAAAATATGTACGATACATATCGGCTCCAGCAAGAAG
AAAATTTCTGCAGGTATTAAGTGCCCCTACAAATTAACACCTACCTACTGCTTTAGACAC
GTCCTATATGAAAAAGACGTCAACGGGGTGAAGTCCTATCACCCCTTCTTGTTGACCGAC
GTTTTGGGAACCCTCGATGTAGAATTCTACAGCAATGTACAAGAGGGATCCTACATAATT
GGGTTGCCAACCAATCCCCAAAAATATTCTGTTGTGAGATGCGTTTGTGAGCATAATGGA
AAAGCTGGTATTATGGAACTGAGGATTGCCTCTTCCTCCGGGTGGGCCTTCCTCAGCCTC
ACCTTGCTGCTTCTCCTCATCGCTCTCCTTTCCGCGTGCTAG
>Hap_194
ATGAAGCTACTAACCTTTGCCGCGGCGACCTATGGGTTCCTACTGAAGGAATGTCTAAAC
AGCTTAATACTTCCAACAGAGCATTTATGCGACTTTGCGTTGAATCCCCATAGTAGCATC
AAGCCGGTGCTCAAAGAAGCGAGTGGAAAGGATGAAGAAGTGTGGTGCAGCGTGCATAAC
CCAAGTCTCACAGACTACGTAGCAATGGTGTGTCCCAAAAAAAAAGGAGGAGACTACACA
GAGTTAGAAACAGTGCCAGCCAACTGCTTCACCAAACATCTCTACTCCCCATATGATTCA
GAAGAAAATGAAAAAGACATGGAACTTCTCGAATTAGACCCAAAATTATCCTTCAACAGA
ACCTTTAACGATTTTGTATTAAAGGTGTTGGTCATCCCAGGGTATTATAAGCACAACAAA
ACAATCTACTGCCGATGCGACAATAGGAAAACGAAGAAAGGGGAGGGCCAAGAAAAAATA
GAAGAAGGGAAAGTAGGATTAGTAAAAATCGTCTTGAACAAAAAAGAAAAAAAACCAAGA
GGAATCGATTTCACAGAAACTGATGAGTTGGAACAAACAGACATAGTCCAAAATGGAAAT
GACAAACTGGTGAAGGTGAAGGAAAATGAAACTATTCATTTTAAATTTAACTCCAATCAA
AAACTTGAAATTAAGGAATGCGAAAATGTTATTAACATGAAATATGGCTTTCTACAAGAT
CACGTTTTAAATTTTAGATTTCCTGCCGTCTTTTTATCCTCAGAAAACTGCACCATAACA
GTTACAGAAAGTGCAAAAACACCTGTAAGGATTATCATGAAGACGCAGAAAACGGAAAAC
ATAGATGGTTGTGATTTTACCAAACCGTCAGGGGAGGGAGATTACCAAGATGGGTTTGCC
TTAGAAGAATTAAAGTCAAATGAAAAAATATGTACGATACATATCGGCTCCAGCAAGAAG
AAAATTTCTGCAGGTATTAAGTGCCCCTACAAATTAACACCTACCTACTGCTTTAGACAC
GTCCTATATGAAAAAGACGTCAACGGGGTGAAGTCCTATCACCCCTTCTTGTTGACCGAC
GTTTTGGGAACCCTCGATGTAGAATTCTACAGCAATGTACAAGAGGGATCCTACATAATT
GGGTTGCCAACCAATCCCCAAAAATATTCTGTTGTGAGATGCGTTTGTGAGCATAATGGA
AAAGCTGGTATTATGGAACTGAGGATTGCCTCTTCCTCCGGGTGGGCCTTCCTCAGCCTC
ACCTTGCTGCTTCTCCTCATCGCTCTCCTTTCCGCGTGCTAG
>Hap_195
ATGAAGCTACTAACCTTTGCCGCGGCGACCTATGGGTTCCTACTGAAGGAATGTCTAAAC
AGCTTAATACTTCCAACAGAGCATTTATGCGACTTTGCGTTGAATCCCCATAGTAGCATC
AAGCCGGTGCTCAAAGAAGCGAGTGGAAAGGATGAAGAAGTGTGGTGCAGCGTGCATAAC
CCAAGTCTCACAGACTACGTAGCAATGGTGTGTCCCAAAAAAAAAGGAGGAGACTACACA
GAGGTAGAAACAGTGCCAGCCAACTGCTTCACCAAACATCTCTACTCCCCATATGATTCA
GAAGAAAATGAAAAAGACATGGAACTTCTCGAATTAGACCCAAAATTATCCTTCAACAGA
ACCTTTAACGATTTTGTATTAAAGGTGTTGGTCATCCCAGGGTATTATAAGCACAACAAA
ACAATCTACTGCCGATGCGACAATAGGAAAACGAAGAAAGGGGAGGACCAAGAAAAAATA
GAAGAAGGGAAAGTAGGATTAGTAAAAATCGTCTTGAACAAAAAAGAAAAAAAACCAAGA
GGAATCGATTTCACAGAAACTGATGAGTTGGAACAAACAGACATAGTCCAAAATGGAAAT
GACAAACTGGTGAAGGTGAAGGAAAATGAAACTATTCATTTTAAATTTAACTCCAATCAA
AAACTTGAAATTAAGGAATGCGAAAATGTTATTAACATGAAATATGGCTTTCTACAAGAT
CACGTTTTAAATTTTAGATTTCCTGCCGTCTTTTTATCCTCAGAAAACTGCACCATAACA
GTTACAGAAAGTGCAAAAACACCTGTAAGGATTATCATGAAGACGCAGAAAACGGAAAAC
ATAGATGGCTGTGATTTTACCAAACCGTCAGGGGAGGGAGATTACCAAGATGGGTTTGCC
TTAGAAGAATTAAAGTCAAATGAAAAAATATGTACGATACATATCGGCTCCAGCAAGAAG
AAAATTTCTGCAGGTATTAAGTGCCCCTACAAATTAACACCTACCTACTGCTTTAGACAC
GTCCTATATGAAAAAGACGTCAACGGGGTGAAGTCCTATCACCCCTTCTTGTTGACCGAC
GTTTTGGGAACCCTCGATGTAGAATTCTACAGCAATGTACAAGAGGGATCCTACATAATT
GGGTTGCCAACCAATCCCCAAAAATATTCTGTTGTGAGATGCGTTTGTGAGCATAATGGA
AAAGCTGGTATTATGGAACTGAGGATTGCCTCTTCCTCCGGGTGGGCCTTCCTCAGCCTC
ACCTTGCTGCTTCTCCTCATCGCTCTCCTTTCCGCGTGCTAG
>Hap_196
ATGAAGCTACTAACCTTTGCCGCGGCGACCTATGGGTTCCTACTGAAGGAATGTCTAAAC
AGCTTAATACTTCCAACAGAGCATTTATGCGACTTTGCGTTGAATCCCCATAGTAGCATC
AAGCCGGTGCTCAAAGAAGCGAGTGGAAAGGATGAAGAAGTGTGGTGCAGCGTGCATAAC
CCAAGTCTCACAGACTACGTAGCAATGGTGTGTCCCAAAAAAAAAGGAGGAGACTACACA
GAGGTAGAAACAGTGCCAGCCAACTGCTTCACCAAACATCTCTACTCCCCATATGATTCA
GAAGAAAATGAAAAAGACATGGAACTTCTCGAATTAGACCCAAAATTATCCTTCAACAGA
ACCTTTAACGATTTTGTATTAAAGGTGTTGGTCATCCCAGGGTATTATAAGCACAACAAA
ACAATCTACTGCCGATGCGACAATAGGAAAACGAAGAAAGGGGAGGACCAAGAAAAAATA
GAAGAAGGGAAAGTAGGATTAGTAAAAATCGTCTTGAACAAAAAAGAAAAAAAACCAAGA
GGAATCGATTTCACAGAAACTGATGAGTTGGAACAAACAGACATAGTCCAAAATGGAAAT
GACAAACTGGTGAAGGTGAAGGAAAATGAAACTATTCATTTTAAATTTAACTCCAATCAA
AAACTTGAAATTAAGGAATGCGAAAATGTTATTAACATGAAATATGGCTTTCTACAAGAG
CACGTTTTAAATTTTAGATTTCCTGCCGTCTTTTTATCCTCAGAAAACTGCACCATAACA
GTTACAGAAAGTGCAAAAACACCTGTAAGGATTATCATGAAGACGCAGAAAACGGAAAAC
ATAGATGGCTGTGATTTTACCAAACCGTCAGGGGAGGGAGATTACCAAGATGGGTTTGCC
TTAGAAGAATTAAAGTCAAATGAAAAAATATGTACGATACATATCGGCTCCAGCAAGAAG
AAAATTTCTGCAGGTATTAAGTGCCCCTACAAATTAACACCTACCTACTGCTTTAGACAC
GTCCTATATGAAAAAGACGTCAACGGGGTGAAGTCCTATCACCCCTTCTTGTTGACCGAC
GTTTTGGGAACCCTCGATGTAGAATTCTACAGCAATGTACAAGAGGGATCCTACATAATT
GGGTTGCCAACCAATCCCCAAAAATATTCTGTTGTGAGATGCGTTTGTGAGCATAATGGA
AAAGCTGGTATTATGGAACTGAGGATTGCCTCTTCCTCCGGGTGGGCCTTCCTCAGCCTC
ACCTTGCTGCTTCTCCTCATCGCTCTCCTTTCCGCGTGCTAG
>Hap_197
ATGAAGCTACTAACCTTTGCCGCGGCGACCTATGGGTTCCTACTGAAGGAATGTCTAAAC
AGCTTAATACTTCCAACAGAGCATTTATGCGACTTTGCGTTGAATCCCCATAGTAGCATC
AAGCCGGTGCTCAAAGAAGCGAGTGGAAAGGATGAAGAAGTGTGGTGCAGCGTGCATAAC
CCAAGTCTCACAGACTACGTAGCAATGGTGTGTCCCAAAAAAAAAGGAGGAGACTACACA
GAGTTAGAAACAGTGCCAGCCAACTGCTTCACCAAACATCTCTACTCCCCATATGATTCA
GAAGAAAATGAAAAAGACATGGAACTTCTCGAATTTGACCCAAAATTATCCTTCAACAGA
ACCTTTAACGATTTTGTATTAAAGGTGTTGGTCATCCCAGGGTATTATAAGCACAACAAA
ACAATCTACTGCCGATGCGACAATAGGAAAACGAAGAAAGGGGAGGACCAAGAAAAAATA
GAAGAAGGGAAAGTAGGATTAGTAAAAATCGTCTTGAACAAAAAAGAAAAAAAACCAAGA
GGAATCGATTTCACAGAAACTGATGAGTTGGAACAAACAGACATAGTCCAAAATGGAAAT
GACAAACTGGTGAAGGTGAAGGAAAATGAAACTATTCATTTTAAATTTAACTCCAATCAA
AAACTTGAAATTAAGGAATGCGAAAATATTATTAACATTAAATATGGCTTTCTACAAGAG
CACGTTTTAAATTTTAGATTTCCTGCCGTCTTTTTATCCTCAGAAAACTGCACCATAACA
GTTATAAAAAGTGCAAAAACACCTGTAAGGATTATCATAAAGACGCAGAAAACGGAAAAC
ATAGATGGCTGTGATTTTACCAAACCGTCAGGGGAGGGAGATTACCAAGATGGGTTTGCC
TTAGAAGAATTAAAGTCAAATGAAAAAATATGTACGATACATATCGGCTCCAGCAAGAAG
AAAATTTCTGCAGGTATTAAGTGCCCCTACAAATTAACACCTACCTACTGCTTTAGACAC
GTCCTATATGAAAAAGACGTCAACGGGGTGAAGTCCTATCACCCCTTCTTGTTGACCGAC
GTTTTGGGAACCCTCGATGTAGAATTCTACAGCAATGCACAAGAGGGATCCTACATAATT
GGGTTGCCAACCAATCCCCAAAAATATTCTGTTGTGAGATGCGTTTGTGAGCATAATGGA
AAAGCTGGTATTATGGAACTGAGGATTGCCTCTTCCTCCGGGTGGGCCTTCCTCAGCCTC
ACCTTGCTGCTTCTCCTCATCGCTCTCCTTTCCGCGTGCTAG
>Hap_198
ATGAAGCTACTAACCTTTGCCGCGGCGACCTATGGGTTCCTACTGAAGGAATGTCTAAAC
AGCTTAATACTTCCAACAGAGCATTTATGCGACTTTGCGTTGAATCCCCATAGTAGCATC
AAGCCGGTGCTCAAAGAAGCGAGTGGAAAGGATGAAGAAGTGTGGTGCAGCGTGCATAAC
CCAAGTCTCACAGACTACGTAGCAATGGTGTGTCCCAAAAAAAAAGGAGGAGACTACACA
GAGTTAGAAACAGTGCCAGCCAACTGCTTCACCAAACATCTCTACTCCCCATATGATTCA
GAAGAAAATGAAAAAGACATGGAACTTCTCGAATTAGACCCAAAATTATCCTTCAACAGA
ACCTTTAACGATTTTGTATTAAAGGTGTTGGTCATCCCAGGGTATTATAAGCACAACAAA
ACAATCTACTGCCGATGCGACAATAGGAAAACGAAGAAAGGGGAGGACCAAGAAAAAATA
GAAGAAGGGAAAGTAGGATTAGTAAAAATCGTCTTGAACAAAAAAGAAAAAAAACCAAGA
GGAATCGATTTCACAGAAACTGATGAGTTGGAACAAACAGACATAGTCCAAAATGGAAAT
GACAAACTGGTGAAGGTGAAGGAAAATGAAACTATTCATTTTAAATTTAACTCCAATCAA
AAATTTGAAATTAAGGAATGCGAAAATGTTATTAACATGAAATATGGCTTTCTACAAGAT
CACGTTTTAAATTTTAGATTTCCTGCCGTCTTTTTATCCTCAGAAAACTGCACCATAACA
GTTACAGAAAGTGCAAAAACACCTGTAAGGATTATCATGAAGACGCAGAAAACGGAAAAC
ATAGATGGCTGTGATTTTACCAAACCGTCAGGGGAGGGAGATTACCAAGATGGGTTTGCC
TTAGAAGAATTAAAGTCAAATGAAAAAATATGTACGATACATATCGGCTCCAGCAAGAAG
AAAATTTCTGCAGGTATTAAGTGCCCCTACAAATTAACACCTACCTACTGCTTTAGACAC
GTCCTATATGAAAAAGACGTCAACGGGGTGAAGTCCTATCACCCCTTCTTGTTGACCGAC
GTTTTGGGAACCCTCGATGTAGAATTCTACAGCAATGTACAAGAGGGATCCTACATAATT
GGGTTGCCAACCAATCCCCAAAAATATTCTGTTGTGAGATGCGTTTGTGAGCATAATGGA
AAAGCTGGTATTATGGAACTGAGGATTGCCTCTTCCTCCGGGTGGGCCTTCCTCAGCCTC
ACCTTGCTGCTTCTCCTCATCGCTCTCCTTTCCGCGTGCTAG
>Hap_199
ATGAAGCTACTAACCGTTGCCGCGGCGACCTATGGGTTCCTACTGAAGGAATGTCTAAAC
AACTTCATATTTCCAACGAAGCATATATGCGACTTTGCGTTGAATCCCCATAGTAGCATC
AAGCCGGTGCTCAAAGAAGCGAGTGGAAAGGATGAAGAAGTGTGGTGCAGCGTGCATAAC
CCAAGTCTCACAGACTACGTAGCAATGGTGTGTCCCAAAAAAAAAAAGGGAGACTACACA
CAGGTAGAAACAGTGCCAGCCAACTGCTTCACCAAACATCTCTACTCCCCATATGATTCA
GAAGAAAATGAAAAAGACATGGAACTTCTCGAATTAGACCCAAAATTATCCTTCAACAGA
ACCTTTAACGATTTTGTATTAAAGGTGTTGGTCATCCCAGGGTATTATAAGCACAACAAA
ACAATCTACTGCCGATGCGACAATAGGAAAACGAAGAAAGGGGAGGACCAAGAAAAAATA
GAAGAAGGGAAAGTAGGATTAGTAAAAATCGTCTTGAACAAAAAAGAAAAAAAACCAAGA
GGAATCGATTTCACAGAAACTGATGAGTTGGAACAAACAGACATAGTCCAAAATGGAAAT
GACAAACTGGTGAAGGTGAAGGAAAATGAAACTATTCATTTTAAATTTAACTCCAATCAA
AAACTTGAAATTAAGGAATGCGAAAATGTTATTAACATGAAATATGGCTTTCTACAAGAG
CACGTTTTAAATTTTAGATTTCCTGCCGTCTTTTTATCCTCAGAAAACTGCACCATAACA
GTTACAGAAAGTGCAAAAACACCTGTAAGGATTATCATGAAGACGCAGAAAACGGAAAAC
ATAGATGGCTGTGATTTTACCAAACCGTCAGGGGAGGGAGATTACCAAGATGGGTTTGCC
TTAGAAGAATTAAAGTCAAATGAAAAAATATGTACGATACATATCGGCTCCAGCAAGAAG
AAAATTTCTGCAGGTATTAAGTGCCCCTACAAATTAACACCTACCTACTGCTTTAGACAC
GTCCTATATGAAAAAGACGTCAACGGGGTGAAGTCCTATCACCCCTTCTTGTTGACCGAC
GTTTTGGGAACCCTCGATGTAGAATTCTACAGCAATGCACAAGAGGGATCCTACATAATT
GGGTTGCCAACCAATCCCCAAAAATATTCTGTTGTGAGATGCGTTTGTGAGCATAATGGA
AAAGCTGGTATTATGGAACTGAGGATTGCCTCTTCCTCCGGGTGGGCCTTCCTCAGCCTC
ACCTTGCTGCTTCTCCTCATCGCTCTCCTTTCCGCGTGCTAG
>Hap_200
ATGAAGCTACTAACCGTTGCCGCGGCGACCTATGGGTTCCTACTGAAGGAATGTCTAAAC
AACTTCATATTTCCAACGAAGCATATATGCGACTTTGCGTTGAATCCCCATAGTAGCATC
AAGCCGGTGCTCAAAGAAGCGAGTGGAAAGGATGAAGAAGTGTGGTGCAGCGTGCATAAC
CCAAGTCTCACAGACTACGTAGCAATGGTGTGTCCCAAAAAAAAAAAGGGAGACTACACA
CAGGTAGAAACAGTGCCAGCCAACTGCTTCACCAAACATCTCTACTCCCCATATGATTCA
GAAGAAAATGAAAAAGACATGGAACTTCTCGAATTAGACCCAAAATTATCCTTCAACAGA
ACCTTTAACGATTTTGTATTAAAGGTGTTGGTCATCCCAGGGTATTATAAGCACAACAAA
ACAATCTACTGCCGATGCGACAATAGGAAAACGAAGAAAGGGGAGGGCCAAGAAAAAATA
GAAGAAGGGAAAGTAGGATTAGTAAAAATCGTCTTGAACAAAAAAGAAAAAAAACCAAGA
GGAATCGATTTCACAGAAACTGATGAGTTGGAACAAACAGACATAGTCCAAAATGGAAAT
GACAAACTGGTGAAGGTGAAGGAAAATGAAACTATTCATTTTAAATTTAACTCCAATCAA
AAACTTGAAATTAAGGAATGCGAAAATGTTATTAACATGAAATATGGCTTTCTACAAGAG
CACGTTTTAAATTTTAGATTTCCTGCCGTCTTTTTATCCTCAGAAAACTGCACCATAACA
GTTACAGAAAGTGCAAAAACACCTGTAAGGATTATCATGAAGACGCAGAAAACGGAAAAC
ATAGATGGCTGTGATTTTACCAAACCGTCAGGGGAGGGAGATTACCAAGATGGGTTTGCC
TTAGAAGAATTAAAGTCAAATGAAAAAATATGTACGATACATATCGGCTCCAGCAAGAAG
AAAATTTCTGCAGGTATTAAGTGCCCCTACAAATTAACACCTACCTACTGCTTTAGACAC
GTCCTATATGAAAAAGACGTCAACGGGGTGAAGTCCTATCACCCCTTCTTGTTGACCGAC
GTTTTGGGAACCCTCGATGTAGAATTCTACAGCAATGCACAAGAGGGATCCTACATAATT
GGGTTGCCAACCAATCCCCAAAAATATTCTGTTGTGAGATGCGTTTGTGAGCATAATGGA
AAAGCTGGTATTATGGAACTGAGGATTGCCTCTTCCTCCGGGTGGGCCTTCCTCAGCCTC
ACCTTGCTGCTTCTCCTCATCGCTCTCCTTTCCGCGTGCTAG
>Hap_201
ATGAAGCTACTAACCTTTGCCGCGGCGACCTATGGGTTCCTACTGAAGGAATGTCTAAAC
AGCTTAATACTTCCAACAGAGCATTTATGCGACTTTGCGTTGAATCCCCATAGTAGCATC
AAGCCGGTGCTCAAAGAAGCGAGTGGAAAGGATGAAGAAGTGTGGTGCAGCGTGCATAAC
CCAAGTCTCACAGACTACGTAGCAATGGTGTGTCCCAAAAAAAAAGGAGGAGACTACACA
GAGTTAGAAACAGTGCCAGCCAACTGCTTCACCAAACATCTCTACTCCCCATATGATTCA
GAAGAAAATGAAAAAGACATGGAACTTCTCGAATTAGACCCAAAATTATCCTTCAACAGA
ACCTTTAACGATTTTGTATTAAAGGTGTTGGTCATCCCAGGGTATTATAAGCACAACAAA
ACAATCTACTGCCGATGCGACAATAGGAAAACGAAGAAAGGGGAGGACCAAGAAAAAATA
GAAGAAGGGAAAGTAGGATTAGTAAAAATCGTCTTGAACAAAAAAGAAAAAAAACCAAGA
GGAATCGATTTCACAGAAACTGATGAGTTGGAACAAACAGACATAGTCCAAAATGGAAAT
GACAAACTGGTGAAGGTGAAGGAAAATGAAACTATTCATTTTAAATTTAACTCCAATCAA
AAACTTGAAATTAAGGAATGCGAAAATGTTATTAACATGAAATATGGCTTTCTACAAGAT
CACGTTTTAAATTTTAGATTTCCTGCCGTCTTTTTATCCTCAGAAAACTGCACCATAACA
GTTACAGAAAGTGCAAAAACACCTGTAAGGATTATCATGAAGACGCAGAAAACGGAAAAC
ATAGATGGTTGTGATTTTACCAAACCGTCAGGGGAGGGAGATTACCAAGATGGGTTTGCC
TTAGAAGAATTAAAGTCAAATGAAAAAATATGTACGATACATATCGGCTCCAGCAAGAAG
AAAATTTCTGCAGGTATTAAGTGCCCCTACAAATTAACACCTACCTACTGCTTTAGACAC
GTCCTATATGAAAAAGACGTCAACGGGGTGAAGTCCTATCACCCCTTCTTGTTGACCGAC
GTTTTGGGAACCCTCGATGTAGAATTCTACAGCAATGTACAAGAGGGATCCTACATAATT
GGGTTGCCAACCAATCCCCAAAAATATTCTGTTGTGAGATGCGTTTGTGAGCATAATGGA
AAAGCTGGTATTATGGAACTGAGGATTGCCTCTTCCTCCGGGTGGGCCTTCCTCAGCCTC
ACCTTGCTGCTTCTCCTCATCGCTCTCCTTTCCGCGTGCTAG
>Hap_202
ATGAAGCTACTAACCTTTGCCGCGGCGACCTATGGGTTCCTACTGAAGGAATGTCTAAAC
AGCTTAATACTTCCAACAGAGCATTTATGCGACTTTGCGTTGAATCCCCATAGTAGCATC
AAGCCGGTGCTCAAAGAAGCGAGTGGAAAGGATGAAGAAGTGTGGTGCAGCGTGCATAAC
CCAAGTCTCACAGACTACGTAGCAATGGTGTGTCCCAAAAAAAAAGGAGGAGACTACACA
GAGTTAGAAACAGTGCCAGCCAACTGCTTCACCAAACATCTCTACTCCCCATATGATTCA
GAAGAAAATGAAAAAGACATGGAACTTCTCGAATTAGACCCAAAATTATCCTTCAACAGA
ACCTTTAACGATTTTGTATTAAAGGTGTTGGTCATCCCAGGGTATTATAAGCACAACAAA
ACAATCTACTGCCGATGCGACAATAGGAAAACGAAGAAAGGGGAGGACCAAGAAAAAATA
GAAGAAGGGAAAGTAGGATTAGTAAAAATCGTCTTGAACAAAAAAGAAAAAAAACCAAGA
GGAATCGATTTCACAGAAACTGATGAGTTGGAACAAACAGACATAGTCCAAAATGGAAAT
GACAAACTGGTGAAGGTGAAGGAAAATGAAACTATTCATTTTAAATTTAACTCCAATCAA
AAACTTGAAATTAAGGAATGCGAAAATGTTATTAACATGAAATATGGCTTTCTACAAGAG
CACGTTTTAAATTTTAGATTTCCTGCCGTCTTTTTATCCTCAGAAAACTGCACCATAACA
GTTACAGAAAGTGCAAAAACACCTGTAAGGATTATCATGAAGACGCAGAAAACGGAAAAC
ATAGATGGCTGTGATTTTACCAAACCGTCAGGGGAGGGAGATTACCAAGATGGGTTTGCC
TTAGAAGAATTAAAGTCAAATGAAAAAATATGTACGATACATATCGGCTCCAGCAAGAAG
AAAATTTCTGCAGGTATTAAGTGTCCCTACAAATTAACACCTACCTACTGCTTTAGACAC
GTCCTATATGAAAAAGACGTCAACGGGGTGAAGTCCTATCACCCCTTCTTGTTGACCGAC
GTTTTGGGAACCCTCGATGTAGAATTCTACAGCAATGTACAAGAGGGATCCTACATAATT
GGGTTGCCAACCAATCCCCAAAAATATTCTGTTGTGAGATGCGTTTGTGAGCATAATGGA
AAAGCTGGTATTATGGAACTGAGGATTGCCTCTTCCTCCGGGTGGGCCTTCCTCAGCCTC
ACCTTGCTGCTTCTCCTCATCGCTCTCCTTTCCGCGTGCTAG
>Hap_203
ATGAAGCTACTAACCTTTGCCGCGGCGACCTATGGGTTCCTACTGAAGGAATGTCTAAAC
AGCTTAATACTTCCAACAGAGCATTTATGCGACTTTGCGTTGAATCCCCATAGTAGCATC
AAGCCGGTGCTCAAAGAAGCGAGTGGAAAGGATGAAGAAGTGTGGTGCAGCGTGCATAAC
CCAAGTCTCACAGACTACGTAGCAATGGTGTGTCCCAAAAAAAAAGGAGGAGACTACACA
GAGTTAGAAACAGTGCCAGCCAACTGCTTCACCAAACATCTCTACTCCCCATATGATTCA
GAAGAAAATGAAAAAGACATGGAACTTCTCGAATTAGACCCAAAATTATCCTTCAACAGA
ACCTTTAACGATTTTGTATTAAAGGTGTTGGTCATCCCAGGGTATTATAAGCACAACAAA
ACAATCTACTGCCGATGCGACAATAGGAAAACGAAGAAAGGGGAGGGCCAAGAAAAAATA
GAAGAAGGGAAAGTAGGATTAGTAAAAATCGTCTTGAACAAAAAAGAAAAAAAACCAAGA
GGAATCGATTTCACAGAAACTGATGAGTTGGAACAAACAGACATAGTCCAAAATGGAAAT
GACAAACTGGTGAAGGTGAAGGAAAATGAAACTATTCATTTTAAATTTAACTCCAATCAA
AAACTTGAAATTAAGGAATGCGAAAATGTTATTAACATGAAATATGGCTTTCTACAAGAG
CACGTTTTAAATTTTAGATTTCCTGCCGTCTTTTTATCCTCAGAAAACTGCACCATAACA
GTTACAGAAAGTGCAAAAACACCTGTAAGGATTATCATGAAGACGCAGAAAACGGAAAAC
ATAGATGGCTGTGATTTTACCAAACCGTCAGGGGAGGGAGATTACCAAGATGGGTTTGCC
TTAGAAGAATTAAAGTCAAATGAAAAAATATGTACGATACATATCGGCTCCAGCAAGAAG
AAAATTTCTGCAGGTATTAAGTGTCCCTACAAATTAACACCTACCTACTGCTTTAGACAC
GTCCTATATGAAAAAGACGTCAACGGGGTGAAGTCCTATCACCCCTTCTTGTTGACCGAC
GTTTTGGGAACCCTCGATGTAGAATTCTACAGCAATGTACAAGAGGGATCCTACATAATT
GGGTTGCCAACCAATCCCCAAAAATATTCTGTTGTGAGATGCGTTTGTGAGCATAATGGA
AAAGCTGGTATTATGGAACTGAGGATTGCCTCTTCCTCCGGGTGGGCCTTCCTCAGCCTC
ACCTTGCTGCTTCTCCTCATCGCTCTCCTTTCCGCGTGCTAG
>Hap_204
ATGAAGCTACTAACCTTTGCCGCGGCGACCTATGGGTTCCTACTGAAGGAATGTCTAAAC
AGCTTAATACTTCCAACAGAGCATTTATGCGACTTTGCGTTGAATCCCCATAGTAGCATC
AAGCCGGTGCTCAAAGAAGCGAGTGGAAAGGATGAAGAAGTGTGGTGCAGCGTGCATAAC
CCAAGTCTCACAGACTACGTAGCAATGGTGTGTCCCAAAAAAAAAGGAGGAGACTACACA
GAGTTAGAAACAGTGCCAGCCAACTGCTTCACCAAACATCTCTACTCCCCATATGATTCA
GAAGAAAATGAAAAAGACATGGAACTTCTCGAATTAGACCCAAAATTATCCTTCAACAGA
ACCTTTAACGATTTTGTATTAAAGGTGTTGGTCATCCCAGGGTATTATAAGCACAACAAA
ACAATCTACTGCCGATGCGACAATAGGAAAACGAAGAAAGGGGAGGGCCAAGAAAAAATA
GAAGAAGGGAAAGTAGGATTAGTAAAAATCGTCTTGAACAAAAAAGAAAAAAAACCAAGA
GGAATCGATTTCACAGAAACTGATGAGTTGGAACAAATAGACATAGTCCAAAATGGAAAT
GACAAACTGGTGAAGGTGAAGGAAAATGAAACTATTCATTTTAAATTTAACTCCAATCAA
AAACTTGAAATTAAGGAATGCGAAAATGTTATTAACATGAAATATGGCTTTCTACAAGAG
CACGTTTTAAATTTTAGATTTCCTGCCGTCTTTTTATCCTCAGAAAACTGCACCATAACA
GTTACAGAAAGTGCAAAAACACCTGTAAGGATTATCATGAAGACGCAGAAAACGGAAAAC
ATAGATGGCTGTGATTTTACCAAACCGTCAGGGGAGGGAGATTACCAAGATGGGTTTGCC
TTAGAAGAATTAAAGTCAAATGAAAAAATATGTACGATACATATCGGCTCCAGCAAGAAG
AAAATTTCTGCAGGTATTAAGTGCCCCTACAAATTAACACCTACCTACTGCTTTAGACAC
GTCCTATATGAAAAAGACGTCAACGGGGTGAAGTCCTATCACCCCTTCTTGTTGACCGAC
GTTTTGGGAACCCTCGATGTAGAATTCTACAGCAATGTACAAGAGGGATCCTACATAATT
GGGTTGCCAACCAATCCCCAAAAATATTCTGTTGTGAGATGCGTTTGTGAGCATAATGGA
AAAGCTGGTATTATGGAACTGAGGATTGCCTCTTCCTCCGGGTGGGCCTTCCTCAGCCTC
ACCTTGCTGCTTCTCCTCATCGCTCTCCTTTCCGCGTGCTAG
>Hap_205
ATGAAGCTACTAACCTTTGCCGCGGCGACCTATGGGTTCCTACTGAAGGAATGTCTAAAC
AGCTTAATACTTCCAACAGAGCATTTATGCGACTTTGCGTTGAATCCCCATAGTAGCATC
AAGCCGGTGCTCAAAGAAGCGAGTGGAAAGGATGAAGAAGTGTGGTGCAGCGTGCATAAC
CCAAGTCTCACAGACTACGTAGCAATGGTGTGTCCCAAAAAAAAAGGAGGAGACTACACA
GAGTTAGAAACAGTGCCAGCCAACTGCTTCACCAAACATCTCTACTCCCCATATGATTCA
GAAGAAAATGAAAAAGACATGGAACTTCTCGAATTAGACCCAAAATTATCCTTCAACAGA
ACCTTTAACGATTTTGTATTAAAGGTGTTGGTCATCCCAGGGTATTATAAGCACAACAAA
ACAATCTACTGCCGATGCGACAATAGGAAAACGAAGAAAGGGGAGGGCCAAGAAAAAATA
GAAGAAGGGAAAGTAGGATTAGTAAAAATCGTCTTGAACAAAAAAGAAAAAAAACCAAGA
GGAATCGATTTCACAGAAACTGATGAGTTGGAACAAACAGACATAGTCCAAAATGGAAAT
GACAAACTGGTGAAGGTGAAGGAAAATGAAACTATTCATTTTAAATTTAACTCCAATCAA
AAACTTGAAATTAAGGAATGCGAAAATGTTATTAACATGAAATATGGCTTTCTACAAGAT
CACGTTTTAAATTTTAGATTTCCTGCCGTCTTTTTATCCTCAGAAAACTGCACCATAACA
GTTACAGAAAGTGCAAAAACACCTGTAAGGATTATCATAAAGACGCAGAAAACGGAAAAC
ATAGATGGCTGTGATTTTACCAAACCGTCAGGGGAGGGAGATTACCAAGATGGGTTTGCC
TTAGAAGAATTAAAGTCAAATGAAAAAATATGTACGATACATATCGGCTCCAGCAAGAAG
AAAATTTCTGCAGGTATTAAGTGCCCCTACAAATTAACACCTACCTACTGCTTTAGACAC
GTCCTATATGAAAAAGACGTCAACGGGGTGAAGTCCTATCACCCCTTCTTGTTGACCGAC
GTTTTGGGAACCCTCGATGTAGAATTCTACAGCAATGTACAAGAGGGATCCTACATAATT
GGGTTGCCAACCAATCCCCAAAAATATTCTGTTGTGAGATGCGTTTGTGAGCATAATGGA
AAAGCTGGTATTATGGAACTGAGGATTGCCTCTTCCTCCGGGTGGGCCTTCCTCAGCCTC
ACCTTGCTGCTTCTCCTCATCGCTCTCCTTTCCGCGTGCTAG
>Hap_206
ATGAAGCTACTAACCTTTGCCGCGGCGACCTATGGGTTCCTACTGAAGGAATGTCTAAAC
AGCTTAATACTTCCAACAGAGCATTTATGCGACTTTGCGTTGAATCCCCATAGTAGCATC
AAGCCGGTGCTCAAAGAAGCGAGTGGAAAGGATGAAGAAGTGTGGTGCAGCGTGCATAAC
CCAAGTCTCACAGACTACGTAGCAATGGTGTGTCCCAAAAAAAAAGGAGGAGACTACACA
GAGGTAGAAACAGTGCCAGCCAACTGCTTCACCAAACATCTCTACTCCCCATATGATTCA
GAAGAAAATGAAAAAGACATGGAACTTCTCGAATTAGACCCAAAATTATCCTTCAACAGA
ACCTTTAACGATTTTGTATTAAAGGTGTTGGTCATCCCAGGGTATTATAAGCACAACAAA
ACAATCTACTGCCGATGCGACAATAGGAAAACGAAGAAAGGGGAGGACCAAGAAAAAATA
GAAGAAGGGAAAGTAGGATTAGTAAAAATCGTCTTGAACAAAAAAGAAAAAAAACCAAGA
GGAATCGATTTCACAGAAACTGATGAGTTGGAACAAACAGACATAGTCCAAAATGGAAAT
GACAAACTGGTGAAGGTGAAGGAAAATGAAACTATTCATTTTAAATTTAACTCCAATCAA
AAACTTGAAATTAAGGAATGCGAAAATGTTATTAACATGAAATATGGCTTTCTACAAGAT
CACGTTTTAAATTTTAGATTTCCTGCCGTCTTTTTATCCTCAGAAAACTGCACCATAACA
GTTAAAGAAAGTGCAAAAACACCTGTAAGGATTATCATAAAGACGCAGAAAACGGAAAAC
ATAGATGGCTGTGATTTTACCAAACCGTCAGGGGAGGGAGATTACCAAGATGGGTTTGCC
TTAGAAGAATTAAAGTCAAATGAAAAAATATGTACGATACATATCGGCTCCAGCAAGAAG
AAAATTTCTGCAGGTATTAAGTGCCCCTACAAATTAACACCTACCTACTGCTTTAGACAC
GTCCTATATGAAAAAGACGTCAACGGGGTGAAGTCCTATCACCCCTTCTTGTTGACCGAC
GTTTTGGGAACCCTCGATGTAGAATTCTACAGCAATGTACAAGAGGGATCCTACATAATT
GGGTTGCCAACCAATCCCCAAAAATATTCTGTTGTGAGATGCGTTTGTGAGCATAATGGA
AAAGCTGGTATTATGGAACTGAGGATTGCCTCTTCCTCCGGGTGGGCCTTCCTCAGCCTC
ACCTTGCTGCTTCTCCTCATCGCTCTCCTTTCCGCGTGCTAG
>Hap_207
ATGAAGCTACTAACCTTTGCCGCGGCGACCTATGGGTTCCTACTGAAGGAATGTCTAAAC
AGCTTAATACTTCCAACAGAGCATTTATGCGACTTTGCGTTGAATCCCCATAGTAGCATC
AAGCCGGTGCTCAAAGAAGCGAGTGGAAAGGATGAAGAAGTGTGGTGCAGCGTGCATAAC
CCAAGTCTCACAGACTACGTAGCAATGGTGTGTCCCAAAAAAAAAGGAGGAGACTACACA
GAGTTAGAAACAGTGCCAGCCAACTGCTTCACCAAACATCTCTACTCCCCATATGATTCA
GAAGAAAATGAAAAAGACATGGAACTTCTCGAATTAGACCCAAAATTATCCTTCAACAGA
ACCTTTAACGATTTTGTATTAAAGGTGTTGGTCATCCCAGGGTATTATAAGCACAACAAA
ACAATCTACTGCCGATGCGACAATAGGAAAACGAAGAAAGGGGAGGACCAAGAAAAAATA
GAAGAAGGGAAAGTAGGATTAGTAAAAATCGTCTTGAACAAAAAAGAAAAAAAACCAAGA
GGAATCGATTTCACAGAAACTGATGAGTTGGAACAAACAGACATAGTCCAAAATGGGAAT
GACAAACTGGTGAAGGTGAAGGAAAATGAAACTATTCATTTTAAATTTAACTCCAATCAA
AAACTTGAAATTAAGGAATGCGAAAATGTTATTAACATGAAATATGGCTTTCTACAAGAT
CACGTTTTAAATTTTAGATTTCCTGCCGTCTTTTTATCCTCAGAAAACTGCACCATAACA
GTTACAGAAAGTGCAAAAACACCTGTAAGGATTATCATAAAGACGCAGAAAACGGAAAAC
ATAGATGGCTGTGATTTTACCAAACCGTCAGGGGAGGGAGATTACCAAGATGGGTTTGCC
TTAGAAGAATTAAAGTCAAATGAAAAAATATGTACGATACATATCGGCTCCAGCAAGAAG
AAAATTTCTGCAGGTATTAAGTGCCCCTACAAATTAACACCTACCTACTGCTTTAGACAC
GTCCTATATGAAAAAGACGTCAACGGGGTGAAGTCCTATCACCCCTTCTTGTTGACCGAC
GTTTTGGGAACCCTCGATGTAGAATTCTACAGCAATGTACAAGAGGGATCCTACATAATT
GGGTTGCCAACCAATCCCCAAAAATATTCTGTTGTGAGATGCGTTTGTGAGCATAATGGA
AAAGCTGGTATTATGGAACTGAGGATTGCCTCTTCCTCCGGGTGGGCCTTCCTCAGCCTC
ACCTTGCTGCTTCTCCTCATCGCTCTCCTTTCCGCGTGCTAG
>Hap_208
ATGAAGCTACTAACCTTTGCCGCGGCGACCTATGGGTTCCTACTGAAGGAATGTCTAAAC
AGCTTAATACTTCCAACAGAGCATTTATGCGACTTTGCGTTGAATCCCCATAGTAGCATC
AAGCCGGTGCTCAAAGAAGCGAGTGGAAAGGATGAAGAAGTGTGGTGCAGCGTGCATAAC
CCAAGTCTCACAGACTACGTAGCAATGGTGTGTCCCAAAAAAAAAGGAGGAGACTACACA
GAGGTAGAAACAGTGCCAGCCAACTGCTTCACCAAACATCTCTACTCCCCATATGATTCA
GAAGAAAATGAAAAAGACATGGAACTTCTCGAATTAGACCCAAAATTATCCTTCAACAGA
ACCTTTAACGATTTTGTATTAAAGGTGTTGGTCATCCCAGGGTATTATAAGCACAACAAA
ACAATCTACTGCCGATGCGACAATAGGAAAACGAAGAAAGGGGAGGGCCAAGAAAAAATA
GAAGAAGGGAAAGTAGGATTAGTAAAAATCGTCTTGAACAAAAAAGAAAAAAAACCAAGA
GGAATCGATTTCACAGAAACTGATGAGTTGGAACAAACAGACATAGTCCAAAATGGAAAT
GACAAACTGGTGAAGGTGAAGGAAAATGAAACTATTCATTTTAAATTTAACTCCAATCAA
AAACTTGAAATTAAGGAATGCGAAAATGTTATTAACATGAAATATGGCTTTCTACAAGAT
CACGTTTTAAATTTTAGATTTCCTGCCGTCTTTTTATCCTCAGAAAACTGCACCATAACA
GTTAAAGAAAGTGCAAAAACACCTGTAAGGATTATCATAAAGACGCAGAAAACGGAAAAC
ATAGATGGCTGTGATTTTACCAAACCGTCAGGGGAGGGAGATTACCAAGATGGGTTTGCC
TTAGAAGAATTAAAGTCAAATGAAAAAATATGTACGATACATATCGGCTCCAGCAAGAAG
AAAATTTCTGCAGGTATTAAGTGCCCCTACAAATTAACACCTACCTACTGCTTTAGACAC
GTCCTATATGAAAAAGACGTCAACGGGGTGAAGTCCTATCACCCCTTCTTGTTGACCGAC
GTTTTGGGAACCCTCGATGTAGAATTCTACAGCAATGTACAAGAGGGATCCTACATAATT
GGGTTGCCAACCAATCCCCAAAAATATTCTGTTGTGAGATGCGTTTGTGAGCATAATGGA
AAAGCTGGTATTATGGAACTGAGGATTGCCTCTTCCTCCGGGTGGGCCTTCCTCAGCCTC
ACCTTGCTGCTTCTCCTCATCGCTCTCCTTTCCGCGTGCTAG
>Hap_209
ATGAAGCTACTAACCTTTGCCGCGGCGACCTATGGGTTCCTACTGAAGGAATGTCTAAAC
AGCTTAATACTTCCAACAGAGCATTTATGCGACTTTGCGTTGAATCCCCATAGTAGCATC
AAGCCGGTGCTCAAAGAAGCGAGTGGAAAGGATGAAGAAGTGTGGTGCAGCGTGCATAAC
CCAAGTCTCACAGACTACGTAGCAATGGTGTGTCCCAAAAAAAAAGGAGGAGACTACACA
GAGGTAGAAACAGTGCCAGCCAACTGCTTCACCAAACATCTCTACTCCCCATATGATTCA
GAAGAAAATGAAAAAGACATGGAACTTCTCGAATTAGACCCAAAATTATCCTTCAACAGA
ACCTTTAACGATTTTGTATTAAAGGTGTTGGTCATCCCAGGGTATTATAAGCACAACAAA
ACAATCTACTGCCGATGCGACAATAGGAAAACGAAGAAAGGGGAGGGCCAAGAAAAAATA
GAAGAAGGGAAAGTAGGATTAGTAAAAATCGTCTTGAACAAAAAAGAAAAAAAACCAAGA
GGAATCGATTTCACAGAAACTGATGAGTTGGAACAAACAGACATAGTCCAAAATGGAAAT
GACAAACTGGTGAAGGTGAAGGAAAATGAAACTATTCATTTTAAATTTAACTCCAATCAA
AAACTTGAAATTAAGGAATGCGAAAATGTTATTAACATGAAATATGGCTTTCTACAAGAT
CACGTTTTAAATTTTAGATTTCCTGCCGTCTTTTTATCCTCAGAAAACTGCACCATAACA
GTTACAGAAAGTGCAAAAACACCTGTAAGGATTATCATAAAGACGCAGAAAACGGAAAAC
ATAGATGGCTGTGATTTTACCAAACCGTCAGGGGAGGGAGATTACCAAGATGGGTTTGCC
TTAGAAGAATTAAAGTCAAATGAAAAAATATGTACGATACATATCGGCTCCAGCAAGAAG
AAAATTTCTGCAGGTATTAAGTGCCCCTACAAATTAACACCTACCTACTGCTTTAGACAC
GTCCTATATGAAAAAGACGTCAACGGGGTGAAGTCCTATCACCCCTTCTTGTTGACCGAC
GTTTTGGGAACCCTCGATGTAGAATTCTACAGCAATGTACAAGAGGGATCCTACATAATT
GGGTTGCCAACCAATCCCCAAAAATATTCTGTTGTGAGATGCGTTTGTGAGCATAATGGA
AAAGCTGGTATTATGGAACTGAGGATTGCCTCTTCCTCCGGGTGGGCCTTCCTCAGCCTC
ACCTTGCTGCTTCTCCTCATCGCTCTCCTTTCCGCGTGCTAG
