# Supplementary material for: Worldwide genetic diversity of Plasmodium vivax Pv47 is consistent with natural selection by anopheline mosquitoes
Source: Nat Commun. 2025 Aug 9;16:7363. doi: 10.1038/s41467-025-62680-3 (PMC12335571; doi:10.1038/s41467-025-62680-3)
Supplement: Supplementary file 8 — Source Data 2 [file 41467_2025_62680_MOESM8_ESM.txt]

#NEXUS
[File generated by DnaSP Ver. 6.12.03;]
[Haplotype Data from Data File: Pv47_1199_569+844-215_f.fas]
[Number of sequences: 1199    Number of sequences used: 1199]
[Number of Sites in the complete Data File: 1302]
[Selected Region:  1-1302]
[Sites with alignment gaps:  not considered]
[Invariable sites:  included]

BEGIN TAXA;
DIMENSIONS NTAX=209;
TAXLABELS
Hap_1
Hap_2
Hap_3
Hap_4
Hap_5
Hap_6
Hap_7
Hap_8
Hap_9
Hap_10
Hap_11
Hap_12
Hap_13
Hap_14
Hap_15
Hap_16
Hap_17
Hap_18
Hap_19
Hap_20
Hap_21
Hap_22
Hap_23
Hap_24
Hap_25
Hap_26
Hap_27
Hap_28
Hap_29
Hap_30
Hap_31
Hap_32
Hap_33
Hap_34
Hap_35
Hap_36
Hap_37
Hap_38
Hap_39
Hap_40
Hap_41
Hap_42
Hap_43
Hap_44
Hap_45
Hap_46
Hap_47
Hap_48
Hap_49
Hap_50
Hap_51
Hap_52
Hap_53
Hap_54
Hap_55
Hap_56
Hap_57
Hap_58
Hap_59
Hap_60
Hap_61
Hap_62
Hap_63
Hap_64
Hap_65
Hap_66
Hap_67
Hap_68
Hap_69
Hap_70
Hap_71
Hap_72
Hap_73
Hap_74
Hap_75
Hap_76
Hap_77
Hap_78
Hap_79
Hap_80
Hap_81
Hap_82
Hap_83
Hap_84
Hap_85
Hap_86
Hap_87
Hap_88
Hap_89
Hap_90
Hap_91
Hap_92
Hap_93
Hap_94
Hap_95
Hap_96
Hap_97
Hap_98
Hap_99
Hap_100
Hap_101
Hap_102
Hap_103
Hap_104
Hap_105
Hap_106
Hap_107
Hap_108
Hap_109
Hap_110
Hap_111
Hap_112
Hap_113
Hap_114
Hap_115
Hap_116
Hap_117
Hap_118
Hap_119
Hap_120
Hap_121
Hap_122
Hap_123
Hap_124
Hap_125
Hap_126
Hap_127
Hap_128
Hap_129
Hap_130
Hap_131
Hap_132
Hap_133
Hap_134
Hap_135
Hap_136
Hap_137
Hap_138
Hap_139
Hap_140
Hap_141
Hap_142
Hap_143
Hap_144
Hap_145
Hap_146
Hap_147
Hap_148
Hap_149
Hap_150
Hap_151
Hap_152
Hap_153
Hap_154
Hap_155
Hap_156
Hap_157
Hap_158
Hap_159
Hap_160
Hap_161
Hap_162
Hap_163
Hap_164
Hap_165
Hap_166
Hap_167
Hap_168
Hap_169
Hap_170
Hap_171
Hap_172
Hap_173
Hap_174
Hap_175
Hap_176
Hap_177
Hap_178
Hap_179
Hap_180
Hap_181
Hap_182
Hap_183
Hap_184
Hap_185
Hap_186
Hap_187
Hap_188
Hap_189
Hap_190
Hap_191
Hap_192
Hap_193
Hap_194
Hap_195
Hap_196
Hap_197
Hap_198
Hap_199
Hap_200
Hap_201
Hap_202
Hap_203
Hap_204
Hap_205
Hap_206
Hap_207
Hap_208
Hap_209;
END;

[Hap#  Freq. Sequences]
[Hap_1:  187    1 6 14 18 20 26-27 62 79 81 85-127 129-133 135 137 139-149 151-153 156-160 162-165 167 169-173 175-182 184-193 196 198-202 205-206 209-213 215 217 223-224 226-230 232-234 236-237 239 242-268 270-279 300 302-304 306-307 309 311 313 318 320-323 949]
[Hap_2:  54    2-5 7-13 16 19 24 28 33-36 38-40 42-49 51 53 55-61 63-64 66 68-70 72-78 80 82]
[Hap_3:  21    15 17 21-22 25 29-31 37 41 54 65 83-84 138 174 183 194-195 214 282]
[Hap_4:  1    23]
[Hap_5:  1    32]
[Hap_6:  1    50]
[Hap_7:  1    52]
[Hap_8:  1    67]
[Hap_9:  1    71]
[Hap_10:  4    128 240 269 324]
[Hap_11:  3    134 136 238]
[Hap_12:  1    150]
[Hap_13:  1    154]
[Hap_14:  1    155]
[Hap_15:  1    161]
[Hap_16:  5    166 197 204 216 319]
[Hap_17:  1    168]
[Hap_18:  1    203]
[Hap_19:  2    207-208]
[Hap_20:  1    218]
[Hap_21:  1    219]
[Hap_22:  1    220]
[Hap_23:  1    221]
[Hap_24:  1    222]
[Hap_25:  1    225]
[Hap_26:  1    231]
[Hap_27:  2    235 305]
[Hap_28:  19    241 464 472 520 538 566 608 619 621 624 666 685 698 711 713 721 737 928 991]
[Hap_29:  2    280-281]
[Hap_30:  1    283]
[Hap_31:  2    284 286]
[Hap_32:  1    285]
[Hap_33:  4    287-290]
[Hap_34:  1    291]
[Hap_35:  2    292 295]
[Hap_36:  1    293]
[Hap_37:  1    294]
[Hap_38:  2    296-297]
[Hap_39:  1    298]
[Hap_40:  82    299 325 327-329 331-333 335-336 339-340 342-344 346 349-355 357-361 363 367-371 393 407 430 446 449-450 453 456-457 459 466 469-471 475-476 478 480-481 483-484 486 488 490 492 497-498 503-506 508 511 515 518 525-526 530 536-537 540 555 557 559 787 789 791 990]
[Hap_41:  1    301]
[Hap_42:  1    308]
[Hap_43:  6    310 683 845 925 972 984]
[Hap_44:  2    312 317]
[Hap_45:  12    314 338 356 364 366 405 487 493 519 556 560 983]
[Hap_46:  53    315 330 337 341 347 362 365 389 396 403 411 413 433 435 440 443 452 455 460-463 477 479 482 485 489 491 494-496 499 501-502 507 510 512 514 516-517 524 527-529 535 543-544 558 561 788 790 920 1063]
[Hap_47:  21    316 662 667 671 684 686 692 702 731 736 739 745 762 781 840 910 929 947 989 992-993]
[Hap_48:  1    326]
[Hap_49:  64    334 465 467 473 513 521 562-564 567-568 572-574 576-578 580-586 588-591 596-604 607 609 611 613-614 620 622-623 625 627 629-632 634-642 651 654 722 1046]
[Hap_50:  3    345 348 509]
[Hap_51:  94    372-388 390-392 394-395 397-402 404 406 408 412 415-422 424-429 431-432 434 436-439 442 444 447 539 541-542 545-548 550-553 1055-1057 1059 1077 1079 1084 1088-1090 1098 1102 1119 1124 1129 1145 1153 1159 1169 1176-1177 1179 1185 1187 1190 1192-1193]
[Hap_52:  3    409 445 1171]
[Hap_53:  2    410 468]
[Hap_54:  3    414 423 1105]
[Hap_55:  2    441 500]
[Hap_56:  1    448]
[Hap_57:  1    451]
[Hap_58:  1    454]
[Hap_59:  1    458]
[Hap_60:  1    474]
[Hap_61:  2    522 754]
[Hap_62:  29    523 532 682 707 758 792 875 898 997 1029-1030 1033 1050 1061 1071-1073 1096-1097 1115-1116 1120-1121 1128 1140 1143-1144 1151 1156]
[Hap_63:  10    531 680 689 753 795 802 852 931 953 961]
[Hap_64:  6    533 700 755 759 846 888]
[Hap_65:  13    534 670 690 748 813 816 822 827 850 857 881 987-988]
[Hap_66:  1    549]
[Hap_67:  1    554]
[Hap_68:  2    565 605]
[Hap_69:  11    569 618 626 628 633 643-647 652]
[Hap_70:  2    570 606]
[Hap_71:  3    571 610 612]
[Hap_72:  1    575]
[Hap_73:  1    579]
[Hap_74:  1    587]
[Hap_75:  1    592]
[Hap_76:  1    593]
[Hap_77:  1    594]
[Hap_78:  1    595]
[Hap_79:  1    615]
[Hap_80:  1    616]
[Hap_81:  1    617]
[Hap_82:  1    648]
[Hap_83:  1    649]
[Hap_84:  50    650 673-674 677 688 715-717 727 775 960 998 1001-1007 1010 1012-1023 1025-1028 1034-1038 1040 1043-1044 1047-1048 1051-1054]
[Hap_85:  1    653]
[Hap_86:  1    655]
[Hap_87:  1    656]
[Hap_88:  12    657-658 665 668 672 675-676 695 701 771 918 980]
[Hap_89:  1    659]
[Hap_90:  1    660]
[Hap_91:  1    661]
[Hap_92:  1    663]
[Hap_93:  1    664]
[Hap_94:  3    669 760 985]
[Hap_95:  1    678]
[Hap_96:  6    679 1110 1160 1178 1186 1191]
[Hap_97:  1    681]
[Hap_98:  60    687 693 696 708 726 730 735 738 747 750 757 761 765 767-768 770 772 804 806 808-809 811-812 817-818 825 828-829 832-833 836 838-839 844 847 854 856 862-863 865 867 869 872 883 892 903-904 912 916 930 933 936 943 952 955 963 965 970 973 979]
[Hap_99:  3    691 766 820]
[Hap_100:  1    694]
[Hap_101:  1    697]
[Hap_102:  2    699 880]
[Hap_103:  1    703]
[Hap_104:  14    704 732 734 777 807 810 815 819 821 864 866 868 906 941]
[Hap_105:  1    705]
[Hap_106:  1    706]
[Hap_107:  1    709]
[Hap_108:  1    710]
[Hap_109:  12    712 744 751 782 784 871 887 934 939 948 978 1175]
[Hap_110:  41    714 720 725 741 743 749 800 803 826 831 835 837 843 853 855 873 876-877 891 897 900 902 905 908 911 919 932 935 950 954 958 967 999-1000 1008-1009 1024 1031-1032 1041 1174]
[Hap_111:  2    718 728]
[Hap_112:  3    719 724 801]
[Hap_113:  1    723]
[Hap_114:  2    729 733]
[Hap_115:  1    740]
[Hap_116:  1    742]
[Hap_117:  1    746]
[Hap_118:  1    752]
[Hap_119:  5    756 764 882 951 964]
[Hap_120:  2    763 924]
[Hap_121:  1    769]
[Hap_122:  1    773]
[Hap_123:  8    774 824 861 893-895 914 975]
[Hap_124:  1    776]
[Hap_125:  2    778 981]
[Hap_126:  5    779-780 823 913 974]
[Hap_127:  1    783]
[Hap_128:  1    785]
[Hap_129:  1    786]
[Hap_130:  4    793 1074-1075 1127]
[Hap_131:  1    794]
[Hap_132:  1    796]
[Hap_133:  1    797]
[Hap_134:  1    798]
[Hap_135:  1    799]
[Hap_136:  1    805]
[Hap_137:  1    814]
[Hap_138:  4    830 966 1011 1039]
[Hap_139:  1    834]
[Hap_140:  4    841 849 851 909]
[Hap_141:  1    842]
[Hap_142:  1    848]
[Hap_143:  4    858 878 937 959]
[Hap_144:  1    859]
[Hap_145:  1    860]
[Hap_146:  1    870]
[Hap_147:  1    874]
[Hap_148:  1    879]
[Hap_149:  1    884]
[Hap_150:  1    885]
[Hap_151:  1    886]
[Hap_152:  1    889]
[Hap_153:  1    890]
[Hap_154:  1    896]
[Hap_155:  1    899]
[Hap_156:  1    901]
[Hap_157:  1    907]
[Hap_158:  5    915 922 1100 1103 1136]
[Hap_159:  2    917 962]
[Hap_160:  4    921 956 968 1194]
[Hap_161:  2    923 938]
[Hap_162:  1    926]
[Hap_163:  1    927]
[Hap_164:  1    940]
[Hap_165:  6    942 1058 1062 1068-1069 1167]
[Hap_166:  1    944]
[Hap_167:  1    945]
[Hap_168:  2    946 957]
[Hap_169:  1    969]
[Hap_170:  2    971 1049]
[Hap_171:  1    976]
[Hap_172:  1    977]
[Hap_173:  1    982]
[Hap_174:  1    986]
[Hap_175:  1    994]
[Hap_176:  2    995-996]
[Hap_177:  1    1042]
[Hap_178:  1    1045]
[Hap_179:  2    1060 1070]
[Hap_180:  2    1064 1083]
[Hap_181:  11    1065-1066 1080 1093 1104 1109 1122 1126 1162 1164 1166]
[Hap_182:  6    1067 1076 1132-1133 1146 1155]
[Hap_183:  16    1078 1092 1113 1117 1125 1130 1138 1147 1150 1152 1157 1161 1163 1165 1182 1188]
[Hap_184:  1    1081]
[Hap_185:  6    1082 1087 1101 1123 1134 1154]
[Hap_186:  1    1085]
[Hap_187:  1    1086]
[Hap_188:  1    1091]
[Hap_189:  1    1094]
[Hap_190:  6    1095 1118 1135 1141 1158 1168]
[Hap_191:  1    1099]
[Hap_192:  1    1106]
[Hap_193:  1    1107]
[Hap_194:  1    1108]
[Hap_195:  6    1111-1112 1139 1142 1149 1170]
[Hap_196:  2    1114 1148]
[Hap_197:  1    1131]
[Hap_198:  1    1137]
[Hap_199:  1    1172]
[Hap_200:  1    1173]
[Hap_201:  2    1180-1181]
[Hap_202:  1    1183]
[Hap_203:  1    1184]
[Hap_204:  1    1189]
[Hap_205:  1    1195]
[Hap_206:  1    1196]
[Hap_207:  1    1197]
[Hap_208:  1    1198]
[Hap_209:  1    1199]


[Hap#  Freq. Sequences]
[Hap_1:  187    ElSalvador_Sal1_Plasmodb Mexico_760-A_Tapachula_Plasmodb Mexico_980-A_Tapachula_Plasmodb Mexico_MEX-036_NIH_C1 Mexico_MEX-051_NIH_C1 Mexico_MEX-060_NIH_C1 Mexico_MEX-061_NIH_C1 Mexico_MEX-255_NIH_C1 Mexico_7401_allele1_MalariaGen Mexico_8301_allele1_MalariaGen Colombia_30101099036_NIH Colombia_30111110053_NIH Colombia_30111110054_NIH Colombia_30111110057_NIH Colombia_30111110058_NIH Colombia_30111110062_NIH Colombia_3010109934_NIH Colombia_3010109935_NIH Colombia_3010109936_NIH Colombia_3010109937_NIH Colombia_3010109938_NIH Colombia_30128141007_NIH Colombia_30128141008_NIH Colombia_30128141009_NIH Colombia_30128141010_NIH Colombia_30128141011_NIH Colombia_30102100544_NIH Colombia_30102100545_NIH Colombia_30102100546_NIH Colombia_30102100547_NIH Colombia_30103103438_NIH Colombia_30103103460_NIH Colombia_30103103477_NIH Columbia_30111110015_Plasmodb Columbia_30102100448_Plasmodb Columbia_30102100437_Plasmodb Columbia_30102100485_Plasmodb Columbia_30102100446_Plasmodb Columbia_30102100489_Plasmodb Columbia_30111110020_Plasmodb Columbia_30102100439_Plasmodb Columbia_30102100441-A_Plasmodb Columbia_30102100438-A_Plasmodb Columbia_30102100445_Plasmodb Columbia_30102100491_Plasmodb Columbia_30102100486_Plasmodb Columbia_30102100488_Plasmodb Columbia_30101099040_Plasmodb Columbia_30111110026_Plasmodb Columbia_30102100504_Plasmodb Columbia_30103103280_Plasmodb Columbia_30102100440_Plasmodb Colombia_LC015615.1:1-1251_Plasmodium_vivax_pvs47_gene_for_transmission_blocking_target_antigen_precursor_(Pvs47)_partial_cds_isolate:_Colombia_1004_genebank Colombia_30101099038_allele1_MalariaGen Colombia_30102100438-B_allele1_MalariaGen Colombia_30102100443-B_allele1_MalariaGen Colombia_30102100449_allele1_MalariaGen Colombia_30102100487_allele1_MalariaGen Colombia_30102100490_allele2_MalariaGen Colombia_30102100493_allele2_MalariaGen Colombia_PW0018-CW_allele1_MalariaGen Colombia_PW0019-CW_allele1_MalariaGen Colombia_PW0020-CW_allele1_MalariaGen Colombia_PW0022-C_allele1_MalariaGen Colombia_PW0027-C_allele1_MalariaGen Colombia_PW0031-CW_allele1_MalariaGen Colombia_PW0032-C_allele1_MalariaGen Colombia_PW0035-C_allele1_MalariaGen Colombia_PW0038-C_allele1_MalariaGen Colombia_PW0040-C_allele1_MalariaGen Colombia_VVX00976_allele1_MalariaGen Colombia_VVX00984_allele1_MalariaGen Colombia_VVX00986_allele1_MalariaGen Colombia_VVX00990_allele1_MalariaGen Colombia_VVX01332_allele1_MalariaGen Colombia_VVX01344_allele1_MalariaGen Colombia_VVX02317_allele1_MalariaGen Colombia_VVX02318_allele1_MalariaGen Colombia_VVX02319_allele1_MalariaGen Colombia_VVX02320_allele2_MalariaGen Colombia_VVX02321_allele1_MalariaGen Colombia_VVX02325_allele1_MalariaGen Colombia_VVX02326_allele1_MalariaGen Colombia_VVX02327_allele2_MalariaGen Colombia_VVX02334_allele1_MalariaGen Colombia_VVX02335_allele1_MalariaGen Colombia_VVX02336_allele1_MalariaGen Colombia_VVX02337_allele1_MalariaGen Peru_DTS0721_Plasmodb Peru_2025_Plasmodb Peru_262_Plasmodb Peru_3136_Plasmodb Peru_260_Plasmodb Peru_ST02_Plasmodb Peru_DTS0839_Plasmodb Peru_4023_Plasmodb Peru_1008_Plasmodb Peru_259_Plasmodb Peru_3232_Plasmodb Peru_IQ07_Plasmodb Peru_3133_Plasmodb Peru_DTS0791_Plasmodb Peru07_Plasmodb Peru_DTS0830_Plasmodb Peru_06_Plasmodb Peru_257_Plasmodb Peru_08_Plasmodb Peru_858_Plasmodb Peru03_allele2_MalariaGen Peru04_allele1_MalariaGen Peru0839_allele1_MalariaGen Peru09_allele1_MalariaGen Peru10_allele1_MalariaGen Peru3232_allele2_MalariaGen Peru3270_D0_allele1_MalariaGen Peru612_allele1_MalariaGen Peru721_allele1_MalariaGen Peru791_allele1_MalariaGen Peru830_allele1_MalariaGen Peru852_allele1_MalariaGen Peru858_allele2_MalariaGen Peru869_allele2_MalariaGen Peru_VVX01250_allele1_MalariaGen Peru_VVX01258_allele1_MalariaGen Peru_VVX01266_allele1_MalariaGen Peru_VVX01357_allele1_MalariaGen Peru_VVX01364_allele1_MalariaGen Peru_VVX01437_allele1_MalariaGen Peru_VVX01445_allele1_MalariaGen Peru_VVX01456_allele1_MalariaGen Peru_VVX01462_allele1_MalariaGen Peru_VVX01465_allele1_MalariaGen Peru_VVX01873_allele1_MalariaGen Peru_VVX01890_allele1_MalariaGen Peru_VVX01893_allele2_MalariaGen Brazil_Hap1_4V_NIH Brazil_Hap1_9V_NIH Brazil_Hap1_13V_NIH Brazil_Hap1_55V_NIH Brazil_Hap1_71V_NIH Brazil_Hap1_42V_NIH Brazil_Hap1_73V_NIH Brazil_Hap1_53V_NIH Brazil_Hap1_77V_NIH Brazil_Hap1_74V_NIH Brazil_Hap1_78V_NIH Brazil_Hap1_79V_NIH Brazil_Hap1_33V_NIH Brazil_Hap1_70V_NIH Brazil_Hap1_48V_NIH Brazil_Hap1_72V_NIH Brazil_Hap1_80V_NIH Brazil_Hap1_1V_NIH Brazil_Hap1_24V_NIH Brazil_Hap1_61V_NIH Brazil_Hap1_20V_NIH Brazil_Hap1_63V_NIH Brazil_Hap1_25V_NIH Brazil_Hap1_31V_NIH Brazil_Hap1_45V_NIH Brazil_Hap1_26V_NIH Brazil_Hap1_16V_NIH Brazil_35_Plasmodb Brazil_I_Plasmodb Brazil_LABSQRLMONKEY_Belem_Plasmodb Brazil_PQ0002-C Brazil_MW561043.1:1-1302_Plasmodium_vivax_isolate_761MT_s47_gene_complete_cds_genebank Brazil_MW561019.1:1-1302_Plasmodium_vivax_isolate_1.65_s47_gene_complete_cds_genebank Brazil_MW561017.1:1-1302_Plasmodium_vivax_isolate_1.54_s47_gene_complete_cds_genebank Brazil_MW561015.1:1-1302_Plasmodium_vivax_isolate_1.44_s47_gene_complete_cds_genebank Brazil_MW561012.1:1-1302_Plasmodium_vivax_isolate_1.26_s47_gene_complete_cds_genebank Brazil_MW561011.1:1-1302_Plasmodium_vivax_isolate_1.15_s47_gene_complete_cds_genebank Brazil17_allele1_MalariaGen Brazil_Belem_allele1_MalariaGen Brazil_PQ0014-CW_allele1_MalariaGen Brazil_PQ0016-CW_allele1_MalariaGen Brazil_VVX01164_allele1_MalariaGen Brazil_VVX01166_allele1_MalariaGen Brazil_VVX01195_allele1_MalariaGen Brazil_VVX01227_allele1_MalariaGen Brazil_VVX01545_allele1_MalariaGen Brazil_VVX01793_allele1_MalariaGen Brazil_VVX01799_allele2_MalariaGen Brazil_VVX01812_allele1_MalariaGen Brazil_VVX01814_allele1_MalariaGen Brazil_VVX01815_allele1_MalariaGen Vietnam_VVX01279_allele1_MalariaGen]
[Hap_2:  54    Mexico_161-04_Tapachula_Plasmodb Mexico_55-03_Tapachula_Plasmodb Mexico_203-04_Tapachula_Plasmodb Mexico_21-A_Tapachula_Plasmodb Mexico_63-08_Tapachula_Plasmodb Mexico_566-A_Tuxtla_Chico_Plasmodb Mexico_32-E-03_Tapachula_Plasmodb Mexico_118-A_Tapachula_Plasmodb Mexico_165-A_Tapachula_Plasmodb Mexico_267-A_Tapachula_Plasmodb Mexico_1086-A_Tapachula_Plasmodb Mexico_330-A_Tapachula_Plasmodb Mexico_MEX-049_NIH_F2 Mexico_MEX-056_NIH_F1 Mexico_MEX-062_NIH_F2 Mexico_MEX-098_NIH_F2 Mexico_MEX-112_NIH_F2 Mexico_MEX-120_NIH_F2 Mexico_MEX-122_NIH_F1 Mexico_MEX-141_NIH_F2 Mexico_MEX-144_NIH_F2 Mexico_MEX-145_NIH_F2 Mexico_MEX-178_NIH_F2 Mexico_MEX-179_NIH_F2 Mexico_MEX-199_NIH_F2 Mexico_MEX-201_NIH_F1 Mexico_MEX-202_NIH_F2 Mexico_MEX-208_NIH_F1 Mexico_MEX-209_NIH_F1 Mexico_MEX-210_NIH_F1 Mexico_MEX-214_NIH_F2 Mexico_MEX-218_NIH_F1 Mexico_MEX-235_NIH_F2 Mexico_MEX-241_NIH_F1 Mexico_MEX-248_NIH_F2 Mexico_MEX-249_NIH_F2 Mexico_MEX-251_NIH_F2 Mexico_MEX-253_NIH_F2 Mexico_MEX-254_NIH_F1 Mexico_0202_allele1_MalariaGen Mexico_11402_allele1_MalariaGen Mexico_1302_allele1_MalariaGen Mexico_13107_allele2_MalariaGen Mexico_1504_allele1_MalariaGen Mexico_15502_allele1_MalariaGen Mexico_1905_allele2_MalariaGen Mexico_2003_allele1_MalariaGen Mexico_2008_allele1_MalariaGen Mexico_2202_allele1_MalariaGen Mexico_3902_allele1_MalariaGen Mexico_4304_allele1_MalariaGen Mexico_5002_allele1_MalariaGen Mexico_7503_allele1_MalariaGen Mexico_8302_allele1_MalariaGen]
[Hap_3:  21    Mexico_938-A_Tapachula_Plasmodb Mexico_MEX-009_NIH_C1 Mexico_MEX-053_NIH_C1 Mexico_MEX-054_NIH_C1 Mexico_MEX-059_NIH_C1 Mexico_MEX-063_NIH_C1 Mexico_MEX-065_NIH_C1 Mexico_MEX-069_NIH_C1 Mexico_MEX-136_NIH_C1 Mexico_MEX-158_NIH_C1 Mexico_MEX-223_NIH_C1 Mexico_12400_allele1_MalariaGen Colombia_30103103431_NIH Colombia_30103103448_NIH Colombia_30103103295_allele1_MalariaGen Peru00692_Plasmodb Peru_00622_Plasmodb Peru_99622_Plasmodb Peru_00699_Pv47_Plasmodb Peru858_allele1_MalariaGen Brazil_MW561013.1:1-1302_Plasmodium_vivax_isolate_1.30_s47_gene_complete_cds_genebank]
[Hap_4:  1    Mexico_MEX-055_NIH_C1]
[Hap_5:  1    Mexico_MEX-074_NIH_C1]
[Hap_6:  1    Mexico_MEX-211_NIH_F2]
[Hap_7:  1    Mexico_MEX-216_NIH_F2]
[Hap_8:  1    Mexico_13107_allele1_MalariaGen]
[Hap_9:  1    Mexico_1905_allele1_MalariaGen]
[Hap_10:  4    Colombia_LC015620.1:1-1251_Plasmodium_vivax_pvs47_gene_for_transmission_blocking_target_antigen_precursor_(Pvs47)_partial_cds_isolate:_Colombia_1043_genebank Peru_VVX01902_allele1_MalariaGen Brazil_Hap2_21V_NIH Brazil_VVX01815_allele2_MalariaGen]
[Hap_11:  3    Colombia_30102100490_allele1_MalariaGen Colombia_30102100493_allele1_MalariaGen Peru_VVX01893_allele1_MalariaGen]
[Hap_12:  1    Colombia_VVX00981_allele1_MalariaGen]
[Hap_13:  1    Colombia_VVX00994_allele1_MalariaGen]
[Hap_14:  1    Colombia_VVX00994_allele2_MalariaGen]
[Hap_15:  1    Colombia_VVX02320_allele1_MalariaGen]
[Hap_16:  5    Colombia_VVX02327_allele1_MalariaGen Peru03_allele1_MalariaGen Peru3232_allele1_MalariaGen Peru869_allele1_MalariaGen Brazil_VVX01799_allele1_MalariaGen]
[Hap_17:  1    Colombia_VVX02330_allele1_MalariaGen]
[Hap_18:  1    Peru3043_D0_allele1_MalariaGen]
[Hap_19:  2    Peru3270_D59_allele1_MalariaGen Peru3323_allele1_MalariaGen]
[Hap_20:  1    Peru_PP0039-C_allele1_MalariaGen]
[Hap_21:  1    Peru_PP0065-CW_allele1_MalariaGen]
[Hap_22:  1    Peru_PP0097-C_allele1_MalariaGen]
[Hap_23:  1    Peru_PP0036-C_allele1_MalariaGen]
[Hap_24:  1    Peru_VVX01242_allele1_MalariaGen]
[Hap_25:  1    Peru_VVX01263_allele1_MalariaGen]
[Hap_26:  1    Peru_VVX01455_allele1_MalariaGen]
[Hap_27:  2    Peru_VVX01467_allele1_MalariaGen Brazil_VVX01162_allele1_MalariaGen]
[Hap_28:  19    Peru_VVX01907_allele1_MalariaGen Ethiopia_QS0063-C_allele1_MalariaGen Ethiopia_QS0080-C_allele1_MalariaGen Ethiopia_VVX01924_allele1_MalariaGen Ethiopia_VVX01984_allele2_MalariaGen Madagascar_malagasy8_allele1_MalariaGen Afghanistan_VVX11934_allele1_MalariaGen Afghanistan_VVX11985_allele1_MalariaGen Afghanistan_VVX11997_allele1_MalariaGen Afghanistan_VVX12009_allele1_MalariaGen China_NB-16_Plasmodb Thailand_VKBT-58_Pv47_Plasmodb Thailand_LC015643.1:1-1251_Plasmodium_vivax_pvs47_gene_for_transmission_blocking_target_antigen_precursor_(Pvs47)_partial_cds_isolate:_Thailand_Case2_7-5_genebank Thailand_PD0167-C_allele1_MalariaGen Thailand_PD0169-C_allele1_MalariaGen Thailand_PD0180-C_allele1_MalariaGen Thailand_PD0619-C_allele1_MalariaGen Vietnam_VVX01032_allele1_MalariaGen Myanmar_NB-16_allele2_MalariaGen]
[Hap_29:  2    Brazil_MW561028.1:1-1302_Plasmodium_vivax_isolate_2.45_s47_gene_complete_cds_genebank Brazil_MW561025.1:1-1302_Plasmodium_vivax_isolate_2.29_s47_gene_complete_cds_genebank]
[Hap_30:  1    Brazil_MW561027.1:1-1302_Plasmodium_vivax_isolate_2.43_s47_gene_complete_cds_genebank]
[Hap_31:  2    Brazil_MW561026.1:1-1302_Plasmodium_vivax_isolate_2.4_s47_gene_complete_cds_genebank Brazil_MW561014.1:1-1302_Plasmodium_vivax_isolate_1.35_s47_gene_complete_cds_genebank]
[Hap_32:  1    Brazil_MW561018.1:1-1302_Plasmodium_vivax_isolate_1.58_s47_gene_complete_cds_genebank]
[Hap_33:  4    Brazil_MW561042.1:1-1302_Plasmodium_vivax_isolate_111MT_s47_gene_complete_cds_genebank Brazil_MW561040.1:1-1302_Plasmodium_vivax_isolate_ALNL54_s47_gene_complete_cds_genebank Brazil_MW561039.1:1-1302_Plasmodium_vivax_isolate_1312MT_s47_gene_complete_cds_genebank Brazil_MW561037.1:1-1302_Plasmodium_vivax_isolate_GAB847_s47_gene_complete_cds_genebank]
[Hap_34:  1    Brazil_MW561024.1:1-1302_Plasmodium_vivax_isolate_2.2_s47_gene_complete_cds_genebank]
[Hap_35:  2    Brazil_MW561023.1:1-1302_Plasmodium_vivax_isolate_2.1_s47_gene_complete_cds_genebank Brazil_MW561020.1:1-1302_Plasmodium_vivax_isolate_1.67_s47_gene_complete_cds_genebank]
[Hap_36:  1    Brazil_MW561022.1:1-1302_Plasmodium_vivax_isolate_1.86_s47_gene_complete_cds_genebank]
[Hap_37:  1    Brazil_MW561021.1:1-1302_Plasmodium_vivax_isolate_1.70_s47_gene_complete_cds_genebank]
[Hap_38:  2    Brazil_MW561041.1:1-1302_Plasmodium_vivax_isolate_143MT_s47_gene_complete_cds_genebank Brazil_MW561038.1:1-1302_Plasmodium_vivax_isolate_1272MT_s47_gene_complete_cds_genebank]
[Hap_39:  1    Brazil_MW561036.1:1-1302_Plasmodium_vivax_isolate_JSB62_s47_gene_complete_cds_genebank]
[Hap_40:  82    Brazil_MW561016.1:1-1302_Plasmodium_vivax_isolate_1.50_s47_gene_complete_cds_genebank MauritaniaI_PlasmoDB Mauritania_allele2_MalariaGen Ethiopia_BBH1_132_UNC Ethiopia_BBH_1_137_UNC Ethiopia_BBH1_162_UNC Ethiopia_HT1-144_UNC Ethiopia_HT_1_147_UNC Ethiopia_JHC_1_208_UNC Ethiopia_JHC2-100_UNC Ethiopia_QS0001-C_UNC Ethiopia_QS0002-C_UNC Ethiopia_QS0004-C_UNC Ethiopia_QS0011-C_UNC Ethiopia_QS0012-C_UNC Ethiopia_QS0014-C_UNC Ethiopia_QS0018-C_UNC Ethiopia_QS0025-C_UNC Ethiopia_QS0027-C_UNC Ethiopia_QS0028-C_UNC Ethiopia_QS0031-C_UNC Ethiopia_QS0032-C_UNC Ethiopia_QS0033-C_UNC Ethiopia_QS0037-C_UNC Ethiopia_QS0042-C_UNC Ethiopia_QS0044-C_UNC Ethiopia_QS0049-C_UNC Ethiopia_QS0051-C_UNC Ethiopia_SGH_1_337_UNC Ethiopia_SGH_1_359_UNC Ethiopia_SGH_1_360_UNC Ethiopia_SGH1_361_UNC Ethiopia_SGH2_103_UNC Ethiopia_SGH_2_108_UNC Ethiopia_ETH_AHP-186_snps_UNC Ethiopia_ETH_JHC-2-180_snps_UNC Ethiopia_ETH_SGH-1-627_snps_UNC Ethiopia_ETH_SGH-938_snps_UNC EthiopiaBBH-1-125_allele1_MalariaGen Ethiopia_JHC_2_216_allele1_MalariaGen Ethiopia_QS0006-C_allele2_MalariaGen Ethiopia_QS0023-C_allele1_MalariaGen Ethiopia_QS0029-C_allele1_MalariaGen Ethiopia_QS0039-C_allele1_MalariaGen Ethiopia_QS0066-C_allele1_MalariaGen Ethiopia_QS0073-C_allele1_MalariaGen Ethiopia_QS0077-C_allele1_MalariaGen Ethiopia_QS0078-C_allele1_MalariaGen Ethiopia_QS0082-C_allele1_MalariaGen Ethiopia_QS0084-C_allele1_MalariaGen Ethiopia_QS0085-C_allele2_MalariaGen Ethiopia_QS0086-C_allele2_MalariaGen Ethiopia_QS0091-C_allele1_MalariaGen Ethiopia_QS0093-C_allele1_MalariaGen Ethiopia_QS0096-C_allele1_MalariaGen Ethiopia_QS0098-C_allele1_MalariaGen Ethiopia_QS0099-C_allele1_MalariaGen Ethiopia_QS0100-C_allele2_MalariaGen Ethiopia_QS0106-C_allele1_MalariaGen Ethiopia_QS0124-C_allele1_MalariaGen Ethiopia_QS0137-C_allele1_MalariaGen Ethiopia_QS0173-C_allele1_MalariaGen Ethiopia_QS0176-C_allele1_MalariaGen Ethiopia_QS0177-C_allele1_MalariaGen Ethiopia_QS0178-C_allele1_MalariaGen Ethiopia_QS0184-C_allele1_MalariaGen Ethiopia_QS0188-C_allele1_MalariaGen Ethiopia_SGH-1-331_allele1_MalariaGen Ethiopia_VVX00864_allele1_MalariaGen Ethiopia_VVX01949_allele1_MalariaGen Ethiopia_VVX01950_allele1_MalariaGen Ethiopia_VVX01971_allele2_MalariaGen Ethiopia_VVX01983_allele2_MalariaGen Ethiopia_VVX01984_allele1_MalariaGen Sudan_SUD_40A_snps_UNC Sudan_VVX00949_allele1_MalariaGen Sudan_VVX00958_allele1_MalariaGen Sudan_VVX00961_allele1_MalariaGen Thailand_VVX01631_allele1_MalariaGen Thailand_VVX01636_allele2_MalariaGen Thailand_VVX01644_allele2_MalariaGen Myanmar_NB-16_allele1_MalariaGen]
[Hap_41:  1    Brazil32_allele1_MalariaGen]
[Hap_42:  1    Brazil_VVX01185_allele1_MalariaGen]
[Hap_43:  6    Brazil_VVX01204_allele1_MalariaGen Philipines_VVX01628_allele1_MalariaGen Cambodia_IVC12-KP-0063_allele1_MalariaGen Vietnam_VVX01023_allele1_MalariaGen Vietnam_VVX12112_allele2_MalariaGen Bhutan_QR0018-C_allele1_MalariaGen]
[Hap_44:  2    Brazil_VVX01525_allele1_MalariaGen Brazil_VVX01786_allele1_MalariaGen]
[Hap_45:  12    Brazil_VVX01606_allele1_MalariaGen Ethiopia_MICH_2_71_UNC Ethiopia_QS0035-C_UNC Ethiopia_SGH1-355_UNC Ethiopia_SGH_1_358_UNC Ethiopia_ETH_JHC-1-402_snps_UNC Ethiopia_QS0098-C_allele2_MalariaGen Ethiopia_QS0107-C_allele1_MalariaGen Ethiopia_VVX01915_allele1_MalariaGen Sudan_VVX00953_allele1_MalariaGen Sudan_VVX00963_allele1_MalariaGen Bhutan_QR0008-C_allele1_MalariaGen]
[Hap_46:  53    Brazil_VVX01611_allele1_MalariaGen Ethiopia_BBH1_153_UNC Ethiopia_MICH1-72_UNC Ethiopia_QS0003-C_UNC Ethiopia_QS0015-C_UNC Ethiopia_QS0053-C_UNC Ethiopia_SGH1_357_UNC Ethiopia_ETH_AHP-134_snps_UNC Ethiopia_ETH_GHC-001_snps_UNC Ethiopia_ETH_JHC-1-1370_snps_UNC Ethiopia_ETH_MKH-1-131_snps_UNC Ethiopia_ETH_MKH-1-183_snps_UNC Ethiopia_ETH_SGH-1-642_snps_UNC Ethiopia_ETH_SGH-1-649_snps_UNC Ethiopia_ETH_SGH-2-112_snps_UNC Ethiopia_ETH_SGH-2-150_snps_UNC Ethiopia_QS0006-C_allele1_MalariaGen Ethiopia_QS0020-C_allele1_MalariaGen Ethiopia_QS0041-C_allele1_MalariaGen Ethiopia_QS0045-C_allele1_MalariaGen Ethiopia_QS0046-C_allele1_MalariaGen Ethiopia_QS0061-C_allele1_MalariaGen Ethiopia_QS0085-C_allele1_MalariaGen Ethiopia_QS0086-C_allele1_MalariaGen Ethiopia_QS0092-C_allele1_MalariaGen Ethiopia_QS0097-C_allele1_MalariaGen Ethiopia_QS0100-C_allele1_MalariaGen Ethiopia_QS0103-C_allele1_MalariaGen Ethiopia_QS0108-C_allele1_MalariaGen Ethiopia_QS0111-C_allele1_MalariaGen Ethiopia_QS0120-C_allele1_MalariaGen Ethiopia_QS0146-C_allele1_MalariaGen Ethiopia_QS0151-C_allele2_MalariaGen Ethiopia_QS0172-C_allele1_MalariaGen Ethiopia_QS0179-C_allele1_MalariaGen Ethiopia_QS0186-C_allele1_MalariaGen Ethiopia_QS0192-C_allele1_MalariaGen Ethiopia_QS0197-C_allele1_MalariaGen Ethiopia_SGH_1_357_allele1_MalariaGen Ethiopia_VVX00863_allele1_MalariaGen Ethiopia_VVX01947_allele1_MalariaGen Ethiopia_VVX01964_allele1_MalariaGen Ethiopia_VVX01969_allele1_MalariaGen Ethiopia_VVX01971_allele1_MalariaGen Ethiopia_VVX01983_allele1_MalariaGen Sudan_SUD_HLF50_snps_UNC Sudan_SUD_HLF53_snps_UNC Sudan_VVX00959_allele1_MalariaGen Sudan_VVX00964_allele1_MalariaGen Thailand_VVX01636_allele1_MalariaGen Thailand_VVX01644_allele1_MalariaGen Vietnam_PV0072-C_allele1_MalariaGen Papua_Indonesia_PJ0024-C_allele1_MalariaGen]
[Hap_47:  21    Brazil_VVX01614_allele1_MalariaGen Bangladesh_PR0181-C_allele1_MalariaGen China_NB-13-1_Plasmodb China_NB-17_Plasmodb Philipines_VVX01987_allele1_MalariaGen Thailand_VKBT-98_Plasmodb Thailand_VKBT-99_Plasmodb Thailand_LC015641.1:1-1251_Plasmodium_vivax_pvs47_gene_for_transmission_blocking_target_antigen_precursor_(Pvs47)_partial_cds_isolate:_Thailand_Case2_5-7_genebank Thailand_PD0606-C_allele1_MalariaGen Thailand_PD0617-C_allele1_MalariaGen Thailand_PD0625-C_allele1_MalariaGen Thailand_PD0677-C_allele1_MalariaGen Thailand_PD0702-C_allele1_MalariaGen Thailand_VKPR_11_allele1_MalariaGen Cambodia_IVC10-OM-0313_allele1_MalariaGen Cambodia_VVX01736_allele1_MalariaGen Vietnam_VVX01035_allele1_MalariaGen Vietnam_VVX01278_allele1_MalariaGen Myanmar_NB-13-1_allele1_MalariaGen Indonesia_gi|378757185|gb|JQ435620.1_genbank Indonesia_gi|378757183|gb|JQ435619.1_genbank]
[Hap_48:  1    Mauritania_allele1_MalariaGen]
[Hap_49:  64    Ethiopia_HT_2_112_UNC Ethiopia_QS0063-C_allele2_MalariaGen Ethiopia_QS0070-C_allele1_MalariaGen Ethiopia_QS0080-C_allele2_MalariaGen Ethiopia_QS0196-C_allele1_MalariaGen Ethiopia_VVX01924_allele2_MalariaGen Madagascar_M19_Plasmodb Madagascar_M15_Plasmodb Madagascar_M08_Plasmodb Madagascar_malagasy8_allele2_MalariaGen Iran_QX0006-C_allele1_MalariaGen Iran_QX0009-C_allele1_MalariaGen Iran_QX0010-C_allele1_MalariaGen Iran_QX0011-C_allele1_MalariaGen Afghanistan_VVX11749_allele1_MalariaGen Afghanistan_VVX11751_allele1_MalariaGen Afghanistan_VVX11756_allele1_MalariaGen Afghanistan_VVX11792_allele1_MalariaGen Afghanistan_VVX11798_allele1_MalariaGen Afghanistan_VVX11801_allele1_MalariaGen Afghanistan_VVX11805_allele1_MalariaGen Afghanistan_VVX11806_allele1_MalariaGen Afghanistan_VVX11822_allele1_MalariaGen Afghanistan_VVX11824_allele1_MalariaGen Afghanistan_VVX11847_allele1_MalariaGen Afghanistan_VVX11848_allele1_MalariaGen Afghanistan_VVX11852_allele1_MalariaGen Afghanistan_VVX11873_allele1_MalariaGen Afghanistan_VVX11904_allele1_MalariaGen Afghanistan_VVX11907_allele1_MalariaGen Afghanistan_VVX11910_allele1_MalariaGen Afghanistan_VVX11912_allele1_MalariaGen Afghanistan_VVX11916_allele1_MalariaGen Afghanistan_VVX11917_allele1_MalariaGen Afghanistan_VVX11920_allele1_MalariaGen Afghanistan_VVX11923_allele1_MalariaGen Afghanistan_VVX11924_allele1_MalariaGen Afghanistan_VVX11928_allele1_MalariaGen Afghanistan_VVX11935_allele1_MalariaGen Afghanistan_VVX11952_allele1_MalariaGen Afghanistan_VVX11956_allele1_MalariaGen Afghanistan_VVX11958_allele1_MalariaGen Afghanistan_VVX11993_allele1_MalariaGen Afghanistan_VVX11997_allele2_MalariaGen Afghanistan_VVX12008_allele1_MalariaGen Afghanistan_VVX12009_allele2_MalariaGen Afghanistan_VVX12024_allele1_MalariaGen India_gi|378757177|gb|JQ435616.1_genbank India_gi|378757175|gb|JQ435615.1_India1_genbank India_VII_Plasmodb India_NYC-C_Plasmodb India_MW561010.1:1-1302_Plasmodium_vivax_isolate_6CDC_s47_gene_complete_cds_genebank India_MW561009.1:1-1302_Plasmodium_vivax_isolate_7CDC_s47_gene_complete_cds_genebank India_MW561008.1:1-1302_Plasmodium_vivax_isolate_9CDC_s47_gene_complete_cds_genebank India_MW561006.1:1-1302_Plasmodium_vivax_isolate_27CDC_s47_gene_complete_cds_genebank India_MW561003.1:1-1302_Plasmodium_vivax_isolate_47CDC_s47_gene_complete_cds_genebank India_MW561001.1:1-1302_Plasmodium_vivax_isolate_4797CDC_s47_gene_complete_cds_genebank India_MW560999.1:1-1302_Plasmodium_vivax_isolate_4874CDC_s47_gene_complete_cds_genebank India_MW560998.1:1-1302_Plasmodium_vivax_isolate_4879CDC_s47_gene_complete_cds_genebank India_MW560996.1:1-1302_Plasmodium_vivax_isolate_5073CDC_s47_gene_complete_cds_genebank IndiaNYC_allele1_MalariaGen India_PX0002-C_allele1_MalariaGen Thailand_PD0181-C_allele1_MalariaGen Malaysia_PY0120-C_allele2_MalariaGen]
[Hap_50:  3    Ethiopia_QS0013-C_UNC Ethiopia_QS0016-C_UNC Ethiopia_QS0185-C_allele1_MalariaGen]
[Hap_51:  94    Ethiopia_ETH_AH-13_snps_UNC Ethiopia_ETH_AH-34_snps_UNC Ethiopia_ETH_AHC-103_snps_UNC Ethiopia_ETH_AHC-105_snps_UNC Ethiopia_ETH_AHC-193_snps_UNC Ethiopia_ETH_AHC-196_snps_UNC Ethiopia_ETH_AHC-226_snps_UNC Ethiopia_ETH_AHC-234_snps_UNC Ethiopia_ETH_AHC-71_snps_UNC Ethiopia_ETH_AHC-75_snps_UNC Ethiopia_ETH_AHC-85_snps_UNC Ethiopia_ETH_AHC-86_snps_UNC Ethiopia_ETH_AHC01_snps_UNC Ethiopia_ETH_AHC10_snps_UNC Ethiopia_ETH_AHC132_snps_UNC Ethiopia_ETH_AHC91_snps_UNC Ethiopia_ETH_AHP-132_snps_UNC Ethiopia_ETH_AHP-144_snps_UNC Ethiopia_ETH_AHP-145_snps_UNC Ethiopia_ETH_AHP-171_snps_UNC Ethiopia_ETH_AHP145_snps_UNC Ethiopia_ETH_BGH024_snps_UNC Ethiopia_ETH_GHC-004_snps_UNC Ethiopia_ETH_GHC004_snps_UNC Ethiopia_ETH_GHC005_snps_UNC Ethiopia_ETH_HT-1-208_snps_UNC Ethiopia_ETH_HT-1-220_snps_UNC Ethiopia_ETH_HT-1-252_snps_UNC Ethiopia_ETH_JHC-1-373_snps_UNC Ethiopia_ETH_JHC-2-178_snps_UNC Ethiopia_ETH_JHC-2-191_snps_UNC Ethiopia_ETH_MKH-1-135_snps_UNC Ethiopia_ETH_MKH-2-119_snps_UNC Ethiopia_ETH_MKH-2-120_snps_UNC Ethiopia_ETH_SFC-051_snps_UNC Ethiopia_ETH_SFC-081_snps_UNC Ethiopia_ETH_SFC-204_snps_UNC Ethiopia_ETH_SFC-250_snps_UNC Ethiopia_ETH_SFC-299_snps_UNC Ethiopia_ETH_SFC-302_snps_UNC Ethiopia_ETH_SGH-1-558_snps_UNC Ethiopia_ETH_SGH-1-561_snps_UNC Ethiopia_ETH_SGH-1-607_snps_UNC Ethiopia_ETH_SGH-1-610_snps_UNC Ethiopia_ETH_SGH-1-623_snps_UNC Ethiopia_ETH_SGH-1-624_snps_UNC Ethiopia_ETH_SGH-1-628_snps_UNC Ethiopia_ETH_SGH-1-640_snps_UNC Ethiopia_ETH_SGH-1-643_snps_UNC Ethiopia_ETH_SGH-1-698_snps_UNC Ethiopia_ETH_SGH-1-702_snps_UNC Ethiopia_ETH_SGH-1-719_snps_UNC Ethiopia_ETH_SGH-1-798_snps_UNC Ethiopia_ETH_SGH-2-149_snps_UNC Ethiopia_ETH_SGH-2-177_snps_UNC Ethiopia_ETH_WHC-082_snps_UNC Sudan_SUD_27A_snps_UNC Sudan_SUD_9A_snps_UNC Sudan_SUD_9Z_snps_UNC Sudan_SUD_KG2_snps_UNC Sudan_SUD_KH179_snps_UNC Sudan_SUD_KH215_snps_UNC Sudan_SUD_KH3_snps_UNC Sudan_SUD_RN2_snps_UNC Sudan_SUD_RN5_snps_UNC Sudan_SUD_RN6-WB_snps_UNC Sudan_SUD_RN6_snps_UNC Papua_Indonesia_PvP01_12_v1_Plasmodb Papua_Indonesia_PJ0004-C_allele1_MalariaGen Papua_Indonesia_PJ0005-C_allele1_MalariaGen Papua_Indonesia_PJ0012-CW_allele1_MalariaGen Papua_Indonesia_PJ0044-CW_allele1_MalariaGen Papua_Indonesia_PJ0054-CW_allele1_MalariaGen Papua_Indonesia_PJ0061-CW_allele1_MalariaGen Papua_Indonesia_PJ0070-Cx_allele1_MalariaGen Papua_Indonesia_PJ0071-C_allele1_MalariaGen Papua_Indonesia_PJ0072-C_allele1_MalariaGen Papua_Indonesia_PJ0086-C_allele1_MalariaGen Papua_Indonesia_PJ0093-C_allele1_MalariaGen Papua_Indonesia_PJ0279-C_allele1_MalariaGen Papua_Indonesia_PJ0287-C_allele1_MalariaGen Papua_Indonesia_PJ0305-C_allele1_MalariaGen Papua_Indonesia_VVX04277_allele1_MalariaGen Papua_Indonesia_VVX04293_allele1_MalariaGen Papua_Indonesia_VVX04322_allele1_MalariaGen Papua_Indonesia_VVX04343_allele1_MalariaGen PNG_PVRVL1997_Pv47_Plasmodb PNG_72_Plasmodb PNG_XUA070_Plasmodb PNG_PN0095-C_allele1_MalariaGen PNG070_allele1_MalariaGen PNG172_allele1_MalariaGen PNG72_allele1_MalariaGen PNG73_allele1_MalariaGen]
[Hap_52:  3    Ethiopia_ETH_JHC-2-201_snps_UNC Ethiopia_ETH_SGH-2-180_snps_UNC Papua_Indonesia_VVX04350_allele1_MalariaGen]
[Hap_53:  2    Ethiopia_ETH_JHC-443_snps_UNC Ethiopia_QS0071-C_allele1_MalariaGen]
[Hap_54:  3    Ethiopia_ETH_MKH-2-118_snps_UNC Ethiopia_ETH_SGH-1-410_snps_UNC Papua_Indonesia_PJ0114-CW_allele1_MalariaGen]
[Hap_55:  2    Ethiopia_ETH_SGH-2-142_snps_UNC Ethiopia_QS0151-C_allele1_MalariaGen]
[Hap_56:  1    Ethiopia_ETH_WHC-083_snps_UNC]
[Hap_57:  1    Ethiopia_QS0005-C_allele1_MalariaGen]
[Hap_58:  1    Ethiopia_QS0009-C_allele1_MalariaGen]
[Hap_59:  1    Ethiopia_QS0030-C_allele1_MalariaGen]
[Hap_60:  1    Ethiopia_QS0081-C_allele1_MalariaGen]
[Hap_61:  2    Ethiopia_VVX01943_allele1_MalariaGen Thailand_PD0691-C_allele2_MalariaGen]
[Hap_62:  29    Ethiopia_VVX01944_allele1_MalariaGen Ethiopia_VVX01979_allele1_MalariaGen Philipines_VVX01627_allele1_MalariaGen Thailand_LC015630.1:1-1251_Plasmodium_vivax_pvs47_gene_for_transmission_blocking_target_antigen_precursor_(Pvs47)_partial_cds_isolate:_Thailand_PVK1503_genebank Thailand_PD0697-C_allele1_MalariaGen Thailand_VVX01650_allele1_MalariaGen Cambodia_PH1083-C_allele1_MalariaGen Cambodia_VVX01688_allele1_MalariaGen Malaysia_PY0018-C_allele1_MalariaGen Malaysia_PY0088-C_allele1_MalariaGen Malaysia_PY0089-C_allele1_MalariaGen Malaysia_PY0100-Cx_allele1_MalariaGen Malaysia_PY0130-C_allele2_MalariaGen Papua_Indonesia_PJ0013-C_allele2_MalariaGen Papua_Indonesia_PJ0035-C_allele2_MalariaGen Papua_Indonesia_PJ0037-C_allele1_MalariaGen Papua_Indonesia_PJ0038-Cx_allele1_MalariaGen Papua_Indonesia_PJ0084-Cx_allele1_MalariaGen Papua_Indonesia_PJ0085-C_allele1_MalariaGen Papua_Indonesia_PJ0166-C_allele1_MalariaGen Papua_Indonesia_PJ0167-C_allele1_MalariaGen Papua_Indonesia_PJ0281-C_allele1_MalariaGen Papua_Indonesia_PJ0284-C_allele1_MalariaGen Papua_Indonesia_PJ0303-C_allele1_MalariaGen Papua_Indonesia_VVX02340_allele1_MalariaGen Papua_Indonesia_VVX04275_allele1_MalariaGen Papua_Indonesia_VVX04276_allele1_MalariaGen Papua_Indonesia_VVX04285_allele1_MalariaGen Papua_Indonesia_VVX04306_allele1_MalariaGen]
[Hap_63:  10    Ethiopia_VVX01974_allele1_MalariaGen Philipines_VVX01626_allele1_MalariaGen Thailand_VKTS-39_Plasmodb Thailand_PD0691-C_allele1_MalariaGen Thailand_VVX01659_allele1_MalariaGen Thailand_VVX01667_allele1_MalariaGen Cambodia_PH0087-CW_allele1_MalariaGen Vietnam_VVX01057_allele1_MalariaGen Vietnam_VVX01290_allele1_MalariaGen Vietnam_VVX01417_allele2_MalariaGen]
[Hap_64:  6    Ethiopia_VVX01979_allele2_MalariaGen Thailand_LC015644.1:1-1251_Plasmodium_vivax_pvs47_gene_for_transmission_blocking_target_antigen_precursor_(Pvs47)_partial_cds_isolate:_Thailand_Case2_7-1_genebank Thailand_PD0695-C_allele1_MalariaGen Thailand_PD0697-C_allele2_MalariaGen Cambodia_IVC12-KP-0063_allele2_MalariaGen Cambodia_PH1132-C_allele1_MalariaGen]
[Hap_65:  13    Ethiopia_VVX01980_allele1_MalariaGen China_LZCH-4_Plasmodb Thailand_VKBT-72_Plasmodb Thailand_PD0686-C_allele1_MalariaGen Cambodia_IVC09-OM-0099_allele1_MalariaGen Cambodia_IVC09-OM-0118_allele1_MalariaGen Cambodia_IVC09-OM-0236_allele1_MalariaGen Cambodia_IVC10-OM-0269_allele2_MalariaGen Cambodia_PH0084-CW_allele1_MalariaGen Cambodia_PH0098-C_allele1_MalariaGen Cambodia_PH1117-C_allele2_MalariaGen Myanmar_LZCH-36_allele1_MalariaGen Myanmar_LZCH-4_allele1_MalariaGen]
[Hap_66:  1    Sudan_SUD_RN29_snps_UNC]
[Hap_67:  1    Sudan_VVX00948_allele1_MalariaGen]
[Hap_68:  2    Madagascar_QM0003-C Afghanistan_VVX11924_allele2_MalariaGen]
[Hap_69:  11    Iran_QX0006-C_allele2_MalariaGen Afghanistan_VVX11981_allele1_MalariaGen Afghanistan_VVX12022_allele1_MalariaGen Afghanistan_VVX12042_allele1_MalariaGen India_NYC-T_Plasmodb India_MW561007.1:1-1302_Plasmodium_vivax_isolate_26CDC_s47_gene_complete_cds_genebank India_MW561005.1:1-1302_Plasmodium_vivax_isolate_36CDC_s47_gene_complete_cds_genebank India_MW561004.1:1-1302_Plasmodium_vivax_isolate_44CDC_s47_gene_complete_cds_genebank India_MW561002.1:1-1302_Plasmodium_vivax_isolate_52CDC_s47_gene_complete_cds_genebank India_MW561000.1:1-1302_Plasmodium_vivax_isolate_4836CDC_s47_gene_complete_cds_genebank IndiaNYC_allele2_MalariaGen]
[Hap_70:  2    Iran_QX0007-C_allele1_MalariaGen Afghanistan_VVX11925_allele1_MalariaGen]
[Hap_71:  3    Iran_QX0008-C_allele1_MalariaGen Afghanistan_VVX11937_allele1_MalariaGen Afghanistan_VVX11955_allele1_MalariaGen]
[Hap_72:  1    Afghanistan_VVX11721_allele1_MalariaGen]
[Hap_73:  1    Afghanistan_VVX11771_allele1_MalariaGen]
[Hap_74:  1    Afghanistan_VVX11838_allele1_MalariaGen]
[Hap_75:  1    Afghanistan_VVX11882_allele1_MalariaGen]
[Hap_76:  1    Afghanistan_VVX11882_allele2_MalariaGen]
[Hap_77:  1    Afghanistan_VVX11892_allele1_MalariaGen]
[Hap_78:  1    Afghanistan_VVX11895_allele1_MalariaGen]
[Hap_79:  1    Afghanistan_VVX11969_allele1_MalariaGen]
[Hap_80:  1    Afghanistan_VVX11972_allele1_MalariaGen]
[Hap_81:  1    Afghanistan_VVX11973_allele1_MalariaGen]
[Hap_82:  1    India_MW560997.1:1-1302_Plasmodium_vivax_isolate_4891CDC_s47_gene_complete_cds_genebank]
[Hap_83:  1    india_C0960_allele1_MalariaGen]
[Hap_84:  50    india_C1050_allele1_MalariaGen China_QN0002-C_allele1_MalariaGen China_QN0005-C_allele1_MalariaGen Korea_gi|377813997|gb|JN582344.1_genbank Thailand_VKBT-95_Plasmodb Thailand_PD0172-C_allele1_MalariaGen Thailand_PD0175-C_allele1_MalariaGen Thailand_PD0177-C_allele1_MalariaGen Thailand_PD0600-C_allele1_MalariaGen Thailand_PD1519-C_allele1_MalariaGen Vietnam_VVX01417_allele1_MalariaGen Malaysia_PY0019-C_allele1_MalariaGen Malaysia_PY0032-C_allele1_MalariaGen Malaysia_PY0033-C_allele1_MalariaGen Malaysia_PY0035-C_allele1_MalariaGen Malaysia_PY0042-C_allele1_MalariaGen Malaysia_PY0044-C_allele1_MalariaGen Malaysia_PY0051-C_allele1_MalariaGen Malaysia_PY0053-C_allele1_MalariaGen Malaysia_PY0056-C_allele1_MalariaGen Malaysia_PY0057-C_allele1_MalariaGen Malaysia_PY0059-C_allele1_MalariaGen Malaysia_PY0061-C_allele1_MalariaGen Malaysia_PY0062-C_allele1_MalariaGen Malaysia_PY0064-C_allele1_MalariaGen Malaysia_PY0065-C_allele1_MalariaGen Malaysia_PY0067-C_allele1_MalariaGen Malaysia_PY0068-C_allele1_MalariaGen Malaysia_PY0072-C_allele1_MalariaGen Malaysia_PY0073-C_allele1_MalariaGen Malaysia_PY0074-C_allele1_MalariaGen Malaysia_PY0076-C_allele1_MalariaGen Malaysia_PY0079-C_allele1_MalariaGen Malaysia_PY0081-C_allele1_MalariaGen Malaysia_PY0082-C_allele1_MalariaGen Malaysia_PY0085-C_allele1_MalariaGen Malaysia_PY0101-C_allele1_MalariaGen Malaysia_PY0102-C_allele1_MalariaGen Malaysia_PY0105-C_allele1_MalariaGen Malaysia_PY0107-C_allele1_MalariaGen Malaysia_PY0108-C_allele1_MalariaGen Malaysia_PY0109-Cx_allele1_MalariaGen Malaysia_PY0118-C_allele1_MalariaGen Malaysia_PY0119-C_allele1_MalariaGen Malaysia_PY0124-C_allele1_MalariaGen Malaysia_PY0127-C_allele1_MalariaGen Malaysia_PY0152-C_allele1_MalariaGen Malaysia_VVX00853_allele1_MalariaGen Malaysia_VVX00855_allele1_MalariaGen Malaysia_VVX00857_allele1_MalariaGen]
[Hap_85:  1    India_PX0001-C_allele1_MalariaGen]
[Hap_86:  1    Bangladesh_PR0169-C_allele1_MalariaGen]
[Hap_87:  1    Bangladesh_PR0169-C_allele2_MalariaGen]
[Hap_88:  12    Bangladesh_PR0170-C_allele1_MalariaGen Bangladesh_PR0172-C_allele1_MalariaGen Bangladesh_PR0209-C_allele1_MalariaGen China_LZCH-20_Plasmodb China_QN0001-C_allele1_MalariaGen NorthKorean_Plasmodb Korea_gi|377813999|gb|JN582345.1_genbank Thailand_VKTS-52_Plasmodb Thailand_LC015642.1:1-1251_Plasmodium_vivax_pvs47_gene_for_transmission_blocking_target_antigen_precursor_(Pvs47)_partial_cds_isolate:_Thailand_Case2_5-5_genebank Thailand_PD0711-C_allele1_MalariaGen Vietnam_PV0061-C_allele1_MalariaGen Vietnam_VVX12150_allele1_MalariaGen]
[Hap_89:  1    Bangladesh_PR0173-C_allele1_MalariaGen]
[Hap_90:  1    Bangladesh_PR0177-C_allele1_MalariaGen]
[Hap_91:  1    Bangladesh_PR0180-C_allele1_MalariaGen]
[Hap_92:  1    Bangladesh_PR0200-C_allele1_MalariaGen]
[Hap_93:  1    Bangladesh_PR0202-C_allele1_MalariaGen]
[Hap_94:  3    China_LZCH-13_Plasmodb Thailand_PD0698-C_allele1_MalariaGen Myanmar_LZCH-13_allele1_MalariaGen]
[Hap_95:  1    Korea_gi|377814001|gb|JN582346.1_genbank]
[Hap_96:  6    Korea_gi|377814003|gb|JN582347.1_genbank Papua_Indonesia_PJ0123-C_allele1_MalariaGen Papua_Indonesia_VVX04323_allele1_MalariaGen PNG_58_Plasmodb PNG025_allele1_MalariaGen PNG172_allele2_MalariaGen]
[Hap_97:  1    Philipines_VVX01626_allele2_MalariaGen]
[Hap_98:  60    Thailand_VKTS-45_Plasmodb Thailand_VKBT-101_Plasmodb Thailand_VKTS-37_Plasmodb Thailand_LC015631.1:1-1251_Plasmodium_vivax_pvs47_gene_for_transmission_blocking_target_antigen_precursor_(Pvs47)_partial_cds_isolate:_Thailand_PVK1505_genebank Thailand_PD0598-C_allele2_MalariaGen Thailand_PD0604-C_allele1_MalariaGen Thailand_PD0616-C_allele1_MalariaGen Thailand_PD0622-C_allele1_MalariaGen Thailand_PD0683-C_allele1_MalariaGen Thailand_PD0687-C_allele2_MalariaGen Thailand_PD0696-C_allele2_MalariaGen Thailand_PD0701-C_allele1_MalariaGen Thailand_PD0704-C_allele2_MalariaGen Thailand_PD0707-C_allele1_MalariaGen Thailand_PD0708-C_allele1_MalariaGen Thailand_PD0710-C_allele1_MalariaGen Thailand_PD0712-C_allele1_MalariaGen Cambodia_C08_Plasmodb Cambodia_IVC09-BB-0012_allele1_MalariaGen Cambodia_IVC09-OM-0015_allele1_MalariaGen Cambodia_IVC09-OM-0044_allele1_MalariaGen Cambodia_IVC09-OM-0076_allele1_MalariaGen Cambodia_IVC09-OM-0092_allele1_MalariaGen Cambodia_IVC09-OM-0125_allele1_MalariaGen Cambodia_IVC09-OM-0142_allele1_MalariaGen Cambodia_IVC10-BB-0034_allele1_MalariaGen Cambodia_IVC10-OM-0271_allele1_MalariaGen Cambodia_IVC10-OM-0273_allele1_MalariaGen Cambodia_IVC10-OM-0292_allele1_MalariaGen Cambodia_IVC10-OM-0296_allele1_MalariaGen Cambodia_IVC10-OM-0300_allele2_MalariaGen Cambodia_IVC10-OM-0304_allele1_MalariaGen Cambodia_IVC10-OM-0305_allele1_MalariaGen Cambodia_IVC11-KP-0053_allele1_MalariaGen Cambodia_PH0075-C_allele1_MalariaGen Cambodia_PH0090-CW_allele2_MalariaGen Cambodia_PH0096-CW_allele2_MalariaGen Cambodia_PH0181-CW_allele1_MalariaGen Cambodia_PH0184-C_allele1_MalariaGen Cambodia_PH0310-C_allele1_MalariaGen Cambodia_PH0316-C_allele1_MalariaGen Cambodia_PH0319-C_allele1_MalariaGen Cambodia_PH1075-C_allele1_MalariaGen Cambodia_PH1119-C_allele2_MalariaGen Cambodia_VVX01669_allele2_MalariaGen Cambodia_VVX01709_allele1_MalariaGen Cambodia_VVX01713_allele1_MalariaGen Cambodia_VVX01752_allele1_MalariaGen Vietnam_PV0327-C Vietnam_VVX01040_allele1_MalariaGen Vietnam_VVX01058_allele2_MalariaGen Vietnam_VVX01101_allele1_MalariaGen Vietnam_VVX01269_allele1_MalariaGen Vietnam_VVX01288_allele2_MalariaGen Vietnam_VVX01295_allele1_MalariaGen Vietnam_VVX12052_allele1_MalariaGen Vietnam_VVX12058_allele2_MalariaGen Vietnam_VVX12102_allele1_MalariaGen Vietnam_VVX12113_allele1_MalariaGen Vietnam_VVX12145_allele1_MalariaGen]
[Hap_99:  3    Thailand_VKTS-36_Plasmodb Thailand_PD0705-C_allele1_MalariaGen Cambodia_IVC09-OM-0164_allele1_MalariaGen]
[Hap_100:  1    Thailand_VKTS-46_Pv47_Plasmodb]
[Hap_101:  1    Thailand_LC015636.1:1-1251_Plasmodium_vivax_pvs47_gene_for_transmission_blocking_target_antigen_precursor_(Pvs47)_partial_cds_isolate:_Thailand_PVMS436_genebank]
[Hap_102:  2    Thailand_LC015637.1:1-1251_Plasmodium_vivax_pvs47_gene_for_transmission_blocking_target_antigen_precursor_(Pvs47)_partial_cds_isolate:_Thailand_PVMS438_genebank Cambodia_PH1117-C_allele1_MalariaGen]
[Hap_103:  1    Thailand_LC015639.1:1-1251_Plasmodium_vivax_pvs47_gene_for_transmission_blocking_target_antigen_precursor_(Pvs47)_partial_cds_isolate:_Thailand_PVKSB7_genebank]
[Hap_104:  14    Thailand_LC015638.1:1-1251_Plasmodium_vivax_pvs47_gene_for_transmission_blocking_target_antigen_precursor_(Pvs47)_partial_cds_isolate:_Thailand_PVKSB6_genebank Thailand_PD0607-C_allele1_MalariaGen Thailand_PD0610-C_allele1_MalariaGen Thailand_PD1532-C_allele1_MalariaGen Cambodia_IVC09-OM-0012_allele1_MalariaGen Cambodia_IVC09-OM-0046_allele1_MalariaGen Cambodia_IVC09-OM-0108_allele1_MalariaGen Cambodia_IVC09-OM-0142_allele2_MalariaGen Cambodia_IVC09-OM-0220_allele1_MalariaGen Cambodia_PH0189-C_allele1_MalariaGen Cambodia_PH0312-C_allele1_MalariaGen Cambodia_PH0318-C_allele1_MalariaGen Cambodia_VVX01721_allele1_MalariaGen Vietnam_VVX01267_allele1_MalariaGen]
[Hap_105:  1    Thailand_LC015634.1:1-1251_Plasmodium_vivax_pvs47_gene_for_transmission_blocking_target_antigen_precursor_(Pvs47)_partial_cds_isolate:_Thailand_PVKS319_genebank]
[Hap_106:  1    Thailand_LC015633.1:1-1251_Plasmodium_vivax_pvs47_gene_for_transmission_blocking_target_antigen_precursor_(Pvs47)_partial_cds_isolate:_Thailand_PVKS290_genebank]
[Hap_107:  1    Thailand_LC015640.1:1-1251_Plasmodium_vivax_pvs47_gene_for_transmission_blocking_target_antigen_precursor_(Pvs47)_partial_cds_isolate:_Thailand_Case1_genebank]
[Hap_108:  1    Thailand_PD0165-C_allele1_MalariaGen]
[Hap_109:  12    Thailand_PD0168-C_allele1_MalariaGen Thailand_PD0676-C_allele1_MalariaGen Thailand_PD0689-C_allele1_MalariaGen Thailand_VKPR_11_allele2_MalariaGen Thailand_VVX01319_allele1_MalariaGen Cambodia_PH0320-C_allele2_MalariaGen Cambodia_PH1131-C_allele1_MalariaGen Vietnam_VVX01067_allele1_MalariaGen Vietnam_VVX01133_allele1_MalariaGen Vietnam_VVX01278_allele2_MalariaGen Vietnam_VVX12139_allele1_MalariaGen PNG_Chesson_Plasmodb]
[Hap_110:  41    Thailand_PD0171-C_allele1_MalariaGen Thailand_PD0179-C_allele1_MalariaGen Thailand_PD0598-C_allele1_MalariaGen Thailand_PD0647-C_allele2_MalariaGen Thailand_PD0661-C_allele2_MalariaGen Thailand_PD0687-C_allele1_MalariaGen Thailand_VVX01665_allele1_MalariaGen Cambodia_C127_Plasmodb Cambodia_IVC10-OM-0269_allele1_MalariaGen Cambodia_IVC10-OM-0283_allele2_MalariaGen Cambodia_IVC10-OM-0300_allele1_MalariaGen Cambodia_IVC10-OM-0302_allele1_MalariaGen Cambodia_IVC11-KP-0014_allele1_MalariaGen Cambodia_PH0090-CW_allele1_MalariaGen Cambodia_PH0096-CW_allele1_MalariaGen Cambodia_PH1080-C_allele1_MalariaGen Cambodia_PH1084-C_allele1_MalariaGen Cambodia_PH1109-C_allele1_MalariaGen Cambodia_VVX01669_allele1_MalariaGen Cambodia_VVX01686_allele1_MalariaGen Cambodia_VVX01694_allele1_MalariaGen Cambodia_VVX01695_allele2_MalariaGen Cambodia_VVX01719_allele1_MalariaGen Cambodia_VVX01725_allele1_MalariaGen Cambodia_VVX01743_allele1_MalariaGen Vietnam_PV0067-C_allele1_MalariaGen Vietnam_VVX01058_allele1_MalariaGen Vietnam_VVX01087_allele1_MalariaGen Vietnam_VVX01287_allele1_MalariaGen Vietnam_VVX01291_allele1_MalariaGen Vietnam_VVX01414_allele1_MalariaGen Vietnam_VVX12063_allele2_MalariaGen Malaysia_PY0023-C_allele1_MalariaGen Malaysia_PY0023-CW_allele1_MalariaGen Malaysia_PY0054-C_allele1_MalariaGen Malaysia_PY0055-C_allele1_MalariaGen Malaysia_PY0077-CW_allele1_MalariaGen Malaysia_PY0090-C_allele1_MalariaGen Malaysia_PY0093-C_allele1_MalariaGen Malaysia_PY0115-C_allele1_MalariaGen Papua_Indonesia_VVX04360_allele1_MalariaGen]
[Hap_111:  2    Thailand_PD0177-C_allele2_MalariaGen Thailand_PD0600-C_allele2_MalariaGen]
[Hap_112:  3    Thailand_PD0178-C_allele1_MalariaGen Thailand_PD0594-C_allele1_MalariaGen Thailand_VVX01665_allele2_MalariaGen]
[Hap_113:  1    Thailand_PD0182-C_allele1_MalariaGen]
[Hap_114:  2    Thailand_PD0601-C_allele1_MalariaGen Thailand_PD0608-C_allele1_MalariaGen]
[Hap_115:  1    Thailand_PD0647-C_allele1_MalariaGen]
[Hap_116:  1    Thailand_PD0661-C_allele1_MalariaGen]
[Hap_117:  1    Thailand_PD0678-C_allele1_MalariaGen]
[Hap_118:  1    Thailand_PD0690-C_allele1_MalariaGen]
[Hap_119:  5    Thailand_PD0696-C_allele1_MalariaGen Thailand_PD0704-C_allele1_MalariaGen Cambodia_PH1119-C_allele1_MalariaGen Vietnam_VVX01288_allele1_MalariaGen Vietnam_VVX12058_allele1_MalariaGen]
[Hap_120:  2    Thailand_PD0703-C_allele1_MalariaGen Vietnam_VVX01021_allele1_MalariaGen]
[Hap_121:  1    Thailand_PD0709-C_allele1_MalariaGen]
[Hap_122:  1    Thailand_PD0714-C_allele1_MalariaGen]
[Hap_123:  8    Thailand_PD0714-C_allele2_MalariaGen Cambodia_IVC10-BB-0014_allele2_MalariaGen Cambodia_PH0178-C_allele2_MalariaGen Cambodia_VVX01674_allele1_MalariaGen Cambodia_VVX01676_allele1_MalariaGen Cambodia_VVX01679_allele1_MalariaGen Cambodia_VVX01755_allele2_MalariaGen Vietnam_VVX12129_allele1_MalariaGen]
[Hap_124:  1    Thailand_PD1522-C_allele1_MalariaGen]
[Hap_125:  2    Thailand_PD1534-C_allele1_MalariaGen Laos_QE0473-C]
[Hap_126:  5    Thailand_Pakchong_460_allele1_MalariaGen Thailand_VKBT_73_allele1_MalariaGen Cambodia_IVC10-BB-0014_allele1_MalariaGen Cambodia_VVX01755_allele1_MalariaGen Vietnam_VVX12127_allele1_MalariaGen]
[Hap_127:  1    Thailand_VVX01390_allele1_MalariaGen]
[Hap_128:  1    Thailand_VVX01326_allele1_MalariaGen]
[Hap_129:  1    Thailand_VVX01326_allele2_MalariaGen]
[Hap_130:  4    Thailand_VVX01650_allele2_MalariaGen Papua_Indonesia_PJ0038-Cx_allele2_MalariaGen Papua_Indonesia_PJ0041-C_allele1_MalariaGen Papua_Indonesia_PJ0297-C_allele1_MalariaGen]
[Hap_131:  1    Thailand_VVX01658_allele1_MalariaGen]
[Hap_132:  1    Thailand_VVX01660_allele1_MalariaGen]
[Hap_133:  1    Thailand_VVX01660_allele2_MalariaGen]
[Hap_134:  1    Thailand_VVX01662_allele1_MalariaGen]
[Hap_135:  1    Thailand_VVX01663_allele1_MalariaGen]
[Hap_136:  1    Cambodia_C15_Plasmodb]
[Hap_137:  1    Cambodia_IVC09-OM-0105_allele1_MalariaGen]
[Hap_138:  4    Cambodia_IVC10-OM-0283_allele1_MalariaGen Vietnam_VVX12063_allele1_MalariaGen Malaysia_PY0056-C_allele2_MalariaGen Malaysia_PY0108-C_allele2_MalariaGen]
[Hap_139:  1    Cambodia_IVC10-OM-0299_allele1_MalariaGen]
[Hap_140:  4    Cambodia_IVC10-OM-0317_allele1_MalariaGen Cambodia_PH0078-CW_allele1_MalariaGen Cambodia_PH0086-C_allele1_MalariaGen Cambodia_VVX01727_allele1_MalariaGen]
[Hap_141:  1    Cambodia_IVC10-OM-0342_allele1_MalariaGen]
[Hap_142:  1    Cambodia_PH0076-C_allele1_MalariaGen]
[Hap_143:  4    Cambodia_PH0098-C_allele2_MalariaGen Cambodia_PH1111-C_allele1_MalariaGen Vietnam_VVX01111_allele1_MalariaGen Vietnam_VVX01415_allele1_MalariaGen]
[Hap_144:  1    Cambodia_PH0100-C_allele1_MalariaGen]
[Hap_145:  1    Cambodia_PH0178-C_allele1_MalariaGen]
[Hap_146:  1    Cambodia_PH0320-C_allele1_MalariaGen]
[Hap_147:  1    Cambodia_PH1082-C_allele1_MalariaGen]
[Hap_148:  1    Cambodia_PH1114-C_allele1_MalariaGen]
[Hap_149:  1    Cambodia_PH1123-C_allele1_MalariaGen]
[Hap_150:  1    Cambodia_PH1123-C_allele2_MalariaGen]
[Hap_151:  1    Cambodia_PH1129-C_allele1_MalariaGen]
[Hap_152:  1    Cambodia_PH1134-C_allele1_MalariaGen]
[Hap_153:  1    Cambodia_PH1135-C_allele1_MalariaGen]
[Hap_154:  1    Cambodia_VVX01684_allele1_MalariaGen]
[Hap_155:  1    Cambodia_VVX01693_allele1_MalariaGen]
[Hap_156:  1    Cambodia_VVX01695_allele1_MalariaGen]
[Hap_157:  1    Cambodia_VVX01723_allele1_MalariaGen]
[Hap_158:  5    Vietnam_ONG-461_Pv47_Plasmodb Vietnam_ONG_461_allele1_MalariaGen Papua_Indonesia_PJ0087-CW_allele2_MalariaGen Papua_Indonesia_PJ0094-CW_allele1_MalariaGen Papua_Indonesia_PJ0324-C_allele1_MalariaGen]
[Hap_159:  2    Vietnam_PV0054-C_allele1_MalariaGen Vietnam_VVX01396_allele1_MalariaGen]
[Hap_160:  4    Vietnam_PV0072-C_allele2_MalariaGen Vietnam_VVX01409_allele1_MalariaGen Vietnam_VVX12082_allele1_MalariaGen Vanuatu_LC015621.1:1-1251_Plasmodium_vivax_pvs47_gene_for_transmission_blocking_target_antigen_precursor_(Pvs47)_partial_cds_isolate:_Vanuatu_GAU2)_genebank]
[Hap_161:  2    Vietnam_VVX01008_allele1_MalariaGen Vietnam_VVX01113_allele1_MalariaGen]
[Hap_162:  1    Vietnam_VVX01026_allele1_MalariaGen]
[Hap_163:  1    Vietnam_VVX01026_allele2_MalariaGen]
[Hap_164:  1    Vietnam_VVX01136_allele1_MalariaGen]
[Hap_165:  6    Vietnam_VVX01268_allele1_MalariaGen Papua_Indonesia_PJ0009-C_allele1_MalariaGen Papua_Indonesia_PJ0018-C_allele1_MalariaGen Papua_Indonesia_PJ0030-C_allele1_MalariaGen Papua_Indonesia_PJ0033-C_allele1_MalariaGen Papua_Indonesia_VVX04336_allele1_MalariaGen]
[Hap_166:  1    Vietnam_VVX01270_allele1_MalariaGen]
[Hap_167:  1    Vietnam_VVX01270_allele2_MalariaGen]
[Hap_168:  2    Vietnam_VVX01274_allele1_MalariaGen Vietnam_VVX01409_allele2_MalariaGen]
[Hap_169:  1    Vietnam_VVX12082_allele2_MalariaGen]
[Hap_170:  2    Vietnam_VVX12112_allele1_MalariaGen Malaysia_PY0130-C_allele1_MalariaGen]
[Hap_171:  1    Vietnam_VVX12136_allele1_MalariaGen]
[Hap_172:  1    Vietnam_VVX12136_allele2_MalariaGen]
[Hap_173:  1    Bhutan_QR0001-C_allele1_MalariaGen]
[Hap_174:  1    Myanmar_LZCH-13_allele2_MalariaGen]
[Hap_175:  1    Indonesia_gi|378757181|gb|JQ435618.1_genbank]
[Hap_176:  2    Malaysia_PY0001-C_allele1_MalariaGen Malaysia_PY0002-C_allele1_MalariaGen]
[Hap_177:  1    Malaysia_PY0116-C_allele1_MalariaGen]
[Hap_178:  1    Malaysia_PY0120-C_allele1_MalariaGen]
[Hap_179:  2    Papua_Indonesia_PJ0013-C_allele1_MalariaGen Papua_Indonesia_PJ0035-C_allele1_MalariaGen]
[Hap_180:  2    Papua_Indonesia_PJ0024-C_allele2_MalariaGen Papua_Indonesia_PJ0060-C_allele1_MalariaGen]
[Hap_181:  11    Papua_Indonesia_PJ0026-CW_allele1_MalariaGen Papua_Indonesia_PJ0027-C_allele1_MalariaGen Papua_Indonesia_PJ0054-Cx_allele1_MalariaGen Papua_Indonesia_PJ0079-C_allele2_MalariaGen Papua_Indonesia_PJ0110-CW_allele1_MalariaGen Papua_Indonesia_PJ0121-C_allele1_MalariaGen Papua_Indonesia_PJ0285-C_allele1_MalariaGen Papua_Indonesia_PJ0289-C_allele2_MalariaGen Papua_Indonesia_VVX04329_allele2_MalariaGen Papua_Indonesia_VVX04332_allele2_MalariaGen Papua_Indonesia_VVX04335_allele1_MalariaGen]
[Hap_182:  6    Papua_Indonesia_PJ0028-C_allele1_MalariaGen Papua_Indonesia_PJ0043-C_allele1_MalariaGen Papua_Indonesia_PJ0309-C_allele1_MalariaGen Papua_Indonesia_PJ0311-C_allele1_MalariaGen Papua_Indonesia_VVX04278_allele1_MalariaGen Papua_Indonesia_VVX04305_allele1_MalariaGen]
[Hap_183:  16    Papua_Indonesia_PJ0044-CW_allele2_MalariaGen Papua_Indonesia_PJ0079-C_allele1_MalariaGen Papua_Indonesia_PJ0128-C_allele1_MalariaGen Papua_Indonesia_PJ0273-C_allele1_MalariaGen Papua_Indonesia_PJ0289-C_allele1_MalariaGen Papua_Indonesia_PJ0305-C_allele2_MalariaGen Papua_Indonesia_VVX01142_allele1_MalariaGen Papua_Indonesia_VVX04280_allele1_MalariaGen Papua_Indonesia_VVX04284_allele1_MalariaGen Papua_Indonesia_VVX04291_allele1_MalariaGen Papua_Indonesia_VVX04308_allele1_MalariaGen Papua_Indonesia_VVX04329_allele1_MalariaGen Papua_Indonesia_VVX04332_allele1_MalariaGen Papua_Indonesia_VVX04334_allele1_MalariaGen PNG_PN0067-C_allele1_MalariaGen PNG070_allele2_MalariaGen]
[Hap_184:  1    Papua_Indonesia_PJ0056-CW_allele1_MalariaGen]
[Hap_185:  6    Papua_Indonesia_PJ0056-CW_allele2_MalariaGen Papua_Indonesia_PJ0069-Cx_allele1_MalariaGen Papua_Indonesia_PJ0091-CW_allele1_MalariaGen Papua_Indonesia_PJ0286-C_allele1_MalariaGen Papua_Indonesia_PJ0312-C_allele1_MalariaGen Papua_Indonesia_VVX04298_allele1_MalariaGen]
[Hap_186:  1    Papua_Indonesia_PJ0066-C_allele1_MalariaGen]
[Hap_187:  1    Papua_Indonesia_PJ0066-C_allele2_MalariaGen]
[Hap_188:  1    Papua_Indonesia_PJ0073-C_allele1_MalariaGen]
[Hap_189:  1    Papua_Indonesia_PJ0081-CW_allele1_MalariaGen]
[Hap_190:  6    Papua_Indonesia_PJ0083-C_allele1_MalariaGen Papua_Indonesia_PJ0274-C_allele1_MalariaGen Papua_Indonesia_PJ0321-C_allele1_MalariaGen Papua_Indonesia_VVX04273_allele1_MalariaGen Papua_Indonesia_VVX04315_allele1_MalariaGen Papua_Indonesia_VVX04337_allele1_MalariaGen]
[Hap_191:  1    Papua_Indonesia_PJ0087-CW_allele1_MalariaGen]
[Hap_192:  1    Papua_Indonesia_PJ0114-CW_allele2_MalariaGen]
[Hap_193:  1    Papua_Indonesia_PJ0117-Cx_allele1_MalariaGen]
[Hap_194:  1    Papua_Indonesia_PJ0117-Cx_allele2_MalariaGen]
[Hap_195:  6    Papua_Indonesia_PJ0123-C_allele2_MalariaGen Papua_Indonesia_PJ0127-CW_allele1_MalariaGen Papua_Indonesia_VVX01145_allele1_MalariaGen Papua_Indonesia_VVX04274_allele1_MalariaGen Papua_Indonesia_VVX04281_allele2_MalariaGen Papua_Indonesia_VVX04346_allele1_MalariaGen]
[Hap_196:  2    Papua_Indonesia_PJ0165-C_allele1_MalariaGen Papua_Indonesia_VVX04281_allele1_MalariaGen]
[Hap_197:  1    Papua_Indonesia_PJ0307-C_allele1_MalariaGen]
[Hap_198:  1    Papua_Indonesia_VVX01140_allele1_MalariaGen]
[Hap_199:  1    Papua_Indonesia_VVX04356_allele1_MalariaGen]
[Hap_200:  1    Papua_Indonesia_VVX04356_allele2_MalariaGen]
[Hap_201:  2    PNG_XUC014_Pv47_Plasmodb PNG_PN0048-C_allele1_MalariaGen]
[Hap_202:  1    PNG_PN0072-CW_allele1_MalariaGen]
[Hap_203:  1    PNG_PN0072-CW_allele2_MalariaGen]
[Hap_204:  1    PNG163_allele1_MalariaGen]
[Hap_205:  1    Vanuatu_LC015629.1:1-1251_Plasmodium_vivax_pvs47_gene_for_transmission_blocking_target_antigen_precursor_(Pvs47)_partial_cds_isolate:_Vanuatu_SAN10_genebank]
[Hap_206:  1    Vanuatu_LC015626.1:1-1251_Plasmodium_vivax_pvs47_gene_for_transmission_blocking_target_antigen_precursor_(Pvs47)_partial_cds_isolate:_Vanuatu_MAL17_genebank]
[Hap_207:  1    Vanuatu_LC015623.1:1-1251_Plasmodium_vivax_pvs47_gene_for_transmission_blocking_target_antigen_precursor_(Pvs47)_partial_cds_isolate:_Vanuatu_GAU4_genebank]
[Hap_208:  1    Vanuatu_LC015628.1:1-1251_Plasmodium_vivax_pvs47_gene_for_transmission_blocking_target_antigen_precursor_(Pvs47)_partial_cds_isolate:_Vanuatu_SAN8_genebank]
[Hap_209:  1    Vanuatu_LC015622.1:1-1251_Plasmodium_vivax_pvs47_gene_for_transmission_blocking_target_antigen_precursor_(Pvs47)_partial_cds_isolate:_Vanuatu_GAU3_genebank]


BEGIN CHARACTERS;
DIMENSIONS NCHAR=1302;
FORMAT DATATYPE=DNA  MISSING=? GAP=- MATCHCHAR=.;
MATRIX
Hap_1    ATGAAGCTACTAACCTTTGCCGCGGCGACCTATGGGTTCCTACTGAAGGAATGTCTAAACAGCTTCATATTTCCAACGAAGCATTTATGCGACTTTGCGTTGAATCCCCATAGTAGCATCAAGCCGGTGCTCAAAGAAGCGAGTGGAAAGGATGAAGAAGTGTGGTGCAGCGTGCATAACCCAAGTCTCACAGACTACGTAGCAATGGTGTGTCCCAAAAAAAAAGGAGGAGACTACACAGAGTTAGAAACAGTGCCAGCCAACTGCTTCACCAAACATCTCTACTCCCCATATGATTCAGAAGAAAATGAAAAAGACATGGAACTTCTCGAATTAGACCCAAAATTATCCTTCAACAGAACCTTTAACGATTTTGTATTAAAGGTGTTGGTCATCCCAGGGTATTATAAGCACAACAAAACAATCTACTGCCGATGCGACAATAGGAAAACGAAGAAAGGGGAGGACCAAGAAAAAATAGAAGAAGGGAAAGTAGGATTAGTAAAAATCGTCTTGAACAAAAAAGAAAAAAAACCAAGAGGAATCGATTTCACAGAAACTGATGAGTTGGAACAAACAGACATAGTCCAAAATGGAAATGACAAACTGGTGAAGGTGAAGGAAAATGAAACTATTCATTTTAAATTTAACTCCAATCAAAAACTTGAAATTAAGGAATGCGAAAATGTTATTAACATGAAATATGGCTTTCTACAAGAGCACGTTTTAAATTTTAGATTTCCTGCCGTCTTTTTATCCTCAGAAAACTGCACCATAACAGTTATAGAAAGTGCAAAAACACCTGTAAGGATTATCATAAAGACGCAGAAAACGGAAAACATAGATGGCTGTGATTTTACCAAACCGTCAGGGGAGGGAGATTACCAAGATGGGTTTGCCTTAGAAGAATTAAAGTCAAATGAAAAAATATGTACGATACATATCGGCTCCAGCAAGAAGAAAATTTCTGCAGGTATTAAGTGCCCCTACAAATTAACACCTACCTACTGCTTTAGACACGTCCTATATGAAAAAGACGTCAACGGGGTGAAGTCCTATCACCCCTTCTTGTTGACCGACGTTTTGGGAACCCTCGATGTAGAATTCTACAGCAATGCACAAGAGGGATCCTACATAATTGGGTTGCCAACCAATCCCCAAAAATATTCTGTTGTGAGATGCGTTTGTGAGCATAATGGAAAAGCTGGTATTATGGAACTGAGGATTGCCTCTTCCTCCGGGTGGGCCTTCCTCAGCCTCACCTTGCTGCTTCTCCTCATCGCTCTCCTTTCCGCGTGCTAG

Hap_2    .................................................................A............G.......................................................................................................................................................................................................................................................................................................................................................................................................................................................................................................................................................................................................................................................................................................................................................................................................................................................................................................................................................................................................................................................................................................................................................................................................................................................................

Hap_3    .................................................................A....................................................................................................................................................................................................................................................................................................................................................................................................................................................................................................................................................................................................................................................................................................................................................................................................................................................................................................................................................................................................................................................................................................................................................................................................................................................................................

Hap_4    .................................................................................................................................................................................................................................................................................................................................................................................................................................................................................................................................................................................................................................................................................................................................................................................................................................................................................................................................................................................................................................................................................................................................................................................................................................................................................................................................A....................

Hap_5    ................................................................................................................................................................................................................................................................................................................................................A.....................................................................................................................................................................................................................................................................................................................................................................................................................................................................................................................................................................................................................................................................................................................................................................................................................................................................................................................................................................................................

Hap_6    .................................................................A............G...............................................................................................................................................................................A.......................................................................................................................................................................................................................................................................................................................................................................................................................................................................................................................................................................................................................................................................................................................................................................................................................................................................................................................................................................................................................................................................................

Hap_7    .................................................................A............G.....................................................................................................................................................................................................................................................................................................................................................................................................................................................................................................................................................................................................................................................................................................................................................................................................................................................................................................................................................................................................................................................................................................................................................A.................................................................................................................

Hap_8    .................................................................A............G.................................................................................................................................................................................................................................................................................................................................................................................................................................................................................................................................................................................................................................................................................................................................C.....................................................................................................................................................................................................................................................................................................................................................................................................................................................................................................................................

Hap_9    .................................................................A............G..............................................................................................................................................................................................................................................................................................................................................................................................................................................................................................................................................................................................................................................................................................................................................................................................................................................................................................................................................................................................................................................................................T........................................................................................................................................................................................

Hap_10   ....................................................................................A.................................................................................................................................................................................................................................................................................................................................................................................................................................................................................................................................................................................................................................................................................................................................................................................................................................................................................................................................................................................................................................................................................................................................................................................................................................................................

Hap_11   ..................................................................................................................................................................................................................................................................................................................................................................................................................................................................................................................................................................................................................................................................................................................................................................................................................................................G...................................................................................................................................................................................................................................................................................................................................................................................................................................................................................................

Hap_12   .............................................................................................................................................................................................................................................................................................................................................................................................................................................................................................................................................................................................................................................................................................................................................................................................................................................................................................................................................................................................................................................................................................................................................................................................................................T........................................................................................................................

Hap_13   .................................................................................................................................................................................................................................AAG............C..G..............................................................C...................................................................................................................................................................................................................................................................................................................................................................................................................................................................................................................................................................................................................................................................................................................................................................................................................................................................................................................................................................................................................................

Hap_14   .................................................................................................................................................................................................................................AAG............C..G..............................................................C..................................................................................................................................................................................................................................................................................................................................................................................................................................................................................................................................................................................................................................................................................C................................................................................................................................................................................................................................................................................................................................................

Hap_15   ................................................................................................................................................................................................................................................................................................................................................................................................................................................................................................................................................................................................................................................................................................................................................................................................................C.....................................................................................................................................................................................................................................................................................................................................................................................................................................................................................................................................

Hap_16   .............................................................................................................................................................................................................................................................................................................................................................................................................................................................................................................................................................................................................................................................................................................................................................................................................................................................................................................................................................................................................................................................................................................................................................T........................................................................................................................................................................................

Hap_17   .....................................................................................................................................................................................................................................................................................................................................................................................................................................................................................................................................................................................................................................................................................................................................................................................TT...............................................................................................................................................................................................................................................................................................................................................................................................................................................................................................................................................................

Hap_18   .........................................................................................................................................................................C............................................................................................................................................................................................................................................................................................................................................................................................................................................................................................................................................................................................................................................................................................................................................................................................................................................................................................................................................................................................................................................................................................................................................................................

Hap_19   .....................................................................................................................................................................................................................................................................................................................................................................................................................................................................................................................................................................................................................................................................................................................................................................................................................................................................................................................................................................................................C................................................................................................................................................................................................................................................................................................................................................

Hap_20   ..................................................................................................................................................................................................................................................................................................................................................................................................................................................................................................................................................................................................................................................................................................................................................................................................................................................................................................................................................................................................................................................................................................................................................T...................................................................................................................................................................................................

Hap_21   ...............G....................................................................A.................................................................................................................................................................................................................................................................................................................................................................................................................................................................................................................................................................................................................................................................................................................................................................................................................................................................................................................................................................................................................................................................................................................................................................................................................................................................

Hap_22   ................................................................................................................................................................................................................................................................................................................................................................................................................................................................................................................................................................................................................................................................................................................................................................................................................A.....................................................................................................................................................................................................................................................................................................................................................................................................................................................................................................................................

Hap_23   .................................................................................................................................................................................................................................AAG..................................................................................................................................................................................................................................................................................................................................................................................................................................................................................................................................................................................................................................................................................................................................................................................................................................................................................................................................................................................................................................................................................................................

Hap_24   .............................................................A......................A................................................................................................................................................................................................................................................................................................................AA................C...T..........................................................................................................................................................................................................................................................................................................................................................................................................................................................................................................................................................................................................................................................................................................................................................................................................................................................................................................................

Hap_25   ..................................................................................................................................................................................................................................................................................................................................................................................................................................................................................G...................................................................................................................................................................................................................................................................................................................................................................................................................................................................................................................................................................................................................................................................................................................................................................................................................................................................

Hap_26   .............................................................A........................................................................................................................................................................................................................................................................................................................................................................................................................................................................................................................................................................................................................................................................................................................................................................................................................................................................................................................................................................................................................................................................................................................................................................................................................................................................................

Hap_27   ...............G......................................................................................................................................................................................................................................................................................................................................................................................................................................................................................................................................................................................................................................................................................................................................................................................................................................................................................................................................................................................................................................................................................................................................................................................................................................................................................................................................

Hap_28   .................................................................A...C.......AG...........................................................................................................................................................................................................................................................................................................................................................................................................................................................................................................................................................................................................................................T.....................................................................................A.....................................................................................................................................................................................................................................................................................................................................................................................................................................................................................................................................

Hap_29   ..........................................................................................................................................................................................................................................................................................................................................................................................................................................................................................................................................................................................................................................................................................................................T...........................................................................................................................................................................................................................................................................................................................................................................................................................................................................................................................................................................................................................

Hap_30   .................................................................A..................A.................................................................................................................................................................................................................................................................................................................................................................................................................................................................................................................................................................................................................................................................................................................................................................................................................................................................................................................................................................................................................................................................................................................................................................................................................................................................

Hap_31   .............................................................................AG.......................................................................................................................................................................................................................................................................................................................................................................................................................................................................................................................................................................................................................................................................................................................................................................................................................................................................................................................................................................................................................................................................................................................................................................................................................................................................

Hap_32   ..........................................................................................................................................................................................................................................................................................................................................................................................................................................................................................................................................................................................................................................................................................................................T.....................................................................................A.....................................................................................................................................................................................................................................................................................................................................................................................................................................................................................................................................

Hap_33   .................................................................A..............................................................................................................................................................................................................................................................................................................................T...................................................................................................................................................................................................G.................................................................................................................................................................................................................................................................................................................................................................................................................................................................................................................................................................................................................................................................................................................................................

Hap_34   .................................................................A.............G..........................................................................................................................................................................................................................................................................................................................................................................................................................................................................................................................................................................................................................................T...........................................................................................................................................................................................................................................................................................................................................................................................................................................................................................................................................................................................................................

Hap_35   .............................................................................AG.................................................................................................................................................................................................................................................................................................................................................................................................................................................................................................................................................................................................................................................................................................................................A.....................................................................................................................................................................................................................................................................................................................................................................................................................................................................................................................................

Hap_36   .............................................................................A.G..........................................................................................................................................................................................................................................................................................................................................................................................................................................................................................................................................................................................................................................T...........................................................................................................................................................................................................................................................................................................................................................................................................................................................................................................................................................................................................................

Hap_37   .............................................................................AG.....A.................................................................................................................................................................................................................................................................................................................................................................................................................................................................................................................................................................................................................................................................................................................................................................................................................................................................................................................................................................................................................................................................................................................................................................................................................................................................

Hap_38   .................................................................A...............................................................................................................................................................AA.............................................................................................................................................................T...................................................................................................................................................................................................G.................................................................................................................................................................................................................................................................................................................................................................................................................................................................................................................................................................................................................................................................................................................................................

Hap_39   .................................................................A...C.......AG.................................................................................................................................................................................................................................................................................................................T.....................................................................................................................................................................................................................................................................................................................................................................................................................................................................................................................................................................................................................................................................................................................................................................................................................................................................................................................................................

Hap_40   .................................................................A...C.......AG.................................................................................................................................................................................................................................................................................................................................................................................................................................................................................................................................................................................................................................................................................................................................A.....................................................................................................................................................................................................................................................................................................................................................................................................................................................................................................................................

Hap_41   ................................................................................................................................................................................................................................................................................................................................................................................................................................................................................................................................................................................................................................................................................................................................................................................................................................................G...............................T.....................................................................................................................................................................................................................................................................................................................................................................................................................................................................

Hap_42   ................................................................................................................................................................................................................................................................................................................................................................................................................................................................................................................................................................................................................................................................................................................................................................................................................................................................................T.....................................................................................................................................................................................................................................................................................................................................................................................................................................................................

Hap_43   .................................................................A...C.......AG...........................................................................................................................................................................................................................................................................................................................................................................................................................................................................................................................................................................................................................................T.........A...........................................................................C.....................................................................................................................................................................................................................................................................................................................................................................................................................................................................................................................................

Hap_44   .....................................................................................................................................................................................................................................................................................................................................................................................................................................................................................................................................................................................................................................................................................................................................................................................................................................................................................................................................................................................................................................................................................................................................................................................................................................................................................................................................................A

Hap_45   .................................................................A...C.......AG.......................................................................................................................................................................................................................................................................................................................................................................................................................................................................................................................................................................................................................................................................................................................................................................................................................................................................................................................................................................................................................................................................................................................................................................................................................................................................

Hap_46   .................................................................A...C.......AG.................................................................................................................................................................................................................................................................................................................................................................................................................................................................................................................................................................................................................................................................................................................................A............................................................................................................................................................................................................................................................................................................................................T........................................................................................................................................................................................

Hap_47   .................................................................A...C.......AG................................................................................................................................................................................................................................................................................................................................................................................................................................................................................................................................................................................................................................A..........T.....................................................................................A.....................................................................................................................................................................................................................................................................................................................................................................................................................................................................................................................................

Hap_48   .................................................................A...C.......AG.................................................................................................................................................................................................................................................................................................................................................................................................................................................................................................................................................................................................................................................................................................................................A.................................G...................................................................................................................................................................................................................................................................................................................................................................................................................................................................................................

Hap_49   .................................................................A...C.......AG..........................................................................................C................................................................................................................................................................................................................................................................................................................................................................................................................................................................................................................................................T.....................................................................................A.....................................................................................................................................................................................................................................................................................................................................................................................................................................................................................................................................

Hap_50   .................................................................A...C.......AG..........................................................................................C................................................................................................................................................................................................................................................................................................................................................................................................................................................................................................................................................T.....................................................................................C.....................................................................................................................................................................................................................................................................................................................................................................................................................................................................................................................................

Hap_51   .................................................................A...C.......AG.................................................................................................................................................................................................................................................................................................................................................................................................................................................................................................................................................................................................................................................................................................................................C.................................G..........................................................................................................................................................................................................................................................................................................T........................................................................................................................................................................................

Hap_52   .................................................................A...C.......AG.................................................................................................................................................................................................................................................................................................................................................................................................................................................................................................................................................................................................................................................................................................................................C.................................G...................................................................................................................................................................................................................................................................................................................................................................................................................................................................................................

Hap_53   .................................................................A...C.......AG..........................................................................................C......................................................................................................................................................................................................................................................................................................................................................................................................................................................................................................................................................................................................................................A.....................................................................................................................................................................................................................................................................................................................................................................................................................................................................................................................................

Hap_54   .................................................................A...C.......AG.................................................................................................................................................................................................................................................................................................................................................................................................................................................................................................................................................................................................................................................................................................................................C............................................................................................................................................................................................................................................................................................................................................T........................................................................................................................................................................................

Hap_55   .................................................................A...C.......AG.................................................................................................................................................................................................................................................................................................................................................................................................................................................................................................................................................................................................................................................................................................................................A.................................G..........................................................................................................................................................................................................................................................................................................T........................................................................................................................................................................................

Hap_56   .................................................................A...C.......AG........................................................................................................................................................................................................................................................................................C........................................................................................................................................................................................................................................................................................................................................................................................................................................A.................................G..........................................................................................................................................................................................................................................................................................................T........................................................................................................................................................................................

Hap_57   ....................................................................................A..............................................................................................................................................G................................................................................................................................................................................................................................................................................................................................................................................................................................................................................................A..........T...T............................................................A.A...A................................................................................................................................................................................................T.................................................................A..........T......T........A.................................................................................................................................................................................................................................

Hap_58   .................................................................A...C.......AG..................................................................................................................................................................................................................................................................................................................................................................................................................................................................................................................T..............................................................................................................................................................................................................A.....................................................................................................................................................................................................................................................................................................................................................................................................................................................................................................................................

Hap_59   .................................................................A...C.......AG.................................................................................................................................................................................................................................................................................................................................................................................................................................................................................................................................................................................................................................................................................................................................A..........................................................................................................................................................................................................................................................................................T.................................................T........................................................................................................................................................................................

Hap_60   .................................................................A...C.......AG.................................................................................................................................................................C..G............................................................................................................................................................................................................................................................................................................................................................................................................................................................................................................................................................A.....................................................................................................................................................................................................................................................................................................................................................................................................................................................................................................................................

Hap_61   ...............G.................................................A...C.......AG................................................................................................................................................................................................................................................................................................................................................................................................................................................................................................................................................................................................................................A..........T.....................................................................................A............................................................................................................................................................................................................................................................................................................................................T........................................................................................................................................................................................

Hap_62   .................................................................A...C.......AG...........................................................................................................................................................................................................................................................................................................................................................................................................................................................................................................................................................................................................................................T.........A...........................................................................A............................................................................................................................................................................................................................................................................................................................................T........................................................................................................................................................................................

Hap_63   .................................................................A...C.......AG................................................................................................................................................................................................................................................................................................................................................................................................................................................................................................................................................................................................................................A..........T.....................................................................................A............................................................................................................................................................................................................................................................................................................................................T........................................................................................................................................................................................

Hap_64   .................................................................A...C.......AG...........................................................................................................................................................................................................................................................................................................................................................................................................................................................................................................................................................................................................................................T.........A...........................................................................A.....................................................................................................................................................................................................................................................................................................................................................................................................................................................................................................................................

Hap_65   .................................................................A...C.......AG................................................................................................................................................................................................................................................................................................................................................................................................................................................................................................................................................................................................................................A..........T.....................................................................................................................G.....................................................................................................................................................................................................................................................................................................................................................................................................................................................................................................

Hap_66   .................................................................A...C.......AG.................................................................................................................................................................................................................................................................................................................................................................................................................................................................................................................................................................................................................................................................................................................................C............................................................................................................................................................................................................................................................................................................................................T........................A...............................................................................................................................................................

Hap_67   .................................................................A...C.......AG.................................................................................................................................................................................................................................................................................................................................................................................................................................................................................................................................................................................................................................................................................................................................A............................................................................................................................................................................................................................................................................................................................................T.......................................................................................................................................................................................A

Hap_68   .................................................................A...C.......AG..........................................................................................C................................................................................................................................................................................................................................................................................................................................................................................................................................................................................................................................................T...........................................................................................................................................................................................................................................................................................................................................................................................................................................................................................................................................................................................................................

Hap_69   .................................................................A...C.......AG..........................................................................................C................................................................................................................................................................................................................................................................................................................................................................................................................................................................................................................................................T.....................................................................................A..............................................................................................................................................................................................................................................................................T......................................................................................................................................................................................................................................................

Hap_70   .................................................................A...C.......AG..........................................................................................C................................................................................................................................................................................................................................................................................................................................................................................................................................................................................................................................................T.....................................................................................A............................................................................................................................................................................................................................................................................................................................................................................................................T........................................................................................................................

Hap_71   .................................................................A...C.......AG..........................................................................................C..........................................................................................................................................................................................................................................................................................C......T.A...AG.......................................................................................................................................................................................................................................T.....................................................................................A.....................................................................................................................................................................................................................................................................................................................................................................................................................................................................................................................................

Hap_72   .................................................................A...C.......AG..........................................................................................C..............A.................................................................................................................................................................................................................................................................................................................................................................................................................................................................................................................................T.....................................................................................A....................................................................................................................................................................................................................................................................................................................................................................................................................................................................................................................................A

Hap_73   .................................................................A...C.......AG..........................................................................................C.......................................................................................................................................................................................................................................................................................................................................................................................................................T........................................................................................................................T.....................................................................................A............................................................................................................................................................................................................................................................................................................................................................................................................T........................................................................................................................

Hap_74   .................................................................A...C.......AG..........................................................................................C.......................................................AAG......................................................................................................................................................................................................................................................................................................................................................................................................................................................................................T.....................................................................................A.....................................................................................................................................................................................................................................................................................................................................................................................................................................................................................................................................

Hap_75   .................................................................A...C.......AG..........................................................................................C................................................................................................................................................................................................................................................................................................................................................................................................................................................................................................................................................T.....................................................................................A...............................................................T.....................................................................................................................................................................................................................................................................................................................................................................................................................................................................

Hap_76   .................................................................A...C.......AG..........................................................................................C................................................................................................................................................................................................................................................................................................................................................................................................................................................................................................................................................T.....................................................................................A...............................................................T..............................................................................................................................................................................................................T......................................................................................................................................................................................................................................................

Hap_77   .............................................................A......................A....................................................................................C................................................................................................................................................................................................................................................................................................................................................................................................................................................................................................................................................T.....................................................................................A.....................................................................................................................................................................................................................................................................................................................................................................................................................................................................................................................................

Hap_78   .................................................................A...C.......AG..........................................................................................C................................................................................................................................................................................................................................................................................................................................................................................................................................................................................................................................................T.....................................................................................A....................................................................................................................................................................................C.................T..............................................................................................................................................................................................................................................................................................................................

Hap_79   .............................................................A.......C.......AG..........................................................................................C................................................................................................................................................................................................................................................................................................................................................................................................................................................................................................................................................T.....................................................................................A.....................................................................................................................................................................................................................................................................................................................................................................................................................................................................................................................................

Hap_80   .................................................................A...C.......AG...........................................................................................................................................................................................................................................................................................................................................................................................................................................................................................................................................................................................................................................T.....................................................................................C.....................................................................................................................................................................................................................................................................................................................................................................................................................................................................................................................................

Hap_81   .................................................................A...C.......AG..........................................................................................C.......................................................................................................................................................................................................................................................................................................................................................................................................................T........................................................................................................................T.....................................................................................A.....................................................................................................................................................................................................................................................................................................................................................................................................................................................................................................................................

Hap_82   .................................................................A...C.......AG..........................................................................................C............................................................................................................................................................................................................................................................................................................................................................................A...................................................................................................................................................................T.....................................................................................A.....................................................................................................................................................................................................................................................................................................................................................................................................................................................................................................................................

Hap_83   .................................................................A...C.......AG..........................................................................................C.........................................................................G.............................................................................................................................................................................................................................................................................................................................................T.....................................................................................T.......................A..........T.........A..........T...T................................................T...........A.A...................................................................................................................................................................................................................................................................................................................................................................................................................................................................................................................................

Hap_84   .................................................................A...C.......AG................................................................................................................................................................................................................................................................................................................................................................................................................................................................................................................................................................................................................................A..........T.....................................................................................C............................................................................................................................................................................................................................................................................................................................................T........................................................................................................................................................................................

Hap_85   .................................................................A...C.......AG..........................................................................................C..............A.................................................................................................................................................................................................................................................................................................................................................................................................................................................................................................................................T.....................................................................................A.....................................................................................................................................................................................................................................................................................................................................................................................................................................................................................................................................

Hap_86   .................................................................A...C.......AG.........................................................................................................A......................................................................................................................................................T..........................................................................................................................................................................................................................................................................................................................................................................T.....................................................................................A...............................G............................................................................................................................................................................................................................................................................................................T........................................................................................................................................................................................

Hap_87   .................................................................A...C.......AG.........................................................................................................A......................................................................................................................................................T..........................................................................................................................................................................................................................................................................................................................................................................T.....................................................................................A...............................G.....................................................................................................................................................................................................................................................................................................................................................................................................................................................................................................

Hap_88   .................................................................A...C.......AG................................................................................................................................................................................................................................................................................................................................................................................................................................................................................................................................................................................................................................A..........T.....................................................................................C.....................................................................................................................................................................................................................................................................................................................................................................................................................................................................................................................................

Hap_89   .................................................................A...C.......AG................................................................................................................................................................................................................................................................................................................................................................................................................................................................................................................................................................................................................................A..........T.....................................................................................C....................................................................................................................................................................................C................................................................................................................................................................................................................................................................................................................................................

Hap_90   .................................................................A...C.......AG................................................................................................................................................................................................................................................................................................................................................................................................................................................................................................................................................................................................................................A..........T.....................................................................................................................G....................................................................................................................................................................................................................................................................................................................................................................................................................................................................................................A

Hap_91   .................................................................A...C.......AG.....A....................................................................................C.....................................................................................................................................................................................................................................................................................................................................................................................................................................................................................................................................A..........T.....................................................................................C.....................................................................................................................................................................................................................................................................................................................................................................................................................................................................................................................................

Hap_92   .................................................................A...C.......AG...........................................................................................................................................................................................................................................................................................................................................................................................................................................................................................................................................................................................................................................T................................................................................................................................................................................................................................................................................................................................TA.TT......................................................................................................................................................................................................................................................................................

Hap_93   .................................................................A...C.......AG....................................................................................................................................................................G...........................................................................................................................................................................................................................................................................................................................................................................................................................................................A..........T.....................................................................................C.....................................................................................................................................................................................................................................................................................................................................................................................................................................................................................................................................

Hap_94   .................................................................A...C.......AG...........................................................................................................................................................................................................................................................................................................................................................................................................................................................................................................................................................................................................................................T.....................................................................................C............................................................................................................................................................................................................................................................................................................................................T........................................................................................................................................................................................

Hap_95   .................................................................A...C.......AG...........A....................................................................................................................................................................................................................................................................................................................................................................................................................................................................................................................................................................................................................A..........T.....................................................................................C............................................................................................................................................................................................................................................................................................................................................T........................................................................................................................................................................................

Hap_96   .................................................................A...C.......AG................................................................................................................................................................................................................................................................................................................................................................................................................................................................................................................................................................................................................................................................T................................................................C.................................G..........................................................................................................................................................................................................................................................................................................T........................................................................................................................................................................................

Hap_97   .................................................................A...C.......AG................................................................................................................................................................................................................................................................................................................................................................................................................................................................................................................................................................................................................................A..........T.....................................................................................A..............................................................................................................................................................................................................................................................................T.............................................................T........................................................................................................................................................................................

Hap_98   .................................................................A...C.......AG.........................................................................................................A......................................................................................................................................................................................................................................................................................................................................................................................................................................................................................................................A..........T.....................................................................................................................G............................................................................................................................................................................................................................................................................................................T........................................................................................................................................................................................

Hap_99   .................................................................A...C.......AG.........................................................................................................A......................................................................................................................................................................................................................................................................................................................................................................................................................................................................................................................A..........T.....................................................................................A.....................................................................................................................................................................................................................................................................................................................................................................................................................................................................................................................................

Hap_100  .................................................................A...C.......AG............................................................................................................................................................................................................................................................................................................................................T...................................................................................................................................................................................................................................................................................A..........T.....................................................................................C.....................................................................................................................................................................................................................................................................................................................................................................................................................................................................................................................................

Hap_101  .....................................................................C.......AG...........................................................................................................................................................................................................................................................................................................................................................................................................................................................................................................................................................................................................................................T...........................................................................................................................................................................................................................................................................................................................................................................................................................................................................................................................................................................................................................

Hap_102  .................................................................A...C.......AG................................................................................................................................................................................................................................................................................................................................................................................................................................................................................................................................................................................................................................A..........T...........................................................................................................................................................................................................................................................................................................................................................................................................................................................................................................................................................................................................................

Hap_103  .................................................................A...C.......AG..................................................................................................................................................................................................................................................................................................................................................................................................................................................................................................................T........................................................................................................................T.....................................................................................................................G.....................................................................................................................................................................................................................................................................................................................................................................................................................................................................................................

Hap_104  .................................................................A...C.......AG.........................................................................................................A......................................................................................................................................................................................................................................................................................................................................................................................................................................................................................................................A..........T.....................................................................................................................G.....................................................................................................................................................................................................................................................................................................................................................................................................................................................................................................

Hap_105  .................................................................A...C.......AG....................................................................................................................................................G......................................................................................................................................................................................................................................................................................................................................................................................................................................................................................T.....................................................................................A..........................................................................................................................................................................................................................................................................................................................................................................................................................................................................................T..........................................

Hap_106  .................................................................A...C.......AG..........................................................................................C.....................................................................................................................................................................................................................................................................................................................................................................................................................................................................................................................................A..........T.....................................................................................................................G.....................................................................................................................................................................................................................................................................................................................................................................................................................................................................................................

Hap_107  .................................................................A...C.......AG..........................................................................................C.....................................................................................................................................................................................................................................................................................................................................................................................................................................................................................................................................A..........T.....................................................................................................................G................................................................................................................................................................................................T...........................................................................................................T........................................................................................................................................................................................

Hap_108  .................................................................A...C.......AG.................................................................................................................................................................................................................................................................................................................................................................................................................................................................................................................................................................................................................................................................................................................................A..............................................................................................................................................................................................................................................................................T......................................................................................................................................................................................................................................................

Hap_109  .................................................................A...C.......AG................................................................................................................................................................................................................................................................................................................................................................................................................................................................................................................................................................................................................................A..........T.........A...........................................................................A.....................................................................................................................................................................................................................................................................................................................................................................................................................................................................................................................................

Hap_110  .................................................................A...C.......AG................................................................................................................................................................................................................................................................................................................................................................................................................................................................................................................................................................................................................................A..........T.....................................................................................................................G............................................................................................................................................................................................................................................................................................................T........................................................................................................................................................................................

Hap_111  .................................................................A...C.......AG.........................................................................................................A......................................................................................................................................................................................................................................................................................................................................................................................................................................................................................................................A..........T.....................................................................................C............................................................................................................................................................................................................................................................................................................................................T........................................................................................................................................................................................

Hap_112  .................................................................A...C.......AG..........................................................................................C.....................................................................................................................................................................................................................................................................................................................................................................................................................................................................................................................................A..........T.....................................................................................................................G............................................................................................................................................................................................................................................................................................................T........................................................................................................................................................................................

Hap_113  .................................................................A...C.......AG................................................................................................................................................................................................................................................................T..........................................................................................................................................................................................................................................................................................................................................................................T.....................................................................................A............................................................................................................................................................................................................................................................................................................................................T........................................................................................................................................................................................

Hap_114  .................................................................A...C.......AG..........................................................................................C.....................................................................................................................................................................................................................................................................................................................................................................................................................................................................................................................................A..........T...........................................................................................................................................................................................................................................................................................................................................................................................................................................................................................................................................................................................................................

Hap_115  .................................................................A...C.......AG...........................................................................................................................................................................................................................................................................................................................................................................................................................................................................................................................................................................................................................................T.....................................................................................................................G............................................................................................................................................................................................................................................................................................................T........................................................................................................................................................................................

Hap_116  .................................................................A...C.......AG................................................................................................................................................................................................................................................................................................................................................................................................................................................................................................................................................................................................................................A..........T.....................................................................................A...............................G............................................................................................................................................................................................................................................................................................................T........................................................................................................................................................................................

Hap_117  .................................................................A...C.......AG................................................................................................................................................................................................................................................................T...............................................................................................................................................................................................................................................................................................................................................................A..........T.........A...........................................................................A.....................................................................................................................................................................................................................................................................................................................................................................................................................................................................................................................................

Hap_118  .................................................................A...C.......AG...................................................................................................................................................A............................................................................................................................................................................................................................................................................................................................................................................................................................................................................A..........T.....................................................................................C............................................................................................................................................................................................................................................................................................................................................T........................................................................................................................................................................................

Hap_119  .................................................................A...C.......AG.........................................................................................................A......................................................................................................................................................................................................................................................................................................................................................................................................................................................................................................................A..........T.....................................................................................C...............................G............................................................................................................................................................................................................................................................................................................T........................................................................................................................................................................................

Hap_120  .................................................................A...C.......AG.........................................................................................................A......................................................................................................................................................................................................................................................................................................................................................................................................................................................................................................................A..........T.....................................................................................A............................................................................................................................................................................................................................................................................................................................................T........................................................................................................................................................................................

Hap_121  .................................................................A...C.......AG...........................................................................................................................................................................................................................................................................................................................................................................................................................................................................................................................................................................................................................................T.........A...........................................................................A............................................................................................................................................................................................................................................................................................................................................T...............................................................T........................................................................................................................

Hap_122  .................................................................A...C.......AG....................................................................................................................................................................G...........................................................................................................................................................................................................................................................................................................................................................................................................................................................A..........T.....................................................................................A............................................................................................................................................................................................................................................................................................................................................T........................................................................................................................................................................................

Hap_123  .................................................................A...C.......AG....................................................................................................................................................................G...........................................................................................................................................................................................................................................................................................................................................................................................................................................................A..........T.........A...........................................................................A............................................................................................................................................................................................................................................................................................................................................T........................................................................................................................................................................................

Hap_124  .................................................................A...C.......AG.........................................................................................................A...........................................................................................................................................................................................................................................................................C..........................................................................................................................................................................................................................................A..........T.....................................................................................A............................................................................................................................................................................................................................................................................................................................................T........................................................................................................................................................................................

Hap_125  .................................................................A...C.......AG................................................................................................................................................................................................................................................................................................................................................................................................................................................................................................................................................................................................................................A..........T..................................................................................................................................................................................................................................................................................................................................................................................................................................T........................................................................................................................................................................................

Hap_126  .................................................................A...C.......AG................................................................................................................................................................................................................................................................................................................................................................................................................................................................................................................................................................................................................................A..........T.........A...........................................................................A............................................................................................................................................................................................................................................................................................................................................T........................................................................................................................................................................................

Hap_127  .................................................................A...C.......AG................................................................................................................................................................................................................................................................................................................................................................................................................................................................................................................................................................................................................................A..........T..........................................................TT.........................A.....................................................................................................................................................................................................................................................................................................................................................................................................................................................................................................................................

Hap_128  .................................................................A...C.......AG...........................................................................................................................................................................................................................................................................................................................................................................................................................................................................................................................................................................................................................................T...........................................................T.........................A...............................G............................................................................................................................................................................................................................................................................................................T........................................................................................................................................................................................

Hap_129  .................................................................A...C.......AG................................................................................................................................................................................................................................................................................................................................................................................................................................................................................................................................................................................................................................A..........T...........................................................T.........................A...............................G............................................................................................................................................................................................................................................................................................................T........................................................................................................................................................................................

Hap_130  .................................................................A...C.......AG....................................................................................................................................................................G......................................................................................................................................................................................................................................................................................................................................................................................................................................................................T.........A...........................................................................A............................................................................................................................................................................................................................................................................................................................................T........................................................................................................................................................................................

Hap_131  .............................................................A......................A...........................................................................................................................................................................................................................................................................................................................................................................................................................................................................................................................................................................................................................................................................................................................A.....................................................................................................................................................................................................................................................................................................................................................................................................................................................................................................................................

Hap_132  .................................................................A...C.......AG................................................................................................................................................................................................................................................................................................................................................................................................................................................................................................................................................................................................................................A..........T.....................................................................................A...............................G.....................................................................................................................................................................................................................................................................................................................................................................................................................................................................................................

Hap_133  .................................................................A...C.......AG................................................................................................................................................................................................................................................................................................................................................................................................................................................................................................................................................................................................................................A..........T.....................................................................................A...............................G....................................................................................................................................................................................................................................................................................................................................................................................................................................................................................................A

Hap_134  .................................................................A...C.......AG.........................................................................................................A.................................................................................................................................................................................................................................................................................................................................................................................................................................................................................................................................T.....................................................................................A.....................................................................................................................................................................................................................................................................................................................................................................................................................................................................................................................................

Hap_135  .....................................................................................................................................................................................................................................................................................................................................................................................................................................................................................................................................................................................................................................................................................................................................................................................TT.............T...........A.A...A...............................................................................................................................................................................................................................................................................................................................................................................................................................................................................................................................

Hap_136  .................................................................A...C.......AG..............................................................................................................................................................................................................................................................................................................................................................................................................................................................................................................................................................................................................................................................................................................................................................................................................................................................................................................................................................................................................................................................................T........................................................................................................................................................................................

Hap_137  .................................................................A...C.......AG............................................................................................................................................................................................................................................................................................................................................T...................................................................................................................................................................................................................................................................................A..........T.....................................................................................A.....................................................................................................................................................................................................................................................................................................................................................................................................................................................................................................................................

Hap_138  .................................................................A...C.......AG................................................................................................................................................................................................................................................................................................................................................................................................................................................................................................................................................................................................................................A..........T.....................................................................................C...............................G............................................................................................................................................................................................................................................................................................................T........................................................................................................................................................................................

Hap_139  .................................................................A...C.......AG....................................................................................................................................................................G...........................................................................................................................................................................................................................................................................................................................................................................................................................................................A..........T.....................................................................................................................G............................................................................................................................................................................................................................................................................................................T........................................................................................................................................................................................

Hap_140  .................................................................A...C.......AG..............................................................................................................................................................................................................................................................................................................................................................................................A.................................................................................................................................................................................................................................A..........T.....................................................................................A............................................................................................................................................................................................................................................................................................................................................T........................................................................................................................................................................................

Hap_141  ...............G.................................................A...C.......AG................................................................................................................................................................................................................................................................................................................................................................................................................................................................................................................................................................................................................................A..........T.....................................................................................................................G............................................................................................................................................................................................................................................................................................................T........................................................................................................................................................................................

Hap_142  .................................................................A...C.......AG....................................................................................................................................................................G...........................................................................................................................................................................................................................................................................................................................................................................................................................................................A..........T.........A...........................................................................A...............................................................T............................................................................................................................................................................................................................................................................T........................................................................................................................................................................................

Hap_143  .................................................................A...C.......AG................................................................................................................................................................................................................................................................................................................................................................................................................................................................................................................................................................................................................................A..........T.....................................................................................................................G.................................................................................................................................................................................................................................................................................................T...................................................................................................................................................................................................

Hap_144  .................................................................A...C.......AG...................................................................................................................................................................................................................................C............................................................................................................................................................................................................................................................................................................................................................................................A..........T.....................................................................................A.....................................................................................................................................................................................................................................................................................................................................................................................................................................................................................................................................

Hap_145  .................................................................A...C.......AG....................................................................................................................................................................G...........................................................................................................................................................................................................................................................................................................................................................................................................................................................A..........T.........A...........................................................................A.................................G..........................................................................................................................................................................................................................................................................................................T........................................................................................................................................................................................

Hap_146  .................................................................A...C.......AG................................................................................................................................................................................................................................................................................................................................................................................................................................................................................................................................................................................................................................A..........T.........A...........................................................................A.................................G...................................................................................................................................................................................................................................................................................................................................................................................................................................................................................................

Hap_147  .................................................................A...C.......AG.........................................................................................................A............................................................................................................................................................................................................AA................C...T...................................................................................................................................................................................................................................................................................A..........T.....................................................................................................................G............................................................................................................................................................................................................................................................................................................T........................................................................................................................................................................................

Hap_148  .................................................................A...C.......AG.........................................................................................................A.........................................................................................................................C............................T...............................................................................................................................................................................................................................................................................................................................................................A..........T.....................................................................................................................G............................................................................................................................................................................................................................................................................................................T.......................................................................................................................................................................................A

Hap_149  .................................................................A...C.......AG.........................................................................................................A........................................AAG......................................................................................................................................................................................................................................................................................................................................................................................................................................................................................T.....................................................................................................................G............................................................................................................................................................................................................................................................................................................T.......................................................................................................................................................................................A

Hap_150  .................................................................A...C.......AG.........................................................................................................A........................................AAG...........................................................................................................................................................................................................................................................................................................................................................................................................................................................................A..........T.....................................................................................................................G............................................................................................................................................................................................................................................................................................................T.......................................................................................................................................................................................A

Hap_151  .................................................................A...C.......AG................................................................................................................................................................................................................................................................................................................................................................................................................................................................................................................................................................................................................................A..........T.........A...........................................................................A....................................................................................................................................................................................C.......................................................................................................................................................................................................................T.......................................................................................................................A

Hap_152  .................................................................A...C.......AG..................................................................................................................................................................................................................................................................................................................................................................................................................................................................................................................T.............................................................................................................A..........T.....................................................................................................................G.....................................................................................................................................................................................................................................................................................................................................................................................................................................................................................................

Hap_153  .................................................................A...C.......AG....................................................................................................................................................................G...........................................................................................................................................................................................................................................................................................................................................................................................................................................................A..........T.........A...........................................................................A.....................................................................................................................................................................................................................................................................................................................................................................................................................................................................................................................................

Hap_154  ...............G.................................................A...C.......AG.........................................................................................................A......................................................................................................................................................................................................................................................................................................................................................................................................................................................................................................................A..........T.....................................................................................................................G............................................................................................................................................................................................................................................................................................................T........................................................................................................................................................................................

Hap_155  .................................................................A...C.......AG..................................................................................................................................................................................................................................................................................................................................................................................................................................................................................................................T........................................................................................................................T.....................................................................................A.....................................................................................................................................................................................................................................................................................................................................................................................................................................................................................................................................

Hap_156  .................................................................A...C.......AG................................................................................................................................................................................................................................................................................................................................................................................................................................................................................................................................................................................................................................A................................................................................................................................G............................................................................................................................................................................................................................................................................................................T........................................................................................................................................................................................

Hap_157  .................................................................A...C.......AG.........................................................................................................A...........................................................................................................................................................................................................................................................................C......T.A...AG............................................................................................................................................................................................................................A..........T.....................................................................................................................G.....................................................................................................................................................................................................................................................................................................................................................................................................................................................................................................

Hap_158  .................................................................A...C.......AG....................................................................................................................................................................G...........................................................................................................................................................................................................................................................................................................................................................................................................................................................A..........T.....................................................................................C............................................................................................................................................................................................................................................................................................................................................T........................................................................................................................................................................................

Hap_159  .................................................................A...C.......AG...................................................................................................................................................................................................................................................................................................................................................................................................G............................................................................................................................................................................................................................A..........T.....................................................................................A............................................................................................................................................................................................................................................................................................................................................T........................................................................................................................................................................................

Hap_160  .................................................................A...C.......AG................................................................................................................................................................................................................................................................................................................................................................................................................................................................................................................................................................................................................................................................T................................................................A............................................................................................................................................................................................................................................................................................................................................T........................................................................................................................................................................................

Hap_161  .................................................................A...C.......AG................................................................................................................................................................................................................................................................................................................................................................................................................................................................................................................................................................................................................................A..........T.....................................................................................A....................................................................................................................................................................................C.......................................................................................................................................................T........................................................................................................................................................................................

Hap_162  .................................................................A...C.......AG....................................................................................................................................................................G......................................................................................................................................................................................................................................................................................................................................................................................................................................................................T.........A...........................................................................C............................................................................................................................................................................................................................................................................................................................................T........................................................................................................................................................................................

Hap_163  .................................................................A...C.......AG....................................................................................................................................................................G......................................................................................................................................................................................................................................................................................................................................................................................................................................................................T.........A...........................................................................C.....................................................................................................................................................................................................................................................................................................................................................................................................................................................................................................................................

Hap_164  .................................................................A...C.......AG...........................................................................................................................................................................................................................................................................................................................................................................................................................................................................................................................................................................................................................................T....................T......................................................................................................................................................................................................................................................................................................................................................................................................................................................................................................................................................................................................

Hap_165  .................................................................A...C.......AG...................................................................................................................................................................................................................................................................................................................................................................................................G.......................................................................................................................................................................................................................................T.........A...........................................................................A.....................................................................................................................................................................................................................................................................................................................................................................................................................................................................................................................................

Hap_166  .................................................................A...C.......AG................................................................................................................................................................................................................................................................................................................................................................................................................................................................................................................................................................................................................................A..........T.........A..........T...T.................................T..........................A............................................................................................................................................................................................................................................................................................................................................T........................................................................................................................................................................................

Hap_167  .................................................................A...C.......AG................................................................................................................................................................................................................................................................................................................................................................................................................................................................................................................................................................................................................................A..........T.........A..........T...T.................................T..........................A.....................................................................................................................................................................................................................................................................................................................................................................................................................................................................................................................................

Hap_168  .................................................................A...C.......AG................................................................................................................................................................................................................................................................................................................................................................................................................................................................................................................................................................................................................................................................T................................................................A.....................................................................................................................................................................................................................................................................................................................................................................................................................................................................................................................................

Hap_169  .................................................................A...C.......AG.........................................................................................................A......................................................................................................................................................................................................................................................................................................................................................................................................................................................................................................................................................T................................................................A............................................................................................................................................................................................................................................................................................................................................T........................................................................................................................................................................................

Hap_170  .................................................................A...C.......AG...........................................................................................................................................................................................................................................................................................................................................................................................................................................................................................................................................................................................................................................T.........A...........................................................................C............................................................................................................................................................................................................................................................................................................................................T........................................................................................................................................................................................

Hap_171  .................................................................A...C.......AG................................................................................................................................................................................................................................................................................................................................................................................................................................................................................................................................................................................................................................A..........T.....................................................................................A...............................................................T............................................................................................................................................................................................................................................................................T........................................................................................................................................................................................

Hap_172  .................................................................A...C.......AG................................................................................................................................................................................................................................................................................................................................................................................................................................................................................................................................................................................................................................A..........T.....................................................................................A...............................................................T.....................................................................................................................................................................................................................................................................................................................................................................................................................................................................

Hap_173  .................................................................A...C.......AG...........................................................................................................................................................................................................................................................................................................................................................................................................................................................................................................................................................................................................................................T...........................................................................................................................................................................................................................................................................................................................................................................................................................................................................................................................................................................................................................

Hap_174  .................................................................A...C.......AG.................................................................................................................................................................C.........................................................................................................................................................................................................................................................................................................................................................................................................................................................................T.....................................................................................C............................................................................................................................................................................................................................................................................................................................................T........................................................................................................................................................................................

Hap_175  .................................................................A...C.......AG................................................................................................................................................................................................................................................................................................................................................................................................................................................................................................................................................................................................................................A..........T.....................................................................................A..........................................................................................................................................................................................................................................................................................................................................C.T........................................................................................................................................................................................

Hap_176  .................................................................A...C.......AG...................................................................................................................................................................................................................................................................................................................................................................................................G.................................................................................................................................................................................................................................................A...........................................................................C............................................................................................................................................................................................................................................................................................................................................T........................................................................................................................................................................................

Hap_177  .............................................................A.........................................................................................................................................................................................................................................................................................................................................................................................................................................................................................................................................................................................................................T.......................A..........T.........A...........................................................................A............................................................................................................................................................................................................................................................................................................................................T........................................................................................................................................................................................

Hap_178  .................................................................A...C.......AG..........................................................................................C................................................................................................................................................................................................................................................................................................................................................................................................................................................................................................................................................T.....................................................................................A............................................................................................................................................................................................................................................................................................................................................T........................................................................................................................................................................................

Hap_179  .................................................................A...C.......AG...........................................................................................................................................................................................................................................................................................................................................................................................................................................................................................................................................................................................................................................T.........A...........................................................................A.................................G..........................................................................................................................................................................................................................................................................................................T........................................................................................................................................................................................

Hap_180  .................................................................A...C.......AG...................................................................................................................................................................................................................................................................................................................................................................................................G.............................................................................................................................................................................................................................................................................................................................A............................................................................................................................................................................................................................................................................................................................................T........................................................................................................................................................................................

Hap_181  .................................................................A...C.......AG....................................................................................................................................................................G..............................................................................................................................................................................................................................G.............................................................................................................................................................................................................................................................................................................................C.................................G..........................................................................................................................................................................................................................................................................................................T........................................................................................................................................................................................

Hap_182  .................................................................A...C.......AG...................................................................................................................................................................................................................................................................................................................................................................................................G............................................................................................................................................................................................................................................................T................................................................C.................................G..........................................................................................................................................................................................................................................................................................................T........................................................................................................................................................................................

Hap_183  .................................................................A...C.......AG...................................................................................................................................................................................................................................................................................................................................................................................................G.............................................................................................................................................................................................................................................................................................................................C.................................G..........................................................................................................................................................................................................................................................................................................T........................................................................................................................................................................................

Hap_184  .............................................................A...A...C.......AG........................................................................................................................................................................................................................................................................................................................................................................................................................................................................................................................................................................................................T..................................T..........................................................TT.............T.................A...............................................................................................................................................................................................................................................................................................................................................................................................................................................................................................................................

Hap_185  .............................................................A...A...C.......AG..................................................................................................................................................................................................................................................................................................................................................................................................A.....................................................................................................................................................................................................T..................................T..........................................................TT.............T.................A...............................................................................................................................................................................................................................................................................................................................................................................................................................................................................................................................

Hap_186  .............................................................A...A...C.......AG....................................................................................................................................................................G............................................................................................................................................................................................................................................................................................................................................................................................................................................................................................................................................................C.................................G..........................................................................................................................................................................................................................................................................................................T........................................................................................................................................................................................

Hap_187  .............................................................A...A...C.......AG....................................................................................................................................................................G..............................................................................................................................................................................................................................G.............................................................................................................................................................................................................................................................................................................................C.................................G..........................................................................................................................................................................................................................................................................................................T........................................................................................................................................................................................

Hap_188  .................................................................A...C.......AG..........................................................................................C..............A.................................................................................................................................................................................................................................................................................................................................................................................................................................................................................................................................T.........A...........................................................................A............................................................................................................................................................................................................................................................................................................................................T........................................................................................................................................................................................

Hap_189  .................................................................A...C.......AG...................................................................................................................................................................................................................................................................................................................................................................................................G..................................................................................................................................................................................................................................................................................................TT.........................C.................................G..........................................................................................................................................................................................................................................................................................................T........................................................................................................................................................................................

Hap_190  .................................................................A...C.......AG................................................................................................................................................................................................................................................................................................................................................................................................................................................................................................................................................................................................................................A..........T.......................................................................................A...................................................................................................................................................................................................................................................................................................................................................................................................................................................................................................................................

Hap_191  .................................................................A...C.......AG....................................................................................................................................................................G......................................................................................................................................................................................................................................................................................................................................................................................................................................................................T.....................................................................................C............................................................................................................................................................................................................................................................................................................................................T........................................................................................................................................................................................

Hap_192  .................................................................A...C.......AG...................................................................................................................................................................................................................................................................................................................................................................................................G.............................................................................................................................................................................................................................................................................................................................C............................................................................................................................................................................................................................................................................................................................................T........................................................................................................................................................................................

Hap_193  .................................................................A...C.......AG...................................................................................................................................................................................................................................................................................................................................................................................................G.............................................................................................................................................................................................................................................................................................................................C.................................G.............................T............................................................................................................................................................................................................................................................................T........................................................................................................................................................................................

Hap_194  .................................................................A...C.......AG...................................................................................................................................................................................................................................................................................................................................................................................................G............................................................................................................................................................................................................................................................T................................................................C.................................G.............................T............................................................................................................................................................................................................................................................................T........................................................................................................................................................................................

Hap_195  .................................................................A...C.......AG....................................................................................................................................................................G...........................................................................................................................................................................................................................................................................................................................................................................................................................................................................................T................................................................C.................................G..........................................................................................................................................................................................................................................................................................................T........................................................................................................................................................................................

Hap_196  .................................................................A...C.......AG....................................................................................................................................................................G............................................................................................................................................................................................................................................................................................................................................................................................................................................................................................................................................................C.................................G..........................................................................................................................................................................................................................................................................................................T........................................................................................................................................................................................

Hap_197  .................................................................A...C.......AG................................................................................................................................................................................................................................................................T...............................................................................................................................................................................................................................................................................................................................................................A..........T.......................................................................................A...................................................................................................................................................................................................................................................................................................................................................................................................................................................................................................................................

Hap_198  .................................................................A...C.......AG........................................................................................................................................................................................................................................................................................................................................................................................................................................................................................................................................................................................................T.......................................................T................................................................C.................................G..........................................................................................................................................................................................................................................................................................................T........................................................................................................................................................................................

Hap_199  ...............G.............................................A......................A............................................................................................................................................AAG............C..G............................................................................................................................................................................................................................................................................................................................................................................................................................................................................................................................................................C.................................G...................................................................................................................................................................................................................................................................................................................................................................................................................................................................................................

Hap_200  ...............G.............................................A......................A............................................................................................................................................AAG............C..G..............................................................................................................................................................................................................................G.............................................................................................................................................................................................................................................................................................................................C.................................G...................................................................................................................................................................................................................................................................................................................................................................................................................................................................................................

Hap_201  .................................................................A...C.......AG................................................................................................................................................................................................................................................................................................................................................................................................................................................................................................................................................................................................................................................................T................................................................C.................................G.............................T............................................................................................................................................................................................................................................................................T........................................................................................................................................................................................

Hap_202  .................................................................A...C.......AG.................................................................................................................................................................................................................................................................................................................................................................................................................................................................................................................................................................................................................................................................................................................................C.................................G....................................................................................................................................................................T.....................................................................................................................................T........................................................................................................................................................................................

Hap_203  .................................................................A...C.......AG...................................................................................................................................................................................................................................................................................................................................................................................................G.............................................................................................................................................................................................................................................................................................................................C.................................G....................................................................................................................................................................T.....................................................................................................................................T........................................................................................................................................................................................

Hap_204  .................................................................A...C.......AG...................................................................................................................................................................................................................................................................................................................................................................................................G..............................................................................................................T..............................................................................................................................................................................................................C.................................G..........................................................................................................................................................................................................................................................................................................T........................................................................................................................................................................................

Hap_205  .................................................................A...C.......AG...................................................................................................................................................................................................................................................................................................................................................................................................G............................................................................................................................................................................................................................................................T................................................................C............................................................................................................................................................................................................................................................................................................................................T........................................................................................................................................................................................

Hap_206  .................................................................A...C.......AG....................................................................................................................................................................G...........................................................................................................................................................................................................................................................................................................................................................................................................................................................................................T................................................................A............................................................................................................................................................................................................................................................................................................................................T........................................................................................................................................................................................

Hap_207  .................................................................A...C.......AG.....................................................................................................................................................................................................................................................................................................................................................................................................................................................................................................................................G..........................................................................................................................T................................................................C............................................................................................................................................................................................................................................................................................................................................T........................................................................................................................................................................................

Hap_208  .................................................................A...C.......AG....................................................................................................................................................................G..............................................................................................................................................................................................................................G............................................................................................................................................................................................................................................................T................................................................A............................................................................................................................................................................................................................................................................................................................................T........................................................................................................................................................................................

Hap_209  .................................................................A...C.......AG....................................................................................................................................................................G..............................................................................................................................................................................................................................G............................................................................................................................................................................................................................................................T................................................................C............................................................................................................................................................................................................................................................................................................................................T........................................................................................................................................................................................
;
END;

Begin Traits;
Dimensions NTraits=6;
Format labels=yes missing=? separator=Comma;
TraitLabels NE_Africa America MEast_S_Asia E_Asia SE_Asia Oceania;
Matrix

Hap_1 0,186,0,0,1,0
Hap_2 0,54,0,0,0,0
Hap_3 0,21,0,0,0,0
Hap_4 0,1,0,0,0,0
Hap_5 0,1,0,0,0,0
Hap_6 0,1,0,0,0,0
Hap_7 0,1,0,0,0,0
Hap_8 0,1,0,0,0,0
Hap_9 0,1,0,0,0,0
Hap_10 0,4,0,0,0,0
Hap_11 0,3,0,0,0,0
Hap_12 0,1,0,0,0,0
Hap_13 0,1,0,0,0,0
Hap_14 0,1,0,0,0,0
Hap_15 0,1,0,0,0,0
Hap_16 0,5,0,0,0,0
Hap_17 0,1,0,0,0,0
Hap_18 0,1,0,0,0,0
Hap_19 0,2,0,0,0,0
Hap_20 0,1,0,0,0,0
Hap_21 0,1,0,0,0,0
Hap_22 0,1,0,0,0,0
Hap_23 0,1,0,0,0,0
Hap_24 0,1,0,0,0,0
Hap_25 0,1,0,0,0,0
Hap_26 0,1,0,0,0,0
Hap_27 0,2,0,0,0,0
Hap_28 5,1,4,1,8,0
Hap_29 0,2,0,0,0,0
Hap_30 0,1,0,0,0,0
Hap_31 0,2,0,0,0,0
Hap_32 0,1,0,0,0,0
Hap_33 0,4,0,0,0,0
Hap_34 0,1,0,0,0,0
Hap_35 0,2,0,0,0,0
Hap_36 0,1,0,0,0,0
Hap_37 0,1,0,0,0,0
Hap_38 0,2,0,0,0,0
Hap_39 0,1,0,0,0,0
Hap_40 77,1,0,0,4,0
Hap_41 0,1,0,0,0,0
Hap_42 0,1,0,0,0,0
Hap_43 0,1,0,1,4,0
Hap_44 0,2,0,0,0,0
Hap_45 10,1,0,0,1,0
Hap_46 48,1,0,0,3,1
Hap_47 0,1,1,3,16,0
Hap_48 1,0,0,0,0,0
Hap_49 10,0,52,0,2,0
Hap_50 3,0,0,0,0,0
Hap_51 67,0,0,0,0,27
Hap_52 2,0,0,0,0,1
Hap_53 2,0,0,0,0,0
Hap_54 2,0,0,0,0,1
Hap_55 2,0,0,0,0,0
Hap_56 1,0,0,0,0,0
Hap_57 1,0,0,0,0,0
Hap_58 1,0,0,0,0,0
Hap_59 1,0,0,0,0,0
Hap_60 1,0,0,0,0,0
Hap_61 1,0,0,0,1,0
Hap_62 2,0,0,1,10,16
Hap_63 1,0,0,1,8,0
Hap_64 1,0,0,0,5,0
Hap_65 1,0,0,1,11,0
Hap_66 1,0,0,0,0,0
Hap_67 1,0,0,0,0,0
Hap_68 1,0,1,0,0,0
Hap_69 0,0,11,0,0,0
Hap_70 0,0,2,0,0,0
Hap_71 0,0,3,0,0,0
Hap_72 0,0,1,0,0,0
Hap_73 0,0,1,0,0,0
Hap_74 0,0,1,0,0,0
Hap_75 0,0,1,0,0,0
Hap_76 0,0,1,0,0,0
Hap_77 0,0,1,0,0,0
Hap_78 0,0,1,0,0,0
Hap_79 0,0,1,0,0,0
Hap_80 0,0,1,0,0,0
Hap_81 0,0,1,0,0,0
Hap_82 0,0,1,0,0,0
Hap_83 0,0,1,0,0,0
Hap_84 0,0,1,3,46,0
Hap_85 0,0,1,0,0,0
Hap_86 0,0,1,0,0,0
Hap_87 0,0,1,0,0,0
Hap_88 0,0,3,4,5,0
Hap_89 0,0,1,0,0,0
Hap_90 0,0,1,0,0,0
Hap_91 0,0,1,0,0,0
Hap_92 0,0,1,0,0,0
Hap_93 0,0,1,0,0,0
Hap_94 0,0,0,1,2,0
Hap_95 0,0,0,1,0,0
Hap_96 0,0,0,1,0,5
Hap_97 0,0,0,1,0,0
Hap_98 0,0,0,0,60,0
Hap_99 0,0,0,0,3,0
Hap_100 0,0,0,0,1,0
Hap_101 0,0,0,0,1,0
Hap_102 0,0,0,0,2,0
Hap_103 0,0,0,0,1,0
Hap_104 0,0,0,0,14,0
Hap_105 0,0,0,0,1,0
Hap_106 0,0,0,0,1,0
Hap_107 0,0,0,0,1,0
Hap_108 0,0,0,0,1,0
Hap_109 0,0,0,0,11,1
Hap_110 0,0,0,0,40,1
Hap_111 0,0,0,0,2,0
Hap_112 0,0,0,0,3,0
Hap_113 0,0,0,0,1,0
Hap_114 0,0,0,0,2,0
Hap_115 0,0,0,0,1,0
Hap_116 0,0,0,0,1,0
Hap_117 0,0,0,0,1,0
Hap_118 0,0,0,0,1,0
Hap_119 0,0,0,0,5,0
Hap_120 0,0,0,0,2,0
Hap_121 0,0,0,0,1,0
Hap_122 0,0,0,0,1,0
Hap_123 0,0,0,0,8,0
Hap_124 0,0,0,0,1,0
Hap_125 0,0,0,0,2,0
Hap_126 0,0,0,0,5,0
Hap_127 0,0,0,0,1,0
Hap_128 0,0,0,0,1,0
Hap_129 0,0,0,0,1,0
Hap_130 0,0,0,0,1,3
Hap_131 0,0,0,0,1,0
Hap_132 0,0,0,0,1,0
Hap_133 0,0,0,0,1,0
Hap_134 0,0,0,0,1,0
Hap_135 0,0,0,0,1,0
Hap_136 0,0,0,0,1,0
Hap_137 0,0,0,0,1,0
Hap_138 0,0,0,0,4,0
Hap_139 0,0,0,0,1,0
Hap_140 0,0,0,0,4,0
Hap_141 0,0,0,0,1,0
Hap_142 0,0,0,0,1,0
Hap_143 0,0,0,0,4,0
Hap_144 0,0,0,0,1,0
Hap_145 0,0,0,0,1,0
Hap_146 0,0,0,0,1,0
Hap_147 0,0,0,0,1,0
Hap_148 0,0,0,0,1,0
Hap_149 0,0,0,0,1,0
Hap_150 0,0,0,0,1,0
Hap_151 0,0,0,0,1,0
Hap_152 0,0,0,0,1,0
Hap_153 0,0,0,0,1,0
Hap_154 0,0,0,0,1,0
Hap_155 0,0,0,0,1,0
Hap_156 0,0,0,0,1,0
Hap_157 0,0,0,0,1,0
Hap_158 0,0,0,0,2,3
Hap_159 0,0,0,0,2,0
Hap_160 0,0,0,0,3,1
Hap_161 0,0,0,0,2,0
Hap_162 0,0,0,0,1,0
Hap_163 0,0,0,0,1,0
Hap_164 0,0,0,0,1,0
Hap_165 0,0,0,0,1,5
Hap_166 0,0,0,0,1,0
Hap_167 0,0,0,0,1,0
Hap_168 0,0,0,0,2,0
Hap_169 0,0,0,0,1,0
Hap_170 0,0,0,0,2,0
Hap_171 0,0,0,0,1,0
Hap_172 0,0,0,0,1,0
Hap_173 0,0,0,0,1,0
Hap_174 0,0,0,0,1,0
Hap_175 0,0,0,0,1,0
Hap_176 0,0,0,0,2,0
Hap_177 0,0,0,0,1,0
Hap_178 0,0,0,0,1,0
Hap_179 0,0,0,0,0,2
Hap_180 0,0,0,0,0,2
Hap_181 0,0,0,0,0,11
Hap_182 0,0,0,0,0,6
Hap_183 0,0,0,0,0,16
Hap_184 0,0,0,0,0,1
Hap_185 0,0,0,0,0,6
Hap_186 0,0,0,0,0,1
Hap_187 0,0,0,0,0,1
Hap_188 0,0,0,0,0,1
Hap_189 0,0,0,0,0,1
Hap_190 0,0,0,0,0,6
Hap_191 0,0,0,0,0,1
Hap_192 0,0,0,0,0,1
Hap_193 0,0,0,0,0,1
Hap_194 0,0,0,0,0,1
Hap_195 0,0,0,0,0,6
Hap_196 0,0,0,0,0,2
Hap_197 0,0,0,0,0,1
Hap_198 0,0,0,0,0,1
Hap_199 0,0,0,0,0,1
Hap_200 0,0,0,0,0,1
Hap_201 0,0,0,0,0,2
Hap_202 0,0,0,0,0,1
Hap_203 0,0,0,0,0,1
Hap_204 0,0,0,0,0,1
Hap_205 0,0,0,0,0,1
Hap_206 0,0,0,0,0,1
Hap_207 0,0,0,0,0,1
Hap_208 0,0,0,0,0,1
Hap_209 0,0,0,0,0,1
;
End;


BEGIN CODONS; 
   CODESET * UNTITLED = Universal: all;
END;

BEGIN CODONUSAGE;
END;


BEGIN DnaSP;
   Genome= Diploid;
   ChromosomalLocation= Autosome;
   VariationType= Haplotypes;
   DnaSPversion= Ver. 6.12.03;
END;
